# Supplementary material for: Identification of Differentially Expressed Long Non-coding RNAs in Polarized Macrophages
Source: Sci Rep. 2016 Jan 22;6:19705. doi: 10.1038/srep19705 (PMC4726337; doi:10.1038/srep19705)
Supplement: Supplementary Table S2 [file srep19705-s2.xls]

## Sheet: up_M(IFN-γ+LPS)_vs_M(-)
# Fold Change cut-off: 2.0 # Condition pairs: M(IFN-γ+LPS)_vs_M(-) # Column A: ProbeName it represents probe name. # Column B: Fold change, Absolute Fold change between two samples. # Column C: Regulation, it depicts which sample has greater or lower intensity values wrt other sample. # Column D ~ U: Annotations to each probe, including type, seqname, GeneSymbol, source, RNAlength, chrom, strand,…
M(IFN-γ+LPS)_vs_M(-) 2.0 fold up regulated LncRNAs
	Fold change and Regulation		Annotations																		Raw Intensity		Normalized Intensity
ProbeName	Fold Change	Regulation	type	seqname	GeneSymbol	source	RNAlength	chrom	strand	txStart	txEnd	Xhyb	Sequence	relationship	Associated_gene_acc	Associated_gene_name	Associated_protein_name	Associated_gene_strand	Associated_gene_start	Associated_gene_end	[M(IFN-γ+LPS)](raw)	[M(-)](raw)	[M(IFN-γ+LPS)](normalized)	[M(-)](normalized)
ASHGA5P031496	2.00288	up	noncoding	ENST00000567904	RP11-533E19.5	GENCODE	1257	chr1	-	179922318	179923575		AAGCCCTGTGTTAGATGCTTTTCATGCGCTATTTTACTGAATGTAAACAACCACCTTATT	bidirectional	NM_014810	CEP350	centrosome-associated protein 350	+	179923907	180084015	3392.9	774.7	10.8021	9.80002
ASHGA5P018786	2.5803	up	noncoding	ENST00000457645	BX248398.1	GENCODE	554	chr1	-	144300516	144301385	ENST00000434159	TTTAGTCCTTTGAAGAGAGCAGAATGGGGAAATGGAGAGAGAACCTGAAAGAGCCCCAAA	intergenic							3224.01	571.691	10.7318	9.36426
ASHGA5P013553	267.57	up	noncoding	ENST00000394662	GBP1P1	pseudogene	1740	chr1	+	89875877	89891802		GAGAGATTTCTACAGATATAAATGAAATAGATATGGTTCCTGTCCTAATGTTGCTTGGGG								41257.2	67.7082	14.5034	6.43959
ASHGA5P040353	5.07028	up	noncoding	ENST00000512978	CTD-2023M8.1	GENCODE	238	chr5	-	18704541	18746282		TTTGTGGCTCTTCACGAAGATAAATATTTATCACCAAACAATGTAAACTTCCCACATGAC	intergenic							1829.41	156.077	9.91065	7.56858
ASHGA5P039495	5.25815	up	noncoding	uc003hrl.1	unknown	UCSC_knowngene	1741	chr4	-	89178767	89180508		GCTTTGACCATTGTTTTAAATCTGTGTACTAGAGTAACTGTGAGCAGAATGAAATCACAT	intergenic							28270.4	2671.65	13.9343	11.5398
ASHGA5P025844	31.7119	up	noncoding	NR_038863	LOC285758	RefSeq	2764	chr6	-	114189178	114194512		CGATGGTTTCACAGTAACTCATGCTTTCAAAATATCAGGAAGCAAATGAGAAAAGGAAAA	intergenic							395.926	5.98086	7.70026	2.7133
ASHGA5P033666	6.10056	up	noncoding	ENST00000579278	RP11-321M21.1	GENCODE	748	chr18	-	73144657	73148912		ATGGCTTTGAATTTTGATCATAATTTACTCCTGGAGACCTATTCACACAAAGCAATACCA	intergenic							84.215	5.98086	5.32224	2.7133
ASHGA5P031563	2.98497	up	noncoding	TCONS_00007265	XLOC_003250	LincRNAs identified by Cabili et al	582	chr3	-	129994271	129995552	TCONS_00006657, TCONS_00006658	GTCTCGGGATAAAAAGGAGTTCAAGGCCAGTTTCTGTTACGGGTCTGAGCCAAGCCACAT	intergenic							44.6497	5.98086	4.29102	2.7133
ASHGA5P027411	4.63266	up	noncoding	ENST00000546086	RP11-81H14.2	GENCODE	565	chr12	-	68727032	68835996	ENST00000539404, ENST00000541707	GATCCTGTAGCCCTTATTATTGACACCTTTCATTTAGAAATTTAGCACATGTCACATTAC	intergenic							1259.2	116.746	9.38605	7.17421
ASHGA5P036277	2.59282	up	noncoding	ENST00000436616	AC009948.5	GENCODE	918	chr2	+	179278725	179298716		CCATATCTACAAGAACTATTTAGTTCTCAAAACTGGGAAGAAATGTTTCAGAGGCATCAT	intronic antisense	NM_001139517	PRKRA	interferon-inducible double stranded RNA-dependent protein kinase activator A isoform 2	-	179296140	179315484	5627.92	1015.1	11.5508	10.1763
ASHGA5P036277	2.59282	up	noncoding	ENST00000436616	AC009948.5	GENCODE	918	chr2	+	179278725	179298716		CCATATCTACAAGAACTATTTAGTTCTCAAAACTGGGAAGAAATGTTTCAGAGGCATCAT	intronic antisense	NM_001139518	PRKRA	interferon-inducible double stranded RNA-dependent protein kinase activator A isoform 3	-	179296140	179315355	5627.92	1015.1	11.5508	10.1763
ASHGA5P036277	2.59282	up	noncoding	ENST00000436616	AC009948.5	GENCODE	918	chr2	+	179278725	179298716		CCATATCTACAAGAACTATTTAGTTCTCAAAACTGGGAAGAAATGTTTCAGAGGCATCAT	intronic antisense	NM_003690	PRKRA	interferon-inducible double stranded RNA-dependent protein kinase activator A isoform 1	-	179296140	179315958	5627.92	1015.1	11.5508	10.1763
ASHGA5P045585	5.10634	up	noncoding	ENST00000442069	RP11-143M1.2	GENCODE	575	chr9	+	72715	75298	ENST00000416105, ENST00000416700, ENST00000416758, ENST00000420855, ENST00000429980, ENST00000433106, ENST00000446595, NR_015423, uc002tjx.4, uc003zfx.3	AGTGAACGCGTTGGGAACAATATGGAAAACTGGGAGCCGCCTTGGAATCTACAGGGCCGG	intergenic							404.115	30.5786	7.73242	5.38013
ASHGA5P000573	2.81992	up	noncoding	CN315134		LincRNAs identified by Khalil et al	763	chr9	+	118235816	118285098		CCTTGTATATTCTCAATCTACAATTCCAATATTGCTTTAACCTCTACAAACAACCCCTTG	intergenic							183.375	23.6481	6.53747	5.04182
ASHGA5P039640	3.16395	up	noncoding	ENST00000570186	RP11-203B7.2	GENCODE	4159	chr4	-	146973755	146977914		ATAATGCCTCCAAGGTCAACTTTAATCAACGAGGTTCAAGAGTCAGAAGAGTGAATTCCT	intergenic							140.538	15.0767	6.12792	4.46619
ASHGA5P044704	3.1312	up	noncoding	ENST00000511897	RP11-87E22.2	GENCODE	3879	chr8	+	22735496	22745535		GGTTAGCTTTTCACTGTGACCCTTATCTGTACACCTGCTAACTCAAAATAATTTAATAAC	intronic antisense	NM_144962	PEBP4	phosphatidylethanolamine-binding protein 4 precursor	-	22570764	22785421	201.622	23.5494	6.6829	5.03618
ASHGA5P037246	3.05866	up	noncoding	ENST00000430001	AF124730.4	GENCODE	327	chr21	-	30554347	30560116		CTGCTCATAATGCTGGTCCTAAACACCTTAATCCAAAAGCAGCCAATAAAAAGTTTTTAA	intergenic							128.039	13.9797	5.98579	4.37289
ASHGA5P019225	6.82225	up	noncoding	NR_027762	RBM34	RefSeq	1733	chr1	-	235294497	235324571		TGTGCCTAAAGGAAAGCGCTCTAGCGAGTGCTGATTTAGAAGAAGAAATTCACCAGAAAC	exon sense-overlapping	NM_001161533	RBM34	RNA-binding protein 34 isoform 2	-	235315802	235324571	2442.72	154.804	10.3274	7.55718
ASHGA5P019225	6.82225	up	noncoding	NR_027762	RBM34	RefSeq	1733	chr1	-	235294497	235324571		TGTGCCTAAAGGAAAGCGCTCTAGCGAGTGCTGATTTAGAAGAAGAAATTCACCAGAAAC	exon sense-overlapping	NM_015014	RBM34	RNA-binding protein 34 isoform 1	-	235294497	235324571	2442.72	154.804	10.3274	7.55718
ASHGA5P051224	2.696	up	noncoding	ENST00000436681	LINC00281	GENCODE	3714	chr22	-	21655279	21664170		GTAAAGTGGATAAAAAACTCACACTTGCACTCATGGAAGGCTTTTCATGAATTTGTCAAT	intergenic							93.7371	10.9095	5.49352	4.06271
ASHGA5P046475	4.45918	up	noncoding	ENST00000441146	GK-IT1	GENCODE	397	chrX	+	30689751	30690283		TGTTTGCCTGTCACTGGGCTCAAGGAATTACAAAGTATAAAGAGTTACAGTAGCAATTCC	intron sense-overlapping	NM_000167	GK	glycerol kinase isoform b	+	30671475	30749577	2127.09	208.78	10.1212	7.96441
ASHGA5P046475	4.45918	up	noncoding	ENST00000441146	GK-IT1	GENCODE	397	chrX	+	30689751	30690283		TGTTTGCCTGTCACTGGGCTCAAGGAATTACAAAGTATAAAGAGTTACAGTAGCAATTCC	intron sense-overlapping	NM_001128127	GK	glycerol kinase isoform c	+	30671475	30749577	2127.09	208.78	10.1212	7.96441
ASHGA5P046475	4.45918	up	noncoding	ENST00000441146	GK-IT1	GENCODE	397	chrX	+	30689751	30690283		TGTTTGCCTGTCACTGGGCTCAAGGAATTACAAAGTATAAAGAGTTACAGTAGCAATTCC	intron sense-overlapping	NM_001205019	GK	glycerol kinase isoform d	+	30671475	30749577	2127.09	208.78	10.1212	7.96441
ASHGA5P046475	4.45918	up	noncoding	ENST00000441146	GK-IT1	GENCODE	397	chrX	+	30689751	30690283		TGTTTGCCTGTCACTGGGCTCAAGGAATTACAAAGTATAAAGAGTTACAGTAGCAATTCC	intron sense-overlapping	NM_203391	GK	glycerol kinase isoform a	+	30671475	30749577	2127.09	208.78	10.1212	7.96441
ASHGA5P050565	3.98701	up	noncoding	NR_038409	LOC90499	RefSeq	2465	chr2	-	95421070	95426929		GTTCAGGGGTCTTGCCTCCAGGATGAAAATGAGAAGGAGTTGTCAGACAAGAACATATAA	intergenic							167.046	14.275	6.39265	4.39735
ASHGA5P040799	5.00953	up	noncoding	ENST00000517474	CTB-140J7.2	GENCODE	617	chr5	-	149987989	149994916		AAGCTCTAAAATACTTGAGCCTTGGCAGAAATGGCTGATAGAGTCCACAGAACACGCTGT	intronic antisense	NM_001166208	SYNPO	synaptopodin isoform C	+	149980641	150031903	225.552	15.8847	6.85596	4.53128
ASHGA5P040750	2.44318	up	noncoding	ENST00000457216	RP11-403I13.4	GENCODE	566	chr1	+	149239530	149245181		CTTGTTTTTGTGGCTAAGGATTCTCAGAGTTGTAGGATGCTGACAAAGTTTATCCCAAAG	intergenic							84.5371	10.7012	5.32797	4.03921
ASHGA5P056975	29.7373	up	noncoding	TCONS_00011716	XLOC_005194	LincRNAs identified by Cabili et al	2001	chr6	+	20321340	20333471		ACTTAAAACGAATGGAAGGCCAAGGAGATGAAATGGAAGACTTTGGACAGAACTTCTGGG	intergenic							372.194	5.98086	7.60751	2.7133
ASHGA5P032896	3.61722	up	noncoding	ENST00000513672	RP4-559A3.6	GENCODE	342	chr1	-	226124110	226125257		CCCAACCTCTAGGGCGCAAGACTATAATAGTTAAATTTATATAGATGAGGCTTTCATTTA	exon sense-overlapping	NM_001172425	LEFTY2	left-right determination factor 2 isoform 2 preproprotein	-	226124297	226129083	52.8288	5.98086	4.56819	2.7133
ASHGA5P032896	3.61722	up	noncoding	ENST00000513672	RP4-559A3.6	GENCODE	342	chr1	-	226124110	226125257		CCCAACCTCTAGGGCGCAAGACTATAATAGTTAAATTTATATAGATGAGGCTTTCATTTA	exon sense-overlapping	NM_003240	LEFTY2	left-right determination factor 2 isoform 1 preproprotein	-	226124297	226129083	52.8288	5.98086	4.56819	2.7133
ASHGA5P058745	2.459	up	noncoding	uc.316-	uc.316	UCR	240	chr10	-	126905564	126905804		TGACAGCTTTCTTCTAACCTAACAACTGGCATGCCTCATTTGCATATTAATGAGAAAACC	intergenic							109.759	14.9156	5.7505	4.45243
ASHGA5P031045	2.49675	up	noncoding	ENST00000565783	RP11-673P17.2	GENCODE	499	chr16	-	27078248	27079179		TTTTCTGGGAGACTCTGGCTGCTGGAGAGGATTCTCACAAAGGCATGCACACCTGGGCAG	natural antisense	NM_001145545	C16orf82	protein TNT	+	27078218	27080487	89.1147	11.1843	5.41327	4.09322
ASHGA5P055871	2.04041	up	noncoding	ENST00000549208	RP11-754I20.1	GENCODE	758	chr14	+	19109938	19117124		CGGGCCTGGAGTGCCCGAGCCCCTTCAGTCAGCTGGTCTACACCAATAATGACTCTTAAG	intergenic							294.953	58.2055	7.26498	6.23612
ASHGA5P016054	3.26305	up	noncoding	uc001ekq.1	AX746564	UCSC_knowngene	1562	chr1	-	144275887	144290006	ENST00000426301, ENST00000430014, ENST00000430442, ENST00000440084, ENST00000445243, ENST00000455004, uc001esn.1, uc021oub.1	GAAGAAAATGGATGCACCTCTAACCTCTACAGGCAAATCATAGATTCCATTGTCCAGCTG	intergenic							480.085	59.9991	7.98257	6.27635
ASHGA5P033480	3.42223	up	noncoding	ENST00000581172	RP11-703M24.5	GENCODE	667	chr18	-	2822352	2833063		AATGGAATAATGCCATAATGCCATAAAGGCAGGTTATACATTAGCAACATGGACTTCCAC	intergenic							155.667	15.5691	6.28128	4.50635
ASHGA5P039651	4.14658	up	noncoding	ENST00000508847	RP11-610P16.1	GENCODE	358	chr4	-	152328702	152329987	TCONS_00008621, TCONS_00008622	AAGCTCAGTCAAGAAGTGGCTCCTAAGTAAAAGCTGGGGAAGAACAAGGAAGATAGAGCT	bidirectional	NM_001109977	FAM160A1	protein FAM160A1	+	152330397	152584784	176.672	14.687	6.4843	4.43238
ASHGA5P023538	4.35162	up	noncoding	ENST00000583421	RP11-4F22.2	GENCODE	467	chr17	-	64411685	64412909		TATAATTAAGATGAGGAAGCAGACGCAAAAAAGGCAACCAGGCAAAGTCCCTATCGCCCA	intronic antisense	NM_002737	PRKCA	protein kinase C alpha type	+	64298925	64806862	556.323	51.7979	8.20089	6.07934
ASHGA5P032500	4.21581	up	noncoding	TCONS_00029745	XLOC_014418	LincRNAs identified by Cabili et al	321	chr22	-	50981205	50983413		TGTCATCTGCCCCGTGAAATCAGCCTAACGCCGTTTCTCAATGACGTGGATCGCCCTAGG	intergenic							1886.05	196.261	9.95665	7.88084
ASHGA5P046878	2.16475	up	noncoding	AK055207R		LincRNAs identified by Khalil et al	3191	chr18	-	29562860	29566050		CCTTCCTATGTGAGCCAGGGCCAAGTCCCAAAATTAGTGCCTGTTTTACTCTGAGAAAAT	intergenic							226.585	40.3719	6.86218	5.74798
ASHGA5P056383	6.09743	up	noncoding	TCONS_00003837	XLOC_001643	LincRNAs identified by Cabili et al	237	chr2	+	121481837	121491735		CCATCCCATGGTCAAGAAGAAATTGTTGCTCCATCATATAAGTGAATGTCAGGAGGAGGA	intergenic							271.18	15.8762	7.13845	4.53025
ASHGA5P057420	2.68812	up	noncoding	TCONS_00017155	XLOC_007957	LincRNAs identified by Cabili et al	265	chrX	+	39681270	39681758		GGCTCCAACTGGGACCCTCCGGCTTTCTGAAGAAGTTTATCCAGCTCTACAAGCTAGGCG	intergenic							307.855	45.1947	7.32426	5.89767
ASHGA5P028767	3.15943	up	noncoding	ENST00000443576	RP11-141M1.1	GENCODE	466	chr13	+	33907982	33909403		GCTTTGTCTCCTGTGAGGGACTTTTGTTACAATCTGTTGATTTTAAACCACTGTTATATT	intronic antisense	NM_001243476	STARD13	stAR-related lipid transfer protein 13 isoform 4	-	33677271	34250932	420.404	53.8735	7.79016	6.1305
ASHGA5P035752	7.42159	up	noncoding	ENST00000433429	AC096570.1	GENCODE	440	chr2	+	22759350	22761160		GAGGGAAGATTCCTACATGACCAGGTTACTGCAAGGATGTGAATTTTGAATATTAAAATA	intergenic							100.278	5.98086	5.60503	2.7133
ASHGA5P032815	3.75654	up	noncoding	uc021tpi.1	AK125598	UCSC_knowngene	2545	chr17	+	7762260	7764805		TATCTGCCAAGGGAGGCACTTTGATCCCAGCGTGTGTATATGTATACTCCATCCAGAATT	exon sense-overlapping	NM_144607	CYB5D1	cytochrome b5 domain-containing protein 1	+	7761063	7765600	334.282	34.4872	7.44724	5.53783
ASHGA5P040545	7.92101	up	noncoding	ENST00000446516	CTC-384G19.1	GENCODE	415	chr5	-	84408159	84408574		CAGTATATAATACATATGTTTTTCAGATTCCTACAAAGCATAAAAATTATAACTTTCAAA	intergenic							106.173	5.98086	5.69899	2.7133
ASHGA5P035516	2.76303	up	noncoding	ENST00000474886	CFLAR-AS1	GENCODE	223	chr2	-	202005006	202008919		AAATACACTATCTGTTAAGCTGTGTCAGTAGCTAAGTCTGTGTGTCTAAATTAAAAACAT	natural antisense	NM_001127183	CFLAR	CASP8 and FADD-like apoptosis regulator isoform 1	+	201983268	202037411	41.7965	5.98086	4.17955	2.7133
ASHGA5P035516	2.76303	up	noncoding	ENST00000474886	CFLAR-AS1	GENCODE	223	chr2	-	202005006	202008919		AAATACACTATCTGTTAAGCTGTGTCAGTAGCTAAGTCTGTGTGTCTAAATTAAAAACAT	natural antisense	NM_001127184	CFLAR	CASP8 and FADD-like apoptosis regulator isoform 2	+	201980876	202006323	41.7965	5.98086	4.17955	2.7133
ASHGA5P035516	2.76303	up	noncoding	ENST00000474886	CFLAR-AS1	GENCODE	223	chr2	-	202005006	202008919		AAATACACTATCTGTTAAGCTGTGTCAGTAGCTAAGTCTGTGTGTCTAAATTAAAAACAT	natural antisense	NM_001202515	CFLAR	CASP8 and FADD-like apoptosis regulator isoform 3	+	202004997	202037411	41.7965	5.98086	4.17955	2.7133
ASHGA5P035516	2.76303	up	noncoding	ENST00000474886	CFLAR-AS1	GENCODE	223	chr2	-	202005006	202008919		AAATACACTATCTGTTAAGCTGTGTCAGTAGCTAAGTCTGTGTGTCTAAATTAAAAACAT	natural antisense	NM_001202516	CFLAR	CASP8 and FADD-like apoptosis regulator isoform 4	+	201980876	202037411	41.7965	5.98086	4.17955	2.7133
ASHGA5P035516	2.76303	up	noncoding	ENST00000474886	CFLAR-AS1	GENCODE	223	chr2	-	202005006	202008919		AAATACACTATCTGTTAAGCTGTGTCAGTAGCTAAGTCTGTGTGTCTAAATTAAAAACAT	natural antisense	NM_001202517	CFLAR	CASP8 and FADD-like apoptosis regulator isoform 5	+	201980876	202037411	41.7965	5.98086	4.17955	2.7133
ASHGA5P035516	2.76303	up	noncoding	ENST00000474886	CFLAR-AS1	GENCODE	223	chr2	-	202005006	202008919		AAATACACTATCTGTTAAGCTGTGTCAGTAGCTAAGTCTGTGTGTCTAAATTAAAAACAT	natural antisense	NM_001202518	CFLAR	CASP8 and FADD-like apoptosis regulator isoform 6	+	201997687	202037411	41.7965	5.98086	4.17955	2.7133
ASHGA5P035516	2.76303	up	noncoding	ENST00000474886	CFLAR-AS1	GENCODE	223	chr2	-	202005006	202008919		AAATACACTATCTGTTAAGCTGTGTCAGTAGCTAAGTCTGTGTGTCTAAATTAAAAACAT	natural antisense	NM_001202519	CFLAR	CASP8 and FADD-like apoptosis regulator isoform 6	+	201980876	202037411	41.7965	5.98086	4.17955	2.7133
ASHGA5P035516	2.76303	up	noncoding	ENST00000474886	CFLAR-AS1	GENCODE	223	chr2	-	202005006	202008919		AAATACACTATCTGTTAAGCTGTGTCAGTAGCTAAGTCTGTGTGTCTAAATTAAAAACAT	natural antisense	NM_003879	CFLAR	CASP8 and FADD-like apoptosis regulator isoform 1	+	201980876	202037411	41.7965	5.98086	4.17955	2.7133
ASHGA5P058027	5.11622	up	noncoding	TCONS_00025502	XLOC_012315	LincRNAs identified by Cabili et al	491	chr17	+	75262915	75266597		GCTAAAGAAGAATGCAGGCGTACATGGAAACCGCACATCAGGAGCGGATGGCGAAAGACT	intergenic							71.7131	5.98086	5.06838	2.7133
ASHGA5P017847	3.54915	up	noncoding	ENST00000446357	AC104623.2	GENCODE	546	chr2	+	16704443	16710655		CCTGGCTTGAAATCCATGGATATTTGAAATGGCCTTGAAAAATATGGGAACTGTATGGAG	intergenic							51.9987	5.98086	4.54078	2.7133
ASHGA5P019901	2.58638	up	noncoding	ENST00000504957	RP11-18H21.3	GENCODE	495	chr4	-	153128572	153147022		ATTTAATTATCCTGCACTGCTCAGATGTCAGTCTCTAAATTCCTAACACAAATGAACAGA	intergenic							79.531	9.32383	5.23333	3.8624
ASHGA5P006309	7.42867	up	noncoding	ENST00000400817	AC103965.1	GENCODE	2850	chr15	-	84868062	84898877	ENST00000561015, uc002bkb.3, uc002blo.2	GAGCAGGGTGGCTTTTATCCTAGATCACCACTGGATTGCTGACAGATAGAGGAGGTGGGA	intergenic							100.389	5.98086	5.60641	2.7133
ASHGA5P040219	3.72607	up	noncoding	ENST00000515275	RP11-366M4.3	GENCODE	551	chr4	+	165798345	165800408		GTGATAATGGCTTATGGCAATGTCAAGACTTAAGAGATGCATACCAATAAATGAAAGAGT	intergenic							54.213	5.98086	4.61096	2.7133
ASHGA5P015411	4.11953	up	noncoding	NR_024420	LOC389634	RefSeq	682	chr12	-	8509559	8543348		CGGCAGAGGAATAACTTCACTCTTCTCTGCAACGAATCCCAAAAGTATATAATTGAGCTG	intergenic							8596.53	979.765	12.1691	10.1266
ASHGA5P040648	2.19466	up	noncoding	ENST00000502275	RP11-395P13.3	GENCODE	760	chr5	-	124705857	124706617		ATGTTTCACTCTTTGCTGGAGTTTACTTTAAAAGCCTCCCTTTCCCTTCAACATTATCAA	intergenic							11057.9	2389.5	12.5193	11.3853
ASHGA5P000246	2.14367	up	noncoding	chr13:19779350-19799600+	chr13:19779350-19799600	LincRNAs identified by Khalil et al	20250	chr13	+	20881350	20901600		CTCTTCAGATCTTCTGTGGGTGCTCTGTCCCCCAACAGAAGTTACTCTGCAATGTTAATT	intergenic							543.988	107.887	8.16366	7.06358
ASHGA5P039732	2.55632	up	noncoding	TCONS_00023008	XLOC_010856	LincRNAs identified by Cabili et al	358	chr14	+	66592482	66593873		CCTTCTTCCCCTCTCTTCATGTTCACAGCATATCTTATTATTGTTAATATTGGAAGTCAA	intergenic							7097.45	1297.35	11.8751	10.521
ASHGA5P058652	4.27761	up	noncoding	uc022alr.1	LOC646329	UCSC_knowngene	271	chr7	-	130557250	130596911		TATCTGTTAACAGACTGCTTTTACACCTACCTACCATACTGGGAACTGCCCAATGGAGAG	intergenic							505.919	47.4658	8.05751	5.9607
ASHGA5P026128	2.36328	up	noncoding	ENST00000433035	AC124057.5	GENCODE	404	chr11	+	2425744	2429138		AGGATGACCAGCCAGTTGGCATAGAGGCTGGGGCAGGATGGTGAGTCCTCCAGCAGCAGT	natural antisense	NM_014555	TRPM5	transient receptor potential cation channel subfamily M member 5	-	2425745	2444275	391.067	67.793	7.68246	6.44167
ASHGA5P028954	2.11335	up	noncoding	TCONS_00010530	XLOC_005050	LincRNAs identified by Cabili et al	1355	chr5	-	149016982	149020628		CAAACTGTTGTGGACTACGCGATCTCCACATGGAAGATGTCACATCAAAAAATAAAAATA	intergenic							33.2343	5.98086	3.79283	2.7133
ASHGA5P023352	2.44745	up	noncoding	ENST00000579097	RP11-161I6.2	GENCODE	779	chr18	-	2034679	2239880		ACAAGCAATGTTTTGCCAGGACGATTAAATATCATTGATGCTTCTGGTCTACAATTAGTC	intergenic							57.8378	6.43335	4.71749	3.42621
ASHGA5P018923	2.59113	up	noncoding	NR_036577	APTX	RefSeq	1895	chr9	-	32972603	33001639		AGAGTGTAACAAGGGATATGTCAAGGTAAAGCAGAGTTTGAGGAAGAGGCAAAGAACCCT	exon sense-overlapping	NM_001195248	APTX	aprataxin isoform e	-	32972603	33001639	467.279	74.693	7.9455	6.57192
ASHGA5P018923	2.59113	up	noncoding	NR_036577	APTX	RefSeq	1895	chr9	-	32972603	33001639		AGAGTGTAACAAGGGATATGTCAAGGTAAAGCAGAGTTTGAGGAAGAGGCAAAGAACCCT	exon sense-overlapping	NM_001195249	APTX	aprataxin isoform a	-	32972603	33001574	467.279	74.693	7.9455	6.57192
ASHGA5P018923	2.59113	up	noncoding	NR_036577	APTX	RefSeq	1895	chr9	-	32972603	33001639		AGAGTGTAACAAGGGATATGTCAAGGTAAAGCAGAGTTTGAGGAAGAGGCAAAGAACCCT	exon sense-overlapping	NM_001195250	APTX	aprataxin isoform f	-	32972603	33001639	467.279	74.693	7.9455	6.57192
ASHGA5P018923	2.59113	up	noncoding	NR_036577	APTX	RefSeq	1895	chr9	-	32972603	33001639		AGAGTGTAACAAGGGATATGTCAAGGTAAAGCAGAGTTTGAGGAAGAGGCAAAGAACCCT	exon sense-overlapping	NM_001195251	APTX	aprataxin isoform g	-	32972603	33001639	467.279	74.693	7.9455	6.57192
ASHGA5P018923	2.59113	up	noncoding	NR_036577	APTX	RefSeq	1895	chr9	-	32972603	33001639		AGAGTGTAACAAGGGATATGTCAAGGTAAAGCAGAGTTTGAGGAAGAGGCAAAGAACCCT	exon sense-overlapping	NM_001195252	APTX	aprataxin isoform i	-	32972603	33001639	467.279	74.693	7.9455	6.57192
ASHGA5P018923	2.59113	up	noncoding	NR_036577	APTX	RefSeq	1895	chr9	-	32972603	33001639		AGAGTGTAACAAGGGATATGTCAAGGTAAAGCAGAGTTTGAGGAAGAGGCAAAGAACCCT	exon sense-overlapping	NM_001195254	APTX	aprataxin isoform h	-	32972603	33001610	467.279	74.693	7.9455	6.57192
ASHGA5P018923	2.59113	up	noncoding	NR_036577	APTX	RefSeq	1895	chr9	-	32972603	33001639		AGAGTGTAACAAGGGATATGTCAAGGTAAAGCAGAGTTTGAGGAAGAGGCAAAGAACCCT	exon sense-overlapping	NM_175069	APTX	aprataxin isoform b	-	32972603	33001639	467.279	74.693	7.9455	6.57192
ASHGA5P018923	2.59113	up	noncoding	NR_036577	APTX	RefSeq	1895	chr9	-	32972603	33001639		AGAGTGTAACAAGGGATATGTCAAGGTAAAGCAGAGTTTGAGGAAGAGGCAAAGAACCCT	exon sense-overlapping	NM_175073	APTX	aprataxin isoform a	-	32972603	33001639	467.279	74.693	7.9455	6.57192
ASHGA5P040906	5.1591	up	noncoding	ENST00000505248	RP11-423H2.5	GENCODE	547	chr5	-	177284945	177298191	ENST00000502354, ENST00000511796	TAAAAGAAAACAGACTTGTCACCTCTGGCAAAGCCTCAACATATGGGTATGTATCCGTCA	intergenic							154.087	9.58174	6.26586	3.89874
ASHGA5P027594	2.61475	up	noncoding	ENST00000552784	RP1-71H24.1	GENCODE	575	chr12	-	113345432	113455556		CTCTCCCCGGCGATTTAACTGATCCTGAAAAGTGGTGAGAGGACTGAGGAAGACAACCAG	intronic antisense	NM_001032731	OAS2	2'-5'-oligoadenylate synthase 2 isoform 3	+	113416273	113426610	1390.64	235.98	9.51631	8.12964
ASHGA5P027594	2.61475	up	noncoding	ENST00000552784	RP1-71H24.1	GENCODE	575	chr12	-	113345432	113455556		CTCTCCCCGGCGATTTAACTGATCCTGAAAAGTGGTGAGAGGACTGAGGAAGACAACCAG	intronic antisense	NM_002535	OAS2	2'-5'-oligoadenylate synthase 2 isoform 2	+	113416273	113448503	1390.64	235.98	9.51631	8.12964
ASHGA5P027594	2.61475	up	noncoding	ENST00000552784	RP1-71H24.1	GENCODE	575	chr12	-	113345432	113455556		CTCTCCCCGGCGATTTAACTGATCCTGAAAAGTGGTGAGAGGACTGAGGAAGACAACCAG	intronic antisense	NM_006187	OAS3	2'-5'-oligoadenylate synthase 3	+	113376248	113411054	1390.64	235.98	9.51631	8.12964
ASHGA5P027594	2.61475	up	noncoding	ENST00000552784	RP1-71H24.1	GENCODE	575	chr12	-	113345432	113455556		CTCTCCCCGGCGATTTAACTGATCCTGAAAAGTGGTGAGAGGACTGAGGAAGACAACCAG	intronic antisense	NM_016817	OAS2	2'-5'-oligoadenylate synthase 2 isoform 1	+	113416273	113449528	1390.64	235.98	9.51631	8.12964
ASHGA5P027594	2.61475	up	noncoding	ENST00000552784	RP1-71H24.1	GENCODE	575	chr12	-	113345432	113455556		CTCTCCCCGGCGATTTAACTGATCCTGAAAAGTGGTGAGAGGACTGAGGAAGACAACCAG	natural antisense	NM_001032409	OAS1	2'-5'-oligoadenylate synthase 1 isoform 3	+	113344738	113357712	1390.64	235.98	9.51631	8.12964
ASHGA5P027594	2.61475	up	noncoding	ENST00000552784	RP1-71H24.1	GENCODE	575	chr12	-	113345432	113455556		CTCTCCCCGGCGATTTAACTGATCCTGAAAAGTGGTGAGAGGACTGAGGAAGACAACCAG	natural antisense	NM_002534	OAS1	2'-5'-oligoadenylate synthase 1 isoform 2	+	113344738	113355831	1390.64	235.98	9.51631	8.12964
ASHGA5P027594	2.61475	up	noncoding	ENST00000552784	RP1-71H24.1	GENCODE	575	chr12	-	113345432	113455556		CTCTCCCCGGCGATTTAACTGATCCTGAAAAGTGGTGAGAGGACTGAGGAAGACAACCAG	natural antisense	NM_016816	OAS1	2'-5'-oligoadenylate synthase 1 isoform 1	+	113344738	113357712	1390.64	235.98	9.51631	8.12964
ASHGA5P022123	3.78355	up	noncoding	ENST00000549742	RP11-412H8.2	GENCODE	665	chr14	-	29061428	29082829		GAGAAAGAAGAATGAATTGGAAAAGCAAATACTTCTGTGTTCTACTGTCAAATGTGATGC	intergenic							54.9102	5.98086	4.63304	2.7133
ASHGA5P048912	2.35112	up	noncoding	TCONS_00024508	XLOC_011826	LincRNAs identified by Cabili et al	1832	chr16	+	88218474	88220609		TGTGCAAGCCGCTCCGTGTTGGAAAATGTATGTAAAGTAAAATAAACACGGCTCTCGCTG	intergenic							170.458	26.6424	6.4259	5.19255
ASHGA5P026942	3.47823	up	noncoding	ENST00000532886	RP11-627G23.1	GENCODE	4387	chr11	+	134349192	134375507		CCTGTGCCTGGGTGATTGTGAACTTGTAACAAATGTGATCTTATTTATGTTTTGAAAAAG	intergenic							51.1054	5.98086	4.51166	2.7133
ASHGA5P032773	8.3464	up	noncoding	ENST00000441700	AC091153.4	GENCODE	387	chr17	+	4578673	4600129		GAAAGTGAGAGCCAGAGAGAGACAGAAACAGGGAATGACCATTTACATATGTACACATAG	intronic antisense	NM_014389	PELP1	proline-, glutamic acid- and leucine-rich protein 1	-	4574678	4607632	350.277	14.9944	7.52007	4.45891
ASHGA5P022331	3.51764	up	noncoding	uc001wuo.3	LOC283547	UCSC_knowngene	4400	chr14	-	39218542	39417475	NR_039982	CGTCTTGCTGATTATATGTCAAGTTCTGTGTGAAATGAGAGACCATGGGGATTCATTATT	intergenic							90.9125	7.68141	5.44647	3.63186
ASHGA5P056624	2.78336	up	noncoding	TCONS_00006733	XLOC_003371	LincRNAs identified by Cabili et al	367	chr3	-	190500011	190500863		TTTGAAAAAATTCCGATTTCCTGTGTGCTGGCTTTATCAACAAAGAGGTTCTCACCAGAC	intergenic							352.499	50.7469	7.52989	6.05306
ASHGA5P026818	6.12583	up	noncoding	TCONS_00011820	XLOC_005303	LincRNAs identified by Cabili et al	597	chr6	+	45633187	45634483		GGAGCTGGCCTATAAATCCTAAATACAGATGTAGTGATTGAACCCATCTAGGTAGCTTAT	intergenic							176.884	9.3997	6.48622	3.87131
ASHGA5P031386	2.69499	up	noncoding	ENST00000561567	RP4-536B24.3	GENCODE	756	chr16	-	87813739	87840082		TTGCTATGTCTGCACCAAAGTCCCTGCTTAAAACTTTGGAACAAGAATGTAGCTTCAACG	intergenic							84.0944	9.52584	5.31968	3.8894
ASHGA5P031398	4.40348	up	noncoding	uc002flc.1	BC028224	UCSC_knowngene	2391	chr16	-	88709698	88712089		CTGTTCATGACGTATATGATGTGACATATTTTTCCACCAGATATTATGGGATAGAAGATG	exon sense-overlapping	NM_000101	CYBA	cytochrome b-245 light chain	-	88709696	88717492	493.857	44.7917	8.02379	5.88514
ASHGA5P055965	2.24774	up	noncoding	ENST00000556705	RP11-85K15.2	GENCODE	580	chr14	-	35432913	35451738		GCTCACTGACAGAATAAAGGTACCTTTTAACTTAGTCAAATCTCTTTTGCATTGTTTTCC	intronic antisense	ENST00000556994	SRP54	signal recognition particle 54kDa [Source:HGNC Symbol;Acc:11301]	+	35451162	35498773	1358.36	269.005	9.48435	8.31587
ASHGA5P056171	3.3955	up	noncoding	TCONS_00027067	XLOC_013108	LincRNAs identified by Cabili et al	916	chr19	+	48824741	48826469	TCONS_00027066	TTAAGCTGACTGTGACCACGTTAAATTAAGGATTCATAGGAAGGAAGGCGGTGTCGAAGC	intergenic							166.287	17.0626	6.38503	4.6214
ASHGA5P051484	3.00168	up	noncoding	ENST00000431621	BX004987.3	GENCODE	2609	chr1	+	143355261	143379903	ENST00000377477, ENST00000428576, ENST00000431648, ENST00000439302, ENST00000451663, ENST00000583348, NM_001012419, NM_001098805, NR_003366, NR_027995, NR_040113, uc001ejc.3, uc011abu.2	AAAGGGAAACAATATAAGAAAGAAGTTGAAGCAAAACAACTTGAACCAACTATTCAATCA	intergenic							257.405	32.8159	7.05828	5.47251
ASHGA5P036930	3.11487	up	noncoding	uc002wjr.3	BC042140	UCSC_knowngene	706	chr20	+	3789140	3793081		GGGATGTGAAATTATTCACAATCTATTGTTCAAAGAAGACAGTTGATTATGGGACGGAAG	intergenic							46.3613	5.98086	4.35248	2.7133
ASHGA5P058667	5.07019	up	noncoding	uc.399+	uc.399	UCR	214	chr16	+	50848990	50849204		TATTTCTAATGGATGAGGCCAGGCTGACCTCGAATAAACATATTTATCAACCGATTCCTG	intergenic							156.322	9.92303	6.28679	3.94475
ASHGA5P021728	3.02727	up	noncoding	ENST00000539348	RP11-90D4.2	GENCODE	447	chr12	-	8509558	8542933		ACCCAGACAGGAAGGAAAATACCCGTACAGCCAACTTCCTTGAGGGTTCGTTCTTTTGCA	intergenic							1210.58	175.619	9.33024	7.73222
ASHGA5P022248	7.26391	up	noncoding	ENST00000553435	RP11-991C1.1	GENCODE	737	chr14	-	95426613	95429313		AATTCATGATTTGATGGCTTCGAGGCTCAGCCTCAGTGCTATAGTACTGACAAGGAAGCT	intergenic							98.272	5.98086	5.57405	2.7133
ASHGA5P041505	2.96233	up	noncoding	ENST00000523301	RP11-175K6.1	GENCODE	568	chr5	+	158527629	158534225		ATTATTTCCCTTTCTCTCTCTTCAATGTTCCCTTATCCTGAGTATTGAGGTCCCCAAACG	bidirectional	NM_024007	EBF1	transcription factor COE1	-	158122922	158526788	2585.68	393.044	10.4109	8.84412
ASHGA5P035244	2.47763	up	noncoding	ENST00000446590	AC016683.5	GENCODE	559	chr2	-	113929111	113932914		TCTCTCTCCATCAAGCTGGGTAAGTCAGAAACCTGAAGTCACCAAGACCTAAATGCAAAC	intronic antisense	NM_012455	PSD4	PH and SEC7 domain-containing protein 4	+	113931559	113960677	646.422	111.073	8.41412	7.10516
ASHGA5P022023	5.29673	up	noncoding	ENST00000547401	RP3-521E19.2	GENCODE	751	chr12	+	112694603	112696895		CAGTTGATATCCAAGAGAAGACCTGATCAATTCTCATTTAAAGCTAGATAATCCTTGCTA	natural antisense	NM_001109662	C12orf51	probable E3 ubiquitin-protein ligase C12orf51	-	112597991	112819896	73.9755	5.98086	5.11841	2.7133
ASHGA5P057837	2.02913	up	noncoding	TCONS_00022499	XLOC_010825	LincRNAs identified by Cabili et al	657	chr14	+	51411364	51413305		ATCCTTAGAGATTCTGAAGTTTGGACTTGAGCTTTTGGGGCAGAGACTGAATTGGGCCTT	natural antisense	ENST00000216392	PYGL	phosphorylase, glycogen, liver [Source:HGNC Symbol;Acc:9725]	-	51371938	51411454	175.251	32.2739	6.47175	5.45089
ASHGA5P027665	2.02185	up	noncoding	CN264150		LincRNAs identified by Khalil et al	685	chrX	-	111874798	111959674		GAATCCCTCTTTCAGACTGCTGCAGATGCTTGTACTTAGAGTACTTAACCTGCATATAAG	exon sense-overlapping	ENST00000371968	LHFPL1	lipoma HMGIC fusion partner-like 1 [Source:HGNC Symbol;Acc:6587]	-	111873875	111923282	274.243	54.2265	7.15395	6.13827
ASHGA5P027665	2.02185	up	noncoding	CN264150		LincRNAs identified by Khalil et al	685	chrX	-	111874798	111959674		GAATCCCTCTTTCAGACTGCTGCAGATGCTTGTACTTAGAGTACTTAACCTGCATATAAG	exon sense-overlapping	ENST00000536453	LHFPL1	lipoma HMGIC fusion partner-like 1 [Source:HGNC Symbol;Acc:6587]	-	111873878	111923375	274.243	54.2265	7.15395	6.13827
ASHGA5P027665	2.02185	up	noncoding	CN264150		LincRNAs identified by Khalil et al	685	chrX	-	111874798	111959674		GAATCCCTCTTTCAGACTGCTGCAGATGCTTGTACTTAGAGTACTTAACCTGCATATAAG	exon sense-overlapping	NM_178175	LHFPL1	lipoma HMGIC fusion partner-like 1 protein precursor	-	111873878	111923375	274.243	54.2265	7.15395	6.13827
ASHGA5P017193	2.44421	up	noncoding	uc010qbg.1	FLJ45983	UCSC_knowngene	1690	chr10	-	8092412	8095447	NR_024255	TCAAGTTGAGCGGGGTATGTGTGTCCTCTTGGGAAAAAGGCAGAAGAAAGAAGCGGAGCC	intergenic							86.7016	11.0913	5.37002	4.08065
ASHGA5P000552	2.01432	up	noncoding	chr9:31332775-31343225+	chr9:31332775-31343225	LincRNAs identified by Khalil et al	10450	chr9	+	31342775	31353225		CAGGTCAGGCTTAAATCCTGGTTGTGTTGCATATTTATTTATTTTTGCCTTTGTAAGCTA	intergenic							136.992	24.3294	6.08745	5.07716
ASHGA5P056758	6.54265	up	noncoding	TCONS_00008419	XLOC_003874	LincRNAs identified by Cabili et al	1944	chr4	-	8160851	8166042		TATTTAGAGATGAAGAAAGGACAAGGAATCCTGCCGCTTTGGACTAGAAAGCCCAGCACA	intergenic							319.108	17.6852	7.37566	4.66578
ASHGA5P039443	40.4411	up	noncoding	TCONS_00022631	XLOC_010932	LincRNAs identified by Cabili et al	1399	chr14	+	101361101	101362601		AACTAAAATGCTGTGTAATAAATAGTGGGGCTTCACGTGCAGGAAAGGCGATTAAGAGCG	intergenic							503.738	5.98086	8.05105	2.7133
ASHGA5P030389	15.0549	up	noncoding	uc010aza.1	AK309255	UCSC_knowngene	1946	chr15	+	28878268	28886727		ATGCTTCTCTGCATTGGGTAATATACATAACACTTAACTGTATGCATTGATATTTTGCAG	intergenic							300.025	6.15775	7.28734	3.37518
ASHGA5P057446	2.31104	up	noncoding	TCONS_00017426	XLOC_008001	LincRNAs identified by Cabili et al	267	chrX	+	64586533	64588866		TACACAGGAAGGCTATGGACTCCTTTTGGCATTTCTGCCTCAGCAACAGAGGATAAAAGT	intergenic							71.8796	9.33212	5.07168	3.86314
ASHGA5P051980	2.10919	up	noncoding	ENST00000561705	RP11-44F21.5	GENCODE	785	chr4	-	76006911	76009927		TTCTCACAAATTATGACTGGCATCTGTATATCTGGGAAGGTTCTACTGCATTGCTGTATT	intergenic							64.5354	8.98882	4.89461	3.81792
ASHGA5P038480	2.26432	up	noncoding	TCONS_00014881	XLOC_006949	LincRNAs identified by Cabili et al	504	chr8	+	143073634	143078899		CTCAGGAACTCGTGACTATTTAGATGAGTTCTCAGCTTTTATTCTCAGTTAATAAACTGA	intergenic							35.2294	5.98086	3.89238	2.7133
ASHGA5P021285	3.22565	up	noncoding	ENST00000529456	FAM66B	GENCODE	1432	chr8	-	7159132	7212876	NR_027424	GGAAAAACAACCTGCAGAGTTACTATGAATTATTATATTGTGGCTACTTACACCAAGATG	intronic antisense	NM_001256873	USP17L1P	putative ubiquitin carboxyl-terminal hydrolase 17-like protein 1	+	7189908	7191501	47.7868	5.98086	4.40289	2.7133
ASHGA5P021285	3.22565	up	noncoding	ENST00000529456	FAM66B	GENCODE	1432	chr8	-	7159132	7212876	NR_027424	GGAAAAACAACCTGCAGAGTTACTATGAATTATTATATTGTGGCTACTTACACCAAGATG	intronic antisense	NM_001256874	USP17L4	inactive ubiquitin carboxyl-terminal hydrolase 17-like protein 4	+	7194636	7196229	47.7868	5.98086	4.40289	2.7133
ASHGA5P053199	2.20127	up	noncoding	ENST00000482799	AC004893.11	GENCODE	796	chr7	+	98643205	98645863		CTTGCTGATGGCCACATTAGCCTAAATGTATGTCTACAGTACCATAAAGGAGGTACCCCA	natural antisense	NM_001199847	SMURF1	E3 ubiquitin-protein ligase SMURF1 isoform 3	-	98625057	98741743	235.312	41.4955	6.92252	5.78418
ASHGA5P053199	2.20127	up	noncoding	ENST00000482799	AC004893.11	GENCODE	796	chr7	+	98643205	98645863		CTTGCTGATGGCCACATTAGCCTAAATGTATGTCTACAGTACCATAAAGGAGGTACCCCA	natural antisense	NM_020429	SMURF1	E3 ubiquitin-protein ligase SMURF1 isoform 1	-	98625057	98741743	235.312	41.4955	6.92252	5.78418
ASHGA5P053199	2.20127	up	noncoding	ENST00000482799	AC004893.11	GENCODE	796	chr7	+	98643205	98645863		CTTGCTGATGGCCACATTAGCCTAAATGTATGTCTACAGTACCATAAAGGAGGTACCCCA	natural antisense	NM_181349	SMURF1	E3 ubiquitin-protein ligase SMURF1 isoform 2	-	98625057	98741743	235.312	41.4955	6.92252	5.78418
ASHGA5P031102	2.41259	up	noncoding	TCONS_00006091	XLOC_002701	LincRNAs identified by Cabili et al	811	chr3	+	71834485	71835668		TCCAAAGCTCCACGTGCTCAGCGCCGAAAACTTGCAAATCATTTGCTGTACAGATGTTTA	intergenic							37.3657	5.98086	3.98389	2.7133
ASHGA5P045018	2.88628	up	noncoding	ENST00000517773	RP11-89K10.1	GENCODE	498	chr8	+	127570130	127629986		TAATTTCATATTAAAGACCAAGAATTCAGACATCATCCTGGTGCATACATCAGGATTGCA	intronic antisense	NM_174911	FAM84B	protein FAM84B	-	127564682	127570711	43.4021	5.98086	4.24252	2.7133
ASHGA5P038282	4.7123	up	noncoding	NR_033384	PDHB	RefSeq	1614	chr3	-	58413356	58419566		ATTCCCACGCGACCCCTGCCCACCCTGCGTCCCGCCGTCATCTTCCTCTCTCCCTGCCAG	exon sense-overlapping	NM_000925	PDHB	pyruvate dehydrogenase E1 component subunit beta, mitochondrial isoform 1 precursor	-	58413356	58419579	279512	25942.7	17.035	14.7985
ASHGA5P038282	4.7123	up	noncoding	NR_033384	PDHB	RefSeq	1614	chr3	-	58413356	58419566		ATTCCCACGCGACCCCTGCCCACCCTGCGTCCCGCCGTCATCTTCCTCTCTCCCTGCCAG	exon sense-overlapping	NM_001173468	PDHB	pyruvate dehydrogenase E1 component subunit beta, mitochondrial isoform 2 precursor	-	58413356	58419579	279512	25942.7	17.035	14.7985
ASHGA5P021568	7.49157	up	noncoding	NR_033948	P2RX7	RefSeq	3903	chr12	+	121570630	121624354	NR_033949	CCATTCTTGGGGGAACTCTTTCTTCGTGATGACAAACTTTCTCAAAACAGAAGGCCAAGA	exon sense-overlapping	NM_002562	P2RX7	P2X purinoceptor 7	+	121570630	121624354	1981.02	111.924	10.022	7.11678
ASHGA5P029706	24.1904	up	noncoding	ENST00000556926	RP11-356K23.2	GENCODE	458	chr14	+	89821403	89822915		ACAATTGTAACCCTGTAAAGCTGATGAGATATTAAAACAAGACAAAAACTGAAAACGAAA	intronic antisense	NM_001085471	FOXN3	forkhead box protein N3 isoform 1	-	89622515	90085494	4779.86	82.3921	11.3007	6.70429
ASHGA5P029706	24.1904	up	noncoding	ENST00000556926	RP11-356K23.2	GENCODE	458	chr14	+	89821403	89822915		ACAATTGTAACCCTGTAAAGCTGATGAGATATTAAAACAAGACAAAAACTGAAAACGAAA	intronic antisense	NM_005197	FOXN3	forkhead box protein N3 isoform 2	-	89622515	89883454	4779.86	82.3921	11.3007	6.70429
ASHGA5P038665	3.09232	up	noncoding	NR_045572	CHL1	RefSeq	2585	chr3	+	239325	290282		CCGAAGGGAAGCTGAGGTATACTTATATTTCATTATAATGCTACAGGTAGATTTTAAGTC	exon sense-overlapping	NM_001253387	CHL1	neural cell adhesion molecule L1-like protein isoform 2 precursor	+	238278	451097	46.0659	5.98086	4.34199	2.7133
ASHGA5P038665	3.09232	up	noncoding	NR_045572	CHL1	RefSeq	2585	chr3	+	239325	290282		CCGAAGGGAAGCTGAGGTATACTTATATTTCATTATAATGCTACAGGTAGATTTTAAGTC	exon sense-overlapping	NM_006614	CHL1	neural cell adhesion molecule L1-like protein isoform 1 precursor	+	238278	451097	46.0659	5.98086	4.34199	2.7133
ASHGA5P053436	2.25806	up	noncoding	ENST00000524284	RP11-32K4.2	GENCODE	616	chr8	+	65289889	65291035		TGGTCCTCTGCAGGTTTGAACAGGGCTAGCAGGTCTCTCTCCGGATTTCTAGGGCTATGG	intergenic							1276.64	253.913	9.40637	8.23129
ASHGA5P034887	2.05478	up	noncoding	ENST00000430897	AC099344.2	GENCODE	1061	chr2	-	11497640	11505762		TTCTGATGAATGGCTATCTGCTTATGTGCCTAGATCCACCAGAGTTGTCACAGTTACAGG	intergenic							57.4873	7.91305	4.70827	3.66929
ASHGA5P058871	7.79403	up	noncoding	uc.262+	uc.262	UCR	255	chr9	+	83727721	83727976		GTGCAACAATTACCAATTTTTACAACTGATTAATCGCAAGCCATTACTTGTTCTTGGTCA	intergenic							104.478	5.98086	5.67567	2.7133
ASHGA5P023138	2.13784	up	noncoding	ENST00000570859	RP11-204E4.3	GENCODE	352	chr16	+	20220246	20220847		TTTGTTGCAGTCCTAACCTCAGGACATCTTTGGAGATGGGGTCTGTCTTTAAGGCAGTAA	intergenic							66.9073	9.28706	4.95449	3.85834
ASHGA5P058283	3.889	up	noncoding	TCONS_00029174	XLOC_014113	LincRNAs identified by Cabili et al	399	chr21	-	45610321	45614187		TCTTTTCGTTTCTGCTCTGCCAGTAGTTTACAGCCAGAGGCAAAGCAAACCAAGAACACA	intergenic							56.2467	5.98086	4.6727	2.7133
ASHGA5P039199	2.31282	up	noncoding	ENST00000414686	RP11-421L21.2	GENCODE	671	chr1	+	101461028	101461816		GGCCTCCCTATAATCAATGGTGTTAGTCAACTTTCAGATTTCCTTTAAATTACGTTTCTA	intronic antisense	NM_001077394	DPH5	diphthine synthase isoform a	-	101455179	101491362	5896.88	1194.16	11.6182	10.4086
ASHGA5P039199	2.31282	up	noncoding	ENST00000414686	RP11-421L21.2	GENCODE	671	chr1	+	101461028	101461816		GGCCTCCCTATAATCAATGGTGTTAGTCAACTTTCAGATTTCCTTTAAATTACGTTTCTA	intronic antisense	NM_001077395	DPH5	diphthine synthase isoform b	-	101455179	101491362	5896.88	1194.16	11.6182	10.4086
ASHGA5P039199	2.31282	up	noncoding	ENST00000414686	RP11-421L21.2	GENCODE	671	chr1	+	101461028	101461816		GGCCTCCCTATAATCAATGGTGTTAGTCAACTTTCAGATTTCCTTTAAATTACGTTTCTA	intronic antisense	NM_015958	DPH5	diphthine synthase isoform a	-	101455179	101491362	5896.88	1194.16	11.6182	10.4086
ASHGA5P015744	2.62715	up	noncoding	ENST00000423162	RP11-508N22.8	GENCODE	790	chr10	+	38464595	38501285		GCAAGCACAATATTCCTGAGAAAATCTCAAATAGATGTGTGACCTTGGTGATATATTAAC	intergenic							40.0323	5.98086	4.1068	2.7133
ASHGA5P018824	8.04279	up	noncoding	ENST00000458003	RP11-168O16.1	GENCODE	3496	chr1	+	200993088	200997920		GGTAAGCATGATGGGGAAACTGAGCCTCACATGTATGAATTCCAGCATATAAGCAACAGA	bidirectional	NM_001252100	KIF21B	kinesin-like protein KIF21B isoform 1	-	200938513	200992828	206.78	8.21266	6.72075	3.71306
ASHGA5P018824	8.04279	up	noncoding	ENST00000458003	RP11-168O16.1	GENCODE	3496	chr1	+	200993088	200997920		GGTAAGCATGATGGGGAAACTGAGCCTCACATGTATGAATTCCAGCATATAAGCAACAGA	bidirectional	NM_001252102	KIF21B	kinesin-like protein KIF21B isoform 3	-	200938513	200992828	206.78	8.21266	6.72075	3.71306
ASHGA5P018824	8.04279	up	noncoding	ENST00000458003	RP11-168O16.1	GENCODE	3496	chr1	+	200993088	200997920		GGTAAGCATGATGGGGAAACTGAGCCTCACATGTATGAATTCCAGCATATAAGCAACAGA	bidirectional	NM_001252103	KIF21B	kinesin-like protein KIF21B isoform 4	-	200938513	200992828	206.78	8.21266	6.72075	3.71306
ASHGA5P018824	8.04279	up	noncoding	ENST00000458003	RP11-168O16.1	GENCODE	3496	chr1	+	200993088	200997920		GGTAAGCATGATGGGGAAACTGAGCCTCACATGTATGAATTCCAGCATATAAGCAACAGA	bidirectional	NM_017596	KIF21B	kinesin-like protein KIF21B isoform 2	-	200938513	200992828	206.78	8.21266	6.72075	3.71306
ASHGA5P020894	2.71226	up	noncoding	ENST00000521563	CTB-131B5.4	GENCODE	939	chr5	-	139483424	139487234	uc010jfh.1	TTAGGGCCCTTATCTTTTGCTGCCTCTTACGTATTGTAGGCAGTGCCTGATGGCTGAGAA	intergenic							131.744	16.6371	6.02872	4.58923
ASHGA5P022590	10.4702	up	noncoding	ENST00000559248	HERC2P2	GENCODE	704	chr15	-	23308628	23311662		GTGCGAGCTTGTGCTTCTGTGGAATATATACATGTTGTAGAAAACTTGAAGTATATAGAA	intergenic							138.094	5.98086	6.10152	2.7133
ASHGA5P020916	12.5547	up	noncoding	NR_038201	LOC100616530	RefSeq	600	chr8	+	96281063	96822371	ENST00000521905, NR_038202, NR_038207	TGCAGGAGAGTGGGCCAAATAATCATGGCAACAGGACTTTTAGAAGCACGTCCTCTGAAA	intronic antisense	NM_177965	C8orf37	protein C8orf37	-	96257140	96281462	364.827	9.7919	7.5783	3.92815
ASHGA5P031951	2.09593	up	noncoding	TCONS_00029582	XLOC_014217	LincRNAs identified by Cabili et al	482	chr22	+	34587559	34614763		TGGAAAAGGGGAAAATGAATCATGCTACAGGCCAAGTGTCCATCACTGATTCCCAGAGAT	intergenic							76.7129	11.3345	5.17729	4.1097
ASHGA5P020199	2.20209	up	noncoding	ENST00000509406	CTD-2269F5.1	GENCODE	566	chr5	+	83680310	83786583		AACAAACAGACTAGAGATAATAAGCTCACTTTACCTCAGGACCTTTGCAGCAGCTCTGCC	natural antisense	NM_005711	EDIL3	EGF-like repeat and discoidin I-like domain-containing protein 3 precursor	-	83238125	83680611	179.351	30.3132	6.5073	5.36843
ASHGA5P027021	5.53761	up	noncoding	ENST00000430748	RP5-837I24.4	GENCODE	641	chr1	-	82051625	82091398		CCCTCTACCCTGGCTAATATATAGATTTGGATTATACCAAAATTGCCTAAAATTGGAAAC	intronic antisense	ENST00000370721	LPHN2	latrophilin 2 [Source:HGNC Symbol;Acc:18582]	+	81771850	82457052	1133.5	86.0638	9.23265	6.76339
ASHGA5P027021	5.53761	up	noncoding	ENST00000430748	RP5-837I24.4	GENCODE	641	chr1	-	82051625	82091398		CCCTCTACCCTGGCTAATATATAGATTTGGATTATACCAAAATTGCCTAAAATTGGAAAC	intronic antisense	ENST00000370723	LPHN2	latrophilin 2 [Source:HGNC Symbol;Acc:18582]	+	81771850	82457052	1133.5	86.0638	9.23265	6.76339
ASHGA5P027021	5.53761	up	noncoding	ENST00000430748	RP5-837I24.4	GENCODE	641	chr1	-	82051625	82091398		CCCTCTACCCTGGCTAATATATAGATTTGGATTATACCAAAATTGCCTAAAATTGGAAAC	intronic antisense	ENST00000370725	LPHN2	latrophilin 2 [Source:HGNC Symbol;Acc:18582]	+	81771850	82457052	1133.5	86.0638	9.23265	6.76339
ASHGA5P027021	5.53761	up	noncoding	ENST00000430748	RP5-837I24.4	GENCODE	641	chr1	-	82051625	82091398		CCCTCTACCCTGGCTAATATATAGATTTGGATTATACCAAAATTGCCTAAAATTGGAAAC	intronic antisense	ENST00000370727	LPHN2	latrophilin 2 [Source:HGNC Symbol;Acc:18582]	+	81771850	82457052	1133.5	86.0638	9.23265	6.76339
ASHGA5P027021	5.53761	up	noncoding	ENST00000430748	RP5-837I24.4	GENCODE	641	chr1	-	82051625	82091398		CCCTCTACCCTGGCTAATATATAGATTTGGATTATACCAAAATTGCCTAAAATTGGAAAC	intronic antisense	ENST00000370728	LPHN2	latrophilin 2 [Source:HGNC Symbol;Acc:18582]	+	81771850	82458106	1133.5	86.0638	9.23265	6.76339
ASHGA5P027021	5.53761	up	noncoding	ENST00000430748	RP5-837I24.4	GENCODE	641	chr1	-	82051625	82091398		CCCTCTACCCTGGCTAATATATAGATTTGGATTATACCAAAATTGCCTAAAATTGGAAAC	intronic antisense	ENST00000370730	LPHN2	latrophilin 2 [Source:HGNC Symbol;Acc:18582]	+	81771850	82458106	1133.5	86.0638	9.23265	6.76339
ASHGA5P036329	2.16502	up	noncoding	ENST00000449346	AC013264.2	GENCODE	455	chr2	+	198062714	198063997		GCCTTCACAGTTTAGGTTTTGGTAAGAAGAAAGCTTATCTTCATGTCATGAGAAAGAAAA	intronic antisense	NM_001195144	ANKRD44	serine/threonine-protein phosphatase 6 regulatory ankyrin repeat subunit B isoform A	-	197851385	198175521	33.8665	5.98086	3.82768	2.7133
ASHGA5P036329	2.16502	up	noncoding	ENST00000449346	AC013264.2	GENCODE	455	chr2	+	198062714	198063997		GCCTTCACAGTTTAGGTTTTGGTAAGAAGAAAGCTTATCTTCATGTCATGAGAAAGAAAA	intronic antisense	NM_153697	ANKRD44	serine/threonine-protein phosphatase 6 regulatory ankyrin repeat subunit B isoform B	-	197964194	198175521	33.8665	5.98086	3.82768	2.7133
ASHGA5P036444	2.09709	up	noncoding	NR_034176	RUFY4	RefSeq	3638	chr2	+	218899656	218955304		GTCTCACATCCATCCTTTTGGGAATGAGATCAGGACTAGGGATTCGGCACTGGTGACCAG	exon sense-overlapping	NM_198483	RUFY4	RUN and FYVE domain-containing protein 4	+	218933737	218955304	33.0441	5.98086	3.78169	2.7133
ASHGA5P000376	4.22469	up	noncoding	chr20:24726575-24738550+	chr20:24726575-24738550	LincRNAs identified by Khalil et al	11975	chr20	+	24778575	24790550		TGACTGATCTGTGGGCTCCAGAAGCAACAAGCTCACGAAGGTCAGGAAAGGCCAGAGAGC	intergenic							60.5254	5.98086	4.79215	2.7133
ASHGA5P034015	2.3875	up	noncoding	TCONS_00004039	XLOC_001878	LincRNAs identified by Cabili et al	245	chr2	+	222688045	222688435		CATTTCTGAGTCACCATCCAGTGGGAAAAAGATCTCAAAAAGGGACCAAGAATAACAAAG	intergenic							37.0088	5.98086	3.96881	2.7133
ASHGA5P016872	3.20863	up	noncoding	ENST00000435257	AC002076.10	GENCODE	527	chr7	+	93520224	93522913		TTGAAGGCATGAAGTTCAGGTGCTGGACACTTTTTGATTGTCTTTCGCTCATACAAAAAA	intron sense-overlapping	ENST00000455502	GNGT1	guanine nucleotide binding protein (G protein), gamma transducing activity polypeptide 1 [Source:HGNC Symbol;Acc:4411]	+	93220884	93540387	47.5913	5.98086	4.39526	2.7133
ASHGA5P016872	3.20863	up	noncoding	ENST00000435257	AC002076.10	GENCODE	527	chr7	+	93520224	93522913		TTGAAGGCATGAAGTTCAGGTGCTGGACACTTTTTGATTGTCTTTCGCTCATACAAAAAA	natural antisense	ENST00000222543	TFPI2	tissue factor pathway inhibitor 2 [Source:HGNC Symbol;Acc:11761]	-	93514708	93520303	47.5913	5.98086	4.39526	2.7133
ASHGA5P043948	2.11676	up	noncoding	AK026788R		LincRNAs identified by Khalil et al	2216	chr17	+	1129187	1131376		GAGACAGTGAATAAGACCCACATGCAAAATTGCAGCATCCACGGTGGTAATTTGGGGAAT	intronic antisense	ENST00000574139	ABR	active BCR-related [Source:HGNC Symbol;Acc:81]	-	994908	1132298	33.2685	5.98086	3.79516	2.7133
ASHGA5P043948	2.11676	up	noncoding	AK026788R		LincRNAs identified by Khalil et al	2216	chr17	+	1129187	1131376		GAGACAGTGAATAAGACCCACATGCAAAATTGCAGCATCCACGGTGGTAATTTGGGGAAT	intronic antisense	ENST00000575934	ABR	active BCR-related [Source:HGNC Symbol;Acc:81]	-	986761	1132298	33.2685	5.98086	3.79516	2.7133
ASHGA5P008640	2.86025	up	noncoding	ENST00000345111	RP11-173C20.1	GENCODE	2126	chr12	+	127227281	127230782	ENST00000537374	GGGAAAACAGAGAGTCAAGGGATTGGATTGTGGATTGCATTGGTGGTTTTCCTCAGTTTC	intergenic							193.068	24.8075	6.61772	5.10158
ASHGA5P047879	2.01377	up	noncoding	TCONS_00014122	XLOC_006073	LincRNAs identified by Cabili et al	1221	chr7	+	45241392	45243749		AAAGCCATTTTAGGACATTTTTGCACTTCAGGACATTGGCTTATGGTGGGTCAGGGGAGT	intergenic							31.9172	5.98086	3.7232	2.7133
ASHGA5P057961	7.99787	up	noncoding	TCONS_00024431	XLOC_011749	LincRNAs identified by Cabili et al	292	chr16	+	62713183	62714028		GAAGAAGAACTGTAGTTTCTGTGGCTTGCAGACAAGCAAAGCAAAGCTGATAAGCATCAT	intergenic							230.597	9.52915	6.8895	3.88988
ASHGA5P045223	5.11418	up	noncoding	uc004abd.1	DQ573539	UCSC_knowngene	1713	chr9	-	38566269	38567982	ENST00000433980, ENST00000437267, ENST00000565670	GAGATACTATTTTTTCAAAAGGTCACCCAGGAATTGATAGTGTTGAATGACTAGATACTC	intron sense-overlapping	ENST00000313339	ANKRD18A	ankyrin repeat domain 18A [Source:HGNC Symbol;Acc:23643]	-	38540565	38577204	184.365	12.1436	6.54575	4.19125
ASHGA5P051806	3.86096	up	noncoding	ENST00000444571	RP11-29A1.3	GENCODE	570	chr3	+	184880658	184898371		TGCTTGAGGGGTATGTGGATCTGTCTTTTGGTTGTGGGTACTTTAAGTGATGAGAAGTTT	intergenic							238.232	22.8451	6.94257	4.99361
ASHGA5P052117	2.09252	up	noncoding	ENST00000514881	RP11-597D13.7	pseudogene	919	chr4	+	159198909	159199828	NM_022831	CTGGGCCAATTGTAATAGAACTATACAAGAAACCCACTGACTTTAAAAGAAAGAAATTGC								29256	6803.53	13.9829	12.9177
ASHGA5P056602	3.8143	up	noncoding	TCONS_00006533	XLOC_003156	LincRNAs identified by Cabili et al	702	chr3	-	70654597	70666843		TTGCCAGGTACCATGTTTACCAGAGATGTTTCCCAAGATGGACAACAGACTGACCATGTT	intergenic							181.579	16.6882	6.52376	4.59234
ASHGA5P015083	3.93942	up	noncoding	uc001gdd.2	LOC400794	UCSC_knowngene	1665	chr1	-	165446078	165551341		GTGAGAATGGGACCCTGGTTGAAGGAACCTGTTGTTCTTATGGTGGAGGGCAGAAACCCA	intronic antisense	NM_001005214	LRRC52	leucine-rich repeat-containing protein 52 precursor	+	165513477	165533185	56.889	5.98086	4.69129	2.7133
ASHGA5P038596	16.2645	up	noncoding	ENST00000421870	EIF2B5-AS1	GENCODE	571	chr3	-	184264501	184274706		CCAGGGGCCCATGACTGTAGTCACCTAACTACCTGGGAATCTTTAAGAAACACCAAAGCC	intronic antisense	ENST00000444495	EIF2B5	eukaryotic translation initiation factor 2B, subunit 5 epsilon, 82kDa [Source:HGNC Symbol;Acc:3261]	+	183853163	184402546	208.959	5.98086	6.73695	2.7133
ASHGA5P034599	2.28642	up	noncoding	TCONS_00004770	XLOC_001453	LincRNAs identified by Cabili et al	494	chr2	+	45401106	45402546		TCCTTCACTCGTCTCAGAAAACAACTCACGACTACAGCAGCTTGCATGATGAAATGGAAG	intergenic							35.4925	5.98086	3.90639	2.7133
ASHGA5P045528	20.5053	up	noncoding	ENST00000564021	LL09NC01-254D11.1	GENCODE	1990	chr9	-	136476919	136498221		GAGTTTGGTGGTGACCATCTGGCATTGCGATCCAAATGAAATCTATTCAGTGTAGTCACC	intergenic							259.499	5.98086	7.07123	2.7133
ASHGA5P039641	3.55332	up	noncoding	ENST00000503593	RP11-203B7.1	GENCODE	522	chr4	-	146998997	147029309		AACTGGTCATCATTTCAAAAGCCCCATTTGGAAGCAAACCCTGGGATTATCAAGGAGAGA	intergenic							52.0477	5.98086	4.54247	2.7133
ASHGA5P031650	15.8346	up	noncoding	ENST00000450909	CTD-2574D22.2	GENCODE	1762	chr16	+	29938156	29940254		ATCCAGTTTAGAAGCCGATACATCAGGGATTTAACAATCTGTCTTAATGTCTAGCAAGGG	natural antisense	ENST00000568000	KCTD13	potassium channel tetramerisation domain containing 13 [Source:HGNC Symbol;Acc:22234]	-	29917656	29938356	203.573	5.98086	6.69831	2.7133
ASHGA5P042156	3.13084	up	noncoding	ENST00000427974	RP1-56L9.7	GENCODE	741	chr6	-	160060338	160061133		CCTCTTCTTTCCACATTTGAGTATTTGATCAACCTGGTATTTATTTTGGAAGTATGCATC	intergenic							2147.71	304.916	10.1368	8.49022
ASHGA5P015739	38.3988	up	noncoding	ENST00000423083	NCF1B	GENCODE	1516	chr7	+	72634673	72649979	ENST00000435988	AGCTGTTGAGGAAAGACGACGTCACAGGCTACTTCCCGTCCATGTACCTGCAAAAGTCAG	intergenic							96808.2	1276.91	15.7612	10.4982
ASHGA5P020896	9.53816	up	noncoding	ENST00000521572	RP11-337A23.6	GENCODE	371	chr9	+	26801730	26805860		AATGTGAGGACAACCGGGAACAGGAGGAATAAGCTACTGAAGTAAGAAGATACCAGTCCT	intergenic							126.39	5.98086	5.96701	2.7133
ASHGA5P038768	12.2119	up	noncoding	ENST00000418161	CCDC13-AS1	GENCODE	2049	chr3	+	42774068	42788260		ACAATAGAACACTGTTTTGGAAATCTTGGCCAGTCTGAGTGGTTCCAGCAGGGAAGACAA	natural antisense	NM_144719	CCDC13	coiled-coil domain-containing protein 13	-	42749873	42814745	160.32	5.98086	6.32352	2.7133
ASHGA5P058831	2.24681	up	noncoding	uc.81+	uc.81	UCR	211	chr2	+	147134064	147134275		GGCACTAACATCTTTATCACTCCATGTGTTTCTAGTTTTAAAACCTTTACCCCTGCTGTT	intergenic							300.841	53.519	7.2912	6.12332
ASHGA5P019257	3.30951	up	noncoding	ENST00000475455	TFP1	pseudogene	1573	chr3	+	133407035	133431646		CTACAGTAAGGCTATTATGTCATGGCTGTGGTTAAGAAATCAGATGCTGATGTCACCTGG								48.9834	5.98086	4.43992	2.7133
ASHGA5P057828	4.40339	up	noncoding	TCONS_00022317	XLOC_010732	LincRNAs identified by Cabili et al	332	chr13	-	112925471	112926760	TCONS_00021698	CCATGAGAAGAGTTTAAACAACCCAAAGAAAGCACATCATGGTCGACTGCAGGGAACTGA	intergenic							62.857	5.98086	4.85192	2.7133
ASHGA5P018855	9.73308	up	noncoding	ENST00000458318	AP000345.2	GENCODE	433	chr22	+	23909250	23915694		GCTAGCAACCAAATGAGGTCACCGTCAAGATTCCCGGATAAAAGTCATTCATGAGACACA	natural antisense	NM_020070	IGLL1	immunoglobulin lambda-like polypeptide 1 isoform a precursor	-	23915312	23922495	128.95	5.98086	5.9962	2.7133
ASHGA5P018855	9.73308	up	noncoding	ENST00000458318	AP000345.2	GENCODE	433	chr22	+	23909250	23915694		GCTAGCAACCAAATGAGGTCACCGTCAAGATTCCCGGATAAAAGTCATTCATGAGACACA	natural antisense	NM_152855	IGLL1	immunoglobulin lambda-like polypeptide 1 isoform b precursor	-	23915312	23922495	128.95	5.98086	5.9962	2.7133
ASHGA5P041654	3.1712	up	noncoding	ENST00000444978	RP3-380B8.3	GENCODE	361	chr6	-	5875163	5876103		TGATATAATCCAGAAAAGCAAGAGTCCACCCAAAGTCAGAAGAGAAGAATTCAGAAGAGT	intergenic							82.5798	7.65333	5.29237	3.62734
ASHGA5P015208	2.89774	up	noncoding	ENST00000417930	AC092580.4	GENCODE	243	chr2	+	7865931	7870836		TTGTTCTCAGAGGTCTGGACCAAAGAGAAACAAGAAAAGCTGGAGTCACACTACCAAAGG	intergenic							76.9635	7.79636	5.1849	3.64997
ASHGA5P057727	2.86394	up	noncoding	TCONS_00021207	XLOC_009869	LincRNAs identified by Cabili et al	722	chr12	+	106643486	106646559		TGCACTACACTTGGAGATATATACAGAAACCTGTTGAGGGCTAACTTAGGTTGGCAAGGC	intronic antisense	ENST00000553039	CKAP4	cytoskeleton-associated protein 4 [Source:HGNC Symbol;Acc:16991]	-	106634099	106698057	43.1718	5.98086	4.23131	2.7133
ASHGA5P054343	4.1808	up	noncoding	ENST00000438372	RP11-69C17.1	GENCODE	777	chr10	-	2054458	2056542		TTGTTCATAGATTGTTGCAGCAGATCCAACTGAAGGATACACCAACCATTTTAATCGGAC	intergenic							59.9532	5.98086	4.77708	2.7133
ASHGA5P016249	2.36171	up	noncoding	ENST00000428531	RP11-261N11.8	GENCODE	513	chr20	+	62000233	62002524		TGGTGGGTGGGACATGTCTACAAATAGCTCATCACGTCTCCAATCCAGAAGTGCTGTGTC	intergenic							420.504	73.4951	7.7907	6.55087
ASHGA5P040992	3.50275	up	noncoding	ENST00000506792	ANKRD33B-IT1	GENCODE	732	chr5	+	10594937	10596322		ATGCCTGGGGGATCTTTGTTTTTGGCATAAGCCGAACAGATTGTTCCAGGCCAGAAAAAA	intron sense-overlapping	NM_001164440	ANKRD33B	ankyrin repeat domain-containing protein 33B	+	10564434	10657928	51.3991	5.98086	4.52179	2.7133
ASHGA5P051000	2.06592	up	noncoding	uc002xml.1	LOC79015	UCSC_knowngene	3334	chr20	-	43289218	43367608		GTCAACCAAGGTGATGGACCCATTTGTCCTTGTAAAGTAACTCTTGAACATACAGGCACT	intronic antisense	NM_003881	WISP2	WNT1-inducible-signaling pathway protein 2 precursor	+	43343884	43356452	72.4913	10.7017	5.08606	4.03927
ASHGA5P048122	8.46727	up	noncoding	CD642394		LincRNAs identified by Khalil et al	752	chr3	-	163907665	163908407		GTGTTTCACCAATGCTCTTCAGTTATAACCTTATTACTTTCTGTCTAAGGAAAATGAAGG	intergenic							112.996	5.98086	5.7952	2.7133
ASHGA5P043567	3.67306	up	noncoding	ENST00000521159	HOXA-AS2	GENCODE	800	chr7	+	27162166	27173921		GGAACAACACTTTACCAGCCATTTGACCAATTAATTCTTTGGGGATAATTTTCTTGTAGT	intronic antisense	NM_002141	HOXA4	homeobox protein Hox-A4	-	27168125	27170399	82.6814	6.38358	5.29417	3.41719
ASHGA5P043567	3.67306	up	noncoding	ENST00000521159	HOXA-AS2	GENCODE	800	chr7	+	27162166	27173921		GGAACAACACTTTACCAGCCATTTGACCAATTAATTCTTTGGGGATAATTTTCTTGTAGT	natural antisense	NM_153631	HOXA3	homeobox protein Hox-A3 isoform a	-	27145808	27166639	82.6814	6.38358	5.29417	3.41719
ASHGA5P053487	5.51662	up	noncoding	ENST00000519854	RP11-37B2.1	GENCODE	284	chr8	-	90629221	90635433	ENST00000520306	TTTGAAGAAGGCAAGCTTCATTAAAACCAACATCTTACTTGGCCTAAAACATCTTTGGAG	intergenic							566.118	40.7966	8.2258	5.76201
ASHGA5P051558	2.17698	up	noncoding	uc003dhi.3	BC065373	UCSC_knowngene	1738	chr3	+	54354213	54355951		CTTCTTACAGAAATACAAAGAGTATGAGAAAGACGTTGCCATAGAAGAAATTGATGGCCT	exon sense-overlapping	NM_018398	CACNA2D3	voltage-dependent calcium channel subunit alpha-2/delta-3 precursor	+	54156692	55108584	34.0325	5.98086	3.83563	2.7133
ASHGA5P052368	23.8219	up	noncoding	ENST00000515570	AC010226.4	GENCODE	765	chr5	+	114938741	114956356		CAAAAGTCTGAAGTTCTCTGTGAAATGCCTACATGTAAGAATTAAGATAGATTTTAAAGA	natural antisense	NM_001164468	TMED7-TICAM2	TRAM adaptor with GOLD domain isoform 1 precursor	-	114914338	114961876	2102.24	34.3675	10.1071	5.53283
ASHGA5P052368	23.8219	up	noncoding	ENST00000515570	AC010226.4	GENCODE	765	chr5	+	114938741	114956356		CAAAAGTCTGAAGTTCTCTGTGAAATGCCTACATGTAAGAATTAAGATAGATTTTAAAGA	natural antisense	NM_001164469	TMED7-TICAM2	TRAM adaptor with GOLD domain isoform 2 precursor	-	114914338	114961876	2102.24	34.3675	10.1071	5.53283
ASHGA5P052368	23.8219	up	noncoding	ENST00000515570	AC010226.4	GENCODE	765	chr5	+	114938741	114956356		CAAAAGTCTGAAGTTCTCTGTGAAATGCCTACATGTAAGAATTAAGATAGATTTTAAAGA	natural antisense	NM_181836	TMED7	transmembrane emp24 domain-containing protein 7 precursor	-	114948904	114961876	2102.24	34.3675	10.1071	5.53283
ASHGA5P032080	11.2091	up	noncoding	ENST00000574290	RP1-59D14.5	GENCODE	846	chr17	-	2278354	2282600		ACCATTGAAAAACTTGATGATGTCAGTGAAGTCCATGTTGTTGTCACGGATGATCTCTCG	natural antisense	NM_001098509	SGSM2	small G protein signaling modulator 2 isoform 2	+	2240807	2284348	401.851	12.5814	7.72355	4.23695
ASHGA5P032080	11.2091	up	noncoding	ENST00000574290	RP1-59D14.5	GENCODE	846	chr17	-	2278354	2282600		ACCATTGAAAAACTTGATGATGTCAGTGAAGTCCATGTTGTTGTCACGGATGATCTCTCG	natural antisense	NM_014853	SGSM2	small G protein signaling modulator 2 isoform 1	+	2240805	2284348	401.851	12.5814	7.72355	4.23695
ASHGA5P044742	9.31462	up	noncoding	NR_024473	LOC286135	RefSeq	2842	chr8	+	29779028	29811123		GAAGGAACTGATGATCCGCAGCATCTTGTCATATTCTGAGAACTTATTAAAAGCAAGCAA	intergenic							123.573	5.98086	5.9328	2.7133
ASHGA5P045439	6.64169	up	noncoding	TCONS_00000884	XLOC_000129	LincRNAs identified by Cabili et al	406	chr1	+	32813110	32814381		ATTTTATTTGGAGAATGAAGGGCAGAACCACAGAGATCTCAGGAGGGAGGGCAAAGGTAA	intergenic							90.8268	5.98086	5.44485	2.7133
ASHGA5P038828	121.154	up	noncoding	ENST00000513638	GBP1P1	GENCODE	1234	chr1	+	89873237	89890493		TCACACAGCTAGTAAATGTATCAAAGCTGTCTTCATCACTTAGTGGAATCCACAATGATT	intergenic							8412.54	27.1391	12.1383	5.21763
ASHGA5P050272	2.05304	up	noncoding	TCONS_00001924	XLOC_000027	LincRNAs identified by Cabili et al	686	chr1	+	2730631	2734321		TTTAAGGTCCTGCTCTTTTCCTCTTGACAGCAAGCTACCACTGTTTAGAGAGAGTCTCCT	intergenic							560.095	116.664	8.21119	7.17342
ASHGA5P045355	2.66288	up	noncoding	ENST00000430058	RP11-23B15.1	GENCODE	204	chr9	-	100568216	100572290		ATGTTCCCTGTCTTGGGAGCCTTTCTTCAGGGAGCTTGATGGTTCCAACCCACCCAGGAG	intergenic							347.272	52.3094	7.50703	6.09404
ASHGA5P035461	3.53048	up	noncoding	uc021vtc.1	DKFZp451N061	UCSC_knowngene	6735	chr2	-	179607320	179614055		CTGTTATGCACTGCTTTGTTTCTTGCTCAGTGGTTCTGTATAGGTTTTCTTATACAATAA	exon sense-overlapping	NM_133379	TTN	titin isoform novex-3	-	179610046	179672150	508.051	58.5106	8.06377	6.2439
ASHGA5P035461	3.53048	up	noncoding	uc021vtc.1	DKFZp451N061	UCSC_knowngene	6735	chr2	-	179607320	179614055		CTGTTATGCACTGCTTTGTTTCTTGCTCAGTGGTTCTGTATAGGTTTTCTTATACAATAA	intron sense-overlapping	NM_001256850	TTN	titin isoform 1	-	179390716	179672150	508.051	58.5106	8.06377	6.2439
ASHGA5P035461	3.53048	up	noncoding	uc021vtc.1	DKFZp451N061	UCSC_knowngene	6735	chr2	-	179607320	179614055		CTGTTATGCACTGCTTTGTTTCTTGCTCAGTGGTTCTGTATAGGTTTTCTTATACAATAA	intron sense-overlapping	NM_001267550	TTN	titin isoform IC	-	179390716	179672150	508.051	58.5106	8.06377	6.2439
ASHGA5P035461	3.53048	up	noncoding	uc021vtc.1	DKFZp451N061	UCSC_knowngene	6735	chr2	-	179607320	179614055		CTGTTATGCACTGCTTTGTTTCTTGCTCAGTGGTTCTGTATAGGTTTTCTTATACAATAA	intron sense-overlapping	NM_003319	TTN	titin isoform N2-B	-	179390717	179672150	508.051	58.5106	8.06377	6.2439
ASHGA5P035461	3.53048	up	noncoding	uc021vtc.1	DKFZp451N061	UCSC_knowngene	6735	chr2	-	179607320	179614055		CTGTTATGCACTGCTTTGTTTCTTGCTCAGTGGTTCTGTATAGGTTTTCTTATACAATAA	intron sense-overlapping	NM_133378	TTN	titin isoform N2-A	-	179390717	179672150	508.051	58.5106	8.06377	6.2439
ASHGA5P035461	3.53048	up	noncoding	uc021vtc.1	DKFZp451N061	UCSC_knowngene	6735	chr2	-	179607320	179614055		CTGTTATGCACTGCTTTGTTTCTTGCTCAGTGGTTCTGTATAGGTTTTCTTATACAATAA	intron sense-overlapping	NM_133432	TTN	titin isoform novex-1	-	179390717	179672150	508.051	58.5106	8.06377	6.2439
ASHGA5P035461	3.53048	up	noncoding	uc021vtc.1	DKFZp451N061	UCSC_knowngene	6735	chr2	-	179607320	179614055		CTGTTATGCACTGCTTTGTTTCTTGCTCAGTGGTTCTGTATAGGTTTTCTTATACAATAA	intron sense-overlapping	NM_133437	TTN	titin isoform novex-2	-	179390717	179672150	508.051	58.5106	8.06377	6.2439
ASHGA5P051869	4.18395	up	noncoding	NR_024569	LOC100130872	RefSeq	5001	chr4	-	1189570	1202750		TTTTCTGATATTTGTGCCATTTATTTGGTTTTTCTATTAAGTTTGCCAGAACCTCCGAGA	exon sense-overlapping	NM_001199021	SPON2	spondin-2 precursor	-	1160720	1202750	180.701	14.9126	6.51704	4.45217
ASHGA5P052836	5.18196	up	noncoding	uc010keg.2	AJ420595	UCSC_knowngene	1066	chr6	-	117896482	117897548		AATTATATGCTTTTAAAAATTACATAGGAAAGAGAGCTTGAGGCAAACAAAAAAGAAAAA	exon sense-overlapping	NM_001017408	GOPC	Golgi-associated PDZ and coiled-coil motif-containing protein isoform b	-	117881432	117923705	178.574	11.489	6.49984	4.12634
ASHGA5P052836	5.18196	up	noncoding	uc010keg.2	AJ420595	UCSC_knowngene	1066	chr6	-	117896482	117897548		AATTATATGCTTTTAAAAATTACATAGGAAAGAGAGCTTGAGGCAAACAAAAAAGAAAAA	exon sense-overlapping	NM_020399	GOPC	Golgi-associated PDZ and coiled-coil motif-containing protein isoform a	-	117881432	117923705	178.574	11.489	6.49984	4.12634
ASHGA5P023487	2.71161	up	noncoding	ENST00000581947	CTC-297N7.7	GENCODE	578	chr17	+	10515218	10526353	ENST00000585303	CGGATCATGAGATATTTTGTGCTGTTTTAGACTGCTCTTTCTTCCATTAAATGAGAGATT	intergenic							494.834	75.6106	8.02647	6.58732
ASHGA5P042961	3.84823	up	noncoding	ENST00000523608	RP1-170O19.17	GENCODE	757	chr7	-	27278861	27280847		TGTTTTCGCTTCTCTTTGGTTAAAAAGTAAGAACAAAGGGAGCTTCCTTCTAAACAATAA	intergenic							55.7551	5.98086	4.6575	2.7133
ASHGA5P032690	2.80774	up	noncoding	ENST00000576032	CTD-2561B21.4	GENCODE	494	chr17	-	78914217	78915833		ACAACAGAAAACACCCAGTTAAGCCCAGCGATGAAACAGGGTTGTCTCTTGGTATCAATG	natural antisense	NM_001163034	RPTOR	regulatory-associated protein of mTOR isoform 2	+	78518624	78940173	238.548	32.3717	6.94449	5.45509
ASHGA5P032690	2.80774	up	noncoding	ENST00000576032	CTD-2561B21.4	GENCODE	494	chr17	-	78914217	78915833		ACAACAGAAAACACCCAGTTAAGCCCAGCGATGAAACAGGGTTGTCTCTTGGTATCAATG	natural antisense	NM_020761	RPTOR	regulatory-associated protein of mTOR isoform 1	+	78518624	78940173	238.548	32.3717	6.94449	5.45509
ASHGA5P057659	34.0135	up	noncoding	TCONS_00020498	XLOC_009819	LincRNAs identified by Cabili et al	228	chr12	+	85306658	85382817		CTAGCCAAAGGCTATAATGTGGTAAAATCGTGGGGACTTAATTCCATCATATGGAGGTTA	intergenic							423.097	5.98086	7.80134	2.7133
ASHGA5P056440	2.16313	up	noncoding	TCONS_00004290	XLOC_002136	LincRNAs identified by Cabili et al	314	chr2	-	65952595	65953730	TCONS_00004291	CACGCCAATATCAGGAGGAGCCAAATGGAAGAGATGCAGAGAGCAAGGTATATGGGAAGG	intergenic							33.8326	5.98086	3.82642	2.7133
ASHGA5P023846	11.5331	up	noncoding	HMlincRNA716+	HMlincRNA716	LincRNAs identified by Khalil et al	6265	chr19	+	6516276	6522541		AGCACAGAGGTGTGACTCCAGCAAACGTGAGGTGCTAAGAGGGTGACGTTGAGTGCTCCA	intergenic							151.761	5.98086	6.24102	2.7133
ASHGA5P012433	3.04732	up	noncoding	NR_029377	NDUFAF5	RefSeq	2409	chr20	+	13765671	13799067		ACTATCCTGGAATGTTTGAATTGATGGAAGATTTACAAGAACAAAAGTCCAGAATGTTGA	exon sense-overlapping	NM_001039375	NDUFAF5	NADH dehydrogenase [ubiquinone] 1 alpha subcomplex assembly factor 5 isoform 2	+	13765671	13799067	3767.59	561.836	10.947	9.33944
ASHGA5P012433	3.04732	up	noncoding	NR_029377	NDUFAF5	RefSeq	2409	chr20	+	13765671	13799067		ACTATCCTGGAATGTTTGAATTGATGGAAGATTTACAAGAACAAAAGTCCAGAATGTTGA	exon sense-overlapping	NM_024120	NDUFAF5	NADH dehydrogenase [ubiquinone] 1 alpha subcomplex assembly factor 5 isoform 1	+	13765671	13799067	3767.59	561.836	10.947	9.33944
ASHGA5P018675	80.587	up	noncoding	ENST00000456368	AC093063.1	GENCODE	289	chr19	+	40175883	40185217		GATTCTTCACTTATGTTTGACTCAACACTAAGGCAATGACCCAGAGCTGCGGGTGGAATT	intergenic							993.664	5.98086	9.04578	2.7133
ASHGA5P033978	2.35025	up	noncoding	NR_027064	PLAC2	RefSeq	3693	chr19	-	5558177	5568005		CAGCTTGGAACTAGATACAGAAATGCTGTTTTGAGAGTGTACTGAATAAAAGATTACATG	intergenic							256.731	42.6652	7.0548	5.82199
ASHGA5P037411	3.2835	up	noncoding	ENST00000453784	AP000476.1	GENCODE	2909	chr21	+	25801053	25862621	ENST00000535533, uc002yli.1	CTGGGATAAAGATTGCTGCATCCTTATATTCTTGTGTATAAACAGACCCTGTATATGTAA	intergenic							2186.98	296.025	10.1655	8.45026
ASHGA5P030441	3.23353	up	noncoding	ENST00000557883	RP11-1008C21.1	GENCODE	766	chr15	+	38296946	38317219		ATGTAACTGCACATAGAAGCCAGTCCTGAAAAGAAGCAAGCCGGCTGAAGTTATCTGCAA	intergenic							99.492	9.58863	5.59279	3.89968
ASHGA5P054314	3.37863	up	noncoding	ENST00000428176	CHRM3-AS2	GENCODE	789	chr1	-	239869621	239870822		CTTACATAGATGTTAACCAAAGTCTGTAAGGTTCGTTCATTTGTCCACAGTTACCCAGAA	intronic antisense	NM_000740	CHRM3	muscarinic acetylcholine receptor M3	+	239792372	240072717	97.2728	8.85631	5.55728	3.80085
ASHGA5P046922	3.9105	up	noncoding	ENST00000439904	RP11-9E13.2	GENCODE	1780	chr10	-	70237754	70240521		CCTCCTAGTTTTCAGTAATTACCTGTAGAAGGTGGAGAAGTTACTGGATATGTTTAATAA	intergenic							341.192	33.7727	7.48046	5.5131
ASHGA5P044714	3.47826	up	noncoding	ENST00000522570	CTD-2168K21.1	GENCODE	603	chr8	+	24849515	24867292		ATTTCTTCTGTTCCTGGTAGAATTGTGAGATGCTGCATCTGCGTTCCAGCTTTCAAGAAT	intergenic							257.901	28.0612	7.06158	5.26321
ASHGA5P049370	6.83169	up	noncoding	uc010cic.1	FLJ40448	UCSC_knowngene	2184	chr16	+	88809228	88812156		TGTGTCCACTCTGTTCAGTTTTTTGAGCACAAATGGTGTTAGGTGACAGACTCGGGATTG	intronic antisense	NM_001142864	PIEZO1	piezo-type mechanosensitive ion channel component 1	-	88781745	88851372	93.1892	5.98086	5.48555	2.7133
ASHGA5P050029	2.59915	up	noncoding	ENST00000580580	RP11-862L9.3	GENCODE	737	chr18	+	74693271	74696118		TAATGAGAGCCGCTGTCTAAGAGTTAAGGGTTTTCTGGGTGACGTTTAACAATAATAAAG	intronic antisense	NM_001025081	MBP	myelin basic protein isoform 1	-	74690788	74729055	249.272	37.068	7.00981	5.63177
ASHGA5P050029	2.59915	up	noncoding	ENST00000580580	RP11-862L9.3	GENCODE	737	chr18	+	74693271	74696118		TAATGAGAGCCGCTGTCTAAGAGTTAAGGGTTTTCTGGGTGACGTTTAACAATAATAAAG	intronic antisense	NM_001025090	MBP	myelin basic protein isoform 3	-	74690788	74729055	249.272	37.068	7.00981	5.63177
ASHGA5P050029	2.59915	up	noncoding	ENST00000580580	RP11-862L9.3	GENCODE	737	chr18	+	74693271	74696118		TAATGAGAGCCGCTGTCTAAGAGTTAAGGGTTTTCTGGGTGACGTTTAACAATAATAAAG	intronic antisense	NM_001025092	MBP	myelin basic protein isoform 4	-	74690788	74729055	249.272	37.068	7.00981	5.63177
ASHGA5P050029	2.59915	up	noncoding	ENST00000580580	RP11-862L9.3	GENCODE	737	chr18	+	74693271	74696118		TAATGAGAGCCGCTGTCTAAGAGTTAAGGGTTTTCTGGGTGACGTTTAACAATAATAAAG	intronic antisense	NM_001025101	MBP	Golli-MBP isoform 1	-	74690788	74844774	249.272	37.068	7.00981	5.63177
ASHGA5P050029	2.59915	up	noncoding	ENST00000580580	RP11-862L9.3	GENCODE	737	chr18	+	74693271	74696118		TAATGAGAGCCGCTGTCTAAGAGTTAAGGGTTTTCTGGGTGACGTTTAACAATAATAAAG	intronic antisense	NM_002385	MBP	myelin basic protein isoform 2	-	74690788	74729055	249.272	37.068	7.00981	5.63177
ASHGA5P032234	2.22857	up	noncoding	TCONS_00029538	XLOC_014188	LincRNAs identified by Cabili et al	2332	chr22	+	25957849	25960789		TGCTTAGCCTAAGACACGCAACTTTTTCCAGCTTTTACTCTTCGCTGAATTCTCACGGTG	intergenic							215.352	36.9934	6.78527	5.62915
ASHGA5P041631	20.6827	up	noncoding	uc003mtr.3	AK024936	UCSC_knowngene	1940	chr6	-	1727166	1729106		CAGGGATGCATTGAATGGTTAATTAGGTTACAAAACTTATTCCCAAATGGAATGTGTTGA	intron sense-overlapping	NM_001253846	GMDS	GDP-mannose 4,6 dehydratase isoform 2	-	1624034	2176225	261.786	5.98086	7.08366	2.7133
ASHGA5P041631	20.6827	up	noncoding	uc003mtr.3	AK024936	UCSC_knowngene	1940	chr6	-	1727166	1729106		CAGGGATGCATTGAATGGTTAATTAGGTTACAAAACTTATTCCCAAATGGAATGTGTTGA	intron sense-overlapping	NM_001500	GMDS	GDP-mannose 4,6 dehydratase isoform 1	-	1624034	2245868	261.786	5.98086	7.08366	2.7133
ASHGA5P058898	15.1401	up	noncoding	uc.468-	uc.468	UCR	489	chrX	-	25017562	25018051		CCAACAACCTGATAATGCTGCCTTCGGGATGAAGGAATTTTAATCTGAAATTTGAGGCTG	intergenic							195.039	5.98086	6.63361	2.7133
ASHGA5P054861	2.37174	up	noncoding	uc001nnn.1	BC028022	UCSC_knowngene	1980	chr11	-	58901711	58910281		GGCAGCTTGAGTCTCGCGCGCGCAGGAAGCGGAGGTGGAAGTTGGGGCGCAGGAATGTGG	natural antisense	ENST00000528737	FAM111A	family with sequence similarity 111, member A [Source:HGNC Symbol;Acc:24725]	+	58910220	58922512	36.7821	5.98086	3.95925	2.7133
ASHGA5P028161	3.03709	up	noncoding	ENST00000552230	RP11-754N21.1	GENCODE	494	chr12	+	78746298	78876799		GTCTGTTCACCCATGAAAGAAGAGGAAGACACCAAATGGATGGCATTGATTTCATTTTAA	intergenic							45.4092	5.98086	4.31599	2.7133
ASHGA5P020499	2.24616	up	noncoding	ENST00000514788	CTD-2044J15.1	GENCODE	381	chr5	-	6705262	6706385		CCATCTCAGGGCCAGGCTCTCCTTCCCCCATGGTAAGAAGGTGAAGACTTGGAGATTGGT	intergenic							11061.7	2336.06	12.5206	11.3531
ASHGA5P040335	4.48244	up	noncoding	ENST00000503953	CTD-2154B17.1	GENCODE	342	chr5	-	10775169	10777174		CTGGTGTTAGATCAAGTCTGGCCTTTACTATTCCATTAAAAAATGACCATTTGTGATTAG	intergenic							96.5605	6.18537	5.54475	3.38047
ASHGA5P020682	3.47676	up	noncoding	NR_027110	LOC285627	RefSeq	2028	chr5	-	158875563	158893284		TGAGAGTAAGCTTTTGTGTTTTAGATAAAGTGGCAGATCTGATTTGTTGATAGCAATTCC	intergenic							51.081	5.98086	4.51105	2.7133
ASHGA5P046683	3.64779	up	noncoding	NR_038405	FGF13-AS1	RefSeq	849	chrX	+	137794268	137798763		CAACTGGATAGAAATACAAATGAGGAGTTTAGAGAAAAGCTAACAGAATAGGCTCTTTTC	intronic antisense	NM_001139498	FGF13	fibroblast growth factor 13 isoform 4	-	137713733	138287185	53.151	5.98086	4.58033	2.7133
ASHGA5P046683	3.64779	up	noncoding	NR_038405	FGF13-AS1	RefSeq	849	chrX	+	137794268	137798763		CAACTGGATAGAAATACAAATGAGGAGTTTAGAGAAAAGCTAACAGAATAGGCTCTTTTC	intronic antisense	NM_001139500	FGF13	fibroblast growth factor 13 isoform 2	-	137713733	138287185	53.151	5.98086	4.58033	2.7133
ASHGA5P046683	3.64779	up	noncoding	NR_038405	FGF13-AS1	RefSeq	849	chrX	+	137794268	137798763		CAACTGGATAGAAATACAAATGAGGAGTTTAGAGAAAAGCTAACAGAATAGGCTCTTTTC	intronic antisense	NM_001139501	FGF13	fibroblast growth factor 13 isoform 3	-	137713733	138287185	53.151	5.98086	4.58033	2.7133
ASHGA5P046683	3.64779	up	noncoding	NR_038405	FGF13-AS1	RefSeq	849	chrX	+	137794268	137798763		CAACTGGATAGAAATACAAATGAGGAGTTTAGAGAAAAGCTAACAGAATAGGCTCTTTTC	intronic antisense	NM_001139502	FGF13	fibroblast growth factor 13 isoform 3	-	137713733	137949717	53.151	5.98086	4.58033	2.7133
ASHGA5P046683	3.64779	up	noncoding	NR_038405	FGF13-AS1	RefSeq	849	chrX	+	137794268	137798763		CAACTGGATAGAAATACAAATGAGGAGTTTAGAGAAAAGCTAACAGAATAGGCTCTTTTC	intronic antisense	NM_033642	FGF13	fibroblast growth factor 13 isoform 5	-	137713733	137821515	53.151	5.98086	4.58033	2.7133
ASHGA5P030907	2.9373	up	noncoding	ENST00000571963	RP11-473M20.14	GENCODE	1592	chr16	-	3178672	3184883		GGATTTGGGTATTTGGGCTTGAGTGCAGACTGAGCTCCTTGACAATGAGAAATAGGATAT	intronic antisense	ENST00000573771	ZNF213	zinc finger protein 213 [Source:HGNC Symbol;Acc:13005]	+	3179777	3187435	70.9209	6.82494	5.05033	3.49584
ASHGA5P026259	7.56807	up	noncoding	ENST00000531157	RP11-20J1.1	GENCODE	348	chr11	+	25945734	25948355		GAAGAGAATTGTGAACTTTCTTCTGAATGCATATATTTTGCTCGACAAGTTTAGCTTCCA	intergenic							101.925	5.98086	5.63323	2.7133
ASHGA5P038149	2.87926	up	noncoding	ENST00000431057	AC116035.2	GENCODE	517	chr3	-	30566481	30567705		GAGCCATAGTGAGAGTATGGACACCACAGAAATCAACTTACATATCAAGGCTTTTTCTTT	intergenic							43.3251	5.98086	4.239	2.7133
ASHGA5P056046	2.13353	up	noncoding	TCONS_00026504	XLOC_012830	LincRNAs identified by Cabili et al	519	chr18	-	41860742	41871727		TGGACTGAAGTCACAGAATGAGTTTCCTGGGAGAGATGCTTCTTGATATGACCCTAGAAG	intergenic							33.4771	5.98086	3.80654	2.7133
ASHGA5P028426	2.82047	up	noncoding	ENST00000434601	LINC00422	GENCODE	1179	chr13	-	21877650	21922860		GCCTACAGCCTAAATTTTCAAAAACAAGTTAATGCCAGAATATAAACTCCGTGAAGTAAC	intergenic							354.54	50.3435	7.53911	6.04317
ASHGA5P038110	8.33708	up	noncoding	ENST00000414047	AC090939.1	GENCODE	453	chr3	-	11761929	11766453		TTTAAGTCAGAAGAGAAGGAAGATGTGAGTATTCATTAAACGTCTCTGCGAAGCCTGTAA	exon sense-overlapping	NM_014667	VGLL4	transcription cofactor vestigial-like protein 4 isoform b	-	11597543	11762220	111.385	5.98086	5.77285	2.7133
ASHGA5P058874	2.49589	up	noncoding	uc.26+	uc.26	UCR	212	chr1	+	63369645	63369857		CATGGGCTTGGTATCCTGCAAAGAATAATAGAATAATAAATGAGGACACTGGTAAAGAGG	intergenic							38.3447	5.98086	4.03286	2.7133
ASHGA5P029272	2.32131	up	noncoding	TCONS_00008376	XLOC_003829	LincRNAs identified by Cabili et al	784	chr4	+	188626129	188647874		AATCTCATATGAATGGGATCGTCCAGCGTGTACCTTTCTCTGTGCATCAATACAGCAGGA	intergenic							160.73	25.0434	6.32818	5.11325
ASHGA5P027919	2.69848	up	noncoding	ENST00000538025	RP11-313F23.3	GENCODE	534	chr12	+	34302773	34315173		TGACACTAGAAAAGTTATTGTGGGTTTTGGGGCCTTTCGACCTGTACAGTGGGTAACATG	intergenic							139.55	17.9418	6.1173	4.68516
ASHGA5P022180	3.50025	up	noncoding	ENST00000551438	RP11-588H23.3	GENCODE	596	chr12	+	70861974	70931985		CTTCTAGTCATTTAATTATTGCTTGACCAGAACTGTGCCTTGTAAGGAAGATAGTGAAAA	natural antisense	NM_001109754	PTPRB	receptor-type tyrosine-protein phosphatase beta isoform a	-	70910631	71031220	51.3447	5.98086	4.52076	2.7133
ASHGA5P022180	3.50025	up	noncoding	ENST00000551438	RP11-588H23.3	GENCODE	596	chr12	+	70861974	70931985		CTTCTAGTCATTTAATTATTGCTTGACCAGAACTGTGCCTTGTAAGGAAGATAGTGAAAA	natural antisense	NM_001206971	PTPRB	receptor-type tyrosine-protein phosphatase beta isoform c precursor	-	70910631	71003624	51.3447	5.98086	4.52076	2.7133
ASHGA5P022180	3.50025	up	noncoding	ENST00000551438	RP11-588H23.3	GENCODE	596	chr12	+	70861974	70931985		CTTCTAGTCATTTAATTATTGCTTGACCAGAACTGTGCCTTGTAAGGAAGATAGTGAAAA	natural antisense	NM_001206972	PTPRB	receptor-type tyrosine-protein phosphatase beta isoform d precursor	-	70910631	71003624	51.3447	5.98086	4.52076	2.7133
ASHGA5P022180	3.50025	up	noncoding	ENST00000551438	RP11-588H23.3	GENCODE	596	chr12	+	70861974	70931985		CTTCTAGTCATTTAATTATTGCTTGACCAGAACTGTGCCTTGTAAGGAAGATAGTGAAAA	natural antisense	NM_002837	PTPRB	receptor-type tyrosine-protein phosphatase beta isoform b precursor	-	70910631	71003624	51.3447	5.98086	4.52076	2.7133
ASHGA5P034854	2.12108	up	noncoding	ENST00000425763	AC107057.1	GENCODE	319	chr2	-	5689911	5696163		GAATGCATTTGGAGTAGGTGATGTTTAATGATCCTTTCTGTTCTCAATTCCTGTAATACA	intergenic							226.395	41.2549	6.86123	5.77643
ASHGA5P036562	7.684	up	noncoding	TCONS_00025984	XLOC_012324	LincRNAs identified by Cabili et al	247	chr17	+	76357880	76360723	TCONS_00025512	TCTGAAGACAAAGGAATGAAGACGAAAACGTTTCTGAAAATGTGGGTGGAGACACCTGGG	intergenic							103.165	5.98086	5.65516	2.7133
ASHGA5P036746	3.87198	up	noncoding	TCONS_00026536	XLOC_012859	LincRNAs identified by Cabili et al	807	chr18	-	57837847	57845359		GGGAGGGAGAAATACATTGAGAAACACTGCAGGAATGCTATCAGAAAAGTCCAGAATATA	intergenic							56.0737	5.98086	4.66637	2.7133
ASHGA5P040535	2.6201	up	noncoding	ENST00000505107	CTC-459I6.1	GENCODE	665	chr5	-	80246947	80248799		CTGTGGGCCATCTAGATGGAGAGAGGTACAGTGGCATCTTGGAATTTCTAAAATAAAATA	intergenic							39.9209	5.98086	4.10293	2.7133
ASHGA5P020274	3.77418	up	noncoding	ENST00000510718	IMPA1P	pseudogene	842	chr8	-	82517803	82539184		TTAAACATTTTAAGATTTCCTTTTGTAGCTGTTTCGATTGGCCTTGTTGTAAATAAGAAG								2159.81	253.899	10.147	8.23084
ASHGA5P023559	6.26907	up	noncoding	ENST00000584047	AC145343.2	GENCODE	432	chr17	-	66092242	66097610		AAGGGAGCAGGTTTATTTAACAATGTGAAGTAGTCCTGGGAAGTTGTACTTTGAGCAAGG	intergenic							223.468	12.1706	6.84207	4.19382
ASHGA5P056240	4.52551	up	noncoding	TCONS_00001340	XLOC_000635	LincRNAs identified by Cabili et al	297	chr1	+	238588740	238608261		TGGTTTAGGACTATTCAATGCCAGTGTTTTCAGATGGCTCCACCAGCAGAGAACAGAGAA	intergenic							64.401	5.98086	4.89138	2.7133
ASHGA5P056370	2.55631	up	noncoding	TCONS_00003794	XLOC_001591	LincRNAs identified by Cabili et al	642	chr2	+	101356410	101363828	TCONS_00003793, TCONS_00003795	AACAATTGGCAGAGTGAAAAGTTTCTTGCAGCTTGGTGTGGTGGATCTCACCTGTAATCC	intergenic							174.07	24.916	6.46065	5.10659
ASHGA5P030361	2.3255	up	noncoding	ENST00000552334	RP11-701H24.2	GENCODE	4618	chr15	+	25277019	25281637		ATTCATTTAGTATAAGCACATTTTTCTTTATGTCTTCAGCATAATTATATGCTTTTTCAG	intergenic							36.0921	5.98086	3.93084	2.7133
ASHGA5P032471	10.6252	up	noncoding	ENST00000567907	RP11-359E8.5	GENCODE	711	chr1	-	211756356	211757067		ACTGGCCGGCATGTTTAGGGATGAGTAATGGAGAGAGTCATAAAAACATACTTTTAAATT	intergenic							140.049	5.98086	6.12272	2.7133
ASHGA5P013121	9.52475	up	noncoding	NR_052026	FAM221B	RefSeq	3137	chr9	-	35817013	35828744		AAGCCAAAAGCCACATCTAGACAGGCTTTAGATCCTGACAGACTATGGGTCTCTACATTG	exon sense-overlapping	NM_001012446	FAM221B	protein FAM221B	-	35817013	35828744	126.271	5.98086	5.96498	2.7133
ASHGA5P038289	2.25577	up	noncoding	ENST00000490916	RP11-204J18.3	GENCODE	545	chr3	-	62262449	62355001	ENST00000466893	GCTAAAGTGTTATCAGCTGAGGCAGAATGTAAAATGAAATTTTGCTGCACATACCCAGAA	intronic antisense	NM_020685	C3orf14	uncharacterized protein C3orf14	+	62305395	62319320	35.0785	5.98086	3.88692	2.7133
ASHGA5P038289	2.25577	up	noncoding	ENST00000490916	RP11-204J18.3	GENCODE	545	chr3	-	62262449	62355001	ENST00000466893	GCTAAAGTGTTATCAGCTGAGGCAGAATGTAAAATGAAATTTTGCTGCACATACCCAGAA	natural antisense	NM_002841	PTPRG	receptor-type tyrosine-protein phosphatase gamma	+	61547242	62280573	35.0785	5.98086	3.88692	2.7133
ASHGA5P029091	3.88524	up	noncoding	ENST00000556013	PTCSC3	GENCODE	515	chr14	-	36605313	36645674	NR_049735	TTGCATCCCATTTCTACTCTGCCTGTGAGTGAAGACTGTTGTGGAAAAGTCAACTGGAGA	intergenic							304.838	30.0105	7.31253	5.35452
ASHGA5P034129	4.42557	up	noncoding	ENST00000562262	CTC-457E21.1	GENCODE	3355	chr19	-	22703796	22710751		GGACAAGTGGCTGTTTCTGTGACATATTTATTTTTACTGGCGTTTCATGTTGCTTAAAAA	intergenic							233.829	19.1579	6.9126	4.76674
ASHGA5P022487	5.78198	up	noncoding	ENST00000557882	CTD-2050N2.1	GENCODE	620	chr15	-	47652196	47688802		GGTCCTCTCTTGACTATGTGTATTCTCCAGAGAAGCAGCATTTATAAAATTGGATTAAAA	intronic antisense	NM_001198999	SEMA6D	semaphorin-6D isoform 1 precursor	+	47476402	48066420	250.383	15.3188	7.01739	4.48582
ASHGA5P057044	2.99703	up	noncoding	TCONS_00012235	XLOC_005792	LincRNAs identified by Cabili et al	453	chr6	-	104785423	104786550		AATTTCTGAGGCTTGGCAGGGTGGCTTCTTGATGTTGAAGTGCTGAAAATGCTGATTTTT	intergenic							247.033	31.3809	6.99808	5.41454
ASHGA5P036272	3.71751	up	noncoding	ENST00000412133	AC012499.1	GENCODE	741	chr2	+	178563156	178588017		TTTTCTTAGTGTGAAATATGAACTCATGAGCATCTGGCCTGGGAACTGGACCAGTTTTAA	natural antisense	NM_001077196	PDE11A	dual 3',5'-cyclic-AMP and -GMP phosphodiesterase 11A isoform 1	-	178487976	178753466	54.0847	5.98086	4.60764	2.7133
ASHGA5P036272	3.71751	up	noncoding	ENST00000412133	AC012499.1	GENCODE	741	chr2	+	178563156	178588017		TTTTCTTAGTGTGAAATATGAACTCATGAGCATCTGGCCTGGGAACTGGACCAGTTTTAA	natural antisense	NM_001077197	PDE11A	dual 3',5'-cyclic-AMP and -GMP phosphodiesterase 11A isoform 3	-	178487976	178973066	54.0847	5.98086	4.60764	2.7133
ASHGA5P036272	3.71751	up	noncoding	ENST00000412133	AC012499.1	GENCODE	741	chr2	+	178563156	178588017		TTTTCTTAGTGTGAAATATGAACTCATGAGCATCTGGCCTGGGAACTGGACCAGTTTTAA	natural antisense	NM_001077358	PDE11A	dual 3',5'-cyclic-AMP and -GMP phosphodiesterase 11A isoform 2	-	178494126	178787564	54.0847	5.98086	4.60764	2.7133
ASHGA5P036272	3.71751	up	noncoding	ENST00000412133	AC012499.1	GENCODE	741	chr2	+	178563156	178588017		TTTTCTTAGTGTGAAATATGAACTCATGAGCATCTGGCCTGGGAACTGGACCAGTTTTAA	natural antisense	NM_016953	PDE11A	dual 3',5'-cyclic-AMP and -GMP phosphodiesterase 11A isoform 4	-	178487976	178937482	54.0847	5.98086	4.60764	2.7133
ASHGA5P026949	2.63804	up	noncoding	TCONS_00011906	XLOC_005405	LincRNAs identified by Cabili et al	345	chr6	+	101410580	101411032		AACTTTCCTACAGACCAATTTATTGGACATAATCTGGTGACCTGGGCATCTGGTGACCTG	intergenic							253.201	37.139	7.0335	5.63403
ASHGA5P026078	2.01497	up	noncoding	BG925420		LincRNAs identified by Khalil et al	694	chr5	-	68023867	68024476		AGTGTCTCTCATCTGTGGTCTCTAATTCATTGAGGCCCAATGAATCTGCCTAAAGACAGG	intergenic							440.95	92.3641	7.8644	6.85364
ASHGA5P016395	6.02527	up	noncoding	ENST00000430057	WWC3-AS1	GENCODE	578	chrX	-	9992881	10006694		GGCGCGGTGGCTCACGCCTGTAAATTTTATAGTATCTCAATTTTTTAAAAATGGAAATAA	intronic antisense	NM_015691	WWC3	protein WWC3	+	9983794	10112518	327157	24507.3	17.3024	14.7114
ASHGA5P045151	11.678	up	noncoding	ENST00000425104	RP5-827C21.2	GENCODE	410	chr1	+	234492751	234501574		TCATTTGTGCCTGAGGATGGATCAGAGCAACGTGATGAAAGTGGCACTTGTGTAAGACTT	intergenic							153.461	5.98086	6.25903	2.7133
ASHGA5P058361	5.89952	up	noncoding	uc010aeh.1	AK127969	UCSC_knowngene	3223	chr13	-	64402979	64418258	uc001vih.1	TCGGAAATCCCAAGGAGGCGTCGGACCCCGTCCGATAGTAAATCCCAAGTAAGGTACCTG	intergenic							274.705	16.7359	7.15651	4.59591
ASHGA5P036280	4.72484	up	noncoding	ENST00000582847	RP11-88L24.1	GENCODE	1036	chr2	+	179597663	179607697		GTCTGCTGGCTGTAAAAATACTGGAGAAACTCATCTATAGCATGCAGAATACATATTCAG	natural antisense	NM_001256850	TTN	titin isoform 1	-	179390716	179672150	66.8678	5.98086	4.95357	2.7133
ASHGA5P036280	4.72484	up	noncoding	ENST00000582847	RP11-88L24.1	GENCODE	1036	chr2	+	179597663	179607697		GTCTGCTGGCTGTAAAAATACTGGAGAAACTCATCTATAGCATGCAGAATACATATTCAG	natural antisense	NM_001267550	TTN	titin isoform IC	-	179390716	179672150	66.8678	5.98086	4.95357	2.7133
ASHGA5P036280	4.72484	up	noncoding	ENST00000582847	RP11-88L24.1	GENCODE	1036	chr2	+	179597663	179607697		GTCTGCTGGCTGTAAAAATACTGGAGAAACTCATCTATAGCATGCAGAATACATATTCAG	natural antisense	NM_003319	TTN	titin isoform N2-B	-	179390717	179672150	66.8678	5.98086	4.95357	2.7133
ASHGA5P036280	4.72484	up	noncoding	ENST00000582847	RP11-88L24.1	GENCODE	1036	chr2	+	179597663	179607697		GTCTGCTGGCTGTAAAAATACTGGAGAAACTCATCTATAGCATGCAGAATACATATTCAG	natural antisense	NM_133378	TTN	titin isoform N2-A	-	179390717	179672150	66.8678	5.98086	4.95357	2.7133
ASHGA5P036280	4.72484	up	noncoding	ENST00000582847	RP11-88L24.1	GENCODE	1036	chr2	+	179597663	179607697		GTCTGCTGGCTGTAAAAATACTGGAGAAACTCATCTATAGCATGCAGAATACATATTCAG	natural antisense	NM_133432	TTN	titin isoform novex-1	-	179390717	179672150	66.8678	5.98086	4.95357	2.7133
ASHGA5P036280	4.72484	up	noncoding	ENST00000582847	RP11-88L24.1	GENCODE	1036	chr2	+	179597663	179607697		GTCTGCTGGCTGTAAAAATACTGGAGAAACTCATCTATAGCATGCAGAATACATATTCAG	natural antisense	NM_133437	TTN	titin isoform novex-2	-	179390717	179672150	66.8678	5.98086	4.95357	2.7133
ASHGA5P020858	2.13548	up	noncoding	ENST00000520930	AC084082.3	GENCODE	451	chr8	+	67024901	67027014		GCCAGAGGAGGGACTCATCTGAGGCTAAGCTGCCCATAGTTCGGGGAGACCCACAGGGAA	intergenic							33.4951	5.98086	3.80787	2.7133
ASHGA5P038475	2.39079	up	noncoding	NR_034032	LOC100289361	RefSeq	640	chr3	-	142719686	142720309		GGAGACAGTCAATAAGAGAAAATCGTAAATACAGATGGTATTCTAAATCTAGCATGCATG	natural antisense	ENST00000473835	U2SURP	U2 snRNP-associated SURP domain containing [Source:HGNC Symbol;Acc:30855]	+	142720180	142779388	514.711	90.2523	8.08279	6.8253
ASHGA5P020054	2.35024	up	noncoding	ENST00000507424	RP11-586D19.2	GENCODE	4121	chr4	+	6204054	6208376		GCTTACAGAAGATGTAATTTTCTTTTTCAAAATGTCTTCTACGTGGCAAGTTGGCTGCCT	intergenic							36.4783	5.98086	3.94611	2.7133
ASHGA5P050598	4.15805	up	noncoding	ENST00000452037	AC104655.3	GENCODE	515	chr2	+	105760580	105761370		CTCTGGGCAGAGGCCACGCGGGGACGGAGGAGGCAGAGAGGACGGGCTGTGATGGAGAAA	intergenic							59.6429	5.98086	4.76921	2.7133
ASHGA5P032370	6.08298	up	noncoding	ENST00000582649	AC124789.1	GENCODE	643	chr17	-	36607404	36608147	ENST00000581922	GGGAGAGTGCACACAGTGGGGCCTCAAAGGTTATGTAGCTTGAATAAATGATCCTCCAGG	intronic antisense	NM_001199417	ARHGAP23	rho GTPase-activating protein 23	+	36584719	36668628	362.355	22.3532	7.57019	4.96541
ASHGA5P017750	2.04809	up	noncoding	ENST00000445382	AC017099.3	GENCODE	537	chr2	+	98292283	98319224		GCTAAACCAGATCTCCTCTGGCAAACACGACATATAATATTTTTATAATGGATGGAAAGA	intergenic							395.429	79.9608	7.69691	6.66263
ASHGA5P027998	2.05197	up	noncoding	TCONS_00010006	XLOC_004443	LincRNAs identified by Cabili et al	523	chr5	+	81190737	81196638		CCATGGAATTAGGAATTCCCATCCTCAGTTTCTTCTTGGAGGTACAGAGCAGTAGCATTC	intergenic							188.046	34.5131	6.57603	5.53902
ASHGA5P026510	6.5046	up	noncoding	BF173415R		LincRNAs identified by Khalil et al	290	chr6	+	106234263	106234553		ATTTAATTTCATGATTTTCCCATCAGAACCATGAGACTACATTTCCTAAAGGGAATGGTG	intergenic							89.2358	5.98086	5.41476	2.7133
ASHGA5P019422	2.32124	up	noncoding	NR_027126	RBM18	RefSeq	3172	chr9	-	125001833	125027143		GCAACCTGGACCCCAAAATTACCGATGTTCCGATAATTTTAAGAAATTATCAAACAAGAA	exon sense-overlapping	NM_033117	RBM18	probable RNA-binding protein 18	-	125001833	125027143	488.219	87.9735	8.00719	6.7923
ASHGA5P019422	2.32124	up	noncoding	NR_027126	RBM18	RefSeq	3172	chr9	-	125001833	125027143		GCAACCTGGACCCCAAAATTACCGATGTTCCGATAATTTTAAGAAATTATCAAACAAGAA	natural antisense	NM_001173512	MRRF	ribosome-recycling factor, mitochondrial isoform 3	+	125026881	125085742	488.219	87.9735	8.00719	6.7923
ASHGA5P019422	2.32124	up	noncoding	NR_027126	RBM18	RefSeq	3172	chr9	-	125001833	125027143		GCAACCTGGACCCCAAAATTACCGATGTTCCGATAATTTTAAGAAATTATCAAACAAGAA	natural antisense	NM_138777	MRRF	ribosome-recycling factor, mitochondrial isoform 1 precursor	+	125026881	125085742	488.219	87.9735	8.00719	6.7923
ASHGA5P014163	2.00795	up	noncoding	ENST00000400418	CES5AP1	pseudogene	859	chr22	-	23701789	23719201		TTCCAGCCTTATTCTGTCTCCCATGGCCGAAGGCTTATTCCACAAAGCCGTCATGGAGAG								1280.37	285.959	9.411	8.40528
ASHGA5P033854	3.25564	up	noncoding	uc001icl.1	BC043220	UCSC_knowngene	755	chr1	-	247337903	247338870		CTCACATGATCTATTTGAGGTCTTGGAAAACAAGCTTGCCTTGTTAAAAATCAAAGGATG	intergenic							48.2176	5.98086	4.41624	2.7133
ASHGA5P017739	2.98282	up	noncoding	ENST00000445240	TAB3-AS2	GENCODE	292	chrX	+	30872437	30872824		CTGTGTATATTGAGTGTTGATTCCATGGAGATGGTTGATTACTGATGGGTGAAGGACTCC	natural antisense	NM_152787	TAB3	TGF-beta-activated kinase 1 and MAP3K7-binding protein 3	-	30845558	30907511	44.6173	5.98086	4.28998	2.7133
ASHGA5P032079	2.02663	up	noncoding	ENST00000573007	RP1-59D14.5	GENCODE	442	chr17	-	2280092	2281040		ATAGGATTTTCTGGGTGTCTGATGTCATCAGCAACCCCTACTGTTCGCCAGAACTTTCAT	natural antisense	NM_001098509	SGSM2	small G protein signaling modulator 2 isoform 2	+	2240807	2284348	71.5959	10.7734	5.06609	4.047
ASHGA5P032079	2.02663	up	noncoding	ENST00000573007	RP1-59D14.5	GENCODE	442	chr17	-	2280092	2281040		ATAGGATTTTCTGGGTGTCTGATGTCATCAGCAACCCCTACTGTTCGCCAGAACTTTCAT	natural antisense	NM_014853	SGSM2	small G protein signaling modulator 2 isoform 1	+	2240805	2284348	71.5959	10.7734	5.06609	4.047
ASHGA5P044635	2.30756	up	noncoding	ENST00000533615	FAM66E	GENCODE	2087	chr8	+	7812595	7848219	NR_026788, NR_027425	AGGAAAGAAGATCCAGTGAGATAGTCCACAAATGGAATGTAAATCCATAAACACTCTTAA	intronic antisense	NM_001256871	USP17L3	ubiquitin carboxyl-terminal hydrolase 17-like protein 3	-	7833914	7835507	934.082	178.338	8.95878	7.75241
ASHGA5P044635	2.30756	up	noncoding	ENST00000533615	FAM66E	GENCODE	2087	chr8	+	7812595	7848219	NR_026788, NR_027425	AGGAAAGAAGATCCAGTGAGATAGTCCACAAATGGAATGTAAATCCATAAACACTCTTAA	intronic antisense	NM_001256872	USP17L8	inactive ubiquitin carboxyl-terminal hydrolase 17-like protein 8	-	7829182	7830775	934.082	178.338	8.95878	7.75241
ASHGA5P036157	3.02435	up	noncoding	ENST00000431979	AC093838.7	GENCODE	3516	chr2	+	132394597	132407188		TTGCTTGAGAAAATCAGATAATTGCTTGAGAAAATTAGGACATTGCTTGAGGAAGTTAGG	intergenic							45.1819	5.98086	4.30993	2.7133
ASHGA5P054784	2.54033	up	noncoding	ENST00000448605	RP5-857K21.4	GENCODE	274	chr1	-	639064	655580	ENST00000388975, ENST00000403324, ENST00000414688, ENST00000420830, ENST00000427373, ENST00000428915, ENST00000431796, ENST00000431812, ENST00000436899, ENST00000437691, ENST00000440200, ENST00000445840, ENST00000447954, ENST00000450226, ENST00000453576, ENST00000455207, ENST00000455464, ENST00000456398, ENST00000477740, ENST00000529266, ENST00000570230, NR_024437, NR_040415, uc002fqw.3, uc003fza…	ACAAGTTCGAGCATCTTAAAATGATTCAACAGGAGGAGATAAGGAAGCTCGAGGAAGAGA	intergenic							476.948	78.1544	7.9742	6.62918
ASHGA5P045900	4.26076	up	noncoding	ENST00000450154	RP11-16L21.7	GENCODE	302	chr9	+	114336471	114337707		TCTTGCTGTTTCTCTACATAAAAATCTAATATAAGCTGATTTAGCACAAAATATGTGAAA	intron sense-overlapping	NM_001007169	ZNF483	zinc finger protein 483 isoform b	+	114287446	114340124	60.9705	5.98086	4.80441	2.7133
ASHGA5P045900	4.26076	up	noncoding	ENST00000450154	RP11-16L21.7	GENCODE	302	chr9	+	114336471	114337707		TCTTGCTGTTTCTCTACATAAAAATCTAATATAAGCTGATTTAGCACAAAATATGTGAAA	intronic antisense	NM_001146108	PTGR1	prostaglandin reductase 1 isoform 1	-	114325246	114362135	60.9705	5.98086	4.80441	2.7133
ASHGA5P045900	4.26076	up	noncoding	ENST00000450154	RP11-16L21.7	GENCODE	302	chr9	+	114336471	114337707		TCTTGCTGTTTCTCTACATAAAAATCTAATATAAGCTGATTTAGCACAAAATATGTGAAA	intronic antisense	NM_001146109	PTGR1	prostaglandin reductase 1 isoform 2	-	114312001	114362135	60.9705	5.98086	4.80441	2.7133
ASHGA5P045900	4.26076	up	noncoding	ENST00000450154	RP11-16L21.7	GENCODE	302	chr9	+	114336471	114337707		TCTTGCTGTTTCTCTACATAAAAATCTAATATAAGCTGATTTAGCACAAAATATGTGAAA	intronic antisense	NM_012212	PTGR1	prostaglandin reductase 1 isoform 1	-	114325246	114361711	60.9705	5.98086	4.80441	2.7133
ASHGA5P056942	2.08754	up	noncoding	TCONS_00010755	XLOC_004495	LincRNAs identified by Cabili et al	498	chr5	+	102001933	102058026		GTTTCAAAAGACATATTCCTTGAAGGTAGAATCACTGTCAGCAGAGTCCTTGCCAGGAAC	intergenic							69.7602	10.0274	5.02127	3.95946
ASHGA5P017968	6.07777	up	noncoding	ENST00000447773	AC007680.2	GENCODE	486	chr2	-	51429218	51448902		GCCTCCAGAGGCTGGTCTGCGATTTGCTTTGGCTGACAGAATATGATGAAGTGATGTTAT	intergenic							83.9797	5.98086	5.31685	2.7133
ASHGA5P053151	2.81519	up	noncoding	ENST00000454234	RP5-1185I7.1	GENCODE	1965	chr7	+	77619733	77621940		TTTGAAAACTGTAAGTGACATCTACCTCCAGGTCATATTTAATACCTTTCACAACTGGTA	intergenic							580.753	86.8142	8.26741	6.77418
ASHGA5P019684	2.95864	up	noncoding	uc003jqs.3	AK055666	UCSC_knowngene	2287	chr5	+	55290994	55299475		GCTTCTCTCCAAGACTTACGATTTACGGAATGGCCATCTTCCATAATTAACAAATAAATA	bidirectional	NM_001190981	IL6ST	interleukin-6 receptor subunit beta isoform 3 precursor	-	55230924	55290821	493.622	68.6704	8.02308	6.45814
ASHGA5P019684	2.95864	up	noncoding	uc003jqs.3	AK055666	UCSC_knowngene	2287	chr5	+	55290994	55299475		GCTTCTCTCCAAGACTTACGATTTACGGAATGGCCATCTTCCATAATTAACAAATAAATA	bidirectional	NM_002184	IL6ST	interleukin-6 receptor subunit beta isoform 1 precursor	-	55230924	55290821	493.622	68.6704	8.02308	6.45814
ASHGA5P019684	2.95864	up	noncoding	uc003jqs.3	AK055666	UCSC_knowngene	2287	chr5	+	55290994	55299475		GCTTCTCTCCAAGACTTACGATTTACGGAATGGCCATCTTCCATAATTAACAAATAAATA	bidirectional	NM_175767	IL6ST	interleukin-6 receptor subunit beta isoform 2 precursor	-	55230924	55290821	493.622	68.6704	8.02308	6.45814
ASHGA5P042617	2.06522	up	noncoding	TCONS_00019385	XLOC_009208	LincRNAs identified by Cabili et al	1404	chr11	+	72964637	72970234		ATCTGTTACTATTTTTCCAGTCTGCGAATTGCCAGAAGCCCAGTCTGCGAATTGCCAGAA	intergenic							117.759	19.858	5.85954	4.81324
ASHGA5P020835	2.22411	up	noncoding	ENST00000520554	RP3-399L15.3	GENCODE	568	chr6	+	114291117	114314627	ENST00000449620, ENST00000520891, uc003pwf.3	TGGCTAAAGTGAAGGAGTCTGTAGCTTTAGGGGAAGACAGAGCCACAAGATGGAAGGAGC	intronic antisense	NM_001527	HDAC2	histone deacetylase 2	-	114257319	114292359	551.001	105.224	8.18243	7.0292
ASHGA5P047013	2.00083	up	noncoding	NR_038444	LOC728558	RefSeq	4262	chr10	-	97512962	97849992		GCACCCTCCTCAGCATCATGAAAATACTATGGTTAAGTATATATTATCACCAATTCATAC	intronic antisense	NM_001001732	CC2D2B	protein CC2D2B isoform 2	+	97759847	97792441	1247.86	279.51	9.37245	8.37185
ASHGA5P047013	2.00083	up	noncoding	NR_038444	LOC728558	RefSeq	4262	chr10	-	97512962	97849992		GCACCCTCCTCAGCATCATGAAAATACTATGGTTAAGTATATATTATCACCAATTCATAC	intronic antisense	NM_001130446	C10orf131	uncharacterized protein C10orf131	+	97667721	97698415	1247.86	279.51	9.37245	8.37185
ASHGA5P047013	2.00083	up	noncoding	NR_038444	LOC728558	RefSeq	4262	chr10	-	97512962	97849992		GCACCCTCCTCAGCATCATGAAAATACTATGGTTAAGTATATATTATCACCAATTCATAC	intronic antisense	NM_001134375	CCNJ	cyclin-J isoform 1	+	97803158	97820625	1247.86	279.51	9.37245	8.37185
ASHGA5P047013	2.00083	up	noncoding	NR_038444	LOC728558	RefSeq	4262	chr10	-	97512962	97849992		GCACCCTCCTCAGCATCATGAAAATACTATGGTTAAGTATATATTATCACCAATTCATAC	intronic antisense	NM_001134376	CCNJ	cyclin-J isoform 3	+	97803158	97820625	1247.86	279.51	9.37245	8.37185
ASHGA5P047013	2.00083	up	noncoding	NR_038444	LOC728558	RefSeq	4262	chr10	-	97512962	97849992		GCACCCTCCTCAGCATCATGAAAATACTATGGTTAAGTATATATTATCACCAATTCATAC	intronic antisense	NM_001159747	CC2D2B	protein CC2D2B isoform 1	+	97759847	97792441	1247.86	279.51	9.37245	8.37185
ASHGA5P047013	2.00083	up	noncoding	NR_038444	LOC728558	RefSeq	4262	chr10	-	97512962	97849992		GCACCCTCCTCAGCATCATGAAAATACTATGGTTAAGTATATATTATCACCAATTCATAC	intronic antisense	NM_019084	CCNJ	cyclin-J isoform 2	+	97803158	97820625	1247.86	279.51	9.37245	8.37185
ASHGA5P047013	2.00083	up	noncoding	NR_038444	LOC728558	RefSeq	4262	chr10	-	97512962	97849992		GCACCCTCCTCAGCATCATGAAAATACTATGGTTAAGTATATATTATCACCAATTCATAC	natural antisense	NM_001098175	ENTPD1	ectonucleoside triphosphate diphosphohydrolase 1 isoform 2	+	97471535	97637023	1247.86	279.51	9.37245	8.37185
ASHGA5P047013	2.00083	up	noncoding	NR_038444	LOC728558	RefSeq	4262	chr10	-	97512962	97849992		GCACCCTCCTCAGCATCATGAAAATACTATGGTTAAGTATATATTATCACCAATTCATAC	natural antisense	NM_001164178	ENTPD1	ectonucleoside triphosphate diphosphohydrolase 1 isoform 3	+	97515408	97637023	1247.86	279.51	9.37245	8.37185
ASHGA5P047013	2.00083	up	noncoding	NR_038444	LOC728558	RefSeq	4262	chr10	-	97512962	97849992		GCACCCTCCTCAGCATCATGAAAATACTATGGTTAAGTATATATTATCACCAATTCATAC	natural antisense	NM_001164179	ENTPD1	ectonucleoside triphosphate diphosphohydrolase 1 isoform 4	+	97515672	97637023	1247.86	279.51	9.37245	8.37185
ASHGA5P047013	2.00083	up	noncoding	NR_038444	LOC728558	RefSeq	4262	chr10	-	97512962	97849992		GCACCCTCCTCAGCATCATGAAAATACTATGGTTAAGTATATATTATCACCAATTCATAC	natural antisense	NM_001164181	ENTPD1	ectonucleoside triphosphate diphosphohydrolase 1 isoform 5	+	97515408	97637023	1247.86	279.51	9.37245	8.37185
ASHGA5P047013	2.00083	up	noncoding	NR_038444	LOC728558	RefSeq	4262	chr10	-	97512962	97849992		GCACCCTCCTCAGCATCATGAAAATACTATGGTTAAGTATATATTATCACCAATTCATAC	natural antisense	NM_001164182	ENTPD1	ectonucleoside triphosphate diphosphohydrolase 1 isoform 6	+	97515672	97637023	1247.86	279.51	9.37245	8.37185
ASHGA5P047013	2.00083	up	noncoding	NR_038444	LOC728558	RefSeq	4262	chr10	-	97512962	97849992		GCACCCTCCTCAGCATCATGAAAATACTATGGTTAAGTATATATTATCACCAATTCATAC	natural antisense	NM_001164183	ENTPD1	ectonucleoside triphosphate diphosphohydrolase 1 isoform 6	+	97515672	97637023	1247.86	279.51	9.37245	8.37185
ASHGA5P047013	2.00083	up	noncoding	NR_038444	LOC728558	RefSeq	4262	chr10	-	97512962	97849992		GCACCCTCCTCAGCATCATGAAAATACTATGGTTAAGTATATATTATCACCAATTCATAC	natural antisense	NM_001776	ENTPD1	ectonucleoside triphosphate diphosphohydrolase 1 isoform 1	+	97515672	97637023	1247.86	279.51	9.37245	8.37185
ASHGA5P054306	8.18434	up	noncoding	ENST00000458044	RP11-443B7.1	GENCODE	359	chr1	-	235097122	235098873		AGGAATCAGATTGGAAAGAGTATGAGTTTGTACTTATGAAATAAAACTTTTATCTCTCTA	intergenic							634.217	30.0402	8.38909	5.35623
ASHGA5P055261	4.07756	up	noncoding	TCONS_00006658	XLOC_003250	LincRNAs identified by Cabili et al	619	chr3	-	129994308	129995570		GGTTTGGAACAAATGCAGTATAGCTCAAGGAGCCCTGGTCTCGGGATAAAAAGGAGTTCA	intergenic							58.6136	5.98086	4.74101	2.7133
ASHGA5P027910	2.15075	up	noncoding	ENST00000537346	DENND5B-AS1	GENCODE	1106	chr12	+	31744245	31768600		GAGGGCCTCTTCATGAACTCTTTCTACTCATTTGTTTTCCTATCAGTTCACCATTTCAAC	bidirectional	NM_144973	DENND5B	DENN domain-containing protein 5B	-	31535156	31743952	2052.17	429.475	10.0736	8.96874
ASHGA5P015290	2.75874	up	noncoding	ENST00000418874	AP006748.1	GENCODE	346	chr21	-	42948061	42953246		TGTCTCATCTGCACCTGGGCACGTGGTCATGTTGGATAACCCACGTGGCAGGAACTAAGG	intergenic							41.7524	5.98086	4.17731	2.7133
ASHGA5P041784	6.09193	up	noncoding	ENST00000429032	PPP1R2P1	pseudogene	618	chr6	-	32846992	32847610	NM_006241, NR_038443	GAAGAATCAAATCAAGGATCTACTGCAAGTGACCAACAGCAAAATAAATCACGAAGTTCA								28158.8	2275.96	13.9294	11.3225
ASHGA5P056633	3.69059	up	noncoding	TCONS_00006821	XLOC_002630	LincRNAs identified by Cabili et al	920	chr3	+	44465601	44470995	TCONS_00006820	ATTTATAAACAAGGGGCAATGTCCTCTGACAAGACTGGGCATCCAGTTCCAATCCAAAGG	intergenic							53.7393	5.98086	4.59715	2.7133
ASHGA5P029441	2.30977	up	noncoding	ENST00000320322	RP11-998D10.4	GENCODE	358	chr14	+	21576201	21584862		GACATAAGTCAGAACGCTGGAAGAAACTGGGTCCCAATATTATAATAATCAATAAAGACA	intergenic							95.4209	13.3706	5.52444	4.31669
ASHGA5P022399	2.16057	up	noncoding	ENST00000556116	RP11-566K8.2	GENCODE	552	chr14	-	39308092	39417441	ENST00000557019	ATTAGCCCTGTGCCACACCCTACCTATGAGAAATCAGTGTTTACTGCAGAGAACACAGAA	intergenic							487.579	95.022	8.0048	6.89339
ASHGA5P057523	3.25287	up	noncoding	TCONS_00018496	XLOC_008802	LincRNAs identified by Cabili et al	328	chr10	-	45571369	45572131		AATCTGACACCCTCTTGTGCTGAACAATGGGTCAACCATACCAAGTCAGTCAAGTCGAAA	intergenic							48.1911	5.98086	4.41502	2.7133
ASHGA5P049920	2.5069	up	noncoding	ENST00000574098	AC139099.5	GENCODE	2409	chr17	-	81168316	81170725		TTATTAACAGATGGAAATGTTTTCTTCCAAATTGTGCTGCACGTTTTTGGCGAGAGCATG	intergenic							38.47	5.98086	4.03921	2.7133
ASHGA5P019056	2.61376	up	noncoding	ENST00000491962	RP11-34P13.13	GENCODE	278	chr1	-	165888	168767	ENST00000417964, ENST00000428504, ENST00000433986, ENST00000446912, ENST00000447412, ENST00000466557, ENST00000568048, NR_029401, uc002fqr.2	AGAAAATATGACATGAACTTATGAATTCAACAGGTGAAGATTTACAACTTGATAAATCAA	intergenic							121.312	15.722	5.90388	4.51775
ASHGA5P053758	2.12535	up	noncoding	ENST00000422343	RP11-180I4.2	GENCODE	403	chr9	+	98412435	98478000		GCCCCCTCCAACCAACCTTGATTGTGAAATGATGATGAAATAAACCTTCATTATGGTGTG	intergenic							3974.1	856.631	11.0259	9.93823
ASHGA5P032264	2.15728	up	noncoding	ENST00000564549	RP11-209D14.2	GENCODE	1184	chr17	-	19911363	19912547		CGGGTGACAGCTGATTTCCTCATATTGAAGTAATGAGTCCTAGTTATAATAAATTCCTAA	bidirectional	NM_001243439	SPECC1	cytospin-B isoform 1	+	19912648	20218072	127.45	20.6888	5.9774	4.86819
ASHGA5P033170	6.11169	up	noncoding	ENST00000581213	RP11-6N17.1	GENCODE	816	chr17	+	45940707	45942556		CAAACGAATTCGTTTCGCTCTTGTGAAACTGAAGACAATTTCCTTTTCTGTCATAAAACA	intergenic							84.3905	5.98086	5.32487	2.7133
ASHGA5P044871	4.94828	up	noncoding	ENST00000521084	RP11-326E22.1	GENCODE	393	chr8	+	72067756	72074807		CAGAAGGATGGCTTCCTAAATGATTTTTCCTTATGCTATATGTGCCAATAGATATCACTA	intergenic							69.7191	5.98086	5.02023	2.7133
ASHGA5P058221	2.43059	up	noncoding	TCONS_00028278	XLOC_013623	LincRNAs identified by Cabili et al	565	chr20	-	1166481	1168514		AACAAATTACTTGGCCTAGCCCTCAAAGCCTGCACATTCACAATCCTCATGGACAGAAGT	intergenic							186.707	28.5188	6.56499	5.28369
ASHGA5P038369	2.12577	up	noncoding	uc010hqq.2	AK311120	UCSC_knowngene	1387	chr3	-	116162663	116164050		CAACTGTACCTACCCCTTGTTCTTTTTTCTAGCTTTCCTTGAATTTCTGGCAGATGCTAA	exon sense-overlapping	NM_002338	LSAMP	limbic system-associated membrane protein preproprotein	-	115521209	116164385	995.053	208.025	9.04858	7.96059
ASHGA5P057809	2.50322	up	noncoding	TCONS_00022116	XLOC_010723	LincRNAs identified by Cabili et al	6096	chr13	-	111516627	111522837	TCONS_00022115	GAAAACACAGGAAGAGAAGCAGAGGAACACGTCATGGAGACGGACCGAGTTGAAGGAGCC	exon sense-overlapping	ENST00000538077	LINC00346	long intergenic non-protein coding RNA 346 [Source:HGNC Symbol;Acc:27492]	-	111521577	111522162	154.614	22.027	6.27156	4.94777
ASHGA5P056822	3.27137	up	noncoding	TCONS_00009014	XLOC_003863	LincRNAs identified by Cabili et al	803	chr4	-	4562270	4577618	TCONS_00009012, TCONS_00009017	ACGCCTAAGGGCTCAAGCCGTCTGTGTAATTATCTTAAACTTTTTCATTTCGGAAATGAA	intergenic							48.3995	5.98086	4.4232	2.7133
ASHGA5P030853	9.69937	up	noncoding	TCONS_00006203	XLOC_002798	LincRNAs identified by Cabili et al	682	chr3	+	126011602	126013479		AGTCCAAAGGGTGGCTCGAGTAATTTTTTAACTGAGCACTTTTCTCTGCTTGCAGGCTGA	intergenic							128.528	5.98086	5.99119	2.7133
ASHGA5P022099	2.06455	up	noncoding	ENST00000549103	RP11-136F16.1	GENCODE	475	chr12	-	78445960	78485517		TCTTAGCATCTTCCGCACAGGTCGTGTCACCCTTCAAACATAAGCTTTTCATGAATGAAG	intronic antisense	NM_014903	NAV3	neuron navigator 3	+	78225068	78606790	212.108	39.4022	6.76003	5.7142
ASHGA5P033519	8.49132	up	noncoding	ENST00000579413	RP11-856M7.4	GENCODE	422	chr18	-	10627642	10628843	NR_049896	TAGGTCCATTTTGGGTTTACTCCTTTGTGCTGCTTCATGATGCCTTAGGACAAGGACAAG	intergenic							496.959	21.9975	8.03159	4.9456
ASHGA5P034094	3.2552	up	noncoding	ENST00000394517	RP11-465B22.3	GENCODE	397	chr1	+	996399	1001385	ENST00000412397, ENST00000442292, ENST00000456409, uc001acl.1	AAGCTGTTCCTATCCAGAGGTCAGCGTGGGGACTTCCTTGCCAGGCCCAGTGAGAGCAGC	intergenic							463.57	58.0078	7.9346	6.23185
ASHGA5P040148	5.96605	up	noncoding	ENST00000514475	GUSBP5	GENCODE	766	chr4	+	144480847	144493877		ATTTTATTTTGATTTATAGAGGAATATATAGAGGGGGATATCTATAGAGACACACACGTT	intergenic							127.827	6.31494	5.98257	3.40579
ASHGA5P025952	2.92917	up	noncoding	NR_047594	CENPJ	RefSeq	5246	chr13	-	25456411	25497027		ACATCCAGCTCTGTTACACTTTTTAACATGGAGGCAATCCACCTCGAAGATCCAAGTCTG	exon sense-overlapping	NM_018451	CENPJ	centromere protein J	-	25456411	25497027	887.087	130.999	8.8842	7.33371
ASHGA5P035438	2.70063	up	noncoding	TCONS_00004230	XLOC_002070	LincRNAs identified by Cabili et al	378	chr2	-	43355971	43370236		AGCCAGCCCTAGAAGTCCGTGAGTTAGTTCTCTGTTGCTTGCAACCAAGAACCCTGACAA	intergenic							183.302	24.8318	6.53615	5.10285
ASHGA5P034884	2.6911	up	noncoding	TCONS_00003577	XLOC_001351	LincRNAs identified by Cabili et al	379	chr2	+	11547408	11561393		TAGTGTTGGATTTGAAGGAAGAAGCCCCAGGAGCTGCTGAGAGCTGTTTTATAACCATGA	intergenic							40.8333	5.98086	4.1415	2.7133
ASHGA5P052394	4.02627	up	noncoding	ENST00000435042	AC004041.2	GENCODE	472	chr5	-	131973767	131999964		CGCCTGGGATTTTCCTGACCTGTTACTACTTTTCTCTGGAAGAAAAATTTAAAAGTAATA	intronic antisense	NM_002188	IL13	interleukin-13 precursor	+	131993864	131996801	189.683	16.523	6.5895	4.58005
ASHGA5P052394	4.02627	up	noncoding	ENST00000435042	AC004041.2	GENCODE	472	chr5	-	131973767	131999964		CGCCTGGGATTTTCCTGACCTGTTACTACTTTTCTCTGGAAGAAAAATTTAAAAGTAATA	natural antisense	NM_005732	RAD50	DNA repair protein RAD50	+	131892615	131980313	189.683	16.523	6.5895	4.58005
ASHGA5P036501	3.12496	up	noncoding	TCONS_00027174	XLOC_013216	LincRNAs identified by Cabili et al	406	chr19	-	9498046	9517851		TCTAAGGTTGCTCCCACCAGACTAGGAGGACTGGAGAGTAGGGTTGGGGTCAAAGGGTAG	intergenic							169.894	19.3059	6.41996	4.77612
ASHGA5P028356	41.77	up	noncoding	ENST00000543072	RP13-942N8.1	GENCODE	752	chr12	+	123849499	123850660		TGTGAACTCTTCCAGAGACAAAGTATTCGGGGAAAGAAAGGAAAAAGTAGGCACAGAAAG	intergenic							520.295	5.98086	8.0977	2.7133
ASHGA5P044186	3.00042	up	noncoding	ENST00000520023	EXTL3-AS1	GENCODE	780	chr8	-	28555919	28558981		GTAACTTAACACATTGCTGCCCTTAACTTTGACTTACTTGCTTTTAAAGATGATGAAGCT	intronic antisense	ENST00000523149	EXTL3	exostoses (multiple)-like 3 [Source:HGNC Symbol;Acc:3518]	+	28480245	28608420	314.349	41.0051	7.35394	5.76878
ASHGA5P044186	3.00042	up	noncoding	ENST00000520023	EXTL3-AS1	GENCODE	780	chr8	-	28555919	28558981		GTAACTTAACACATTGCTGCCCTTAACTTTGACTTACTTGCTTTTAAAGATGATGAAGCT	natural antisense	ENST00000220562	EXTL3	exostoses (multiple)-like 3 [Source:HGNC Symbol;Acc:3518]	+	28558843	28611204	314.349	41.0051	7.35394	5.76878
ASHGA5P040802	4.52511	up	noncoding	TCONS_00021731	XLOC_010311	LincRNAs identified by Cabili et al	3893	chr13	+	24079514	24099623		TCTGGTGGTAGATGCTTCACTTCTTCATTTATGACTCCACATTCGTGGAAGAGAGCAAAG	intergenic							64.3953	5.98086	4.89126	2.7133
ASHGA5P037487	2.12039	up	noncoding	NR_024028	LINC00112	RefSeq	525	chr21	+	43136595	43137742		TGAATCCATCAGCCCAGCAAGACAGGTGTCTCCAGCAAGTTCTGTAAAATACAACCATAG	intergenic							209.738	37.7572	6.74105	5.65672
ASHGA5P043771	3.05566	up	noncoding	ENST00000450977	AC003984.1	GENCODE	4104	chr7	+	84161791	84204159		TTGTGGCTATCTAATAATTTGAAAGTACCATGCTCAATTCTTGTTACTGCACAGTTTCCA	intergenic							45.6416	5.98086	4.32479	2.7133
ASHGA5P040308	3.01208	up	noncoding	ENST00000511514	CTD-2247C11.4	GENCODE	545	chr5	-	5046908	5049610		TGTCACCTGCCTGTAGACAGAATATTTAAAAACGAGAGTTCATGGTTTTAGTTGAGACTG	intergenic							142.61	16.2601	6.1506	4.55985
ASHGA5P022588	3.99191	up	noncoding	NR_034039	SORD	RefSeq	2898	chr15	+	45315301	45367287		TGGGATCATCGGTAAAGCACCTAAAACCAGGTTGGAAAACAAAGAACCAGACCAAAGAGC	exon sense-overlapping	NM_003104	SORD	sorbitol dehydrogenase	+	45315301	45367287	514.112	51.9793	8.0811	6.08402
ASHGA5P038265	3.01246	up	noncoding	uc003dfw.1	AX746575	UCSC_knowngene	2027	chr3	-	52844727	52846754		CTTCTCCCCACTGCATAGATGTGGAAACTGACCTCAAGATGACTGTTTTAAAGCTATGTG	intergenic							9091.45	1427.01	12.2445	10.6536
ASHGA5P039778	2.16713	up	noncoding	NR_015453	NOP14-AS1	RefSeq	3860	chr4	+	2937277	2952794		GACTGTGGGTGATGTTTCCCTTCTCTGATTTCTAAAATATCTGCAAACTTGTTTCATTTA	natural antisense	NM_003703	NOP14	nucleolar protein 14	-	2939663	2965118	1274.8	264.458	9.40404	8.28825
ASHGA5P044190	2.45285	up	noncoding	NR_026765	LINC00589	RefSeq	1413	chr8	-	29578775	29605625		CTGAACACACCATGGCTGCTGTCGCCCTTTTCATTAAAATGATTGAAAATGTATTTCTAA	intergenic							300.504	48.6798	7.29001	5.99556
ASHGA5P021593	11.2419	up	noncoding	ENST00000535922	AP003419.16	GENCODE	470	chr11	-	67198837	67202870		GGAGGTAGAGGTAGAGTTTGCCACCAGTCTGGAAGGCATAGGCCAGTTCCACAATAAAGG	natural antisense	NM_003952	RPS6KB2	ribosomal protein S6 kinase beta-2	+	67195934	67202879	148.14	5.98086	6.20411	2.7133
ASHGA5P031998	2.34281	up	noncoding	ENST00000562405	RP11-830F9.5	GENCODE	532	chr16	+	88947445	88950327		ACGCTCTGAGCTCCAGGCTTCCTGGCAGACCAGCCCGTGTTTTCCTACAAAGTGAAAAAG	intronic antisense	NM_005187	CBFA2T3	protein CBFA2T3 isoform 1	-	88941262	89043504	295.128	50.154	7.26655	6.03831
ASHGA5P031998	2.34281	up	noncoding	ENST00000562405	RP11-830F9.5	GENCODE	532	chr16	+	88947445	88950327		ACGCTCTGAGCTCCAGGCTTCCTGGCAGACCAGCCCGTGTTTTCCTACAAAGTGAAAAAG	intronic antisense	NM_175931	CBFA2T3	protein CBFA2T3 isoform 2	-	88941262	89007608	295.128	50.154	7.26655	6.03831
ASHGA5P058791	2.14243	up	noncoding	uc.283+	uc.283	UCR	277	chr10	+	50604756	50605033		TTATGCACCACTGAAAATAAAGTTGGTATTATGACCCACTCAAGATGCATCAGAAGATGC	intergenic							33.5823	5.98086	3.81255	2.7133
ASHGA5P037370	2.18494	up	noncoding	ENST00000397787	COL18A1-AS1	GENCODE	3425	chr21	-	46839630	46844955		TTAAACTGGCCAGTAAGGGCTCCAACTCAGAACCACGGAGTCTGCAGGACGGAACTGCCT	intronic antisense	NM_130445	COL18A1	collagen alpha-1(XVIII) chain isoform 2 precursor	+	46825096	46933634	34.1308	5.98086	3.8409	2.7133
ASHGA5P032477	2.04349	up	noncoding	ENST00000575126	RP11-63A1.2	GENCODE	494	chr17	-	44987107	44988878		TAAATTTAGGCCTCACTGACTCCTACCTTGGGCATGTAAGCACCAGTTGGATCAGATACA	intergenic							380.781	76.9438	7.64062	6.60958
ASHGA5P035012	2.04104	up	noncoding	ENST00000413669	AC009236.1	GENCODE	343	chr2	-	45401480	45402350	NR_033831	GTTGTCTTCCCTTCCTAGAAGCAATGCTTCTATGTTCTCATTTGATGTTGAATAAAACAT	intergenic							5469.6	1257.67	11.5075	10.4782
ASHGA5P027187	2.4597	up	noncoding	ENST00000545923	RP11-313F23.4	GENCODE	743	chr12	-	34343971	34371788		GTATCCAGGTTCCAAGTTTTAAGGTGATTTCTCACTAAAAATAAAGCATTACAGTTCGCA	intergenic							242.663	38.1462	6.96899	5.67051
ASHGA5P042556	2.20754	up	noncoding	NR_037157	BVES-AS1	RefSeq	1725	chr6	+	105585561	105617819		GCAATATCCAGCTGTCATCTTCTTGATCCTCATATGCTACTACTAGCATCTAGCATTTAC	intronic antisense	NM_022361	POPDC3	popeye domain-containing protein 3	-	105605774	105627858	130.738	20.7931	6.01614	4.87369
ASHGA5P038628	2.39281	up	noncoding	ENST00000415869	RP11-513G11.4	GENCODE	910	chr3	-	193920804	193967942		TGATTCATATTCTTCTACTTGACCCTGACTGTCAGGACCAACAACACCAAATAACACCAA	intergenic							62.5152	7.36367	4.84318	3.58447
ASHGA5P032032	2.4068	up	noncoding	ENST00000564451	RP11-356C4.2	GENCODE	2115	chr16	+	90159561	90162762	NM_177987	GCTGCATTTTAAAGCATTTGTATAGTATGCGGTTTTGCCTAATAAAGTGTTCTCACAGCA	intergenic							37.3018	5.98086	3.98042	2.7133
ASHGA5P031414	2.93807	up	noncoding	ENST00000554623	RP11-566K11.4	GENCODE	985	chr16	-	89986234	89989070		AGAGGAAGAAAATGCCCAGCAGGATGGTGAGGGTGACAGCGCCTTTAAGGCCAAAGCCCT	intronic antisense	NM_001197181	TUBB3	tubulin beta-3 chain isoform 2	+	89988416	90002505	44.0965	5.98086	4.26817	2.7133
ASHGA5P031414	2.93807	up	noncoding	ENST00000554623	RP11-566K11.4	GENCODE	985	chr16	-	89986234	89989070		AGAGGAAGAAAATGCCCAGCAGGATGGTGAGGGTGACAGCGCCTTTAAGGCCAAAGCCCT	natural antisense	NM_002386	MC1R	melanocyte-stimulating hormone receptor	+	89984286	89987385	44.0965	5.98086	4.26817	2.7133
ASHGA5P042950	7.93865	up	noncoding	ENST00000456777	AC003090.1	GENCODE	589	chr7	-	25634152	25790614		AAATACAGTCAATTCTGTGGCTTGATGGTGCGTGGACATAACATTCAGATATCGCCCATG	intergenic							717.484	35.5514	8.56656	5.57767
ASHGA5P043552	12.7879	up	noncoding	TCONS_00018320	XLOC_008599	LincRNAs identified by Cabili et al	269	chr10	+	106326750	106345352		TAAAATGAGCCAGGGGCCATGCCAACCGCATCACATGGATTATCACCTTGGATTTTAACA	intergenic							741.819	21.949	8.61953	4.94282
ASHGA5P022779	2.47541	up	noncoding	ENST00000562614	RP11-434E6.2	GENCODE	427	chr16	-	54401278	54404611		TAAATTAATGGCCACCATTTAGTGCCAATAAACAGAAGGCCTGGTTTCTTCAAAAGAAAC	intergenic							61.5844	6.9274	4.8211	3.51343
ASHGA5P028370	4.18024	up	noncoding	ENST00000534849	RP5-916L7.2	GENCODE	570	chr12	+	126468247	126470780		AGTAGCTCTTTGGGTGACTGAGTGGGGTGGAGTGATGTCCAATAAACATCAAGGCATAAT	intergenic							98.2742	6.91357	5.57412	3.51053
ASHGA5P030423	2.96534	up	noncoding	uc001zhb.2	C15orf45	UCSC_knowngene	1821	chr15	+	32962079	32963900		GATTGTGGACAAGTGATGGCGCTTTTTGTAAAATTGTGTATGTGTTTACCTCAAGTAGTG	intron sense-overlapping	NM_001144757	SCG5	neuroendocrine protein 7B2 isoform 1 precursor	+	32933869	32989298	139.374	16.1153	6.11512	4.54692
ASHGA5P030423	2.96534	up	noncoding	uc001zhb.2	C15orf45	UCSC_knowngene	1821	chr15	+	32962079	32963900		GATTGTGGACAAGTGATGGCGCTTTTTGTAAAATTGTGTATGTGTTTACCTCAAGTAGTG	intron sense-overlapping	NM_003020	SCG5	neuroendocrine protein 7B2 isoform 2 precursor	+	32933869	32989298	139.374	16.1153	6.11512	4.54692
ASHGA5P029336	2.82931	up	noncoding	ENST00000553860	RP11-638I2.3	GENCODE	387	chr14	-	100657422	100715854		AGCCCCTTTCCCTGACTCACAGATCTTCTATTTGAGAAGGGGAATTAATTTACACAAGAA	intronic antisense	NM_003403	YY1	transcriptional repressor protein YY1	+	100705101	100744804	979.446	150.855	9.0232	7.52275
ASHGA5P022041	3.60456	up	noncoding	ENST00000553197	RP11-121G22.3	GENCODE	875	chr12	+	81672979	81706068	ENST00000547762, ENST00000549161, ENST00000550302, ENST00000552534	CATTTCTGAGGTCAGAGGCAGTGCAGCTTGTGTTACAACTCAAAAGAGTAATACTCTGAA	intronic antisense	NM_001220473	PPFIA2	liprin-alpha-2 isoform b	-	81652044	82152474	52.6683	5.98086	4.56313	2.7133
ASHGA5P022041	3.60456	up	noncoding	ENST00000553197	RP11-121G22.3	GENCODE	875	chr12	+	81672979	81706068	ENST00000547762, ENST00000549161, ENST00000550302, ENST00000552534	CATTTCTGAGGTCAGAGGCAGTGCAGCTTGTGTTACAACTCAAAAGAGTAATACTCTGAA	intronic antisense	NM_001220474	PPFIA2	liprin-alpha-2 isoform c	-	81652044	82152474	52.6683	5.98086	4.56313	2.7133
ASHGA5P022041	3.60456	up	noncoding	ENST00000553197	RP11-121G22.3	GENCODE	875	chr12	+	81672979	81706068	ENST00000547762, ENST00000549161, ENST00000550302, ENST00000552534	CATTTCTGAGGTCAGAGGCAGTGCAGCTTGTGTTACAACTCAAAAGAGTAATACTCTGAA	intronic antisense	NM_001220475	PPFIA2	liprin-alpha-2 isoform d	-	81652044	82152286	52.6683	5.98086	4.56313	2.7133
ASHGA5P022041	3.60456	up	noncoding	ENST00000553197	RP11-121G22.3	GENCODE	875	chr12	+	81672979	81706068	ENST00000547762, ENST00000549161, ENST00000550302, ENST00000552534	CATTTCTGAGGTCAGAGGCAGTGCAGCTTGTGTTACAACTCAAAAGAGTAATACTCTGAA	intronic antisense	NM_001220476	PPFIA2	liprin-alpha-2 isoform e	-	81652044	82152286	52.6683	5.98086	4.56313	2.7133
ASHGA5P022041	3.60456	up	noncoding	ENST00000553197	RP11-121G22.3	GENCODE	875	chr12	+	81672979	81706068	ENST00000547762, ENST00000549161, ENST00000550302, ENST00000552534	CATTTCTGAGGTCAGAGGCAGTGCAGCTTGTGTTACAACTCAAAAGAGTAATACTCTGAA	intronic antisense	NM_001220477	PPFIA2	liprin-alpha-2 isoform f	-	81652044	81992150	52.6683	5.98086	4.56313	2.7133
ASHGA5P022041	3.60456	up	noncoding	ENST00000553197	RP11-121G22.3	GENCODE	875	chr12	+	81672979	81706068	ENST00000547762, ENST00000549161, ENST00000550302, ENST00000552534	CATTTCTGAGGTCAGAGGCAGTGCAGCTTGTGTTACAACTCAAAAGAGTAATACTCTGAA	intronic antisense	NM_001220478	PPFIA2	liprin-alpha-2 isoform g	-	81652044	81992150	52.6683	5.98086	4.56313	2.7133
ASHGA5P022041	3.60456	up	noncoding	ENST00000553197	RP11-121G22.3	GENCODE	875	chr12	+	81672979	81706068	ENST00000547762, ENST00000549161, ENST00000550302, ENST00000552534	CATTTCTGAGGTCAGAGGCAGTGCAGCTTGTGTTACAACTCAAAAGAGTAATACTCTGAA	intronic antisense	NM_001220479	PPFIA2	liprin-alpha-2 isoform h	-	81652044	81763193	52.6683	5.98086	4.56313	2.7133
ASHGA5P022041	3.60456	up	noncoding	ENST00000553197	RP11-121G22.3	GENCODE	875	chr12	+	81672979	81706068	ENST00000547762, ENST00000549161, ENST00000550302, ENST00000552534	CATTTCTGAGGTCAGAGGCAGTGCAGCTTGTGTTACAACTCAAAAGAGTAATACTCTGAA	intronic antisense	NM_001220480	PPFIA2	liprin-alpha-2 isoform i	-	81652044	81763193	52.6683	5.98086	4.56313	2.7133
ASHGA5P022041	3.60456	up	noncoding	ENST00000553197	RP11-121G22.3	GENCODE	875	chr12	+	81672979	81706068	ENST00000547762, ENST00000549161, ENST00000550302, ENST00000552534	CATTTCTGAGGTCAGAGGCAGTGCAGCTTGTGTTACAACTCAAAAGAGTAATACTCTGAA	intronic antisense	NM_003625	PPFIA2	liprin-alpha-2 isoform a	-	81652044	82153109	52.6683	5.98086	4.56313	2.7133
ASHGA5P052358	2.7853	up	noncoding	NR_040093	STARD4-AS1	RefSeq	5525	chr5	+	110847923	111075423		GCCAGTTTGACTAGATGTAAAGTACTTGGATTAAAGTGATAATCTTACTTTGTGGCCTAT	natural antisense	NM_001142474	NREP	neuronal regeneration-related protein isoform b	-	111064999	111312628	254.099	35.1586	7.04053	5.56269
ASHGA5P052358	2.7853	up	noncoding	NR_040093	STARD4-AS1	RefSeq	5525	chr5	+	110847923	111075423		GCCAGTTTGACTAGATGTAAAGTACTTGGATTAAAGTGATAATCTTACTTTGTGGCCTAT	natural antisense	NM_001142475	NREP	neuronal regeneration-related protein isoform c	-	111064999	111312628	254.099	35.1586	7.04053	5.56269
ASHGA5P052358	2.7853	up	noncoding	NR_040093	STARD4-AS1	RefSeq	5525	chr5	+	110847923	111075423		GCCAGTTTGACTAGATGTAAAGTACTTGGATTAAAGTGATAATCTTACTTTGTGGCCTAT	natural antisense	NM_001142476	NREP	neuronal regeneration-related protein isoform a	-	111064999	111093915	254.099	35.1586	7.04053	5.56269
ASHGA5P052358	2.7853	up	noncoding	NR_040093	STARD4-AS1	RefSeq	5525	chr5	+	110847923	111075423		GCCAGTTTGACTAGATGTAAAGTACTTGGATTAAAGTGATAATCTTACTTTGTGGCCTAT	natural antisense	NM_001142477	NREP	neuronal regeneration-related protein isoform a	-	111064999	111093793	254.099	35.1586	7.04053	5.56269
ASHGA5P052358	2.7853	up	noncoding	NR_040093	STARD4-AS1	RefSeq	5525	chr5	+	110847923	111075423		GCCAGTTTGACTAGATGTAAAGTACTTGGATTAAAGTGATAATCTTACTTTGTGGCCTAT	natural antisense	NM_001142478	NREP	neuronal regeneration-related protein isoform a	-	111064999	111093399	254.099	35.1586	7.04053	5.56269
ASHGA5P052358	2.7853	up	noncoding	NR_040093	STARD4-AS1	RefSeq	5525	chr5	+	110847923	111075423		GCCAGTTTGACTAGATGTAAAGTACTTGGATTAAAGTGATAATCTTACTTTGTGGCCTAT	natural antisense	NM_001142479	NREP	neuronal regeneration-related protein isoform a	-	111064999	111093252	254.099	35.1586	7.04053	5.56269
ASHGA5P052358	2.7853	up	noncoding	NR_040093	STARD4-AS1	RefSeq	5525	chr5	+	110847923	111075423		GCCAGTTTGACTAGATGTAAAGTACTTGGATTAAAGTGATAATCTTACTTTGTGGCCTAT	natural antisense	NM_001142480	NREP	neuronal regeneration-related protein isoform a	-	111064999	111093252	254.099	35.1586	7.04053	5.56269
ASHGA5P052358	2.7853	up	noncoding	NR_040093	STARD4-AS1	RefSeq	5525	chr5	+	110847923	111075423		GCCAGTTTGACTAGATGTAAAGTACTTGGATTAAAGTGATAATCTTACTTTGTGGCCTAT	natural antisense	NM_001142481	NREP	neuronal regeneration-related protein isoform a	-	111064999	111093106	254.099	35.1586	7.04053	5.56269
ASHGA5P052358	2.7853	up	noncoding	NR_040093	STARD4-AS1	RefSeq	5525	chr5	+	110847923	111075423		GCCAGTTTGACTAGATGTAAAGTACTTGGATTAAAGTGATAATCTTACTTTGTGGCCTAT	natural antisense	NM_001142482	NREP	neuronal regeneration-related protein isoform a	-	111064999	111093104	254.099	35.1586	7.04053	5.56269
ASHGA5P052358	2.7853	up	noncoding	NR_040093	STARD4-AS1	RefSeq	5525	chr5	+	110847923	111075423		GCCAGTTTGACTAGATGTAAAGTACTTGGATTAAAGTGATAATCTTACTTTGTGGCCTAT	natural antisense	NM_001142483	NREP	neuronal regeneration-related protein isoform a	-	111064999	111091948	254.099	35.1586	7.04053	5.56269
ASHGA5P052358	2.7853	up	noncoding	NR_040093	STARD4-AS1	RefSeq	5525	chr5	+	110847923	111075423		GCCAGTTTGACTAGATGTAAAGTACTTGGATTAAAGTGATAATCTTACTTTGTGGCCTAT	natural antisense	NM_004772	NREP	neuronal regeneration-related protein isoform a	-	111064999	111092945	254.099	35.1586	7.04053	5.56269
ASHGA5P052358	2.7853	up	noncoding	NR_040093	STARD4-AS1	RefSeq	5525	chr5	+	110847923	111075423		GCCAGTTTGACTAGATGTAAAGTACTTGGATTAAAGTGATAATCTTACTTTGTGGCCTAT	natural antisense	NM_139164	STARD4	stAR-related lipid transfer protein 4	-	110834021	110848157	254.099	35.1586	7.04053	5.56269
ASHGA5P015640	2.28539	up	noncoding	ENST00000422153	RP11-126K1.8	GENCODE	358	chr1	+	151313123	151314442		GCTACCCTATGTAGAGGACAAAGTAGGTCTTCAATAAATATTAGTTGGTTTTCTGTGATT	natural antisense	NM_000449	RFX5	DNA-binding protein RFX5	-	151313115	151319769	1342.71	261.98	9.46927	8.27683
ASHGA5P015640	2.28539	up	noncoding	ENST00000422153	RP11-126K1.8	GENCODE	358	chr1	+	151313123	151314442		GCTACCCTATGTAGAGGACAAAGTAGGTCTTCAATAAATATTAGTTGGTTTTCTGTGATT	natural antisense	NM_001025603	RFX5	DNA-binding protein RFX5	-	151313115	151319769	1342.71	261.98	9.46927	8.27683
ASHGA5P022446	3.26415	up	noncoding	ENST00000556874	RP11-72M17.1	GENCODE	1206	chr14	-	66697050	66976112		TCTCGTCCAGTGTGACATTCTTCAGAATTCATCCTGGAATCAATATTATGCCAAAGAAAA	intronic antisense	NM_001024218	GPHN	gephyrin isoform 2	+	66974124	67648525	108.237	10.5628	5.72934	4.02263
ASHGA5P022446	3.26415	up	noncoding	ENST00000556874	RP11-72M17.1	GENCODE	1206	chr14	-	66697050	66976112		TCTCGTCCAGTGTGACATTCTTCAGAATTCATCCTGGAATCAATATTATGCCAAAGAAAA	intronic antisense	NM_020806	GPHN	gephyrin isoform 1	+	66974124	67648525	108.237	10.5628	5.72934	4.02263
ASHGA5P036723	2.98491	up	noncoding	ENST00000454331	RP4-610C12.3	GENCODE	553	chr20	-	29521636	29522987	NR_026658	TATTTATAACTCCCTCTATAACTCTCTGTTTGGAGACACTGTGGCTCTATTGACAGACTG	intergenic							1754.11	260.773	9.84796	8.27027
ASHGA5P056305	2.80929	up	noncoding	TCONS_00002077	XLOC_000266	LincRNAs identified by Cabili et al	244	chr1	+	79775370	79871942	TCONS_00002078, TCONS_00002079	TCTCCTAGGACATCCTGGGAGAAACTGTGACTGCTGGTGATTTTTGCTGTTAAAATAGCC	intergenic							138.256	16.9402	6.10291	4.61271
ASHGA5P008348	2.88227	up	noncoding	NR_033818	IKBKB	RefSeq	4187	chr8	+	42128819	42190171		TGGTGCCCCTCCTCTGCGCTTAGATACCTTCATGAAAACAGAATCATCCATCGGGATCTA	exon sense-overlapping	NM_001190720	IKBKB	inhibitor of nuclear factor kappa-B kinase subunit beta isoform 2	+	42128819	42190171	8464.09	1390.56	12.1485	10.6213
ASHGA5P008348	2.88227	up	noncoding	NR_033818	IKBKB	RefSeq	4187	chr8	+	42128819	42190171		TGGTGCCCCTCCTCTGCGCTTAGATACCTTCATGAAAACAGAATCATCCATCGGGATCTA	exon sense-overlapping	NM_001242778	IKBKB	inhibitor of nuclear factor kappa-B kinase subunit beta isoform 5	+	42128819	42190171	8464.09	1390.56	12.1485	10.6213
ASHGA5P008348	2.88227	up	noncoding	NR_033818	IKBKB	RefSeq	4187	chr8	+	42128819	42190171		TGGTGCCCCTCCTCTGCGCTTAGATACCTTCATGAAAACAGAATCATCCATCGGGATCTA	exon sense-overlapping	NM_001556	IKBKB	inhibitor of nuclear factor kappa-B kinase subunit beta isoform 1	+	42128819	42190171	8464.09	1390.56	12.1485	10.6213
ASHGA5P056814	4.52197	up	noncoding	TCONS_00008952	XLOC_003811	LincRNAs identified by Cabili et al	254	chr4	+	185882456	185883921		TGACCCTAAGGTTAAACCCTGACTTGGCAATAAAACCTTGAACATCCTGGGATACTTTTG	intergenic							353.652	30.0695	7.53444	5.35749
ASHGA5P048814	2.62422	up	noncoding	ENST00000568307	RP11-114H24.2	GENCODE	903	chr15	-	78207066	78208143		TCCTCTTGCAGGAGAGTCCTTCACCGTATATGAAAGCCAGGGGGCAGTGCCAAACACGTG	intergenic							67.4432	7.31516	4.96912	3.57723
ASHGA5P014912	4.24951	up	noncoding	ENST00000414699	AL773572.7	GENCODE	336	chr21	-	42552458	42558247		GTAATATCAGGCACAAAGGAAGGGCACTACAACCACAACCAATATCAGTAAAGCTTTGGA	exon sense-overlapping	NM_182832	PLAC4	placenta-specific protein 4	-	42547157	42557166	182.901	14.8408	6.53372	4.44643
ASHGA5P014912	4.24951	up	noncoding	ENST00000414699	AL773572.7	GENCODE	336	chr21	-	42552458	42558247		GTAATATCAGGCACAAAGGAAGGGCACTACAACCACAACCAATATCAGTAAAGCTTTGGA	intronic antisense	NM_012105	BACE2	beta-secretase 2 isoform A preproprotein	+	42539727	42648524	182.901	14.8408	6.53372	4.44643
ASHGA5P014912	4.24951	up	noncoding	ENST00000414699	AL773572.7	GENCODE	336	chr21	-	42552458	42558247		GTAATATCAGGCACAAAGGAAGGGCACTACAACCACAACCAATATCAGTAAAGCTTTGGA	intronic antisense	NM_138991	BACE2	beta-secretase 2 isoform C preproprotein	+	42539727	42648524	182.901	14.8408	6.53372	4.44643
ASHGA5P014912	4.24951	up	noncoding	ENST00000414699	AL773572.7	GENCODE	336	chr21	-	42552458	42558247		GTAATATCAGGCACAAAGGAAGGGCACTACAACCACAACCAATATCAGTAAAGCTTTGGA	intronic antisense	NM_138992	BACE2	beta-secretase 2 isoform B preproprotein	+	42539727	42648524	182.901	14.8408	6.53372	4.44643
ASHGA5P041491	2.90302	up	noncoding	TCONS_00020481	XLOC_009812	LincRNAs identified by Cabili et al	222	chr12	+	77511552	77514022		CTATATCCCATTCCAGCAGCCAATATCTTAACAAAAGGGAAGCTATTATGGAAGAAAATT	intergenic							106.636	11.893	5.7057	4.16815
ASHGA5P045221	2.12004	up	noncoding	uc004aaz.2	AK131521	UCSC_knowngene	2029	chr9	-	38406525	38408554		TGGGTTTTTCTACCGTTTTTGTAGATGTCATGATGTCACGACCCCTGCACCCTGAAAAAA	intergenic							423.166	83.2293	7.80187	6.71778
ASHGA5P020832	3.31888	up	noncoding	NR_036633	VAPB	RefSeq	7764	chr20	+	56964174	57026156		GGAATCATCGATGCAGGGGCCTCAATTAATGTATCTGCATGATGTAGAAATAAATAAAAT	exon sense-overlapping	NM_001195677	VAPB	vesicle-associated membrane protein-associated protein B/C isoform 2	+	56964174	57026156	429.53	52.3697	7.82592	6.09522
ASHGA5P020832	3.31888	up	noncoding	NR_036633	VAPB	RefSeq	7764	chr20	+	56964174	57026156		GGAATCATCGATGCAGGGGCCTCAATTAATGTATCTGCATGATGTAGAAATAAATAAAAT	exon sense-overlapping	NM_004738	VAPB	vesicle-associated membrane protein-associated protein B/C isoform 1	+	56964174	57026156	429.53	52.3697	7.82592	6.09522
ASHGA5P021368	2.45251	up	noncoding	ENST00000531024	RP11-385N17.1	GENCODE	766	chr12	+	114846009	114847804		AAACCAACCCGGCTTTCTCCGGAGGAATGAGGCGCAGTGGTGGATGCTCGCAAACTTTTG	natural antisense	NM_000192	TBX5	T-box transcription factor TBX5 isoform 1	-	114791734	114846247	58.6702	6.5588	4.74231	3.44805
ASHGA5P021368	2.45251	up	noncoding	ENST00000531024	RP11-385N17.1	GENCODE	766	chr12	+	114846009	114847804		AAACCAACCCGGCTTTCTCCGGAGGAATGAGGCGCAGTGGTGGATGCTCGCAAACTTTTG	natural antisense	NM_080717	TBX5	T-box transcription factor TBX5 isoform 3	-	114791734	114846247	58.6702	6.5588	4.74231	3.44805
ASHGA5P032825	10.7661	up	noncoding	ENST00000431691	RP11-3L21.2	GENCODE	837	chr1	-	224905205	224918364		CCGAAAACCTAAGTGACTATATAATCCAAGGCTGAATATAGGGAGAAGCAAAATAGAAGG	natural antisense	NM_152495	CNIH3	protein cornichon homolog 3	+	224804178	224928249	141.627	5.98086	6.14173	2.7133
ASHGA5P034991	6.49256	up	noncoding	ENST00000436551	AC104654.2	GENCODE	769	chr2	-	42158758	42160863		CTTGTTTCTCTTTAGGTTTTTAAGAAAGGATAAAGGCTGAACAGATCTCTGCAGTTACAA	intergenic							89.0191	5.98086	5.41209	2.7133
ASHGA5P054715	4.19492	up	noncoding	TCONS_00006770	XLOC_003405	LincRNAs identified by Cabili et al	487	chr3	-	197363225	197364301	TCONS_00006377	TCAGTTACTGAGAAGAGAAAGAAAATGTCTTCTGAAAGAGGTGAACTCAGTCATTACCAA	intergenic							1059.77	108.662	9.14201	7.07337
ASHGA5P030606	3.10159	up	noncoding	ENST00000559904	RP11-798K3.4	GENCODE	423	chr15	+	67212148	67224093		TAAGTTCAAGGTCTCTTGGGTCAGCTTTTGGATCCACTGTTCCAAAGGGACAGGTTCTTA	intergenic							46.1925	5.98086	4.34631	2.7133
ASHGA5P047749	12.7322	up	noncoding	ENST00000425266	RP11-564D11.3	GENCODE	468	chr10	+	124647948	124657485	NR_027282	CAGCCTGTTTGCTCCTACTTGGAATAGATTCTTTCTAAAAATATGGAACTGATAGAAAAG	intergenic							617.386	17.9057	8.35282	4.68241
ASHGA5P018463	7.00845	up	noncoding	ENST00000453866	RP11-536P6.3	GENCODE	568	chr22	+	48844701	48847029		ACAGGGCTTGTTTCCTATGAAAGAGAGAATCCACTTAAGAATAAACTTCAGGGCTGGGCA	intergenic							95.3622	5.98086	5.5224	2.7133
ASHGA5P057822	2.03862	up	noncoding	TCONS_00022237	XLOC_010542	LincRNAs identified by Cabili et al	289	chr13	-	27781431	27782326		CTTCATGCTGCAACCTGCAGCAGGAAAATGGGCTTCAGTTTTCAAGTCTGCAGCTGAGTT	intergenic							32.2774	5.98086	3.7409	2.7133
ASHGA5P053042	3.07751	up	noncoding	ENST00000442669	NPSR1-AS1	GENCODE	1557	chr7	-	34758473	34873941		AGTTACTTCTTTCTTAAGTGAGGAGGCTAAGACCTGGTAAAGTTATGCAGTTTCCTCAAG	intronic antisense	NM_207172	NPSR1	neuropeptide S receptor isoform A	+	34697896	34889590	45.8683	5.98086	4.33507	2.7133
ASHGA5P053042	3.07751	up	noncoding	ENST00000442669	NPSR1-AS1	GENCODE	1557	chr7	-	34758473	34873941		AGTTACTTCTTTCTTAAGTGAGGAGGCTAAGACCTGGTAAAGTTATGCAGTTTCCTCAAG	intronic antisense	NM_207173	NPSR1	neuropeptide S receptor isoform B	+	34697896	34917944	45.8683	5.98086	4.33507	2.7133
ASHGA5P016354	2.54527	up	noncoding	ENST00000429663	AFG3L1P	GENCODE	458	chr16	+	90038993	90048294		GGCCCGACAGGGTTTGAGAAATACTTTAAGAGGAGTGGAAGGAACACAAACTGAGAAACA	natural antisense	NM_145039	CENPBD1	CENPB DNA-binding domain-containing protein 1	-	90036182	90039240	209.198	30.8542	6.73795	5.39013
ASHGA5P040771	19.5643	up	noncoding	uc010pbg.1	FCGR1C	UCSC_knowngene	626	chr1	+	149369293	149370314		TTTCCAATGTACAAGCTGCTGAAGCCCTGCAATGTACTCTCAGAGACAGTATAGCTCAGA	intergenic							884.994	16.6619	8.88073	4.59058
ASHGA5P045502	2.11618	up	noncoding	EB385593		LincRNAs identified by Khalil et al	679	chr1	-	205332680	205333357		CTGTTACTTCCCTAAATGTATACCTAGTCCCATGACGTTTTCAGGGAATACCCTTGTATA	intergenic							73.8987	10.6708	5.11725	4.03579
ASHGA5P023842	3.79905	up	noncoding	HMlincRNA639+	HMlincRNA639	LincRNAs identified by Khalil et al	13337	chr3	+	122764889	122778226		GGATATGGGTGTTGGAGTGGTTGAGAAACTGGACATTGTAGGAAAATATAATATATTGTA	intergenic							55.1074	5.98086	4.63894	2.7133
ASHGA5P027351	3.55315	up	noncoding	ENST00000528692	RP5-1007M22.2	GENCODE	439	chr1	-	90097434	90098320		GCCTCCTTTTACCACGTTTCTATTTCTAAACCAAAATGAAAAGGACGTTTGTTCAAAAGA	bidirectional	NM_032270	LRRC8C	leucine-rich repeat-containing protein 8C	+	90098643	90185094	1173.04	143.504	9.2828	7.4537
ASHGA5P056004	6.2844	up	noncoding	uc021oim.1	AK054635	UCSC_knowngene	4183	chr1	-	24291417	24295600	uc021vdi.1	AAGGAAATAATGATTAACTGGAATTATTACAGTATTGAATATGATTCTAAAATAACAATG	exon sense-overlapping	NM_001191005	SRSF10	serine/arginine-rich splicing factor 10 isoform 3	-	24295572	24306953	86.4871	5.98086	5.36508	2.7133
ASHGA5P056004	6.2844	up	noncoding	uc021oim.1	AK054635	UCSC_knowngene	4183	chr1	-	24291417	24295600	uc021vdi.1	AAGGAAATAATGATTAACTGGAATTATTACAGTATTGAATATGATTCTAAAATAACAATG	exon sense-overlapping	NM_001191006	SRSF10	serine/arginine-rich splicing factor 10 isoform 4	-	24292936	24306953	86.4871	5.98086	5.36508	2.7133
ASHGA5P056004	6.2844	up	noncoding	uc021oim.1	AK054635	UCSC_knowngene	4183	chr1	-	24291417	24295600	uc021vdi.1	AAGGAAATAATGATTAACTGGAATTATTACAGTATTGAATATGATTCTAAAATAACAATG	exon sense-overlapping	NM_001191007	SRSF10	serine/arginine-rich splicing factor 10 isoform 5	-	24292936	24306953	86.4871	5.98086	5.36508	2.7133
ASHGA5P056004	6.2844	up	noncoding	uc021oim.1	AK054635	UCSC_knowngene	4183	chr1	-	24291417	24295600	uc021vdi.1	AAGGAAATAATGATTAACTGGAATTATTACAGTATTGAATATGATTCTAAAATAACAATG	exon sense-overlapping	NM_001191009	SRSF10	serine/arginine-rich splicing factor 10 isoform 6	-	24292936	24306953	86.4871	5.98086	5.36508	2.7133
ASHGA5P056004	6.2844	up	noncoding	uc021oim.1	AK054635	UCSC_knowngene	4183	chr1	-	24291417	24295600	uc021vdi.1	AAGGAAATAATGATTAACTGGAATTATTACAGTATTGAATATGATTCTAAAATAACAATG	exon sense-overlapping	NM_006625	SRSF10	serine/arginine-rich splicing factor 10 isoform 1	-	24292936	24306953	86.4871	5.98086	5.36508	2.7133
ASHGA5P056004	6.2844	up	noncoding	uc021oim.1	AK054635	UCSC_knowngene	4183	chr1	-	24291417	24295600	uc021vdi.1	AAGGAAATAATGATTAACTGGAATTATTACAGTATTGAATATGATTCTAAAATAACAATG	exon sense-overlapping	NM_054016	SRSF10	serine/arginine-rich splicing factor 10 isoform 2	-	24295572	24306953	86.4871	5.98086	5.36508	2.7133
ASHGA5P047513	23.5297	up	noncoding	NR_038842	LOC728431	RefSeq	1443	chr1	-	37920479	37940044		GAGATCTTAGAATGAAAGGCATTTTTAGAGATGAGAAAGAAGGAAGCCAGGCCAAGGCTG	bidirectional	NM_025079	ZC3H12A	ribonuclease ZC3H12A	+	37940118	37949978	501.138	6.77845	8.04381	3.4874
ASHGA5P032145	2.54585	up	noncoding	TCONS_00029500	XLOC_014143	LincRNAs identified by Cabili et al	588	chr22	+	17741489	17742178		TATTCACCAATACCTTTCCCACAAACAAGAGATGCCTGAGAAAGACCTGGTCATGCAGGA	intergenic							144.264	19.9462	6.16733	4.81918
ASHGA5P035235	2.03563	up	noncoding	ENST00000444301	AC068491.1	GENCODE	666	chr2	-	112071888	112252610		CTGCTGTGCTGCCTGGAGCTCTTCTGTCCGGAGGTTTAGTGAAACTAGAGAAACTCAGTG	intergenic							686.867	146.247	8.50414	7.47867
ASHGA5P026668	2.68058	up	noncoding	ENST00000526730	RP11-7I15.4	GENCODE	277	chr11	+	77733978	77734767		CGAAAGGAGAGTGATCCCAGCAGGAGGGACGGCAAAGATTGAAGAGAGCGACCAGCCCGA	intronic antisense	NM_001203260	NDUFC2-KCTD14	NDUFC2-KCTD14 protein isoform 1	-	77726760	77791265	40.6778	5.98086	4.13585	2.7133
ASHGA5P026668	2.68058	up	noncoding	ENST00000526730	RP11-7I15.4	GENCODE	277	chr11	+	77733978	77734767		CGAAAGGAGAGTGATCCCAGCAGGAGGGACGGCAAAGATTGAAGAGAGCGACCAGCCCGA	intronic antisense	NM_001203261	NDUFC2-KCTD14	NDUFC2-KCTD14 protein isoform 2	-	77726760	77791265	40.6778	5.98086	4.13585	2.7133
ASHGA5P026668	2.68058	up	noncoding	ENST00000526730	RP11-7I15.4	GENCODE	277	chr11	+	77733978	77734767		CGAAAGGAGAGTGATCCCAGCAGGAGGGACGGCAAAGATTGAAGAGAGCGACCAGCCCGA	intronic antisense	NM_001203262	NDUFC2-KCTD14	NDUFC2-KCTD14 protein isoform 3	-	77726760	77791265	40.6778	5.98086	4.13585	2.7133
ASHGA5P026668	2.68058	up	noncoding	ENST00000526730	RP11-7I15.4	GENCODE	277	chr11	+	77733978	77734767		CGAAAGGAGAGTGATCCCAGCAGGAGGGACGGCAAAGATTGAAGAGAGCGACCAGCCCGA	intronic antisense	NM_023930	KCTD14	BTB/POZ domain-containing protein KCTD14	-	77726760	77734320	40.6778	5.98086	4.13585	2.7133
ASHGA5P045375	3.93565	up	noncoding	ENST00000445897	RP11-6F6.1	GENCODE	436	chr9	-	108823634	108827274		CACCCTTAGCAGTATCCAGCTTTTCAATTCTGACTTTACTGAGAGGAATAAAGTAATATT	intergenic							56.8524	5.98086	4.6899	2.7133
ASHGA5P032753	2.32072	up	noncoding	ENST00000425277	AC099684.1	GENCODE	1747	chr17	+	1921176	1924000		TCAGGGATGGCATTAACTTATAAATGAGTGTGTTTGACTGATTTTGTGGTTGATGTACAG	intronic antisense	NM_178568	RTN4RL1	reticulon-4 receptor-like 1 precursor	-	1837970	1928178	36.04	5.98086	3.92787	2.7133
ASHGA5P014487	29.4322	up	noncoding	uc010beg.1	HMGN2P46	UCSC_knowngene	1330	chr15	+	45803333	45848335		ATGAAAGAAGATGAGTCTGGAAGTGTTAGTTGCAAAGATATGCATTTACTTCTCTGGCTA	natural antisense	NM_013309	SLC30A4	zinc transporter 4	-	45774679	45815002	1135.45	13.7922	9.23493	4.35561
ASHGA5P058536	23.3775	up	noncoding	uc010bej.1	HMGN2P46	UCSC_knowngene	984	chr15	+	45803333	45848335		GCTTCCTGAGATGAGTCTGGAAGTGTTAGTTGCAAAGATATGCATTTACTTCTCTGGCTA	natural antisense	NM_013309	SLC30A4	zinc transporter 4	-	45774679	45815002	1072.7	16.937	9.15953	4.61248
ASHGA5P000474	2.45188	up	noncoding	chr6:168412975-168429225+	chr6:168412975-168429225	LincRNAs identified by Khalil et al	16250	chr6	+	168670126	168686376		CGGGGAACTCGATGTACCTTTTCCTAATTTGCAAGAATTTTCAAAGTCTTTAGATAAATG	intergenic							37.8792	5.98086	4.00719	2.7133
ASHGA5P032518	9.83329	up	noncoding	TCONS_00029024	XLOC_013947	LincRNAs identified by Cabili et al	1182	chr21	+	42953358	42954625		TAAGACTGTATCATTTTTGCAAGACACAAAGCAAGCACAGCTGGATGGCATGTGCCAGCT	intergenic							130.224	5.98086	6.01098	2.7133
ASHGA5P021772	6.99205	up	noncoding	NR_049752	ZNF211	RefSeq	2788	chr19	+	58144534	58154147	NR_049754	CCCGGCTTCGGCTGTTCAGTGGAAGAAAAGACTTTAGAGATGGATGAGGACGTTGAGGCA	exon sense-overlapping	NM_001265597	ZNF211	zinc finger protein 211 isoform 3	+	58144534	58154147	95.1772	5.98086	5.51902	2.7133
ASHGA5P021772	6.99205	up	noncoding	NR_049752	ZNF211	RefSeq	2788	chr19	+	58144534	58154147	NR_049754	CCCGGCTTCGGCTGTTCAGTGGAAGAAAAGACTTTAGAGATGGATGAGGACGTTGAGGCA	exon sense-overlapping	NM_001265598	ZNF211	zinc finger protein 211 isoform 4	+	58144534	58154147	95.1772	5.98086	5.51902	2.7133
ASHGA5P021772	6.99205	up	noncoding	NR_049752	ZNF211	RefSeq	2788	chr19	+	58144534	58154147	NR_049754	CCCGGCTTCGGCTGTTCAGTGGAAGAAAAGACTTTAGAGATGGATGAGGACGTTGAGGCA	exon sense-overlapping	NM_001265599	ZNF211	zinc finger protein 211 isoform 5	+	58144534	58154147	95.1772	5.98086	5.51902	2.7133
ASHGA5P021772	6.99205	up	noncoding	NR_049752	ZNF211	RefSeq	2788	chr19	+	58144534	58154147	NR_049754	CCCGGCTTCGGCTGTTCAGTGGAAGAAAAGACTTTAGAGATGGATGAGGACGTTGAGGCA	exon sense-overlapping	NM_001265600	ZNF211	zinc finger protein 211 isoform 6	+	58144534	58154147	95.1772	5.98086	5.51902	2.7133
ASHGA5P021772	6.99205	up	noncoding	NR_049752	ZNF211	RefSeq	2788	chr19	+	58144534	58154147	NR_049754	CCCGGCTTCGGCTGTTCAGTGGAAGAAAAGACTTTAGAGATGGATGAGGACGTTGAGGCA	exon sense-overlapping	NM_006385	ZNF211	zinc finger protein 211 isoform 1	+	58144534	58154147	95.1772	5.98086	5.51902	2.7133
ASHGA5P021772	6.99205	up	noncoding	NR_049752	ZNF211	RefSeq	2788	chr19	+	58144534	58154147	NR_049754	CCCGGCTTCGGCTGTTCAGTGGAAGAAAAGACTTTAGAGATGGATGAGGACGTTGAGGCA	exon sense-overlapping	NM_198855	ZNF211	zinc finger protein 211 isoform 2	+	58144534	58154147	95.1772	5.98086	5.51902	2.7133
ASHGA5P046477	16.8837	up	noncoding	ENST00000497961	RP11-242C19.2	GENCODE	562	chrX	+	30716323	30740049		CTTTACTTAATATCCAGGTTCAGATTTTCAAAGAATATATACAGTAAATGAAAATAGCAG	intron sense-overlapping	NM_000167	GK	glycerol kinase isoform b	+	30671475	30749577	4846.55	123.234	11.3246	7.24709
ASHGA5P046477	16.8837	up	noncoding	ENST00000497961	RP11-242C19.2	GENCODE	562	chrX	+	30716323	30740049		CTTTACTTAATATCCAGGTTCAGATTTTCAAAGAATATATACAGTAAATGAAAATAGCAG	intron sense-overlapping	NM_001128127	GK	glycerol kinase isoform c	+	30671475	30749577	4846.55	123.234	11.3246	7.24709
ASHGA5P046477	16.8837	up	noncoding	ENST00000497961	RP11-242C19.2	GENCODE	562	chrX	+	30716323	30740049		CTTTACTTAATATCCAGGTTCAGATTTTCAAAGAATATATACAGTAAATGAAAATAGCAG	intron sense-overlapping	NM_001205019	GK	glycerol kinase isoform d	+	30671475	30749577	4846.55	123.234	11.3246	7.24709
ASHGA5P046477	16.8837	up	noncoding	ENST00000497961	RP11-242C19.2	GENCODE	562	chrX	+	30716323	30740049		CTTTACTTAATATCCAGGTTCAGATTTTCAAAGAATATATACAGTAAATGAAAATAGCAG	intron sense-overlapping	NM_203391	GK	glycerol kinase isoform a	+	30671475	30749577	4846.55	123.234	11.3246	7.24709
ASHGA5P037385	2.42219	up	noncoding	ENST00000470891	AF130249.5	GENCODE	188	chr21	+	15764890	15765753		TCATCTCAGTACAACTGGGAATTTAGCCACATAGGGGTTGGATTCCACCGCAAGTAAAAA	intergenic							37.4818	5.98086	3.98961	2.7133
ASHGA5P039364	5.20415	up	noncoding	ENST00000507666	RP11-380P13.2	GENCODE	639	chr4	-	23724884	23735202		CACCGAGCTTTCCTTGGTGTCAGCCACAGGGGTCACTAAGCCATCAGCTGATCAAGAAAG	intergenic							72.7676	5.98086	5.09297	2.7133
ASHGA5P050971	7.39748	up	noncoding	uc002xem.1	AX746620	UCSC_knowngene	2068	chr20	+	34498421	34501231		TTAATTCTAGCTACAAAAGACAAGGAAAAGAATAAAGAGAAGAAATTCAAGGAGTTTGTG	exon sense-overlapping	NM_016436	PHF20	PHD finger protein 20	+	34359922	34538288	99.9658	5.98086	5.60034	2.7133
ASHGA5P018834	2.16714	up	noncoding	ENST00000458103	AC106786.1	GENCODE	534	chr5	-	122423328	122425994		AGTGCTGCAGTTTTCTGAACCTGGGAAACGTGCTGTTCAGACTTCATCCGGGTCTCATTC	natural antisense	NM_001136239	PRDM6	putative histone-lysine N-methyltransferase PRDM6	+	122424840	122523745	77.9927	11.1622	5.20575	4.08995
ASHGA5P058829	2.2564	up	noncoding	uc.47+	uc.47	UCR	227	chr2	+	7774650	7774877		AATGACATCTTGCTGCCTCAGCCTTGTCATTAAGTATAGCAGAATGGCCTTCATTTATGA	intergenic							188.971	31.2731	6.58322	5.4092
ASHGA5P027558	4.16437	up	noncoding	ENST00000551629	RP11-554D14.6	GENCODE	481	chr12	-	108233125	108258339		ATCCCGTGAAGAGGGAACGGCGGTCTACGCAGGGAATTCAGCTTCCTATCAAGCCTAGCA	intergenic							59.7262	5.98086	4.7714	2.7133
ASHGA5P050406	2.98826	up	noncoding	ENST00000430105	AC009228.1	GENCODE	432	chr2	+	24437249	24444385		GTTTTAAAATGCTGGTCAGGCCCAGCATTAAAAAATAAATAAATAGAAATTACCATGCAT	natural antisense	NM_006277	ITSN2	intersectin-2 isoform 1	-	24425734	24583397	44.6942	5.98086	4.29261	2.7133
ASHGA5P050406	2.98826	up	noncoding	ENST00000430105	AC009228.1	GENCODE	432	chr2	+	24437249	24444385		GTTTTAAAATGCTGGTCAGGCCCAGCATTAAAAAATAAATAAATAGAAATTACCATGCAT	natural antisense	NM_019595	ITSN2	intersectin-2 isoform 3	-	24425734	24583397	44.6942	5.98086	4.29261	2.7133
ASHGA5P050406	2.98826	up	noncoding	ENST00000430105	AC009228.1	GENCODE	432	chr2	+	24437249	24444385		GTTTTAAAATGCTGGTCAGGCCCAGCATTAAAAAATAAATAAATAGAAATTACCATGCAT	natural antisense	NM_147152	ITSN2	intersectin-2 isoform 2	-	24443187	24583397	44.6942	5.98086	4.29261	2.7133
ASHGA5P027688	2.1145	up	noncoding	ENST00000541797	RP11-749H20.1	GENCODE	462	chr12	-	128278071	128305728		CTACCTCTTCTCTCTCTACTTGAAATTCAAGCAAGACCTTGGAGAATACAGGTGGAGCTG	intergenic							1589.56	335.146	9.69984	8.61953
ASHGA5P047742	4.46592	up	noncoding	ENST00000437593	RP11-500G22.2	GENCODE	951	chr10	+	123687826	123711480		ATTTTGCAACCTTACCAGAAAGCACTTAGGAAAGTGATGATTCTGATGGAGAAATAAGAA	natural antisense	ENST00000455628	ATE1	arginyltransferase 1 [Source:HGNC Symbol;Acc:782]	-	123662031	123687977	202.666	15.8864	6.69036	4.53141
ASHGA5P047742	4.46592	up	noncoding	ENST00000437593	RP11-500G22.2	GENCODE	951	chr10	+	123687826	123711480		ATTTTGCAACCTTACCAGAAAGCACTTAGGAAAGTGATGATTCTGATGGAGAAATAAGAA	natural antisense	ENST00000535655	ATE1	arginyltransferase 1 [Source:HGNC Symbol;Acc:782]	-	123502455	123688316	202.666	15.8864	6.69036	4.53141
ASHGA5P047742	4.46592	up	noncoding	ENST00000437593	RP11-500G22.2	GENCODE	951	chr10	+	123687826	123711480		ATTTTGCAACCTTACCAGAAAGCACTTAGGAAAGTGATGATTCTGATGGAGAAATAAGAA	natural antisense	ENST00000540606	ATE1	arginyltransferase 1 [Source:HGNC Symbol;Acc:782]	-	123502816	123687967	202.666	15.8864	6.69036	4.53141
ASHGA5P040002	2.22139	up	noncoding	ENST00000511241	RP11-438E5.1	GENCODE	679	chr4	+	80179934	80229808	ENST00000505149, ENST00000507476, ENST00000512130, ENST00000513153, NR_038342	GCCCTGTCCCTGATATGAAAGATCTCTATCCACTTTTATTGAAATAAAGAACTAACATCA	intergenic							1021.73	204.612	9.08906	7.9376
ASHGA5P032187	3.9873	up	noncoding	ENST00000457609	AC005304.1	GENCODE	405	chr17	-	13836036	13843911		TTTCCTTCAAGTCCTTCTGGAATCTCCTTTCTAAGATGGGAGTAAAGATACAAAGGAAAT	intergenic							323.853	31.2004	7.40054	5.40513
ASHGA5P038290	3.93837	up	noncoding	ENST00000479588	RP11-204J18.3	GENCODE	725	chr3	-	62279947	62304307		GTGGGAGTTTAGATAGTCCCAAGACTTTTGCTAAGACAGTATTTCCAATTTAATCTTAAG	natural antisense	NM_002841	PTPRG	receptor-type tyrosine-protein phosphatase gamma	+	61547242	62280573	56.8777	5.98086	4.6909	2.7133
ASHGA5P051829	2.12163	up	noncoding	NR_024480	LOC100131551	RefSeq	3021	chr3	-	194018988	194030593		TGATTCTTAGGTTCCTATCTCCCTTCGACTGAGGCATCGTTTCCAAATCAGACACTTCTC	intergenic							7578.94	1688.75	11.9835	10.8983
ASHGA5P056243	2.00374	up	noncoding	TCONS_00001378	XLOC_000679	LincRNAs identified by Cabili et al	893	chr1	-	2499406	2500424	TCONS_00000807	AACCTGGAAGGTGGGGATGTTGAAGGTGCCTGGCCTGTGGCTGTGCACTAAGCTAGGGTG	intergenic							302.633	60.9217	7.30072	6.29803
ASHGA5P016151	2.06257	up	noncoding	ENST00000452942	RP11-429G19.2	GENCODE	746	chr10	-	97635156	97667639	ENST00000427300	CCGTGAGCGTCAGCTGGCTTGGCTTTTTCAGAGGAAACAGAGACTCTCAGACATGAATAC	natural antisense	NM_001098175	ENTPD1	ectonucleoside triphosphate diphosphohydrolase 1 isoform 2	+	97471535	97637023	224.514	42.1037	6.84903	5.80458
ASHGA5P016151	2.06257	up	noncoding	ENST00000452942	RP11-429G19.2	GENCODE	746	chr10	-	97635156	97667639	ENST00000427300	CCGTGAGCGTCAGCTGGCTTGGCTTTTTCAGAGGAAACAGAGACTCTCAGACATGAATAC	natural antisense	NM_001164178	ENTPD1	ectonucleoside triphosphate diphosphohydrolase 1 isoform 3	+	97515408	97637023	224.514	42.1037	6.84903	5.80458
ASHGA5P016151	2.06257	up	noncoding	ENST00000452942	RP11-429G19.2	GENCODE	746	chr10	-	97635156	97667639	ENST00000427300	CCGTGAGCGTCAGCTGGCTTGGCTTTTTCAGAGGAAACAGAGACTCTCAGACATGAATAC	natural antisense	NM_001164179	ENTPD1	ectonucleoside triphosphate diphosphohydrolase 1 isoform 4	+	97515672	97637023	224.514	42.1037	6.84903	5.80458
ASHGA5P016151	2.06257	up	noncoding	ENST00000452942	RP11-429G19.2	GENCODE	746	chr10	-	97635156	97667639	ENST00000427300	CCGTGAGCGTCAGCTGGCTTGGCTTTTTCAGAGGAAACAGAGACTCTCAGACATGAATAC	natural antisense	NM_001164181	ENTPD1	ectonucleoside triphosphate diphosphohydrolase 1 isoform 5	+	97515408	97637023	224.514	42.1037	6.84903	5.80458
ASHGA5P016151	2.06257	up	noncoding	ENST00000452942	RP11-429G19.2	GENCODE	746	chr10	-	97635156	97667639	ENST00000427300	CCGTGAGCGTCAGCTGGCTTGGCTTTTTCAGAGGAAACAGAGACTCTCAGACATGAATAC	natural antisense	NM_001164182	ENTPD1	ectonucleoside triphosphate diphosphohydrolase 1 isoform 6	+	97515672	97637023	224.514	42.1037	6.84903	5.80458
ASHGA5P016151	2.06257	up	noncoding	ENST00000452942	RP11-429G19.2	GENCODE	746	chr10	-	97635156	97667639	ENST00000427300	CCGTGAGCGTCAGCTGGCTTGGCTTTTTCAGAGGAAACAGAGACTCTCAGACATGAATAC	natural antisense	NM_001164183	ENTPD1	ectonucleoside triphosphate diphosphohydrolase 1 isoform 6	+	97515672	97637023	224.514	42.1037	6.84903	5.80458
ASHGA5P016151	2.06257	up	noncoding	ENST00000452942	RP11-429G19.2	GENCODE	746	chr10	-	97635156	97667639	ENST00000427300	CCGTGAGCGTCAGCTGGCTTGGCTTTTTCAGAGGAAACAGAGACTCTCAGACATGAATAC	natural antisense	NM_001776	ENTPD1	ectonucleoside triphosphate diphosphohydrolase 1 isoform 1	+	97515672	97637023	224.514	42.1037	6.84903	5.80458
ASHGA5P023869	2.53066	up	noncoding	HMlincRNA797-	HMlincRNA797	LincRNAs identified by Khalil et al	9360	chr18	-	46411067	46420427		GGGCGCAGGCATCCTTTCGGCTTCAAAGGGAATTTGGAAAACATGAATTGGTCTTTTGAA	intergenic							38.7323	5.98086	4.05282	2.7133
ASHGA5P020121	6.14299	up	noncoding	ENST00000508517	AC010226.4	GENCODE	539	chr5	+	114937940	114955975		CACAGTACAGTTACACCAGCCTCCTGAGTATGACAGCAACATTCCTTCAGGGATTAAAGA	intronic antisense	NM_001164468	TMED7-TICAM2	TRAM adaptor with GOLD domain isoform 1 precursor	-	114914338	114961876	2875.37	205.471	10.5629	7.94397
ASHGA5P020121	6.14299	up	noncoding	ENST00000508517	AC010226.4	GENCODE	539	chr5	+	114937940	114955975		CACAGTACAGTTACACCAGCCTCCTGAGTATGACAGCAACATTCCTTCAGGGATTAAAGA	intronic antisense	NM_001164469	TMED7-TICAM2	TRAM adaptor with GOLD domain isoform 2 precursor	-	114914338	114961876	2875.37	205.471	10.5629	7.94397
ASHGA5P020121	6.14299	up	noncoding	ENST00000508517	AC010226.4	GENCODE	539	chr5	+	114937940	114955975		CACAGTACAGTTACACCAGCCTCCTGAGTATGACAGCAACATTCCTTCAGGGATTAAAGA	intronic antisense	NM_181836	TMED7	transmembrane emp24 domain-containing protein 7 precursor	-	114948904	114961876	2875.37	205.471	10.5629	7.94397
ASHGA5P020121	6.14299	up	noncoding	ENST00000508517	AC010226.4	GENCODE	539	chr5	+	114937940	114955975		CACAGTACAGTTACACCAGCCTCCTGAGTATGACAGCAACATTCCTTCAGGGATTAAAGA	natural antisense	NM_021649	TICAM2	TIR domain-containing adapter molecule 2	-	114914338	114938176	2875.37	205.471	10.5629	7.94397
ASHGA5P041913	2.14779	up	noncoding	TCONS_00014832	XLOC_006902	LincRNAs identified by Cabili et al	396	chr8	+	112711743	112712497		CACAAGGCTCATTAAGTTTACCCAAAGGAAGCACAACAAATACTAAACCATTGTTGTTTT	intergenic							33.6575	5.98086	3.81616	2.7133
ASHGA5P018219	3.5121	up	noncoding	ENST00000450783	RP11-295G20.2	GENCODE	430	chr1	-	231658206	231664042		AGTGGATGGTGAACAAAGGAACAGTAAATGGAGTAACTTGGCTAGAATATGGCAGTAACT	bidirectional	NM_005999	TSNAX	translin-associated protein X	+	231664398	231702269	3089.5	395.938	10.6663	8.85394
ASHGA5P029927	2.90842	up	noncoding	ENST00000565366	RP11-16L14.2	GENCODE	565	chr15	-	36933386	36961298		TCACAATTCAAGAGTACCTAACGAAGAAGAAGGGAAATTAATCCTTCATATGGCTCAAGT	intronic antisense	NM_001130010	C15orf41	uncharacterized protein C15orf41 isoform 1	+	36871811	37102449	43.6875	5.98086	4.25354	2.7133
ASHGA5P029927	2.90842	up	noncoding	ENST00000565366	RP11-16L14.2	GENCODE	565	chr15	-	36933386	36961298		TCACAATTCAAGAGTACCTAACGAAGAAGAAGGGAAATTAATCCTTCATATGGCTCAAGT	intronic antisense	NM_032499	C15orf41	uncharacterized protein C15orf41 isoform 2	+	36932805	37102449	43.6875	5.98086	4.25354	2.7133
ASHGA5P056096	5.6549	up	noncoding	ENST00000557195	CTD-2341M24.1	GENCODE	682	chr14	+	86401053	86594530		TTGGTGCCAGGTAATTAGAATTTGTAATTTGGTCTTAATTAAACTGCAGACTACCCAAAG	intergenic							705.186	50.2196	8.53969	6.04019
ASHGA5P034620	14.095	up	noncoding	uc021uuq.1	LGALS17A	UCSC_knowngene	2567	chr19	+	40170013	40177013	ENST00000455832, uc021uuo.1, uc021uup.1	TGCACCTGAAATTTTGTTTTGTTGTTGTTCTTTGAGACAAGTTCTTGCTCTGTCATTCAG	intergenic							1928.72	55.3331	9.98412	6.167
ASHGA5P014931	2.61062	up	noncoding	ENST00000414894	RP11-5N23.2	GENCODE	365	chr10	+	6625637	6627641		GACCTAGTTGATACAAGTTAACAGGATATGCTTCTGGCCTGTTTCTGGATTCTAAGGGTA	intergenic							249.453	36.9456	7.01138	5.62699
ASHGA5P048463	3.62146	up	noncoding	ENST00000452629	AP001891.1	GENCODE	921	chr11	-	116367615	116371347		CCAGACCTTTTTCTGTCTTCAAATTCAGCTCAAGGTATGTTTTCCTTTTTCAACAACAAA	intergenic							238.465	24.5213	6.94399	5.08742
ASHGA5P043789	7.40259	up	noncoding	ENST00000416593	AC004012.1	GENCODE	534	chr7	+	95101146	95103310		TTGAGTCTATACGCTTAAGTATTGTGCTATTCCATTTCTTACTGAATACAAAGCAAAAAA	intergenic							100.01	5.98086	5.60133	2.7133
ASHGA5P039491	2.46041	up	noncoding	ENST00000507894	RP11-742B18.1	GENCODE	367	chr4	-	88578244	88594191	ENST00000506814	GAGTATACTACTAAGTTGGAATCACAGCAGTATTTTCTTCTATGAACTCTATAGCTTAGC	intronic antisense	NM_001079911	DMP1	dentin matrix acidic phosphoprotein 1 isoform 2 precursor	+	88571453	88585512	37.9549	5.98086	4.0122	2.7133
ASHGA5P039491	2.46041	up	noncoding	ENST00000507894	RP11-742B18.1	GENCODE	367	chr4	-	88578244	88594191	ENST00000506814	GAGTATACTACTAAGTTGGAATCACAGCAGTATTTTCTTCTATGAACTCTATAGCTTAGC	intronic antisense	NM_004407	DMP1	dentin matrix acidic phosphoprotein 1 isoform 1 precursor	+	88571453	88585512	37.9549	5.98086	4.0122	2.7133
ASHGA5P017314	2.06216	up	noncoding	NR_037669	GGCT	RefSeq	1051	chr7	-	30536236	30544457		CCGCCTGCAGGCAAGAAGGGGTTAAAAGTGGAATGTATGTTGTAATAGAAGTTAAAGTTG	exon sense-overlapping	NM_001199815	GGCT	gamma-glutamylcyclotransferase isoform 2	-	30536236	30544457	5223.17	1183.15	11.4415	10.3973
ASHGA5P017314	2.06216	up	noncoding	NR_037669	GGCT	RefSeq	1051	chr7	-	30536236	30544457		CCGCCTGCAGGCAAGAAGGGGTTAAAAGTGGAATGTATGTTGTAATAGAAGTTAAAGTTG	exon sense-overlapping	NM_001199816	GGCT	gamma-glutamylcyclotransferase isoform 3	-	30536236	30544457	5223.17	1183.15	11.4415	10.3973
ASHGA5P017314	2.06216	up	noncoding	NR_037669	GGCT	RefSeq	1051	chr7	-	30536236	30544457		CCGCCTGCAGGCAAGAAGGGGTTAAAAGTGGAATGTATGTTGTAATAGAAGTTAAAGTTG	exon sense-overlapping	NM_001199817	GGCT	gamma-glutamylcyclotransferase isoform 4	-	30536236	30544457	5223.17	1183.15	11.4415	10.3973
ASHGA5P017314	2.06216	up	noncoding	NR_037669	GGCT	RefSeq	1051	chr7	-	30536236	30544457		CCGCCTGCAGGCAAGAAGGGGTTAAAAGTGGAATGTATGTTGTAATAGAAGTTAAAGTTG	exon sense-overlapping	NM_024051	GGCT	gamma-glutamylcyclotransferase isoform 1	-	30536236	30544457	5223.17	1183.15	11.4415	10.3973
ASHGA5P058103	2.76635	up	noncoding	TCONS_00026545	XLOC_012866	LincRNAs identified by Cabili et al	1174	chr18	-	62539153	62660069		GAAGTTAAAGGAGTTGTGTTTTCCTGATTCTTCATGGTCCATGTAGATGTGTTGATGTCT	intergenic							139.924	17.5456	6.12121	4.65323
ASHGA5P000068	6.23468	up	noncoding	AL117546		NRED	3037	chr5	-	176903632	176906657		TTTCACCCAAGTTTCTTGCCACTGACAAAATGACCACTACTTGGGTACGAGGCAGATTAG	intergenic							744.724	48.2962	8.62433	5.98402
ASHGA5P027465	3.46689	up	noncoding	ENST00000551856	RP11-263K4.4	GENCODE	277	chr12	-	82898989	82899967		GCCTACTGCCTAGCATTCTTGCTAAGATACGTATGTAAATAAAATGTCTTTATATACCTG	intergenic							50.9385	5.98086	4.50694	2.7133
ASHGA5P030509	13.0837	up	noncoding	uc001zvi.1	AK056686	UCSC_knowngene	2384	chr15	+	45742462	45771942		CGTCACTGCATGTGACTGATACCAAAAGAGAAAGGTTCTTTTAATTAATCTTTCCATACT	natural antisense	ENST00000261867	SLC30A4	solute carrier family 30 (zinc transporter), member 4 [Source:HGNC Symbol;Acc:11015]	-	45771808	45815005	5331.28	179.342	11.4713	7.76165
ASHGA5P032109	4.81129	up	noncoding	ENST00000570493	RP11-314A20.5	GENCODE	480	chr17	-	4635050	4635666		TCGTTAGTTTTTTCCTTGGACAATTCTAGGATCACAGTACCTGCCAGGGCGGAGAGAGGG	natural antisense	NM_001001683	MED11	mediator of RNA polymerase II transcription subunit 11	+	4634722	4636896	67.8273	5.98086	4.97973	2.7133
ASHGA5P033289	4.6885	up	noncoding	TCONS_00028426	XLOC_013778	LincRNAs identified by Cabili et al	6563	chr20	-	47100208	47107082		CAAGTTTAAGGGTCGTGGAGTTGGAGATTTGGCGAGAAGTTAAGGCTGCTGTTCTAGTTT	intergenic							3591.76	342.925	10.88	8.65089
ASHGA5P057915	2.79048	up	noncoding	TCONS_00023722	XLOC_011518	LincRNAs identified by Cabili et al	343	chr15	-	69752816	69754460	TCONS_00023721	TCATCTGGTTCCCGCCTCAAACCTGTACCTGTGCGGAGGAGCCTGGAAGAAGAACTAAAA	intergenic							429.958	63.1853	7.82734	6.34683
ASHGA5P021335	2.40617	up	noncoding	ENST00000530246	GOLGA8E	pseudogene	1959	chr15	+	23435157	23445459	ENST00000314246, ENST00000341390, ENST00000526079, ENST00000562938, NR_027024, NR_027411, NR_033351, NR_033353, NR_038843	ATGGCTCTCCCTGGGGAAGGTACGGGAGAGACACGGAGGAGAACATCTGGACAGTGAGGG								37.2983	5.98086	3.98004	2.7133
ASHGA5P022541	43.7047	up	noncoding	uc002bhg.4	AGSK1	UCSC_knowngene	2590	chr15	-	82764077	82798352	ENST00000560405, ENST00000562938, NR_027024, NR_033351, NR_033353, NR_038843, uc002bhh.4, uc002bht.4, uc002bkb.3, uc010blv.3, uc010bmd.3, uc010bmf.3, uc010bml.3, uc010bmv.2, uc010upi.1	GAGCCGCACGGAGATGGAGGAGGACATCTGGACAGTGAGCAGGAGGCGCTTCGGCCCATG	intergenic							543.766	5.98086	8.16302	2.7133
ASHGA5P028531	2.11501	up	noncoding	TCONS_00009838	XLOC_004254	LincRNAs identified by Cabili et al	992	chr5	+	2560107	2561410		TTTCCTTGTACGATAGACACCAAACGTCAACCACGCCTACTTATGAGTATGAAGTGTTTT	intergenic							33.2592	5.98086	3.79396	2.7133
ASHGA5P048454	16.7815	up	noncoding	ENST00000544925	RP11-64D24.2	GENCODE	393	chr11	-	114081337	114227293		ATTTTGCTCTTGCTCTGGGAAGTTTACCAAGATTCTAAACTAGCCCCGGCAAACAGGGAA	intronic antisense	NM_001018011	ZBTB16	zinc finger and BTB domain-containing protein 16	+	113931287	114121397	214.832	5.98086	6.78211	2.7133
ASHGA5P048454	16.7815	up	noncoding	ENST00000544925	RP11-64D24.2	GENCODE	393	chr11	-	114081337	114227293		ATTTTGCTCTTGCTCTGGGAAGTTTACCAAGATTCTAAACTAGCCCCGGCAAACAGGGAA	intronic antisense	NM_006006	ZBTB16	zinc finger and BTB domain-containing protein 16	+	113930430	114121397	214.832	5.98086	6.78211	2.7133
ASHGA5P048454	16.7815	up	noncoding	ENST00000544925	RP11-64D24.2	GENCODE	393	chr11	-	114081337	114227293		ATTTTGCTCTTGCTCTGGGAAGTTTACCAAGATTCTAAACTAGCCCCGGCAAACAGGGAA	intronic antisense	NM_006169	NNMT	nicotinamide N-methyltransferase	+	114166534	114183238	214.832	5.98086	6.78211	2.7133
ASHGA5P029980	2.2563	up	noncoding	BE182165		LincRNAs identified by Khalil et al	379	chr10	-	55251255	55251536		TTATAGAATGAATTTGGTTACTGAGGGAGGATTATTGGGCTTCTGCCCATAAAAAATGAA	intergenic							35.0841	5.98086	3.88726	2.7133
ASHGA5P034766	2.93766	up	noncoding	ENST00000452378	RP4-635E18.7	GENCODE	2682	chr1	+	11128527	11133154		TGTGCTCTCATTCTTACTCATAATGCTGGTAAAAACAAGCCAGATAAGTAAGATAGAGTG	natural antisense	NM_001001998	EXOSC10	exosome component 10 isoform 1	-	11126675	11159938	125.426	14.3229	5.95505	4.40038
ASHGA5P034766	2.93766	up	noncoding	ENST00000452378	RP4-635E18.7	GENCODE	2682	chr1	+	11128527	11133154		TGTGCTCTCATTCTTACTCATAATGCTGGTAAAAACAAGCCAGATAAGTAAGATAGAGTG	natural antisense	NM_002685	EXOSC10	exosome component 10 isoform 2	-	11126675	11159938	125.426	14.3229	5.95505	4.40038
ASHGA5P021913	2.73266	up	noncoding	ENST00000544306	AC062028.1	GENCODE	1139	chr2	-	11245442	11272347		GACTTGCCAGGTTTTGTTCAGGTTTAGCACAAGCTGTGATGAATATCTTCAAGCCTCTGC	bidirectional	NM_182500	C2orf50	uncharacterized protein C2orf50	+	11273178	11286916	41.3773	5.98086	4.16361	2.7133
ASHGA5P032368	6.64402	up	noncoding	uc002how.1	AL832615	UCSC_knowngene	1604	chr17	-	36332085	36333689	uc010cul.1	CGTATCCACACAATGGTAATTATTGAAATGAGAGACTCAAAAGAAGATGGAACGTGAACT	intergenic							90.8419	5.98086	5.44536	2.7133
ASHGA5P026096	3.7401	up	noncoding	ENST00000526431	RP13-46H24.1	GENCODE	547	chr11	+	528906	529659		ACTTCCCAGTCTTGTCCTCTGGGATTGGCAGTTTGCAGGGGTATCCTCGGCATCAGACCA	intergenic							1853.63	218.293	9.92891	8.02584
ASHGA5P019421	3.69519	up	noncoding	ENST00000483262	RP11-80H8.4	GENCODE	391	chr3	+	142842203	142850735		TATGTGGAGGTGGATGAAAGCAGCGAAGTTTCATCTGAGAACCATTGAGTATGGAAGTGG	exon sense-overlapping	NM_004267	CHST2	carbohydrate sulfotransferase 2	+	142838617	142842856	497.147	54.5259	8.03221	6.14656
ASHGA5P048919	18.4089	up	noncoding	uc002bto.1	AK000872	UCSC_knowngene	1917	chr15	-	96812000	96870577	uc010bol.1	GGCAATTGGAATGTAGAATTGAAGCAGTAATTAACATCTTGGTAAGTTACCCACCATAAA	intronic antisense	NM_001145155	NR2F2	COUP transcription factor 2 isoform b	+	96869156	96883492	458.501	8.22238	7.91717	3.71484
ASHGA5P040030	2.52518	up	noncoding	TCONS_00022428	XLOC_010767	LincRNAs identified by Cabili et al	1221	chr14	+	24081353	24089221		ATGAAGAAAATAAAAGAGAAAAGTGGGAGAGAGCGCTGCTGAGGATCTGTCTCATACCAG	intergenic							38.6564	5.98086	4.04969	2.7133
ASHGA5P037477	2.23885	up	noncoding	uc010gng.3	DSCR9	UCSC_knowngene	647	chr21	+	38580803	38592893	NR_026719, uc010gnh.3, uc010gni.3, uc011aef.2	CTGGCAAAATGGATTTCTTTTCCTAGACTGCTAATGCTACTAACAGTTCCCTCCTCACAG	natural antisense	ENST00000471543	DSCR3	Down syndrome critical region gene 3 [Source:HGNC Symbol;Acc:3044]	-	38591909	38600597	4911.5	1015.96	11.341	10.1783
ASHGA5P028970	2.18948	up	noncoding	ENST00000550717	RP11-496I2.3	GENCODE	263	chr14	-	19687687	19887497		CCTCCAGAGTGGTCTGTTTAAAGTTAAAAAGGTCGCCTTCAAAATAGTTGTAAAATCTAT	intergenic							96.9907	14.5713	5.55167	4.42109
ASHGA5P032325	9.48367	up	noncoding	ENST00000581745	RP11-218M11.5	GENCODE	559	chr17	-	28878210	28878769		TGGAGGTGAAGCTGGCCTTGTGGATCACTTGGGCCTCATGAGGGGAAAAGAAAGACCAGG	intergenic							125.757	5.98086	5.95875	2.7133
ASHGA5P023355	3.59749	up	noncoding	ENST00000579114	CTC-297N7.5	GENCODE	575	chr17	+	10633120	10671347		TAGGTGTGAGGCCCTGGCTCCTGTGGGGCTATTGCAGAGGAGAAACTTCTGGAACAGAGA	natural antisense	NM_001004313	TMEM220	transmembrane protein 220 precursor	-	10616638	10633646	335.309	36.3452	7.45278	5.60579
ASHGA5P015024	2.62078	up	noncoding	ENST00000423945	SBDSP1	pseudogene	618	chr7	+	72300003	72307217	ENST00000415772, NM_016038, NR_024111	GGAGCGGCTTATTTTGACTAAAGGAGAAGTTCAAGTATCAGATAAAGACACACACAACTG								2096.48	358.682	10.103	8.71305
ASHGA5P057886	3.02887	up	noncoding	TCONS_00023307	XLOC_011177	LincRNAs identified by Cabili et al	1126	chr15	+	24591800	24603338	NR_026646, uc001ywm.3	ATCATATTTCTGCATTCAGGATCATGTTTTCTTGGCTCCATCAGGAACTGTGCAGGACTG	intergenic							217.502	26.8147	6.80083	5.20204
ASHGA5P026837	3.34089	up	noncoding	BX096395		LincRNAs identified by Khalil et al	363	chr6	+	169113703	169114065		CTGCACCAGAGCTGACCCTTCACAGCTACTTAGTGGTTACTTGGAGTTGGTAAAATAATG	intergenic							164.223	17.1185	6.36526	4.62503
ASHGA5P025956	6.82796	up	noncoding	NR_047600	UTY	RefSeq	6450	chrY	-	15360258	15592550	NR_047633	CAGTTAGAAAGTCAGTTTGTCTTAATGCAGCAAGATTTGACAAGAATGTAAACTGAATGG	exon sense-overlapping	NM_001258249	UTY	histone demethylase UTY isoform 4	-	15360258	15592550	93.1106	5.98086	5.48476	2.7133
ASHGA5P025956	6.82796	up	noncoding	NR_047600	UTY	RefSeq	6450	chrY	-	15360258	15592550	NR_047633	CAGTTAGAAAGTCAGTTTGTCTTAATGCAGCAAGATTTGACAAGAATGTAAACTGAATGG	exon sense-overlapping	NM_001258250	UTY	histone demethylase UTY isoform 5	-	15360258	15592550	93.1106	5.98086	5.48476	2.7133
ASHGA5P025956	6.82796	up	noncoding	NR_047600	UTY	RefSeq	6450	chrY	-	15360258	15592550	NR_047633	CAGTTAGAAAGTCAGTTTGTCTTAATGCAGCAAGATTTGACAAGAATGTAAACTGAATGG	exon sense-overlapping	NM_001258251	UTY	histone demethylase UTY isoform 6	-	15360258	15592550	93.1106	5.98086	5.48476	2.7133
ASHGA5P025956	6.82796	up	noncoding	NR_047600	UTY	RefSeq	6450	chrY	-	15360258	15592550	NR_047633	CAGTTAGAAAGTCAGTTTGTCTTAATGCAGCAAGATTTGACAAGAATGTAAACTGAATGG	exon sense-overlapping	NM_001258252	UTY	histone demethylase UTY isoform 7	-	15360258	15592550	93.1106	5.98086	5.48476	2.7133
ASHGA5P025956	6.82796	up	noncoding	NR_047600	UTY	RefSeq	6450	chrY	-	15360258	15592550	NR_047633	CAGTTAGAAAGTCAGTTTGTCTTAATGCAGCAAGATTTGACAAGAATGTAAACTGAATGG	exon sense-overlapping	NM_001258253	UTY	histone demethylase UTY isoform 8	-	15360258	15592550	93.1106	5.98086	5.48476	2.7133
ASHGA5P025956	6.82796	up	noncoding	NR_047600	UTY	RefSeq	6450	chrY	-	15360258	15592550	NR_047633	CAGTTAGAAAGTCAGTTTGTCTTAATGCAGCAAGATTTGACAAGAATGTAAACTGAATGG	exon sense-overlapping	NM_001258254	UTY	histone demethylase UTY isoform 9	-	15360258	15592550	93.1106	5.98086	5.48476	2.7133
ASHGA5P025956	6.82796	up	noncoding	NR_047600	UTY	RefSeq	6450	chrY	-	15360258	15592550	NR_047633	CAGTTAGAAAGTCAGTTTGTCTTAATGCAGCAAGATTTGACAAGAATGTAAACTGAATGG	exon sense-overlapping	NM_001258255	UTY	histone demethylase UTY isoform 10	-	15360258	15592550	93.1106	5.98086	5.48476	2.7133
ASHGA5P025956	6.82796	up	noncoding	NR_047600	UTY	RefSeq	6450	chrY	-	15360258	15592550	NR_047633	CAGTTAGAAAGTCAGTTTGTCTTAATGCAGCAAGATTTGACAAGAATGTAAACTGAATGG	exon sense-overlapping	NM_001258256	UTY	histone demethylase UTY isoform 11	-	15360258	15592550	93.1106	5.98086	5.48476	2.7133
ASHGA5P025956	6.82796	up	noncoding	NR_047600	UTY	RefSeq	6450	chrY	-	15360258	15592550	NR_047633	CAGTTAGAAAGTCAGTTTGTCTTAATGCAGCAAGATTTGACAAGAATGTAAACTGAATGG	exon sense-overlapping	NM_001258257	UTY	histone demethylase UTY isoform 12	-	15360258	15592550	93.1106	5.98086	5.48476	2.7133
ASHGA5P025956	6.82796	up	noncoding	NR_047600	UTY	RefSeq	6450	chrY	-	15360258	15592550	NR_047633	CAGTTAGAAAGTCAGTTTGTCTTAATGCAGCAAGATTTGACAAGAATGTAAACTGAATGG	exon sense-overlapping	NM_001258258	UTY	histone demethylase UTY isoform 13	-	15360258	15592550	93.1106	5.98086	5.48476	2.7133
ASHGA5P025956	6.82796	up	noncoding	NR_047600	UTY	RefSeq	6450	chrY	-	15360258	15592550	NR_047633	CAGTTAGAAAGTCAGTTTGTCTTAATGCAGCAAGATTTGACAAGAATGTAAACTGAATGG	exon sense-overlapping	NM_001258259	UTY	histone demethylase UTY isoform 14	-	15360258	15592550	93.1106	5.98086	5.48476	2.7133
ASHGA5P025956	6.82796	up	noncoding	NR_047600	UTY	RefSeq	6450	chrY	-	15360258	15592550	NR_047633	CAGTTAGAAAGTCAGTTTGTCTTAATGCAGCAAGATTTGACAAGAATGTAAACTGAATGG	exon sense-overlapping	NM_001258260	UTY	histone demethylase UTY isoform 15	-	15360258	15592550	93.1106	5.98086	5.48476	2.7133
ASHGA5P025956	6.82796	up	noncoding	NR_047600	UTY	RefSeq	6450	chrY	-	15360258	15592550	NR_047633	CAGTTAGAAAGTCAGTTTGTCTTAATGCAGCAAGATTTGACAAGAATGTAAACTGAATGG	exon sense-overlapping	NM_001258261	UTY	histone demethylase UTY isoform 16	-	15360258	15592550	93.1106	5.98086	5.48476	2.7133
ASHGA5P025956	6.82796	up	noncoding	NR_047600	UTY	RefSeq	6450	chrY	-	15360258	15592550	NR_047633	CAGTTAGAAAGTCAGTTTGTCTTAATGCAGCAAGATTTGACAAGAATGTAAACTGAATGG	exon sense-overlapping	NM_001258262	UTY	histone demethylase UTY isoform 17	-	15360258	15592550	93.1106	5.98086	5.48476	2.7133
ASHGA5P025956	6.82796	up	noncoding	NR_047600	UTY	RefSeq	6450	chrY	-	15360258	15592550	NR_047633	CAGTTAGAAAGTCAGTTTGTCTTAATGCAGCAAGATTTGACAAGAATGTAAACTGAATGG	exon sense-overlapping	NM_001258263	UTY	histone demethylase UTY isoform 18	-	15360258	15592550	93.1106	5.98086	5.48476	2.7133
ASHGA5P025956	6.82796	up	noncoding	NR_047600	UTY	RefSeq	6450	chrY	-	15360258	15592550	NR_047633	CAGTTAGAAAGTCAGTTTGTCTTAATGCAGCAAGATTTGACAAGAATGTAAACTGAATGG	exon sense-overlapping	NM_001258264	UTY	histone demethylase UTY isoform 19	-	15360258	15592550	93.1106	5.98086	5.48476	2.7133
ASHGA5P025956	6.82796	up	noncoding	NR_047600	UTY	RefSeq	6450	chrY	-	15360258	15592550	NR_047633	CAGTTAGAAAGTCAGTTTGTCTTAATGCAGCAAGATTTGACAAGAATGTAAACTGAATGG	exon sense-overlapping	NM_001258265	UTY	histone demethylase UTY isoform 20	-	15360258	15592550	93.1106	5.98086	5.48476	2.7133
ASHGA5P025956	6.82796	up	noncoding	NR_047600	UTY	RefSeq	6450	chrY	-	15360258	15592550	NR_047633	CAGTTAGAAAGTCAGTTTGTCTTAATGCAGCAAGATTTGACAAGAATGTAAACTGAATGG	exon sense-overlapping	NM_001258266	UTY	histone demethylase UTY isoform 21	-	15360258	15592550	93.1106	5.98086	5.48476	2.7133
ASHGA5P025956	6.82796	up	noncoding	NR_047600	UTY	RefSeq	6450	chrY	-	15360258	15592550	NR_047633	CAGTTAGAAAGTCAGTTTGTCTTAATGCAGCAAGATTTGACAAGAATGTAAACTGAATGG	exon sense-overlapping	NM_001258267	UTY	histone demethylase UTY isoform 22	-	15360258	15592550	93.1106	5.98086	5.48476	2.7133
ASHGA5P025956	6.82796	up	noncoding	NR_047600	UTY	RefSeq	6450	chrY	-	15360258	15592550	NR_047633	CAGTTAGAAAGTCAGTTTGTCTTAATGCAGCAAGATTTGACAAGAATGTAAACTGAATGG	exon sense-overlapping	NM_001258268	UTY	histone demethylase UTY isoform 23	-	15360258	15592550	93.1106	5.98086	5.48476	2.7133
ASHGA5P025956	6.82796	up	noncoding	NR_047600	UTY	RefSeq	6450	chrY	-	15360258	15592550	NR_047633	CAGTTAGAAAGTCAGTTTGTCTTAATGCAGCAAGATTTGACAAGAATGTAAACTGAATGG	exon sense-overlapping	NM_001258269	UTY	histone demethylase UTY isoform 24	-	15360258	15592550	93.1106	5.98086	5.48476	2.7133
ASHGA5P025956	6.82796	up	noncoding	NR_047600	UTY	RefSeq	6450	chrY	-	15360258	15592550	NR_047633	CAGTTAGAAAGTCAGTTTGTCTTAATGCAGCAAGATTTGACAAGAATGTAAACTGAATGG	exon sense-overlapping	NM_001258270	UTY	histone demethylase UTY isoform 25	-	15360258	15592550	93.1106	5.98086	5.48476	2.7133
ASHGA5P025956	6.82796	up	noncoding	NR_047600	UTY	RefSeq	6450	chrY	-	15360258	15592550	NR_047633	CAGTTAGAAAGTCAGTTTGTCTTAATGCAGCAAGATTTGACAAGAATGTAAACTGAATGG	exon sense-overlapping	NM_007125	UTY	histone demethylase UTY isoform 3	-	15360258	15592550	93.1106	5.98086	5.48476	2.7133
ASHGA5P025956	6.82796	up	noncoding	NR_047600	UTY	RefSeq	6450	chrY	-	15360258	15592550	NR_047633	CAGTTAGAAAGTCAGTTTGTCTTAATGCAGCAAGATTTGACAAGAATGTAAACTGAATGG	exon sense-overlapping	NM_182659	UTY	histone demethylase UTY isoform 2	-	15409388	15592550	93.1106	5.98086	5.48476	2.7133
ASHGA5P025956	6.82796	up	noncoding	NR_047600	UTY	RefSeq	6450	chrY	-	15360258	15592550	NR_047633	CAGTTAGAAAGTCAGTTTGTCTTAATGCAGCAAGATTTGACAAGAATGTAAACTGAATGG	exon sense-overlapping	NM_182660	UTY	histone demethylase UTY isoform 1	-	15434913	15592550	93.1106	5.98086	5.48476	2.7133
ASHGA5P017821	9.6529	up	noncoding	NR_038346	MAGI2-AS3	RefSeq	901	chr7	+	79082272	79100524		AGCCGAGCTGTAATGTCTTACAATAACAGAATGCAGGAGAGCACATATCAATGAAGAAAA	natural antisense	NM_012301	MAGI2	membrane-associated guanylate kinase, WW and PDZ domain-containing protein 2	-	77646373	79082890	434.872	16.448	7.84528	4.57432
ASHGA5P052204	14.7148	up	noncoding	ENST00000514255	RP11-46C20.1	GENCODE	545	chr5	+	27475771	27485293	uc003jgt.2, uc003jgu.2, uc003jgv.2	TAATTTAAAGGTACTTTAAAGTGATATTTGTGCCCTTGTAACTGATTCAAAGTAGACTGC	intergenic							831.293	21.4304	8.78998	4.91078
ASHGA5P035627	10.3805	up	noncoding	ENST00000244820	AC105760.3	GENCODE	2231	chr2	-	237957241	237964810		TTATATAAGAAGAACCAGTTTTCCCACTTCATGATTTTGCAGCTTAATGGGATGGATATG	intergenic							761.494	28.5013	8.65849	5.28269
ASHGA5P044791	2.95583	up	noncoding	ENST00000522388	RP11-930P14.1	GENCODE	1088	chr8	+	41518508	41523084		AGTTCTGCCCAGGGAAAGTTTCTTACTTTCAGAAAATAATACAGTCCGAGAAAGCAGCTA	intronic antisense	NM_001142446	ANK1	ankyrin-1 isoform 9	-	41510743	41754280	111.524	12.3423	5.775	4.21143
ASHGA5P044791	2.95583	up	noncoding	ENST00000522388	RP11-930P14.1	GENCODE	1088	chr8	+	41518508	41523084		AGTTCTGCCCAGGGAAAGTTTCTTACTTTCAGAAAATAATACAGTCCGAGAAAGCAGCTA	intronic antisense	NM_020475	ANK1	ankyrin-1 isoform 4	-	41510743	41655140	111.524	12.3423	5.775	4.21143
ASHGA5P044791	2.95583	up	noncoding	ENST00000522388	RP11-930P14.1	GENCODE	1088	chr8	+	41518508	41523084		AGTTCTGCCCAGGGAAAGTTTCTTACTTTCAGAAAATAATACAGTCCGAGAAAGCAGCTA	intronic antisense	NM_020476	ANK1	ankyrin-1 isoform 1	-	41510743	41655140	111.524	12.3423	5.775	4.21143
ASHGA5P044791	2.95583	up	noncoding	ENST00000522388	RP11-930P14.1	GENCODE	1088	chr8	+	41518508	41523084		AGTTCTGCCCAGGGAAAGTTTCTTACTTTCAGAAAATAATACAGTCCGAGAAAGCAGCTA	intronic antisense	NM_020477	ANK1	ankyrin-1 isoform 2	-	41510743	41655140	111.524	12.3423	5.775	4.21143
ASHGA5P044791	2.95583	up	noncoding	ENST00000522388	RP11-930P14.1	GENCODE	1088	chr8	+	41518508	41523084		AGTTCTGCCCAGGGAAAGTTTCTTACTTTCAGAAAATAATACAGTCCGAGAAAGCAGCTA	natural antisense	NM_000037	ANK1	ankyrin-1 isoform 3	-	41510743	41655140	111.524	12.3423	5.775	4.21143
ASHGA5P044791	2.95583	up	noncoding	ENST00000522388	RP11-930P14.1	GENCODE	1088	chr8	+	41518508	41523084		AGTTCTGCCCAGGGAAAGTTTCTTACTTTCAGAAAATAATACAGTCCGAGAAAGCAGCTA	natural antisense	NM_001142445	ANK1	ankyrin-1 isoform 10 precursor	-	41510743	41522804	111.524	12.3423	5.775	4.21143
ASHGA5P044791	2.95583	up	noncoding	ENST00000522388	RP11-930P14.1	GENCODE	1088	chr8	+	41518508	41523084		AGTTCTGCCCAGGGAAAGTTTCTTACTTTCAGAAAATAATACAGTCCGAGAAAGCAGCTA	natural antisense	NM_020478	ANK1	ankyrin-1 isoform 5 precursor	-	41510743	41522804	111.524	12.3423	5.775	4.21143
ASHGA5P044791	2.95583	up	noncoding	ENST00000522388	RP11-930P14.1	GENCODE	1088	chr8	+	41518508	41523084		AGTTCTGCCCAGGGAAAGTTTCTTACTTTCAGAAAATAATACAGTCCGAGAAAGCAGCTA	natural antisense	NM_020480	ANK1	ankyrin-1 isoform 7 precursor	-	41510743	41522804	111.524	12.3423	5.775	4.21143
ASHGA5P053081	2.05712	up	noncoding	ENST00000459691	EPS15P1	GENCODE	2071	chr7	+	46820970	46823041		GAGAGAAGAGACCTGACAGATTATCTATACTCTTCATATGTTAAAAGACCATTTCCTGTA	intergenic							86.0238	13.3748	5.3578	4.31717
ASHGA5P016018	3.3429	up	noncoding	uc001eho.1	BC063600	UCSC_knowngene	1190	chr1	+	119683047	119694031		TGCCGAGCAGTCGCAATGATTTGTATGACAGCTGCTAGCCCAAGAGAGAGTTCCAGAAGA	natural antisense	NM_015836	WARS2	tryptophan--tRNA ligase, mitochondrial isoform 1 precursor	-	119573838	119683295	49.3757	5.98086	4.4544	2.7133
ASHGA5P016018	3.3429	up	noncoding	uc001eho.1	BC063600	UCSC_knowngene	1190	chr1	+	119683047	119694031		TGCCGAGCAGTCGCAATGATTTGTATGACAGCTGCTAGCCCAAGAGAGAGTTCCAGAAGA	natural antisense	NM_201263	WARS2	tryptophan--tRNA ligase, mitochondrial isoform 2 precursor	-	119573838	119683295	49.3757	5.98086	4.4544	2.7133
ASHGA5P032074	2.05818	up	noncoding	ENST00000574483	CTD-2545H1.1	GENCODE	560	chr17	-	1923245	1926958		ATCAAGGAGGCTGAGCTGTGAGACTTTTTAGCCCAAATCCAGGTGCAGAAGTCAAATTTC	intron sense-overlapping	NM_178568	RTN4RL1	reticulon-4 receptor-like 1 precursor	-	1837970	1928178	32.5236	5.98086	3.75467	2.7133
ASHGA5P056281	2.41054	up	noncoding	TCONS_00001737	XLOC_001110	LincRNAs identified by Cabili et al	363	chr1	-	180121716	180123589		ATGAGACGTTGTGAATTAGATGGTCCCAGGAACTCACAGTATGCTCTAAAAAGGAGAGGG	intergenic							37.3398	5.98086	3.98266	2.7133
ASHGA5P030326	2.63154	up	noncoding	ENST00000558979	RP11-505E24.3	GENCODE	491	chr15	-	101583920	101589661		ACCACGAAGAAACAGTAACAATAACTGGACTGTCAATACTGGATGTCTTGGGAGCTTAAG	intronic antisense	NM_024652	LRRK1	leucine-rich repeat serine/threonine-protein kinase 1	+	101459459	101610317	40.1021	5.98086	4.10921	2.7133
ASHGA5P015892	6.90899	up	noncoding	ENST00000424477	MAGI2-AS3	GENCODE	520	chr7	+	79083330	79088941		GGATCCTGCCTAATGTCTTACAATAACAGAATGCAGGAGAGCACATATCAATGAAGAAAA	bidirectional	NM_012301	MAGI2	membrane-associated guanylate kinase, WW and PDZ domain-containing protein 2	-	77646373	79082890	328.147	17.1955	7.41889	4.63042
ASHGA5P025876	5.83285	up	noncoding	NR_045409	RCAN3AS	RefSeq	336	chr1	-	24822822	24828850		CTAGCACAAGTTGAATTCACCAAATAGAAGACATTGGAAATGAGACCCGAGGGTTGGAGG	natural antisense	NM_001251979	RCAN3	calcipressin-3 isoform 1	+	24828840	24863510	80.7567	5.98086	5.2575	2.7133
ASHGA5P025876	5.83285	up	noncoding	NR_045409	RCAN3AS	RefSeq	336	chr1	-	24822822	24828850		CTAGCACAAGTTGAATTCACCAAATAGAAGACATTGGAAATGAGACCCGAGGGTTGGAGG	natural antisense	NM_001251984	RCAN3	calcipressin-3 isoform 5	+	24828840	24863510	80.7567	5.98086	5.2575	2.7133
ASHGA5P049507	57.0438	up	noncoding	TCONS_00022944	XLOC_010782	LincRNAs identified by Cabili et al	282	chr14	+	29530983	29532223		TTATATTTAGCTAAGAATTGATGCTTGTTCAACTGGGATCTATCCAGAGAAACATAATCC	intergenic							708.895	5.98086	8.5473	2.7133
ASHGA5P029895	2.86887	up	noncoding	ENST00000567770	RP11-932O9.4	GENCODE	1068	chr15	-	30471078	30472146		AAACTGAAGTCGTTCCTCCTTCTCAAGTGCGAAGTGAACCTGCAGCAGAACATTAGAAAC	intergenic							352.558	49.2044	7.53052	6.01003
ASHGA5P045583	2.11059	up	noncoding	ENST00000428088	RP11-885N19.6	GENCODE	538	chr9	-	141090382	141093775		AGATCACTGTTGGAGGAGGGCCCGGCACCTGCACCTGAGGACATGAGTCTAATAAAAGAG	intergenic							63.8165	8.84648	4.87721	3.79957
ASHGA5P015412	6.56725	up	noncoding	ENST00000420070	RP11-216C10.1	GENCODE	795	chr20	-	22528308	22541562		AATGCAGCAGCCACACGTATTTTCCTGTCATGAAGATTTTCTTTAATAAAGCTGCAAGTT	intergenic							89.8635	5.98086	5.42859	2.7133
ASHGA5P047200	5.17239	up	noncoding	ENST00000583117	LINC00200	GENCODE	632	chr10	+	1205743	1206937		ACCCCTGACCGTTTTTGCCTGGGAGCAAGTGCCTAATAAATTACCTGCACTCAAATCTTT	intergenic							2605.42	221.832	10.4197	8.04883
ASHGA5P040782	3.26034	up	noncoding	ENST00000521295	RP11-394O4.4	GENCODE	401	chr5	-	148727678	148737205		TCTGGAGAAAGTGTTTTCAGTTATAGTAACAAATGAACACTTACGAAGTCCTTACCATGT	natural antisense	NM_152407	GRPEL2	grpE protein homolog 2, mitochondrial precursor	+	148724976	148734146	114.111	11.2974	5.81125	4.10622
ASHGA5P019998	11.5741	up	noncoding	ENST00000506486	CTB-161M19.4	GENCODE	812	chr5	-	118342041	118373363	uc003ksb.3	CTTTCTAAGGGATTCCATCCAAGTTACCACATTATATTTGTTAATCACGTGTTCTTTGGC	intergenic							152.245	5.98086	6.24613	2.7133
ASHGA5P033718	2.45643	up	noncoding	ENST00000580684	RP11-835E18.2	GENCODE	1009	chr18	+	5238548	5243910	NR_015389, uc002kmp.3, uc010dko.3	TTCCTTGATGGAGAACTATCAAAGCAGTCAAAGCTATCAAAATAAAAAAGAATTCTGATT	intergenic							257.893	40.8964	7.0614	5.76484
ASHGA5P015960	3.69507	up	noncoding	ENST00000425214	CCDC144B	GENCODE	576	chr17	-	18494172	18507053	ENST00000433419, NM_014695, NR_023380, NR_036647	TTTATGAGAATTTTATGTTGCTGATGAACAACTTAGAATGGAGTATAAAGATTGATTGCA	intergenic							53.8066	5.98086	4.59891	2.7133
ASHGA5P000300	7.0645	up	noncoding	chr17:14447875-14462575+	chr17:14447875-14462575	LincRNAs identified by Khalil et al	14700	chr17	+	14507150	14521850		TTTCTATGCTGTATCTGGTTTTTCTCAGAATTTCCTCACCATGTTGGAAATAAGAGGAAA	intergenic							95.9159	5.98086	5.53389	2.7133
ASHGA5P048904	2.18468	up	noncoding	TCONS_00024783	XLOC_012057	LincRNAs identified by Cabili et al	6888	chr16	-	88212560	88220293	ENST00000566070	TGGGTCTGGGCACACAAGTGTGTATGCATGTGTTTCTATTGTATTCATGTGAGTATAAGT	intergenic							34.1237	5.98086	3.84073	2.7133
ASHGA5P023486	9.35944	up	noncoding	ENST00000581911	CTD-2582D11.1	GENCODE	419	chr17	-	71890887	71908017		CGTCTGTGGCACCTGAATTAGGCAATCCGTTTTCTTTTAATTACATCTAAATGTATTACA	intergenic							124.025	5.98086	5.93973	2.7133
ASHGA5P021289	2.15892	up	noncoding	ENST00000529624	HERC2P9	pseudogene	5187	chr15	+	28835334	28919173	ENST00000429257, ENST00000529537, ENST00000559650, ENST00000562687, ENST00000564498, ENST00000567073, ENST00000569697	AAGCAACCAGCTTTTGTGTGGTCCTCTGAGCCCCAGTGAGAGTTTCCTGAGGTACCTCAC								441.45	85.5241	7.86667	6.75636
ASHGA5P030678	2.95019	up	noncoding	TCONS_00006331	XLOC_002951	LincRNAs identified by Cabili et al	672	chr3	+	184429981	184433265		TCTTTCTGCAAGTGCCTATTTGTGAGTGTGTGTATCTGGGATTTTCAGTGCTTTACCGGG	intergenic							310.801	41.2824	7.3379	5.77709
ASHGA5P048475	2.09619	up	noncoding	NR_045215	LOC100652768	RefSeq	1261	chr11	-	117066328	117072630		ACTCTCATCTTGCTCGTACCTGGCTTCAGGGATCTTGGGGAGAGATAAGAGGTTAAAAAA	intronic antisense	NM_001001522	TAGLN	transgelin	+	117070039	117075508	98.3174	15.5824	5.57461	4.50684
ASHGA5P048475	2.09619	up	noncoding	NR_045215	LOC100652768	RefSeq	1261	chr11	-	117066328	117072630		ACTCTCATCTTGCTCGTACCTGGCTTCAGGGATCTTGGGGAGAGATAAGAGGTTAAAAAA	intronic antisense	NM_003186	TAGLN	transgelin	+	117070039	117075508	98.3174	15.5824	5.57461	4.50684
ASHGA5P048475	2.09619	up	noncoding	NR_045215	LOC100652768	RefSeq	1261	chr11	-	117066328	117072630		ACTCTCATCTTGCTCGTACCTGGCTTCAGGGATCTTGGGGAGAGATAAGAGGTTAAAAAA	natural antisense	NM_001040455	SIDT2	SID1 transmembrane family member 2 precursor	+	117049938	117068161	98.3174	15.5824	5.57461	4.50684
ASHGA5P039522	2.24666	up	noncoding	TCONS_00022437	XLOC_010775	LincRNAs identified by Cabili et al	314	chr14	+	25715799	25719407		GTCCATTGTGCATCTAGGGTCCTTAACAAAAAGATAAAAGACAAGTGTATAATATGTTGG	intergenic							34.9249	5.98086	3.88109	2.7133
ASHGA5P031833	3.25838	up	noncoding	ENST00000565506	RP11-354I13.2	GENCODE	800	chr16	+	60393745	60399547		CAAGCACTCTCTTGCATTATAGGATTTAACACAGGACCTGACTTAATATAGCAATGTTTT	intergenic							48.264	5.98086	4.41746	2.7133
ASHGA5P045422	3.98399	up	noncoding	ENST00000444701	RP11-445L6.3	GENCODE	427	chr9	-	118014816	118016530		CAGCCTTTTCATCTTAAAAATTACATTAAGTTTCTGGAATTCTGATATACCCAATTCCAA	intronic antisense	NM_017418	DEC1	deleted in esophageal cancer 1	+	117904096	118164923	57.456	5.98086	4.70752	2.7133
ASHGA5P020993	10.281	up	noncoding	uc003xho.3	BC082237	UCSC_knowngene	2317	chr8	+	29605840	29656008		TCTTCTTTCAAAGAAAGTTTTAGGCGGTCATGACCATGGGATGCTGGACCAGGATGGTAA	intergenic							135.775	5.98086	6.07522	2.7133
ASHGA5P040469	2.85753	up	noncoding	ENST00000508486	RP11-5P22.3	GENCODE	661	chr5	-	65803371	65807432		TCTGGAATGTGAGTGTTTCCATACTTCCGTGGATGCAGCAAATTTATATAAAGCGTTATT	intergenic							131.93	15.7005	6.03055	4.51578
ASHGA5P025924	2.641	up	noncoding	NR_046379	GRM4	RefSeq	4004	chr6	-	33989622	34113914		ACATCCTTCGCCTCTTCAAGGGGGCGTGTGCATCGCCCAGTCGGTGAAGATACCACGGGA	exon sense-overlapping	NM_000841	GRM4	metabotropic glutamate receptor 4 isoform 1 precursor	-	33989622	34113914	102.289	12.6005	5.63992	4.23883
ASHGA5P025924	2.641	up	noncoding	NR_046379	GRM4	RefSeq	4004	chr6	-	33989622	34113914		ACATCCTTCGCCTCTTCAAGGGGGCGTGTGCATCGCCCAGTCGGTGAAGATACCACGGGA	exon sense-overlapping	NM_001256809	GRM4	metabotropic glutamate receptor 4 isoform 2	-	33989622	34123399	102.289	12.6005	5.63992	4.23883
ASHGA5P025924	2.641	up	noncoding	NR_046379	GRM4	RefSeq	4004	chr6	-	33989622	34113914		ACATCCTTCGCCTCTTCAAGGGGGCGTGTGCATCGCCCAGTCGGTGAAGATACCACGGGA	exon sense-overlapping	NM_001256810	GRM4	metabotropic glutamate receptor 4 isoform 3	-	33989622	34067865	102.289	12.6005	5.63992	4.23883
ASHGA5P025924	2.641	up	noncoding	NR_046379	GRM4	RefSeq	4004	chr6	-	33989622	34113914		ACATCCTTCGCCTCTTCAAGGGGGCGTGTGCATCGCCCAGTCGGTGAAGATACCACGGGA	exon sense-overlapping	NM_001256811	GRM4	metabotropic glutamate receptor 4 isoform 4 precursor	-	33989622	34113914	102.289	12.6005	5.63992	4.23883
ASHGA5P025924	2.641	up	noncoding	NR_046379	GRM4	RefSeq	4004	chr6	-	33989622	34113914		ACATCCTTCGCCTCTTCAAGGGGGCGTGTGCATCGCCCAGTCGGTGAAGATACCACGGGA	exon sense-overlapping	NM_001256812	GRM4	metabotropic glutamate receptor 4 isoform 5	-	33989622	34078629	102.289	12.6005	5.63992	4.23883
ASHGA5P025924	2.641	up	noncoding	NR_046379	GRM4	RefSeq	4004	chr6	-	33989622	34113914		ACATCCTTCGCCTCTTCAAGGGGGCGTGTGCATCGCCCAGTCGGTGAAGATACCACGGGA	exon sense-overlapping	NM_001256813	GRM4	metabotropic glutamate receptor 4 isoform 6	-	33989622	34073758	102.289	12.6005	5.63992	4.23883
ASHGA5P025924	2.641	up	noncoding	NR_046379	GRM4	RefSeq	4004	chr6	-	33989622	34113914		ACATCCTTCGCCTCTTCAAGGGGGCGTGTGCATCGCCCAGTCGGTGAAGATACCACGGGA	exon sense-overlapping	NM_001256814	GRM4	metabotropic glutamate receptor 4 isoform 7	-	33989622	34069928	102.289	12.6005	5.63992	4.23883
ASHGA5P022299	6.25662	up	noncoding	ENST00000554058	RP11-488C13.5	GENCODE	871	chr14	-	77248477	77252497		TAGCCACGATCTTGTGGGGACTGGCTGGGATGAAAAATTTGATGAAAAGGAAACTTGGGA	natural antisense	NM_014909	VASH1	vasohibin-1	+	77228234	77249363	86.0508	5.98086	5.35869	2.7133
ASHGA5P047026	2.30366	up	noncoding	AL137472		LincRNAs identified by Khalil et al	2679	chr1	-	228261610	228264251		ATCTGACATGGTTACTAGTTGTGTGATTTCTGTCTGCCTTTGCAGTGGACACACCACAGA	intergenic							111.141	16.3446	5.76996	4.56603
ASHGA5P053640	14.8948	up	noncoding	ENST00000447950	RP11-75C9.1	GENCODE	1668	chr9	+	8858129	8862255		GTTGCTAATCATGTTTTCTTTGTGAGGACTACTGGGGTTTTTATTAAATCCAGCTAAATG	intronic antisense	NM_002839	PTPRD	receptor-type tyrosine-protein phosphatase delta isoform 1 precursor	-	8314245	10612723	192.096	5.98086	6.61004	2.7133
ASHGA5P030271	3.08722	up	noncoding	ENST00000562894	CTD-2313J17.5	GENCODE	1736	chr15	-	93322986	93324722		GTACATTTAAAGAGGCAATGCTACTGGGATTATGTAGGTTCTAACTCATTTTAACAAGGG	intron sense-overlapping	ENST00000557398	FAM174B	family with sequence similarity 174, member B [Source:HGNC Symbol;Acc:34339]	-	93160677	93353028	175.467	20.3664	6.47429	4.84798
ASHGA5P052771	3.43317	up	noncoding	TCONS_00012253	XLOC_005808	LincRNAs identified by Cabili et al	898	chr6	-	113695863	113698013		CTAACTTGTTTTTAAATGGGAGCAGATGCCTCTGTTTCTTGAGCTGACTTCCAGATTCTG	intergenic							198.874	20.9596	6.66327	4.88373
ASHGA5P026905	4.54882	up	noncoding	BF969023		LincRNAs identified by Khalil et al	778	chr7	-	127188015	127188758		GCCTTTGGTTTTTATCAGCAGAGCTGAATGTTAATAGGAAGCAATTGTATTTGTTCTTAC	intergenic							64.7247	5.98086	4.8988	2.7133
ASHGA5P029953	2.29882	up	noncoding	ENST00000562063	RP11-107F6.3	GENCODE	334	chr15	-	42063129	42064930		TTAATGAGGATTTCTTAAGTCTGGAATCTGGGTACTTCCAGTCTTAGGCCAAAGCCACGC	intergenic							35.6849	5.98086	3.9142	2.7133
ASHGA5P000593	3.68808	up	noncoding	DB163079		LincRNAs identified by Khalil et al	586	chr5	+	82202026	82208026		TTTTCTGAAATCTGCTGCCATGGGATCCTCTCAATCTCAACAAAGTGCTCACTGAGAGCT	intergenic							236.434	23.7556	6.93012	5.04725
ASHGA5P034860	2.53047	up	noncoding	ENST00000382045	LINC00487	GENCODE	2131	chr2	-	6869299	6910442		GTCACATTGAAGAGACATGTGAGGACTCCAATGGAGAACAATTTGAGAGTGAGAAACCAG	intergenic							38.7316	5.98086	4.05271	2.7133
ASHGA5P046529	2.02052	up	noncoding	ENST00000433499	SYP-AS1	GENCODE	542	chrX	+	49055424	49058913		GTAGGGAAACTTTTCACTTTATACCCCTTTGTACCTTTTGAGACTCCATCTCAAATAAAA	natural antisense	NM_003179	SYP	synaptophysin	-	49044264	49056661	955.395	210.122	8.98784	7.97312
ASHGA5P014683	4.71898	up	noncoding	ENST00000412431	CTB-89H12.4	GENCODE	3088	chr5	-	148872948	148880816	uc003lqu.3	ACATTTTTCTTTTTTTATTTGAAAACTACTTTAGCAATAATTAATTCCATGATTATCACA	exon sense-overlapping	NM_001025105	CSNK1A1	casein kinase I isoform alpha isoform 1	-	148874844	148931007	1578.34	143.348	9.69108	7.45261
ASHGA5P014683	4.71898	up	noncoding	ENST00000412431	CTB-89H12.4	GENCODE	3088	chr5	-	148872948	148880816	uc003lqu.3	ACATTTTTCTTTTTTTATTTGAAAACTACTTTAGCAATAATTAATTCCATGATTATCACA	exon sense-overlapping	NM_001892	CSNK1A1	casein kinase I isoform alpha isoform 2	-	148874844	148931007	1578.34	143.348	9.69108	7.45261
ASHGA5P031345	5.02578	up	noncoding	ENST00000565238	CTD-3253I12.1	GENCODE	1493	chr16	-	82986834	83023903		AAACCCCATGTTGGTCACTGGTGATCTAATAAACCAAAATTCATTAAGAAGTGTATCTGT	intronic antisense	NM_001220488	CDH13	cadherin-13 isoform 2	+	82660398	83830215	70.6072	5.98086	5.04265	2.7133
ASHGA5P031345	5.02578	up	noncoding	ENST00000565238	CTD-3253I12.1	GENCODE	1493	chr16	-	82986834	83023903		AAACCCCATGTTGGTCACTGGTGATCTAATAAACCAAAATTCATTAAGAAGTGTATCTGT	intronic antisense	NM_001220489	CDH13	cadherin-13 isoform 3 precursor	+	82660398	83830215	70.6072	5.98086	5.04265	2.7133
ASHGA5P031345	5.02578	up	noncoding	ENST00000565238	CTD-3253I12.1	GENCODE	1493	chr16	-	82986834	83023903		AAACCCCATGTTGGTCACTGGTGATCTAATAAACCAAAATTCATTAAGAAGTGTATCTGT	intronic antisense	NM_001220490	CDH13	cadherin-13 isoform 4	+	82660398	83830215	70.6072	5.98086	5.04265	2.7133
ASHGA5P031345	5.02578	up	noncoding	ENST00000565238	CTD-3253I12.1	GENCODE	1493	chr16	-	82986834	83023903		AAACCCCATGTTGGTCACTGGTGATCTAATAAACCAAAATTCATTAAGAAGTGTATCTGT	intronic antisense	NM_001220491	CDH13	cadherin-13 isoform 5 precursor	+	82660398	83214630	70.6072	5.98086	5.04265	2.7133
ASHGA5P031345	5.02578	up	noncoding	ENST00000565238	CTD-3253I12.1	GENCODE	1493	chr16	-	82986834	83023903		AAACCCCATGTTGGTCACTGGTGATCTAATAAACCAAAATTCATTAAGAAGTGTATCTGT	intronic antisense	NM_001220492	CDH13	cadherin-13 isoform 6 precursor	+	82660398	83214630	70.6072	5.98086	5.04265	2.7133
ASHGA5P031345	5.02578	up	noncoding	ENST00000565238	CTD-3253I12.1	GENCODE	1493	chr16	-	82986834	83023903		AAACCCCATGTTGGTCACTGGTGATCTAATAAACCAAAATTCATTAAGAAGTGTATCTGT	intronic antisense	NM_001257	CDH13	cadherin-13 isoform 1 preproprotein	+	82660398	83830215	70.6072	5.98086	5.04265	2.7133
ASHGA5P038834	2.03275	up	noncoding	ENST00000469484	WNT5A-AS1	GENCODE	500	chr3	+	55521726	55522336		ATTGTGTCCTTTCATTTTAGGGTTCGGCAAAAACGGGGAGCAAAATAGGTGAAAGTCGCC	intronic antisense	ENST00000474267	WNT5A	wingless-type MMTV integration site family, member 5A [Source:HGNC Symbol;Acc:12784]	-	55499742	55523973	32.1902	5.98086	3.73673	2.7133
ASHGA5P043459	4.16852	up	noncoding	TCONS_00018255	XLOC_008535	LincRNAs identified by Cabili et al	2960	chr10	+	82289324	82293237		GTAATTATTCTTATATATGCACAGAACCCCCAGAGGACATGACTACTGAAGGCTGTGCTG	intergenic							59.8088	5.98086	4.77284	2.7133
ASHGA5P052037	42.5008	up	noncoding	uc003iai.3	BC041964	UCSC_knowngene	4098	chr4	+	113106436	113110534		ACTAATATCCTGAAATAAAACTGGTAATTTATTTGGTTCATGGTATAAAGAATTAGATTG	exon sense-overlapping	NM_152400	C4orf32	uncharacterized protein C4orf32	+	113066552	113110237	529.136	5.98086	8.12272	2.7133
ASHGA5P040332	2.20868	up	noncoding	ENST00000561606	CTD-2256P15.2	GENCODE	901	chr5	-	10352812	10353713		GGGAGGGCTCTTCCCCCAATCTTCATCAAACAGAGTAAGGTTTAGAATAAAAATAATGAA	bidirectional	NM_001270660	MARCH6	E3 ubiquitin-protein ligase MARCH6 isoform 2	+	10353750	10440500	515.98	98.6479	8.08697	6.94379
ASHGA5P040332	2.20868	up	noncoding	ENST00000561606	CTD-2256P15.2	GENCODE	901	chr5	-	10352812	10353713		GGGAGGGCTCTTCCCCCAATCTTCATCAAACAGAGTAAGGTTTAGAATAAAAATAATGAA	bidirectional	NM_001270661	MARCH6	E3 ubiquitin-protein ligase MARCH6 isoform 3	+	10353750	10440500	515.98	98.6479	8.08697	6.94379
ASHGA5P040332	2.20868	up	noncoding	ENST00000561606	CTD-2256P15.2	GENCODE	901	chr5	-	10352812	10353713		GGGAGGGCTCTTCCCCCAATCTTCATCAAACAGAGTAAGGTTTAGAATAAAAATAATGAA	bidirectional	NM_005885	MARCH6	E3 ubiquitin-protein ligase MARCH6 isoform 1	+	10353750	10440500	515.98	98.6479	8.08697	6.94379
ASHGA5P036601	3.85501	up	noncoding	TCONS_00016825	XLOC_007764	LincRNAs identified by Cabili et al	319	chr9	-	90721375	90728344		AAAGCCATCCTCTCATTAAAGTAATTGGTCCGGCATATACTAAGCGTCAGGCACTTTTTT	intergenic							157.304	13.7386	6.29787	4.35113
ASHGA5P037886	6.01187	up	noncoding	ENST00000444388	CTA-211A9.5	GENCODE	918	chr22	+	27068729	27130418		CCTGCCCCCTTCATGAAAGAATTACAGCATATAATAAGAAAAATCTGGAGAAACACTTAT	intergenic							2798.46	204.155	10.5219	7.9341
ASHGA5P057327	4.81278	up	noncoding	TCONS_00016117	XLOC_007504	LincRNAs identified by Cabili et al	465	chr9	+	109991357	110017878		TTTTGTCACTGGTGTGATCCAGAGAACATGCCTTTCACTGTGAAAACCAGCACCTTCAAG	intergenic							67.8492	5.98086	4.98017	2.7133
ASHGA5P021432	10.6237	up	noncoding	uc002ecl.4	KIAA0664L3	UCSC_knowngene	1580	chr16	+	31711933	31718745		CCGCGAGATGGATGGGTCTTCCATGATACTGAAGGGAGAGCCACATGTTGATGCCCAGGA	intergenic							140.035	5.98086	6.12251	2.7133
ASHGA5P038129	5.31441	up	noncoding	ENST00000426218	AC091493.2	GENCODE	411	chr3	-	16729492	16738986		CTGAGCCTCTGTTTCTTAGGTTTCTAAATAGACAGCCAAATGTAATTCTGAATCAATACA	intergenic							218.663	14.3079	6.8092	4.39929
ASHGA5P022891	2.08319	up	noncoding	ENST00000564893	CTD-2049O4.1	GENCODE	528	chr16	-	27690260	27730104		CCACATTTTGGTTCATCATGGTTCAGAAAAGTTTGTCTTCTCTTGGCACACCCAGCTTTG	intronic antisense	NM_015202	KIAA0556	uncharacterized protein KIAA0556	+	27561467	27791692	403.53	80.4519	7.73008	6.67129
ASHGA5P023157	4.01311	up	noncoding	ENST00000571639	RP11-65J21.3	GENCODE	305	chr16	+	14396361	14420142	ENST00000570945	GGCAGCGGCGATAAACCTGCCAGTAATTTCAGCAAATGAAACGTGGAACACGTCAAGGCC	intergenic							57.859	5.98086	4.71802	2.7133
ASHGA5P046037	4.72874	up	noncoding	ENST00000417054	RP11-447M12.2	GENCODE	462	chr9	+	137828996	137835041		CTCTTGGTGCTCAAGACAGAATTATTATTACTTTTTCCTTAGTTCTTGGAACCAGTGATA	intergenic							66.9247	5.98086	4.95476	2.7133
ASHGA5P044880	5.78116	up	noncoding	ENST00000518355	RP11-434I12.3	GENCODE	599	chr8	+	74271147	74275023		AAGTCTCTGCAGGAAGTAGAGTTATTTTCTCAGCACCACATCTGAGCGCATCTTCTAAGG	intergenic							80.1381	5.98086	5.24466	2.7133
ASHGA5P033594	4.79338	up	noncoding	ENST00000435793	RP11-261C10.3	GENCODE	774	chr1	-	243260175	243265035		GCCAGGAGCATTTTACAAGTCATGTTACAGACATTGTTTAAACATAGTCTGTATTTACCA	intergenic							67.6339	5.98086	4.97435	2.7133
ASHGA5P033737	3.16136	up	noncoding	TCONS_00028366	XLOC_013721	LincRNAs identified by Cabili et al	459	chr20	-	30863238	30865358		TCAACCTTTCTAAAAGCTTTCACATCCATTATCTGACTGGTGTCTCAAACTGCTACTGAG	intergenic							87.8515	8.35043	5.392	3.73146
ASHGA5P052757	2.02343	up	noncoding	uc003pat.1	AK095117	UCSC_knowngene	2445	chr6	+	52442104	52448783		TTTTTATTAGGTCCACAGTTATTTCACTTCTAAATAAATATGGTTTTTTAAAAGTGGCAC	bidirectional	NM_012288	TRAM2	translocating chain-associated membrane protein 2	-	52362199	52441862	394.793	80.8645	7.69526	6.67846
ASHGA5P021521	2.51154	up	noncoding	ENST00000534006	RP11-299M14.2	GENCODE	316	chr8	-	144915439	144916233		TTACTAACGCATATCAAATAAATTAAAGATGTCCCTGGCTGGCATCCTCTGGGAGGAGGG	exon sense-overlapping	NM_178564	NRBP2	nuclear receptor-binding protein 2	-	144915754	144923146	512.4	85.0395	8.07679	6.74821
ASHGA5P015548	2.09146	up	noncoding	ENST00000421275	RP11-148G20.1	GENCODE	196	chr3	+	48701208	48706607		GAAGACCAGGAGACGGGAGCTGGAGTGCAGTGGCTGTTCACAAGCGTGAAAGCAAAGATT	intronic antisense	ENST00000341520	NCKIPSD	NCK interacting protein with SH3 domain [Source:HGNC Symbol;Acc:15486]	-	48701363	48723334	88.1794	13.5358	5.39862	4.33411
ASHGA5P049894	2.4401	up	noncoding	TCONS_00001243	XLOC_000523	LincRNAs identified by Cabili et al	569	chr1	+	201509227	201553236		AACTCAAGCCTCAAGATAAAGCATGTAAATAGCTTAAGAAGAGCAGTGCTGGTGCCTGGG	intergenic							37.7279	5.98086	4.00025	2.7133
ASHGA5P057448	2.0925	up	noncoding	TCONS_00017440	XLOC_008033	LincRNAs identified by Cabili et al	457	chrX	+	102213926	102214657		ATACTACAGCCCCGGGTCCAAGGACATCGAGCACAGTACCTTTGCAGTGGCAGTGTCAGA	intergenic							63.3467	8.84475	4.86463	3.79941
ASHGA5P056574	5.12969	up	noncoding	TCONS_00006196	XLOC_002793	LincRNAs identified by Cabili et al	355	chr3	+	125485333	125505694		ACCGGCACCCAGACAGGTGGCGACGGCAGAGGAGAAGGAAAATACATGTACAGCCAACTT	intergenic							3540.86	307.66	10.8639	8.50503
ASHGA5P043639	6.56856	up	noncoding	uc003tjk.2	FLJ35390	UCSC_knowngene	1810	chr7	+	44078697	44081117	ENST00000441052, uc011kbl.2	TTTGCCTGCCGTATCCGCCCAGGAGGGGGACAGGTACACAAGCAGGGCAAACTGTTTATT	intergenic							89.893	5.98086	5.42888	2.7133
ASHGA5P019166	2.25543	up	noncoding	ENST00000471176	RP11-651P23.5	GENCODE	680	chr3	+	149694541	149697115		GTTAGATTGGGCTGATCCAAACTCATAATATGAATAGATGGACATTGACCAAAGAGACCA	intronic antisense	ENST00000494827	PFN2	profilin 2 [Source:HGNC Symbol;Acc:8882]	-	149683643	149740598	35.0746	5.98086	3.88671	2.7133
ASHGA5P019166	2.25543	up	noncoding	ENST00000471176	RP11-651P23.5	GENCODE	680	chr3	+	149694541	149697115		GTTAGATTGGGCTGATCCAAACTCATAATATGAATAGATGGACATTGACCAAAGAGACCA	intronic antisense	ENST00000497148	PFN2	profilin 2 [Source:HGNC Symbol;Acc:8882]	-	149683947	149768575	35.0746	5.98086	3.88671	2.7133
ASHGA5P044177	9.55014	up	noncoding	ENST00000519364	RP11-561E1.1	GENCODE	902	chr8	-	24347824	24372341		CTGAAGATCTGATTTTACCTTTTGCTCAAGCTGTCCATTATTTCAGGCTGACTTTTATTT	natural antisense	NM_003817	ADAM7	disintegrin and metalloproteinase domain-containing protein 7 preproprotein	+	24298508	24367077	126.551	5.98086	5.96882	2.7133
ASHGA5P017482	2.2737	up	noncoding	ENST00000442213	AC093642.5	GENCODE	752	chr2	+	243030846	243101633		ATGACACAAATACTCAAACTGATCCATATGAATTCCTCTTATTAAGAAAAATAAAGCATC	intergenic							35.3457	5.98086	3.89834	2.7133
ASHGA5P016400	4.23934	up	noncoding	ENST00000430098	RP5-1028L10.1	GENCODE	482	chr1	-	110708807	110709805		CTGTCAGCTCCTTCTCATTCAGGGACCTAGGAAACCAGGATCCCCAGGTGATTTAAAAAA	natural antisense	NM_001010898	SLC6A17	sodium-dependent neutral amino acid transporter SLC6A17	+	110693131	110744823	399.135	37.0192	7.71377	5.62993
ASHGA5P042737	4.45017	up	noncoding	uc021zin.1	BX649158	UCSC_knowngene	3018	chr6	+	168362689	168365707		CATTTTATGTCTTGTGCTGGTGGAGTTTGTGGAGGGAGATTAATGTCAGCCTGTTGTTAG	exon sense-overlapping	NM_001040000	MLLT4	afadin isoform 2	+	168227670	168365793	265.909	22.1373	7.1073	4.95343
ASHGA5P042737	4.45017	up	noncoding	uc021zin.1	BX649158	UCSC_knowngene	3018	chr6	+	168362689	168365707		CATTTTATGTCTTGTGCTGGTGGAGTTTGTGGAGGGAGATTAATGTCAGCCTGTTGTTAG	exon sense-overlapping	NM_001207008	MLLT4	afadin isoform 1	+	168227670	168372700	265.909	22.1373	7.1073	4.95343
ASHGA5P018845	2.38076	up	noncoding	uc003rsi.3	HLA-F-AS1	UCSC_knowngene	2730	chr6	-	29702965	29716826		GGCCAGAAAGGAGGAAGAGGAGATAAATATATGAAGGTGCTGTTTGGCACAGAATTTAAT	natural antisense	ENST00000440587	HLA-F	major histocompatibility complex, class I, F [Source:HGNC Symbol;Acc:4963]	+	29691218	29706234	36.8942	5.98086	3.96472	2.7133
ASHGA5P014261	2.46549	up	noncoding	ENST00000431796	AC093642.5	GENCODE	565	chr2	+	243030843	243064556	ENST00000403324, ENST00000456398, NR_024437, uc010zpe.1, uc010zpf.1, uc010zpg.1	TGTGGTCAAACTGCAGGACAAATTCGAGCATCTTAAAATGATTCAACAGGAGGAGATAAG	intergenic							1050.74	189.202	9.13014	7.82826
ASHGA5P020328	8.66338	up	noncoding	uc003iwy.1	BC016366	UCSC_knowngene	632	chr4	-	185765736	185776806		CACCTGCCAGCAGATGCCCCTGCAGGCCATCTCTCCAGGCTCAGGAACCTAAAGAAGAAT	intergenic							4972.34	256.809	11.3608	8.24585
ASHGA5P047068	2.20712	up	noncoding	ENST00000449805	RP11-483B5.3	GENCODE	1520	chr10	-	106424367	106425974		GTGCAGTGCATGTGTACTTTTATGGTCTTCATCATTATTTATGAACTAACTTCAAAGGGA	intronic antisense	NM_014978	SORCS3	VPS10 domain-containing receptor SorCS3 precursor	+	106400858	107024993	59.1368	7.55498	4.75687	3.61471
ASHGA5P031918	3.05991	up	noncoding	ENST00000561669	AC009120.10	GENCODE	475	chr16	+	74316312	74321417		GCTAACCTTCCTTCACAAGCCACCACATGCTGATTACATAGGAAAAAATAACTTTTAAAA	intergenic							267.283	33.4816	7.11386	5.50037
ASHGA5P043267	5.07969	up	noncoding	ENST00000420807	RP11-452J13.1	GENCODE	779	chr1	+	193273874	193335083		GAGCCACTGTTTGTAGTTATTTGGGATCTTTGAGGAAACCCCTGCTAAAATAACTTGATT	intergenic							71.2171	5.98086	5.05804	2.7133
ASHGA5P023100	3.21836	up	noncoding	ENST00000569859	RP11-67H24.2	GENCODE	601	chr16	+	32820876	32835966	ENST00000564165	CCTGCCCAAGATGCTGTCATCTATATGATCTCAGTATTTTAAAAATCAGCTTCCAGCCCA	intergenic							160.079	17.2803	6.3216	4.63528
ASHGA5P016140	3.10727	up	noncoding	ENST00000427204	RP4-798A10.5	GENCODE	693	chr1	-	16859034	16861505		AGTGAAGCTTCTTCATCTCACTCTAGAGTTGCTGATCCCTGTGATTTCCATGAGAGACGT	bidirectional	ENST00000357301	AL355149.1		+	16862254	16864669	186.058	21.6451	6.55896	4.92332
ASHGA5P035133	4.45333	up	noncoding	TCONS_00004577	XLOC_002488	LincRNAs identified by Cabili et al	2080	chr2	-	217927046	217931700		GTTTCGGTGGCACTGGATTGATAGACTCATACTAATTGGTGTGGGTGTCTCAATTTTCTC	intergenic							63.5061	5.98086	4.86819	2.7133
ASHGA5P021487	3.53419	up	noncoding	ENST00000533286	RP11-6D1.6	GENCODE	735	chr8	+	125954340	125957988		AACACCCTGGAGCACTGCGTGTTTTGAAATATACAAATAGTGGGAAACGAAATCTTTGTT	intergenic							51.8412	5.98086	4.53468	2.7133
ASHGA5P018203	2.5203	up	noncoding	ENST00000450627	MYCBP2-AS1	GENCODE	347	chr13	+	77649648	77661911		GAAGATATGCAGGAGTCAGTGATGCCACAAAATGCCACAGAATATCATGGAGAGAAGTGG	natural antisense	NM_015057	MYCBP2	probable E3 ubiquitin-protein ligase MYCBP2	-	77618791	77901177	103.393	13.4335	5.65861	4.32501
ASHGA5P058445	2.55903	up	noncoding	uc003prn.1	LOC100422737	UCSC_knowngene	2232	chr6	-	107165326	107193879	ENST00000418134, ENST00000428750, NR_033557	TAAAGAGTAGGAGGAGTCAGCAAGACATATATAGTACCCAGGAGGTGGACAAACAACTGC	intergenic							39.1022	5.98086	4.0689	2.7133
ASHGA5P045042	2.15937	up	noncoding	TCONS_00000952	XLOC_000210	LincRNAs identified by Cabili et al	242	chr1	+	56427583	56436730		AATTACCAAGTTATTCAACATGGAAGGCTTTGCCAAGACAGTGGTGGCTGGGATTTGACC	intergenic							54.242	6.85011	4.61151	3.5009
ASHGA5P032155	4.41009	up	noncoding	ENST00000584676	RP11-55L4.2	GENCODE	212	chr17	-	9542084	9548642		GCAGCCTTCAAGCAGTGGAAATTACGGAGAAATGAACATTCTGAAAGCGCCTAGTAAATG	intronic antisense	NM_001080556	WDR16	WD repeat-containing protein 16 isoform c	+	9479943	9546776	62.9265	5.98086	4.85411	2.7133
ASHGA5P032155	4.41009	up	noncoding	ENST00000584676	RP11-55L4.2	GENCODE	212	chr17	-	9542084	9548642		GCAGCCTTCAAGCAGTGGAAATTACGGAGAAATGAACATTCTGAAAGCGCCTAGTAAATG	intronic antisense	NM_145054	WDR16	WD repeat-containing protein 16 isoform b	+	9479943	9546776	62.9265	5.98086	4.85411	2.7133
ASHGA5P032625	3.82672	up	noncoding	ENST00000540802	RP11-84E24.2	GENCODE	578	chr17	-	70030247	70053871		TTCCTCTTTGGTAACCTCAATCCTGAAAGTTAGTGTGACAGGCCTACAGCTTTTTGTTCT	intergenic							55.4171	5.98086	4.64941	2.7133
ASHGA5P029988	2.71505	up	noncoding	ENST00000558323	RP11-151N17.2	GENCODE	570	chr15	-	44827286	44828141		TCAAATATGTAATACGCGAACTTGGTACAACATTCATGTGATAAAAAGGTAGATACGTGG	intergenic							163.144	21.5084	6.35538	4.9144
ASHGA5P054615	2.99897	up	noncoding	ENST00000519451	RP11-962G15.1	GENCODE	514	chr8	-	36622471	36636682		ATCTTAATAGGTGAGTACATAATTGGCTTCCCTGTATCTAAATCTAGACGCAACTCTGTT	intergenic							647.998	90.9367	8.41884	6.83438
ASHGA5P028984	3.77853	up	noncoding	ENST00000546959	CTD-2314B22.3	GENCODE	413	chr14	-	19918475	19919581		GTTTTTGCCTCCTGCTGGTCATGTGCTTTCACACATCAAGAGAGGACATTTAACATTTGA	intergenic							1283.82	148.391	9.41509	7.49727
ASHGA5P056835	3.88695	up	noncoding	TCONS_00009184	XLOC_004198	LincRNAs identified by Cabili et al	798	chr4	-	184254815	184255706	TCONS_00008682	TTATTAAAGATTCAGTTGCCTCACCTGAGCCACAATAGATGCGGTAGAAACGGGACACCT	intergenic							83.3433	6.01255	5.30658	3.34794
ASHGA5P044107	2.27814	up	noncoding	ENST00000522765	RP11-115J16.2	GENCODE	454	chr8	-	9229479	9232475		GCTATAACCCCACTTCCGATGCAGACAGCAATTCCAATGCATTGCAGCTTTCAGGATTTT	intergenic							612.027	114.719	8.33957	7.15171
ASHGA5P043404	3.0183	up	noncoding	ENST00000493539	RP4-798C17.6	GENCODE	257	chr7	-	143997487	144040394	ENST00000477797	TAAAATTTTATCTGCAAAAAACGAGAGAAGACTTGCCCTTCTGTCAGTAAAGCACAGATA	intronic antisense	NM_001001802	OR2A42	olfactory receptor 2A1/2A42	+	144015217	144016150	672.939	94.1423	8.47546	6.88173
ASHGA5P043404	3.0183	up	noncoding	ENST00000493539	RP4-798C17.6	GENCODE	257	chr7	-	143997487	144040394	ENST00000477797	TAAAATTTTATCTGCAAAAAACGAGAGAAGACTTGCCCTTCTGTCAGTAAAGCACAGATA	intronic antisense	NM_001005287	OR2A1	olfactory receptor 2A1/2A42	+	144015217	144016150	672.939	94.1423	8.47546	6.88173
ASHGA5P041189	2.71227	up	noncoding	ENST00000457548	RP11-98D18.1	GENCODE	386	chr1	+	151673501	151680862		ACACCCCAGTCCTCATGGTGTGCCTCAAATCTTAATACTAGTCTGAGCTGAATAAAAACC	natural antisense	NM_001172648	CELF3	CUGBP Elav-like family member 3 isoform 2	-	151672533	151688792	381.526	56.8693	7.64362	6.20411
ASHGA5P041189	2.71227	up	noncoding	ENST00000457548	RP11-98D18.1	GENCODE	386	chr1	+	151673501	151680862		ACACCCCAGTCCTCATGGTGTGCCTCAAATCTTAATACTAGTCTGAGCTGAATAAAAACC	natural antisense	NM_001172649	CELF3	CUGBP Elav-like family member 3 isoform 3	-	151672533	151688882	381.526	56.8693	7.64362	6.20411
ASHGA5P041189	2.71227	up	noncoding	ENST00000457548	RP11-98D18.1	GENCODE	386	chr1	+	151673501	151680862		ACACCCCAGTCCTCATGGTGTGCCTCAAATCTTAATACTAGTCTGAGCTGAATAAAAACC	natural antisense	NM_007185	CELF3	CUGBP Elav-like family member 3 isoform 1	-	151672533	151689290	381.526	56.8693	7.64362	6.20411
ASHGA5P046140	3.77139	up	noncoding	ENST00000456037	RP11-149B9.2	GENCODE	756	chrX	-	28589648	28604512		CAAAAGAGTTCGCTGCTGGTTTCTGAGATGAATTTGTGATGAAGAAAGAGGGTCAAAGTA	intergenic							54.7901	5.98086	4.6284	2.7133
ASHGA5P055116	8.63894	up	noncoding	ENST00000532510	RP11-693N9.2	GENCODE	3530	chr11	-	104772275	104779432		GGGGAACACTGGTTAGTATTTCACTTCTAGGTAATTATCTTAAGGAGTATACATTTAACC	intergenic							1494.09	71.1255	9.61622	6.50536
ASHGA5P043462	2.77303	up	noncoding	ENST00000453149	AC147651.5	GENCODE	572	chr7	+	601594	605256		AAATCTGGGACACCAAGGAGGAGCACAAATGCTGGTCTTACTACTAAGCAATATGTCCCT	intronic antisense	NM_001164758	PRKAR1B	cAMP-dependent protein kinase type I-beta regulatory subunit	-	588833	767313	41.9265	5.98086	4.18476	2.7133
ASHGA5P043462	2.77303	up	noncoding	ENST00000453149	AC147651.5	GENCODE	572	chr7	+	601594	605256		AAATCTGGGACACCAAGGAGGAGCACAAATGCTGGTCTTACTACTAAGCAATATGTCCCT	intronic antisense	NM_001164759	PRKAR1B	cAMP-dependent protein kinase type I-beta regulatory subunit	-	588833	767313	41.9265	5.98086	4.18476	2.7133
ASHGA5P043462	2.77303	up	noncoding	ENST00000453149	AC147651.5	GENCODE	572	chr7	+	601594	605256		AAATCTGGGACACCAAGGAGGAGCACAAATGCTGGTCTTACTACTAAGCAATATGTCCCT	intronic antisense	NM_001164760	PRKAR1B	cAMP-dependent protein kinase type I-beta regulatory subunit	-	588833	766978	41.9265	5.98086	4.18476	2.7133
ASHGA5P043462	2.77303	up	noncoding	ENST00000453149	AC147651.5	GENCODE	572	chr7	+	601594	605256		AAATCTGGGACACCAAGGAGGAGCACAAATGCTGGTCTTACTACTAAGCAATATGTCCCT	intronic antisense	NM_001164761	PRKAR1B	cAMP-dependent protein kinase type I-beta regulatory subunit	-	588833	752844	41.9265	5.98086	4.18476	2.7133
ASHGA5P043462	2.77303	up	noncoding	ENST00000453149	AC147651.5	GENCODE	572	chr7	+	601594	605256		AAATCTGGGACACCAAGGAGGAGCACAAATGCTGGTCTTACTACTAAGCAATATGTCCCT	intronic antisense	NM_001164762	PRKAR1B	cAMP-dependent protein kinase type I-beta regulatory subunit	-	588833	752577	41.9265	5.98086	4.18476	2.7133
ASHGA5P043462	2.77303	up	noncoding	ENST00000453149	AC147651.5	GENCODE	572	chr7	+	601594	605256		AAATCTGGGACACCAAGGAGGAGCACAAATGCTGGTCTTACTACTAAGCAATATGTCCCT	intronic antisense	NM_002735	PRKAR1B	cAMP-dependent protein kinase type I-beta regulatory subunit	-	588833	752161	41.9265	5.98086	4.18476	2.7133
ASHGA5P033460	2.50289	up	noncoding	ENST00000489257	MT1P2	pseudogene	186	chr1	-	237167486	237167672	ENST00000332374, ENST00000444023, NM_005949, NM_175617, NM_176870, NR_001447, uc001hyk.1, uc002ejp.1	AGTGCAAAAAGTGCAAATGCACCTCCTGCAAGAAGAGCTGCTGCTCCTGTTGCCCCCTGG								521003	101982	18.2156	16.892
ASHGA5P056232	4.62414	up	noncoding	TCONS_00001278	XLOC_000566	LincRNAs identified by Cabili et al	265	chr1	+	219391857	219467786		TATATTGAAGATGCCTGATGCATTTTCTTCTGACTCAGTCTTCTGTTTTTCATGGAGAAC	intergenic							196.387	14.714	6.64469	4.43551
ASHGA5P029178	8.45401	up	noncoding	ENST00000428289	RP11-196G18.3	GENCODE	3543	chr1	-	149757214	149764576	ENST00000415338, ENST00000457996	GAGTGGGAAATTGTAACATACCTCCATCAGATACTGTCAAACATTAGTAATGGTAGAAAA	intron sense-overlapping	NM_001161334	HIST2H2BF	histone H2B type 2-F isoform b	-	149754244	149783928	524.216	23.4024	8.10819	5.02856
ASHGA5P029178	8.45401	up	noncoding	ENST00000428289	RP11-196G18.3	GENCODE	3543	chr1	-	149757214	149764576	ENST00000415338, ENST00000457996	GAGTGGGAAATTGTAACATACCTCCATCAGATACTGTCAAACATTAGTAATGGTAGAAAA	natural antisense	NM_000566	FCGR1A	high affinity immunoglobulin gamma Fc receptor I precursor	+	149754249	149764074	524.216	23.4024	8.10819	5.02856
ASHGA5P022634	3.96109	up	noncoding	ENST00000560056	RP11-684B21.1	GENCODE	632	chr15	+	36338282	36341730		GAGTCTTGCTCTACCAATTATTATAGGATCTTAGATGCCTTTCCAGTAAAGCTAACAAAA	intergenic							57.1966	5.98086	4.6992	2.7133
ASHGA5P033349	3.01368	up	noncoding	ENST00000583712	RP11-449L23.3	GENCODE	1562	chr17	+	71515984	71517546		AGACTGGGCTGCTCCCTCTGAGCATCTAGAAACTTCCCCAGAAGCAGAAGCTTCAGGCAG	intronic antisense	NM_001144952	SDK2	protein sidekick-2 precursor	-	71330522	71640227	1282.01	188.28	9.4128	7.82127
ASHGA5P045642	4.43001	up	noncoding	TCONS_00001829	XLOC_001212	LincRNAs identified by Cabili et al	1238	chr1	-	221728933	221736978		ACATTCTCTGTTCTCTAGGCCAAGAGTTTGTGGAGCTATTGAAATGGGAGTAAGGGAGGA	intergenic							63.1585	5.98086	4.86061	2.7133
ASHGA5P026843	4.6315	up	noncoding	DW455107R		LincRNAs identified by Khalil et al	177	chr7	+	10154793	10154965		CACAGTAGTAAACCAAATAGATACATTTCCCTGGCTTTACAGAGATTTGGTGAAGTCTTC	intergenic							521.917	44.9686	8.10237	5.89089
ASHGA5P058135	7.26544	up	noncoding	TCONS_00026908	XLOC_012981	LincRNAs identified by Cabili et al	908	chr19	+	15939784	15940818		ACCTTTAACTCCTGTTTAGGTGGTCTTCTATACGGACATGCTTGACACTTGGTGCCAAAA	intergenic							98.2974	5.98086	5.57435	2.7133
ASHGA5P044926	2.74627	up	noncoding	ENST00000521010	RP11-267M23.3	GENCODE	491	chr8	+	95545855	95546619		CCACTGAAGTTCTTATTTTTCTTGTTTCCAGTTAATGAGCAAAAGGTTCTCAAAAGTGGA	intronic antisense	NM_015496	KIAA1429	protein virilizer homolog isoform 1	-	95500004	95565746	137.671	17.3252	6.09581	4.63834
ASHGA5P044926	2.74627	up	noncoding	ENST00000521010	RP11-267M23.3	GENCODE	491	chr8	+	95545855	95546619		CCACTGAAGTTCTTATTTTTCTTGTTTCCAGTTAATGAGCAAAAGGTTCTCAAAAGTGGA	intronic antisense	NM_183009	KIAA1429	protein virilizer homolog isoform 2	-	95523205	95565746	137.671	17.3252	6.09581	4.63834
ASHGA5P058876	2.05023	up	noncoding	uc.197-	uc.197	UCR	224	chr6	-	98362798	98363022		CTACGTGATCTCTGACAGAGCCTTGGAACAATTCTATAAGGGGGAAACATACAAATCAAA	intergenic							32.4432	5.98086	3.74909	2.7133
ASHGA5P048846	2.69341	up	noncoding	ENST00000558687	RP11-752G15.6	GENCODE	558	chr15	+	83419317	83423789		CTAGGACTCTGTGGCTGATTTATAAATCGTAAATGGTACAAAAAACAGTGTTGAGTATCT	intergenic							40.8646	5.98086	4.14274	2.7133
ASHGA5P039952	23.5327	up	noncoding	ENST00000513836	RP11-340A13.2	GENCODE	694	chr4	+	59849999	59912675		CCTGTAAGTTTTTAAGGGTTATTGGAAGATGACTTTACTTGTCTTCATACAGTTTCACCT	intergenic							296.088	5.98086	7.2699	2.7133
ASHGA5P018049	3.12985	up	noncoding	ENST00000448831	RP11-293P20.3	GENCODE	418	chr1	-	24382585	24410622		ATATTTACCCTGCGCCAGGTACTGTTCTGGCATTTTTCATATGTGAGGAAAGGGAAGGAG	exon sense-overlapping	NM_152372	MYOM3	myomesin-3	-	24382530	24438665	46.5653	5.98086	4.3594	2.7133
ASHGA5P029524	5.90922	up	noncoding	ENST00000554328	RP11-111A21.1	GENCODE	582	chr14	+	39944043	39982984	ENST00000555555	AAAGTGGAACGTGGAAAAAACAGAGTAAAACTAGTTTGAGAATAAAATCTTAGGTTGTAA	intergenic							81.7552	5.98086	5.27627	2.7133
ASHGA5P058235	13.4123	up	noncoding	TCONS_00028427	XLOC_013779	LincRNAs identified by Cabili et al	1492	chr20	-	47129932	47133386		TCTTGTTCTGGTCTGAGGGTTGTAGAGCTGGAGACCCAGGGAGAAGCCCGTACTACGGCT	intergenic							173.92	5.98086	6.45879	2.7133
ASHGA5P040420	2.66395	up	noncoding	uc003jms.1	AK000840	UCSC_knowngene	1916	chr5	-	42155934	42175356		AATGCATACATTGTATCAGAAATTATCTCCCATATTGATGAGTCTTCCATGGGCATCTAA	intergenic							2463.92	417.421	10.3411	8.92753
ASHGA5P045377	7.07141	up	noncoding	ENST00000446206	RP11-308N19.3	GENCODE	597	chr9	-	109377358	109378087		AGCCATCAAGATGTTGCCTTTCTTGTACTGCCATTAAAAATGCAACATCTGGCTTTAAAA	intergenic							176.26	7.8457	6.48028	3.65828
ASHGA5P052870	3.36653	up	noncoding	NR_038987	LOC100507489	RefSeq	1903	chr6	-	143287558	143358719		GATGCATATAAGTGTCCACAAAATAAGAGTATGATGGTTTCCAGGTACAAATAAGATGGA	intergenic							49.6135	5.98086	4.46456	2.7133
ASHGA5P038831	2.37025	up	noncoding	ENST00000429074	RP11-413E1.4	GENCODE	437	chr1	+	90095283	90141945		CTGATCAACACATCCTGTTTAGCAGTAGTGACAGAACATTGTGCATTAAAAATTCAATGA	intron sense-overlapping	NM_032270	LRRC8C	leucine-rich repeat-containing protein 8C	+	90098643	90185094	259.566	42.8189	7.07179	5.82675
ASHGA5P018473	12.4712	up	noncoding	ENST00000453988	RP5-836N10.1	GENCODE	706	chr1	-	112147001	112151345		CGACCCCGTCTGGGAGGGTGGCTGTCAATAGATTGGCCCAAAAGGAAGAACAAGGAAAAG	intronic antisense	ENST00000356415	RAP1A	RAP1A, member of RAS oncogene family [Source:HGNC Symbol;Acc:9855]	+	112084839	112255735	1016.98	32.0472	9.08098	5.44045
ASHGA5P018270	3.04429	up	noncoding	NR_001540	TTTY23	RefSeq	512	chrY	-	6110486	6111651		GATTGCTGAGATATCCACCTGAGGCCCATCTAAGTCTACATTCCTTCAGAATGTTTCTCC	intergenic							232.554	28.805	6.90351	5.29741
ASHGA5P040321	3.23821	up	noncoding	ENST00000524505	RP4-791M13.4	GENCODE	573	chr1	+	144858210	144865740		TTTTATTGAATTGCCAAAACAGCATAATCATGTTATTGTCACCTTCATTTGACAAATAAG	intronic antisense	NM_001198832	PDE4DIP	myomegalin isoform 8	-	144851423	145039992	47.9666	5.98086	4.4085	2.7133
ASHGA5P040321	3.23821	up	noncoding	ENST00000524505	RP4-791M13.4	GENCODE	573	chr1	+	144858210	144865740		TTTTATTGAATTGCCAAAACAGCATAATCATGTTATTGTCACCTTCATTTGACAAATAAG	intronic antisense	NM_001198834	PDE4DIP	myomegalin isoform 9	-	144851423	144995033	47.9666	5.98086	4.4085	2.7133
ASHGA5P040321	3.23821	up	noncoding	ENST00000524505	RP4-791M13.4	GENCODE	573	chr1	+	144858210	144865740		TTTTATTGAATTGCCAAAACAGCATAATCATGTTATTGTCACCTTCATTTGACAAATAAG	intronic antisense	NM_014644	PDE4DIP	myomegalin isoform 1	-	144851426	144995022	47.9666	5.98086	4.4085	2.7133
ASHGA5P025719	2.2476	up	noncoding	NR_028074	RAB2B	RefSeq	2912	chr14	-	21927178	21945132		AACATTGATGGAAAACAAATCAAACTGCAAATCTGGGATACGGGGAGCAGCTGGAGCACT	exon sense-overlapping	NM_001163380	RAB2B	ras-related protein Rab-2B isoform 2	-	21927178	21944832	62.4924	7.94296	4.84235	3.67396
ASHGA5P025719	2.2476	up	noncoding	NR_028074	RAB2B	RefSeq	2912	chr14	-	21927178	21945132		AACATTGATGGAAAACAAATCAAACTGCAAATCTGGGATACGGGGAGCAGCTGGAGCACT	exon sense-overlapping	NM_032846	RAB2B	ras-related protein Rab-2B isoform 1	-	21927178	21945132	62.4924	7.94296	4.84235	3.67396
ASHGA5P037134	2.69617	up	noncoding	ENST00000525424	RP5-907D15.3	GENCODE	507	chr20	+	57169472	57179029		ATTTAGCTGGGTAAAGTCCTGAGCTCTTCTGGAAAAATGAGCCCATGGAAAGCAAGACTG	intergenic							40.9026	5.98086	4.14421	2.7133
ASHGA5P028089	4.45951	up	noncoding	TCONS_00010757	XLOC_004497	LincRNAs identified by Cabili et al	261	chr5	+	104079735	104099084		TGAATGAGCTCCTCACTGTAATTGATGGCATTTCCTGAAATGGCTGCGATCATTAGGGCT	intergenic							63.5486	5.98086	4.87019	2.7133
ASHGA5P049504	3.73674	up	noncoding	NR_026880	MGC12916	RefSeq	2006	chr17	+	14207056	14209062		TGTAACTTTTAAAGTTTCTCTTTGTGATTTTACTTAAGTGTTGGTAGATATTCTTAAATT	intron sense-overlapping	NM_006041	HS3ST3B1	heparan sulfate glucosamine 3-O-sulfotransferase 3B1	+	14204505	14249492	4940.55	605.958	11.3522	9.4504
ASHGA5P047518	7.95007	up	noncoding	ENST00000426234	RP11-443A13.3	GENCODE	477	chr10	+	78664582	78709221		ACTGCATAGGGCTGTTGTAAGGAGTGAAATAAATCATTTGTGCAAAGAATCAAGCAAATA	natural antisense	NM_001014797	KCNMA1	calcium-activated potassium channel subunit alpha-1 isoform a	-	78629358	79397577	106.535	5.98086	5.70427	2.7133
ASHGA5P047518	7.95007	up	noncoding	ENST00000426234	RP11-443A13.3	GENCODE	477	chr10	+	78664582	78709221		ACTGCATAGGGCTGTTGTAAGGAGTGAAATAAATCATTTGTGCAAAGAATCAAGCAAATA	natural antisense	NM_001161352	KCNMA1	calcium-activated potassium channel subunit alpha-1 isoform c	-	78644634	79397577	106.535	5.98086	5.70427	2.7133
ASHGA5P047518	7.95007	up	noncoding	ENST00000426234	RP11-443A13.3	GENCODE	477	chr10	+	78664582	78709221		ACTGCATAGGGCTGTTGTAAGGAGTGAAATAAATCATTTGTGCAAAGAATCAAGCAAATA	natural antisense	NM_001161353	KCNMA1	calcium-activated potassium channel subunit alpha-1 isoform d	-	78644634	79397577	106.535	5.98086	5.70427	2.7133
ASHGA5P047518	7.95007	up	noncoding	ENST00000426234	RP11-443A13.3	GENCODE	477	chr10	+	78664582	78709221		ACTGCATAGGGCTGTTGTAAGGAGTGAAATAAATCATTTGTGCAAAGAATCAAGCAAATA	natural antisense	NM_002247	KCNMA1	calcium-activated potassium channel subunit alpha-1 isoform b	-	78644634	79397577	106.535	5.98086	5.70427	2.7133
ASHGA5P056764	7.17694	up	noncoding	TCONS_00008501	XLOC_003973	LincRNAs identified by Cabili et al	593	chr4	-	69610450	69616639	TCONS_00009040	CTAATATAAGTCTTCAAAATCAGGTGGACCACCAAATGGCAATTGAGAGCTGCAGAACCT	intergenic							97.2457	5.98086	5.55667	2.7133
ASHGA5P018606	3.05436	up	noncoding	ENST00000455503	RP11-126K1.6	GENCODE	618	chr1	+	151319442	151320503		AACAATAAAGTTTAGTCTACGGTCCTCAGAGCTGCCGGAAGAGAAGAATCAATGGATGAT	intronic antisense	NM_000449	RFX5	DNA-binding protein RFX5	-	151313115	151319769	369.567	48.4632	7.59895	5.98808
ASHGA5P018606	3.05436	up	noncoding	ENST00000455503	RP11-126K1.6	GENCODE	618	chr1	+	151319442	151320503		AACAATAAAGTTTAGTCTACGGTCCTCAGAGCTGCCGGAAGAGAAGAATCAATGGATGAT	intronic antisense	NM_001025603	RFX5	DNA-binding protein RFX5	-	151313115	151319769	369.567	48.4632	7.59895	5.98808
ASHGA5P023032	10.7744	up	noncoding	ENST00000568134	RP11-410D17.2	GENCODE	572	chr16	+	58767815	58896074		AACCGGCTCCTGCTGAAGGTAATTGTATGACAATGGAGAGGTGATTACTGCGCTGAAAAT	natural antisense	NM_002080	GOT2	aspartate aminotransferase, mitochondrial precursor	-	58741034	58768246	141.758	5.98086	6.14284	2.7133
ASHGA5P020745	8.74375	up	noncoding	ENST00000519280	RP11-13N12.1	GENCODE	270	chr8	-	16544445	16548471		GATTCATTATATTCTCACCTGGGCTTCAGTAAACGAATTTTGCATGGAGAGTTTCAGATG	intergenic							116.389	5.98086	5.84155	2.7133
ASHGA5P037797	2.82607	up	noncoding	uc002zon.2	DGCR5	UCSC_knowngene	1313	chr22	+	18958010	19018742		GCACGGTGTCCCTGGGTTGGCCACCCAGCTTAGTTTTAAAATAAAATAATGTAATCTTGG	intergenic							89.329	9.72573	5.41664	3.91784
ASHGA5P047069	2.95089	up	noncoding	ENST00000429680	RP11-78C6.1	GENCODE	450	chr10	-	107249353	107262113		CCCTTGTTGCCACAATAGTCCCTCTTTGTTTGAACTACTACAAGAATAAAGAAATTTCTT	intergenic							445.544	61.7561	7.87818	6.31703
ASHGA5P018272	4.35328	up	noncoding	ENST00000451478	AC074093.1	GENCODE	452	chr2	+	145780724	145939972		TTTCTCAAGGCTGCACTGATGAGGAAACTGAAACAGAAAATCCAGAGTAAATTCCACCAG	intergenic							111.799	7.83989	5.77982	3.65772
ASHGA5P022984	15.8313	up	noncoding	ENST00000567099	RP11-190D6.2	GENCODE	443	chr16	-	78271258	78275115		CACTGAACAGATCTCTTTGGGTTTTGGAATAACAAAAAAGGGACTGTACATGGATATTTC	intronic antisense	NM_016373	WWOX	WW domain-containing oxidoreductase isoform 1	+	78133326	79246564	203.548	5.98086	6.69801	2.7133
ASHGA5P022984	15.8313	up	noncoding	ENST00000567099	RP11-190D6.2	GENCODE	443	chr16	-	78271258	78275115		CACTGAACAGATCTCTTTGGGTTTTGGAATAACAAAAAAGGGACTGTACATGGATATTTC	intronic antisense	NM_130791	WWOX	WW domain-containing oxidoreductase isoform 2	+	78133326	78312593	203.548	5.98086	6.69801	2.7133
ASHGA5P037085	2.31011	up	noncoding	uc002xtj.3	BC047609	UCSC_knowngene	1808	chr20	+	45981304	45983376		ACTTAGAATGTGGTACGTTTCTGCTGATTAAATGAGCCTTTTTCCAATTCGGTGTCAGAA	intronic antisense	NM_012408	ZMYND8	protein kinase C-binding protein 1 isoform b	-	45838380	45985474	140.8	21.6493	6.13185	4.92389
ASHGA5P037085	2.31011	up	noncoding	uc002xtj.3	BC047609	UCSC_knowngene	1808	chr20	+	45981304	45983376		ACTTAGAATGTGGTACGTTTCTGCTGATTAAATGAGCCTTTTTCCAATTCGGTGTCAGAA	intronic antisense	NM_183047	ZMYND8	protein kinase C-binding protein 1 isoform a	-	45838380	45985474	140.8	21.6493	6.13185	4.92389
ASHGA5P037085	2.31011	up	noncoding	uc002xtj.3	BC047609	UCSC_knowngene	1808	chr20	+	45981304	45983376		ACTTAGAATGTGGTACGTTTCTGCTGATTAAATGAGCCTTTTTCCAATTCGGTGTCAGAA	intronic antisense	NM_183048	ZMYND8	protein kinase C-binding protein 1 isoform c	-	45838380	45985474	140.8	21.6493	6.13185	4.92389
ASHGA5P034243	2.15856	up	noncoding	TCONS_00003930	XLOC_001745	LincRNAs identified by Cabili et al	414	chr2	+	170960844	170961555		GTTCTGTCTTCTTGGTGAAATGACCATTGTATCATTATAGAATGCCCTTCTTTATACCTG	intergenic							560.158	110.803	8.21156	7.10149
ASHGA5P044959	10.0885	up	noncoding	ENST00000503718	KB-1639H6.4	GENCODE	556	chr8	+	104133259	104145194	uc003ylb.1	AGAAACAGGAATTTGGGATTTATCCTGGAGGTAGTGGAAGCTTTTGGAGGTCTTAACCAG	natural antisense	ENST00000436771	C8orf56	chromosome 8 open reading frame 56 [Source:HGNC Symbol;Acc:28595]	-	104145190	104153570	681.178	25.8742	8.49356	5.15892
ASHGA5P044959	10.0885	up	noncoding	ENST00000503718	KB-1639H6.4	GENCODE	556	chr8	+	104133259	104145194	uc003ylb.1	AGAAACAGGAATTTGGGATTTATCCTGGAGGTAGTGGAAGCTTTTGGAGGTCTTAACCAG	natural antisense	ENST00000521246	C8orf56	chromosome 8 open reading frame 56 [Source:HGNC Symbol;Acc:28595]	-	104145193	104153703	681.178	25.8742	8.49356	5.15892
ASHGA5P021086	2.48246	up	noncoding	ENST00000524768	CTD-2530H12.2	GENCODE	842	chr11	+	75486948	75487974		TGGTATGAATGCCCTGTTTATTCATCACAGTCCTCTCAAGCATTCAGTCATTCAGCAAAC	intron sense-overlapping	NM_001253891	DGAT2	diacylglycerol O-acyltransferase 2 isoform 2	+	75479777	75512581	539.335	91.1562	8.15048	6.83871
ASHGA5P021086	2.48246	up	noncoding	ENST00000524768	CTD-2530H12.2	GENCODE	842	chr11	+	75486948	75487974		TGGTATGAATGCCCTGTTTATTCATCACAGTCCTCTCAAGCATTCAGTCATTCAGCAAAC	intron sense-overlapping	NM_032564	DGAT2	diacylglycerol O-acyltransferase 2 isoform 1	+	75479777	75512581	539.335	91.1562	8.15048	6.83871
ASHGA5P015745	2.30302	up	noncoding	ENST00000423165	HHATL-AS1	GENCODE	557	chr3	+	42744144	42746120		GTTATGAGCGCCCATAGGGAAGATGTTGCCACTGTACGCAGTTGGGAGAAGAAGGACCTG	natural antisense	NM_020707	HHATL	protein-cysteine N-palmitoyltransferase HHAT-like protein	-	42734154	42744319	35.7405	5.98086	3.91683	2.7133
ASHGA5P022381	2.87808	up	noncoding	ENST00000555797	CTD-3006G17.2	GENCODE	411	chr14	-	27791284	28314492		TCTCATTAAGGTTTTGGTATGAAGATGATGCTGGTCTCATAGATGATGATGCTGGTCTCA	intergenic							86.6921	9.18891	5.36985	3.84474
ASHGA5P020537	2.29127	up	noncoding	ENST00000515467	SDHAP3	pseudogene	747	chr5	-	1572336	1593404		CTGGGAAGGTCAGTGTGGGTCACCCTGGGATATAGACCCGTAATCGACAAAACTTTGAAC								386.977	69.3096	7.66686	6.47071
ASHGA5P023592	3.55841	up	noncoding	ENST00000585232	RP11-549B18.2	pseudogene	1394	chr18	+	29304190	29305727		AAGTCTCCCATCAAAAGCAAGGAACTTTACTGTTTCGCCCAAGAACCGGAAGAAAGATCT								1873.3	233.732	9.94726	8.11602
ASHGA5P036158	2.51005	up	noncoding	uc002tte.3	BX648270	UCSC_knowngene	4566	chr2	+	132442469	132457442		TAGAAGCAGACGTCTACTCACTGTCATTCTTTTGTCTTTTGGAGAATAAAGTTAGCTATT	intergenic							108.755	14.4385	5.73681	4.4091
ASHGA5P052361	28.4295	up	noncoding	ENST00000513687	RP11-159K7.2	GENCODE	541	chr5	+	111964553	111966262		CCTCTTTCTTTATAGCAAATTACACCATTAATGTCATCCTGGCGAATGAAACAAGAGAAT	intergenic							355.64	5.98086	7.54262	2.7133
ASHGA5P030995	3.22826	up	noncoding	ENST00000561676	RP11-457I16.2	GENCODE	536	chr16	-	18581776	18583005	ENST00000574883	TCCATGAACTCCACTCCCTGGAGTCCTTTGCTAAGAGCAATGGAAAAAGAAACCAGAGAG	intergenic							2396.23	331.367	10.2973	8.60659
ASHGA5P039629	2.05644	up	noncoding	ENST00000506645	RP11-362F19.1	GENCODE	592	chr4	-	142240603	142244716		CACCCCAGTCTTTAACTCTATGCTCTGCTATCTCTTCCATCTAAAAATACAAAAACTGAT	intergenic							487.985	100.284	8.00596	6.96581
ASHGA5P016123	2.02239	up	noncoding	ENST00000427046	RP11-467D18.2	GENCODE	573	chr1	+	29550444	29551328		TGATAAAGAGGAGTAACTGAAGATAATTGGAGACTAACGTGATTTCCTCACTGCCATAAT	intronic antisense	NM_001024732	MECR	trans-2-enoyl-CoA reductase, mitochondrial isoform b	-	29519384	29557454	76.6852	11.8161	5.1766	4.16054
ASHGA5P016123	2.02239	up	noncoding	ENST00000427046	RP11-467D18.2	GENCODE	573	chr1	+	29550444	29551328		TGATAAAGAGGAGTAACTGAAGATAATTGGAGACTAACGTGATTTCCTCACTGCCATAAT	intronic antisense	NM_016011	MECR	trans-2-enoyl-CoA reductase, mitochondrial isoform a	-	29519384	29557454	76.6852	11.8161	5.1766	4.16054
ASHGA5P036914	3.14801	up	noncoding	TCONS_00025358	XLOC_012177	LincRNAs identified by Cabili et al	1210	chr17	+	33640547	33652439	TCONS_00025360, TCONS_00025362, TCONS_00025896	CAAGAAGCTACCCTCTCCCCACCAGACAGAGCAGGATGAGAGTTCTATAATCCTCAATAG	intergenic							6838.11	1007.12	11.8193	10.1649
ASHGA5P041400	4.67805	up	noncoding	ENST00000514207	CTB-46B19.2	GENCODE	248	chr5	+	138348335	138349377	ENST00000504658	CAGAGCAGTGGCTCTACAGTTTCTTGTTGGCTGAATTAAGCATTTAAAGAAATGTTTAAG	intronic antisense	NM_001037633	SIL1	nucleotide exchange factor SIL1 precursor	-	138282409	138534065	66.287	5.98086	4.93921	2.7133
ASHGA5P041400	4.67805	up	noncoding	ENST00000514207	CTB-46B19.2	GENCODE	248	chr5	+	138348335	138349377	ENST00000504658	CAGAGCAGTGGCTCTACAGTTTCTTGTTGGCTGAATTAAGCATTTAAAGAAATGTTTAAG	intronic antisense	NM_022464	SIL1	nucleotide exchange factor SIL1 precursor	-	138282409	138534065	66.287	5.98086	4.93921	2.7133
ASHGA5P041285	2.18437	up	noncoding	ENST00000509496	RP11-231G15.2	GENCODE	600	chr5	+	108803053	108803653		TGGCTGCTCTTTAAAGTGGATGTAAAGGATGTGAAAAGAGAGTAGACAAGAAATATACCA	intergenic							34.1232	5.98086	3.84052	2.7133
ASHGA5P045472	2.65938	up	noncoding	ENST00000444800	RP11-423C15.3	GENCODE	509	chr9	-	128506032	128508019		CCCGAGTCTGTCTTTGCTGTTTCTAAGGTAGTGATTATTAAAATGTCAAGGGAAATGAAA	intergenic							651.269	104.153	8.42668	7.01559
ASHGA5P022919	2.13578	up	noncoding	ENST00000565543	RP11-1006G14.2	GENCODE	438	chr15	-	72900977	72929260		GGTGTCTTCTGCCATAATTGAAAATCAAATTTAACAACTGTTTCCACCAGAAAACCATCA	intergenic							113.395	18.229	5.79979	4.70503
ASHGA5P021592	2.1069	up	noncoding	ENST00000535921	RP11-64B16.4	GENCODE	541	chr12	-	119619852	119621064		GTAATCTCAGCTCCCAATGACCCCATTTTACAGACGTGGAAATTGAGACTGCATGACTCA	intronic antisense	NM_014365	HSPB8	heat shock protein beta-8	+	119616594	119632551	2257.01	482.845	10.2067	9.1316
ASHGA5P032313	2.78898	up	noncoding	ENST00000577218	MIR4523	GENCODE	762	chr17	-	27696734	27717795		ATCGTCACCATTTCACCATTATCAGCAACAGACTCTAGAAACAACTTGGTGAAGGCTTGA	intronic antisense	ENST00000583121	TAOK1	TAO kinase 1 [Source:HGNC Symbol;Acc:29259]	+	27717481	27802721	42.1026	5.98086	4.19304	2.7133
ASHGA5P032313	2.78898	up	noncoding	ENST00000577218	MIR4523	GENCODE	762	chr17	-	27696734	27717795		ATCGTCACCATTTCACCATTATCAGCAACAGACTCTAGAAACAACTTGGTGAAGGCTTGA	natural antisense	ENST00000261716	TAOK1	TAO kinase 1 [Source:HGNC Symbol;Acc:29259]	+	27717617	27878922	42.1026	5.98086	4.19304	2.7133
ASHGA5P039737	2.05416	up	noncoding	TCONS_00022543	XLOC_010860	LincRNAs identified by Cabili et al	1541	chr14	+	70278478	70283285		TTGGAAGGGACTTCTGGGCTGGGATAAGAAGAAGCATAGTGCAGGACTCAGGAATGGGAT	intergenic							59.5237	8.32388	4.76603	3.72748
ASHGA5P055862	3.17696	up	noncoding	TCONS_00004488	XLOC_002383	LincRNAs identified by Cabili et al	1152	chr2	-	169197716	169200862		TGGTTTCTACCCCACACCCAATAAGAAAGAGGCTTAAGAGGAACATTAGTTCATGAGACT	intergenic							257.461	30.8745	7.05872	5.39107
ASHGA5P043182	6.09559	up	noncoding	ENST00000420245	AC002064.4	GENCODE	289	chr7	-	89895347	89899530		GCACTGGATCAATTGTGTATCTTTTATTCCTCCTGTACAAATAAAGACCTAAACTAGTAA	intronic antisense	NM_001039706	C7orf63	uncharacterized protein C7orf63 isoform 1	+	89874487	89940377	396.042	24.6535	7.70162	5.09386
ASHGA5P043182	6.09559	up	noncoding	ENST00000420245	AC002064.4	GENCODE	289	chr7	-	89895347	89899530		GCACTGGATCAATTGTGTATCTTTTATTCCTCCTGTACAAATAAAGACCTAAACTAGTAA	intronic antisense	NM_001160138	C7orf63	uncharacterized protein C7orf63 isoform 2	+	89874487	89940377	396.042	24.6535	7.70162	5.09386
ASHGA5P015190	2.64776	up	noncoding	ENST00000417715	AC073928.2	GENCODE	444	chr2	-	140861151	140889349		CTGATGTTTGGCCTTCCTGAATGTCATGTAATACGTATTCATTTTTTCCAGCTGAAAATA	intergenic							330.836	49.6806	7.42903	6.02426
ASHGA5P035667	3.00956	up	noncoding	ENST00000400768	AC114730.8	GENCODE	472	chr2	-	242674129	242674913		CTCAGGGCCCGGAGGGGAAGGGCAGGGAGCCGCTGGCTGCGCGCCTGGAAGTGGCCAAGG	natural antisense	NM_152783	D2HGDH	D-2-hydroxyglutarate dehydrogenase, mitochondrial precursor	+	242674029	242708231	44.9908	5.98086	4.30285	2.7133
ASHGA5P037987	3.85112	up	noncoding	ENST00000416406	RP3-508I15.14	GENCODE	500	chr22	+	39135007	39145046		CTGGGCAGGTCTTAGAGTGATGGGACAATTTTGACTGAATTTTACTGATGTTATTAAAAA	natural antisense	NM_001199579	SUN2	SUN domain-containing protein 2 isoform a	-	39130718	39152024	951.538	105.919	8.98365	7.03837
ASHGA5P037987	3.85112	up	noncoding	ENST00000416406	RP3-508I15.14	GENCODE	500	chr22	+	39135007	39145046		CTGGGCAGGTCTTAGAGTGATGGGACAATTTTGACTGAATTTTACTGATGTTATTAAAAA	natural antisense	NM_001199580	SUN2	SUN domain-containing protein 2 isoform b	-	39130718	39151467	951.538	105.919	8.98365	7.03837
ASHGA5P037987	3.85112	up	noncoding	ENST00000416406	RP3-508I15.14	GENCODE	500	chr22	+	39135007	39145046		CTGGGCAGGTCTTAGAGTGATGGGACAATTTTGACTGAATTTTACTGATGTTATTAAAAA	natural antisense	NM_015374	SUN2	SUN domain-containing protein 2 isoform b	-	39130718	39152024	951.538	105.919	8.98365	7.03837
ASHGA5P040079	3.53405	up	noncoding	ENST00000442020	AC108056.1	GENCODE	576	chr4	+	118755555	118791103		AGAAGTCCCATTCAGCCCAGTATTTGTTCTCAAATGTCATAAATGCTGTGGACAAGAAAC	intergenic							91.9463	7.76417	5.46545	3.64412
ASHGA5P028721	2.12664	up	noncoding	ENST00000445646	RP11-363G2.4	GENCODE	533	chr13	+	23426134	23426991		TGGTGTTGGGGGCAATAGGTTTGTGAATATTCTGTGGATATGTCCATGCATAGGTGTATA	intergenic							4749.37	1033.94	11.293	10.2044
ASHGA5P048437	2.3369	up	noncoding	ENST00000530283	RP11-794P6.6	GENCODE	1155	chr11	-	111384767	111397480		CCCACTAAAAGTTGCATAGACTCCAACAGTTGTAAATGATTACTTAAAAGAAGGGATACA	natural antisense	NM_001100388	C11orf88	UPF0722 protein C11orf88 isoform 2	+	111385509	111407756	36.2606	5.98086	3.9379	2.7133
ASHGA5P048437	2.3369	up	noncoding	ENST00000530283	RP11-794P6.6	GENCODE	1155	chr11	-	111384767	111397480		CCCACTAAAAGTTGCATAGACTCCAACAGTTGTAAATGATTACTTAAAAGAAGGGATACA	natural antisense	NM_207430	C11orf88	UPF0722 protein C11orf88 isoform 1	+	111385509	111407756	36.2606	5.98086	3.9379	2.7133
ASHGA5P030067	15.1167	up	noncoding	ENST00000560248	RP11-429D19.1	GENCODE	448	chr15	-	59558918	59563361		GTTAAACCTCTGAACCTCTGTTTTCAAGGATTAACAGATATAGTTGGATTTATTGGCTAC	intron sense-overlapping	NM_004998	MYO1E	unconventional myosin-Ie	-	59428167	59665071	358.2	7.70564	7.55334	3.63527
ASHGA5P056259	3.32648	up	noncoding	TCONS_00001501	XLOC_000844	LincRNAs identified by Cabili et al	337	chr1	-	56701943	56714875		TTTACATTTAGGTCCTGGGCTTTCTCTGCTAGAAGAGGCTGAATTCCTGGAGTACCTAGA	intergenic							368.018	43.9023	7.59128	5.85728
ASHGA5P023439	4.0705	up	noncoding	ENST00000580931	RP11-434D2.12	GENCODE	353	chr17	-	20479979	20482061		CAGACCCCTCTTAGCAGAATACTTCCATGAGGTAATAAAAGGTTTAATTTATTTCAGAAG	bidirectional	NM_001190790	CDRT15L2	CMT1A duplicated region transcript 15 protein-like protein	+	20483036	20484224	111.097	8.43162	5.76945	3.74425
ASHGA5P031580	3.80106	up	noncoding	TCONS_00006675	XLOC_003266	LincRNAs identified by Cabili et al	421	chr3	-	136977157	137039591		CTGTCAGTTTCTGGGACTTGTAGTTGACAGACATGCCGTTTTATTCAATTCATGACCTTG	intergenic							91.0164	6.96797	5.44829	3.52189
ASHGA5P026748	2.97482	up	noncoding	uc001pgr.3	BC040646	UCSC_knowngene	1952	chr11	+	101978616	101980568		CGTTTACCCCTCTCAAGTGAGTTTTTGCAGACTAACAGATAAGTGAAACAATTACAAAAT	intergenic							221.105	27.8684	6.82693	5.25413
ASHGA5P037711	11.4328	up	noncoding	uc003azp.1	AK057177	UCSC_knowngene	2229	chr22	-	41605125	41613360		CCAGGCTCCTCTGTGGATTTACAAATGATGATATTTTAACATGGTTCAAATAGAATACTG	natural antisense	NM_031488	L3MBTL2	lethal(3)malignant brain tumor-like protein 2	+	41601312	41627275	1558.55	54.9957	9.67263	6.15752
ASHGA5P031568	3.10778	up	noncoding	ENST00000567465	RP11-14N9.2	GENCODE	674	chr16	+	16752083	16757992		GTTCAAGGCTCTGCCCAAATATGTGATGGTGGAATTTATTATGATATGCAAATGATACTT	intergenic							46.2956	5.98086	4.34919	2.7133
ASHGA5P048915	3.00656	up	noncoding	uc002btf.1	BC021741	UCSC_knowngene	771	chr15	+	94443929	94517161		TATAACTTGAGATTTTCCCAGGGTTTATATACTCGTTAGAGTTGGAAACATGAAAATGGC	intergenic							44.948	5.98086	4.30142	2.7133
ASHGA5P033055	3.33636	up	noncoding	ENST00000578488	RP5-837J1.2	GENCODE	4656	chr17	+	33332106	33336762		AAGGCAAAATGAGTAAACAACCTCAGTTTTAATTCTTACTGAGGTTACTAACCAGCTATC	natural antisense	NM_001017368	RFFL	E3 ubiquitin-protein ligase rififylin	-	33336130	33390759	265.226	30.2493	7.10372	5.36545
ASHGA5P027485	4.43646	up	noncoding	ENST00000549930	RP11-511B23.2	GENCODE	249	chr12	-	93397533	93609455	ENST00000550324, NR_040096	TGAGCCACTGTGCCCGGCCAAATGAGCTATTTATGATGATCATAAGGACACAAGATAAGG	intergenic							3481.45	352.716	10.8381	8.6887
ASHGA5P048981	2.92422	up	noncoding	ENST00000568106	LA16c-358B7.3	GENCODE	3107	chr16	-	1369255	1372828	ENST00000567829	CATTTAGAAGTTCCTGTATTCCTAATAGGATCTGTGCCAGAGACAAAAACACAAGACGGG	natural antisense	NM_003345	UBE2I	SUMO-conjugating enzyme UBC9	+	1359627	1377019	273.911	36.288	7.15153	5.60348
ASHGA5P048981	2.92422	up	noncoding	ENST00000568106	LA16c-358B7.3	GENCODE	3107	chr16	-	1369255	1372828	ENST00000567829	CATTTAGAAGTTCCTGTATTCCTAATAGGATCTGTGCCAGAGACAAAAACACAAGACGGG	natural antisense	NM_194259	UBE2I	SUMO-conjugating enzyme UBC9	+	1359627	1377019	273.911	36.288	7.15153	5.60348
ASHGA5P048981	2.92422	up	noncoding	ENST00000568106	LA16c-358B7.3	GENCODE	3107	chr16	-	1369255	1372828	ENST00000567829	CATTTAGAAGTTCCTGTATTCCTAATAGGATCTGTGCCAGAGACAAAAACACAAGACGGG	natural antisense	NM_194260	UBE2I	SUMO-conjugating enzyme UBC9	+	1359153	1377019	273.911	36.288	7.15153	5.60348
ASHGA5P048981	2.92422	up	noncoding	ENST00000568106	LA16c-358B7.3	GENCODE	3107	chr16	-	1369255	1372828	ENST00000567829	CATTTAGAAGTTCCTGTATTCCTAATAGGATCTGTGCCAGAGACAAAAACACAAGACGGG	natural antisense	NM_194261	UBE2I	SUMO-conjugating enzyme UBC9	+	1359153	1377019	273.911	36.288	7.15153	5.60348
ASHGA5P028080	2.50586	up	noncoding	ENST00000557452	RP11-74M13.4	GENCODE	3942	chr12	+	57216768	57268052		GTGTAAAATGTGGTAGTGATACCTATATTTCTGCATCATGATATACTTGTCTAGGGATGC	intergenic							231.507	35.4012	6.89658	5.57127
ASHGA5P031844	2.24808	up	noncoding	TCONS_00006552	XLOC_003175	LincRNAs identified by Cabili et al	809	chr3	-	86254390	86271969		AATCAGCTCTCACTCTTTGTTCAGTGTCTCTCAACCTGTGACCTGTGACTATTCAGACCA	intergenic							559.377	106.04	8.20876	7.04007
ASHGA5P048448	2.28062	up	noncoding	ENST00000545514	RP11-661I21.2	GENCODE	494	chr11	-	113560054	113657508		TACAATGCCTAGCACAGTGCTAGGCTTAGAGTGAGTGATCTGCAGTGTTTTTTGTTTTTT	exon sense-overlapping	NM_030770	TMPRSS5	transmembrane protease serine 5	-	113558267	113577068	35.4266	5.98086	3.90273	2.7133
ASHGA5P048448	2.28062	up	noncoding	ENST00000545514	RP11-661I21.2	GENCODE	494	chr11	-	113560054	113657508		TACAATGCCTAGCACAGTGCTAGGCTTAGAGTGAGTGATCTGCAGTGTTTTTTGTTTTTT	intron sense-overlapping	NM_004724	ZW10	centromere/kinetochore protein zw10 homolog	-	113603904	113644485	35.4266	5.98086	3.90273	2.7133
ASHGA5P048448	2.28062	up	noncoding	ENST00000545514	RP11-661I21.2	GENCODE	494	chr11	-	113560054	113657508		TACAATGCCTAGCACAGTGCTAGGCTTAGAGTGAGTGATCTGCAGTGTTTTTTGTTTTTT	intronic antisense	NM_001101389	CLDN25	putative claudin-25	+	113650517	113651207	35.4266	5.98086	3.90273	2.7133
ASHGA5P015051	3.47339	up	noncoding	ENST00000416032	AC009411.1	GENCODE	374	chr2	-	21861302	21872374		ACTGAGACAGATATGAGCCCTGCATTTCTGAATGCCTTGAAAGAAAAACCAGCAAGTTGG	intergenic							51.0438	5.98086	4.50965	2.7133
ASHGA5P037112	2.56089	up	noncoding	ENST00000424252	RP4-724E16.2	GENCODE	1947	chr20	+	52169308	52191847		GTTCTCACCCACTGTTTCCATGATCACTCTCACAACAGAAAAATAAAATTGACAAGAAAA	intronic antisense	NM_006526	ZNF217	zinc finger protein 217	-	52183609	52199636	367.843	58.0989	7.5902	6.23355
ASHGA5P057399	2.75012	up	noncoding	TCONS_00016774	XLOC_007703	LincRNAs identified by Cabili et al	271	chr9	-	65764392	65777743		TGGAAGAAGGCTTGGTCCCCTTGGCTTGGTGAGATCATGAAATAAAAACATCAGTAGGAG	intergenic							748.81	116.589	8.63223	7.17274
ASHGA5P033391	2.53701	up	noncoding	NR_040050	LOC100507351	RefSeq	4232	chr17	+	75543022	75561103		ATCTCCTTCCCAGCTCTCCTTTTCTGTAAGACTTCACAGAACAGGTTCAAAATCCATTTG	intergenic							42500.3	8336.54	14.5487	13.2056
ASHGA5P026568	3.17454	up	noncoding	TCONS_00012608	XLOC_005479	LincRNAs identified by Cabili et al	1809	chr6	+	138144830	138146734		AATTTTGAGTTTCACATTTAACCTTGCAGTTTTATCCCTGGGGAGCTTCTGCCTGGATGG	intergenic							202.995	23.3835	6.69315	5.0266
ASHGA5P019745	6.98358	up	noncoding	ENST00000502354	RP11-91H12.3	GENCODE	547	chr5	+	175399617	175412859	ENST00000505248	AGAATTATCAGCTCATTTGTCATGTGGGGATCCTCTGTGTTGGGAACCGATGCTTGGTAT	intronic antisense	ENST00000514861	THOC3	THO complex 3 [Source:HGNC Symbol;Acc:19072]	-	175386885	175461683	95.0751	5.98086	5.51727	2.7133
ASHGA5P051029	3.44944	up	noncoding	ENST00000452336	RP4-530I15.6	GENCODE	638	chr20	+	49262007	49276828		ACACAGGATGTTCCTGTTGGTCCAGATACTTGAGCTAAAAGGTGATGGATACCTGGATGT	intronic antisense	ENST00000327979	FAM65C	family with sequence similarity 65, member C [Source:HGNC Symbol;Acc:16168]	-	49202644	49308065	50.7204	5.98086	4.49966	2.7133
ASHGA5P051029	3.44944	up	noncoding	ENST00000452336	RP4-530I15.6	GENCODE	638	chr20	+	49262007	49276828		ACACAGGATGTTCCTGTTGGTCCAGATACTTGAGCTAAAAGGTGATGGATACCTGGATGT	intronic antisense	ENST00000535356	FAM65C	family with sequence similarity 65, member C [Source:HGNC Symbol;Acc:16168]	-	49203336	49307916	50.7204	5.98086	4.49966	2.7133
ASHGA5P030175	3.5137	up	noncoding	TCONS_00009133	XLOC_004108	LincRNAs identified by Cabili et al	598	chr4	-	145122622	145132014		ATCCTTCCCCATGGTACAGCCCCAGAAAGATAAAAGTCTCAGAATAAAACACTGTACATG	intergenic							1227.66	152.665	9.35112	7.53813
ASHGA5P017751	6.08212	up	noncoding	ENST00000445389	DNAJC27-AS1	GENCODE	571	chr2	+	25194994	25250386		CCTGGCCTGGGAGTTAGAAAACACCAGGAAAAGGGTTGTTCCCACCTGGAAGAGAAATGC	bidirectional	NM_001198559	DNAJC27	dnaJ homolog subfamily C member 27 isoform 2	-	25166504	25194963	84.0062	5.98086	5.31788	2.7133
ASHGA5P017751	6.08212	up	noncoding	ENST00000445389	DNAJC27-AS1	GENCODE	571	chr2	+	25194994	25250386		CCTGGCCTGGGAGTTAGAAAACACCAGGAAAAGGGTTGTTCCCACCTGGAAGAGAAATGC	bidirectional	NM_016544	DNAJC27	dnaJ homolog subfamily C member 27 isoform 1	-	25166504	25194963	84.0062	5.98086	5.31788	2.7133
ASHGA5P049289	4.09588	up	noncoding	TCONS_00020595	XLOC_009912	LincRNAs identified by Cabili et al	1400	chr12	+	121555320	121558609		TCTCGTAGAAAACAAGAAGACATGTTGTAAATGAGTCAGGCCTCCTGGAGTCCAGGACTA	intergenic							145.612	11.6724	6.17884	4.14467
ASHGA5P045789	4.137	up	noncoding	ENST00000419815	RP11-380F14.2	GENCODE	373	chr9	+	86893133	86905046		CTCTCTTGGCCTCCTTTTTCCACCAGCAATGGAAAAGAAAAGAAATAACAATAATAAAGA	natural antisense	NM_001199633	SLC28A3	solute carrier family 28 member 3	-	86890764	86955694	685.549	68.3494	8.50129	6.45271
ASHGA5P045789	4.137	up	noncoding	ENST00000419815	RP11-380F14.2	GENCODE	373	chr9	+	86893133	86905046		CTCTCTTGGCCTCCTTTTTCCACCAGCAATGGAAAAGAAAAGAAATAACAATAATAAAGA	natural antisense	NM_022127	SLC28A3	solute carrier family 28 member 3	-	86890764	86983413	685.549	68.3494	8.50129	6.45271
ASHGA5P022313	2.12511	up	noncoding	NR_051984	LOC100507118	RefSeq	1528	chr15	+	91509598	91531854		CAAAACTATGGTATAACAGGACAACTAAGACTGCCCTGGCACCAGAGAAACTACAATCTA	natural antisense	NM_001267580	PRC1	protein regulator of cytokinesis 1 isoform 4	-	91509267	91537881	221.388	40.1901	6.82909	5.74156
ASHGA5P022313	2.12511	up	noncoding	NR_051984	LOC100507118	RefSeq	1528	chr15	+	91509598	91531854		CAAAACTATGGTATAACAGGACAACTAAGACTGCCCTGGCACCAGAGAAACTACAATCTA	natural antisense	NM_003981	PRC1	protein regulator of cytokinesis 1 isoform 1	-	91509267	91537881	221.388	40.1901	6.82909	5.74156
ASHGA5P022313	2.12511	up	noncoding	NR_051984	LOC100507118	RefSeq	1528	chr15	+	91509598	91531854		CAAAACTATGGTATAACAGGACAACTAAGACTGCCCTGGCACCAGAGAAACTACAATCTA	natural antisense	NM_199413	PRC1	protein regulator of cytokinesis 1 isoform 2	-	91509267	91537881	221.388	40.1901	6.82909	5.74156
ASHGA5P057372	5.67264	up	noncoding	TCONS_00016406	XLOC_007777	LincRNAs identified by Cabili et al	698	chr9	-	94246564	94249578		TTTCTCTCTCTCTGATCCAAAATGACTGCTGCATCAGTAAACACTTGGGAGTGAAGCAGG	intergenic							2755.44	213.721	10.5014	7.99736
ASHGA5P022135	2.61845	up	noncoding	ENST00000550049	RP11-81K13.1	GENCODE	732	chr12	+	75419753	75438573		ATAGTCCTTGCTATTCATCTTTAATTCAATCTTTTCATGGAACTTCCAGAGAAGAAGCCA	natural antisense	NM_001260497	KCNC2	potassium voltage-gated channel subfamily C member 2 isoform 4	-	75433857	75603528	62.3195	6.57193	4.83868	3.44996
ASHGA5P022135	2.61845	up	noncoding	ENST00000550049	RP11-81K13.1	GENCODE	732	chr12	+	75419753	75438573		ATAGTCCTTGCTATTCATCTTTAATTCAATCTTTTCATGGAACTTCCAGAGAAGAAGCCA	natural antisense	NM_001260498	KCNC2	potassium voltage-gated channel subfamily C member 2 isoform KV3.2d	-	75433857	75603528	62.3195	6.57193	4.83868	3.44996
ASHGA5P022135	2.61845	up	noncoding	ENST00000550049	RP11-81K13.1	GENCODE	732	chr12	+	75419753	75438573		ATAGTCCTTGCTATTCATCTTTAATTCAATCTTTTCATGGAACTTCCAGAGAAGAAGCCA	natural antisense	NM_001260499	KCNC2	potassium voltage-gated channel subfamily C member 2 isoform 6	-	75433857	75603528	62.3195	6.57193	4.83868	3.44996
ASHGA5P022135	2.61845	up	noncoding	ENST00000550049	RP11-81K13.1	GENCODE	732	chr12	+	75419753	75438573		ATAGTCCTTGCTATTCATCTTTAATTCAATCTTTTCATGGAACTTCCAGAGAAGAAGCCA	natural antisense	NM_139136	KCNC2	potassium voltage-gated channel subfamily C member 2 isoform KV3.2a	-	75433857	75603528	62.3195	6.57193	4.83868	3.44996
ASHGA5P022135	2.61845	up	noncoding	ENST00000550049	RP11-81K13.1	GENCODE	732	chr12	+	75419753	75438573		ATAGTCCTTGCTATTCATCTTTAATTCAATCTTTTCATGGAACTTCCAGAGAAGAAGCCA	natural antisense	NM_139137	KCNC2	potassium voltage-gated channel subfamily C member 2 isoform KV3.2b	-	75433857	75603528	62.3195	6.57193	4.83868	3.44996
ASHGA5P022135	2.61845	up	noncoding	ENST00000550049	RP11-81K13.1	GENCODE	732	chr12	+	75419753	75438573		ATAGTCCTTGCTATTCATCTTTAATTCAATCTTTTCATGGAACTTCCAGAGAAGAAGCCA	natural antisense	NM_153748	KCNC2	potassium voltage-gated channel subfamily C member 2 isoform KV3.2c	-	75433857	75603528	62.3195	6.57193	4.83868	3.44996
ASHGA5P048659	2.09957	up	noncoding	ENST00000510176	RP11-23P13.4	GENCODE	585	chr15	-	42117296	42120134		CATCCCAGGGTTAACAAACAATTGTGTTTATTGACAAGTTCATACATCAGTACAAACGGG	natural antisense	NM_001128608	MAPKBP1	mitogen-activated protein kinase-binding protein 1 isoform b	+	42066631	42120053	33.0807	5.98086	3.7834	2.7133
ASHGA5P048659	2.09957	up	noncoding	ENST00000510176	RP11-23P13.4	GENCODE	585	chr15	-	42117296	42120134		CATCCCAGGGTTAACAAACAATTGTGTTTATTGACAAGTTCATACATCAGTACAAACGGG	natural antisense	NM_001265611	MAPKBP1	mitogen-activated protein kinase-binding protein 1 isoform c	+	42066631	42120053	33.0807	5.98086	3.7834	2.7133
ASHGA5P048659	2.09957	up	noncoding	ENST00000510176	RP11-23P13.4	GENCODE	585	chr15	-	42117296	42120134		CATCCCAGGGTTAACAAACAATTGTGTTTATTGACAAGTTCATACATCAGTACAAACGGG	natural antisense	NM_014994	MAPKBP1	mitogen-activated protein kinase-binding protein 1 isoform a	+	42066631	42120053	33.0807	5.98086	3.7834	2.7133
ASHGA5P032858	7.18794	up	noncoding	TCONS_00029078	XLOC_014001	LincRNAs identified by Cabili et al	456	chr21	-	16049035	16125734		TCAGCCATGTGCTATAGAAACAGAAGGTGACAAATATAACCAAGGATTGGGAGGAGAAAA	intergenic							97.401	5.98086	5.55888	2.7133
ASHGA5P027928	2.10832	up	noncoding	TCONS_00011439	XLOC_005592	LincRNAs identified by Cabili et al	3273	chr6	-	5031989	5054657		AATAACAGGAAACAAGAAGAACTGCTGGCCTTATTCATAGTTAATAAAGAGAACCAGATG	intergenic							336.715	64.9281	7.45882	6.38272
ASHGA5P023664	2.3403	up	noncoding	HMlincRNA136+	HMlincRNA136	LincRNAs identified by Khalil et al	7999	chr1	+	208553827	208561826		AATGACTTGGTGTCCAATGCCTGGATAATTACTGTCACAAATGCGATCAGACGGGTGCTT	intergenic							36.3213	5.98086	3.94	2.7133
ASHGA5P031764	2.32336	up	noncoding	ENST00000563826	RP11-883G14.2	GENCODE	437	chr16	+	51051668	51069688		TTTCCTTTTTCCTTCTGCAGAAAACATGCTTTACATAGGATCTCTGAACTTAAAGAATGG	intergenic							227.71	37.7017	6.87057	5.65436
ASHGA5P052744	2.29567	up	noncoding	TCONS_00011228	XLOC_005806	LincRNAs identified by Cabili et al	1339	chr6	-	112221561	112230600		AAGCCAAGACCCTCCAGCTAGTGGAGAGTTGGGGCCTGCAGGAACTGAAAGGCAGGAGGG	intergenic							35.6343	5.98086	3.91222	2.7133
ASHGA5P056648	2.62376	up	noncoding	TCONS_00006909	XLOC_002727	LincRNAs identified by Cabili et al	425	chr3	+	88387572	88431938		GAGTGTGGTGGCCTCCTTAGCAGCTTCTTTTTCCATCAAGAAAATATTTCTGGACAAAAA	intergenic							594.791	95.9881	8.2997	6.90807
ASHGA5P007435	3.36451	up	noncoding	NR_045013	LMO3	RefSeq	3600	chr12	-	16701305	16761148	NR_045014	TGAAGTGTGCCTGCTGTGACTGTCGCTTGGGAGAGGCTCTTTGGTGTAACGGGAAACTGC	exon sense-overlapping	NM_001001395	LMO3	LIM domain only protein 3 isoform 1	-	16701305	16761148	587.547	72.5146	8.28357	6.53317
ASHGA5P007435	3.36451	up	noncoding	NR_045013	LMO3	RefSeq	3600	chr12	-	16701305	16761148	NR_045014	TGAAGTGTGCCTGCTGTGACTGTCGCTTGGGAGAGGCTCTTTGGTGTAACGGGAAACTGC	exon sense-overlapping	NM_001243609	LMO3	LIM domain only protein 3 isoform 1	-	16701305	16761148	587.547	72.5146	8.28357	6.53317
ASHGA5P007435	3.36451	up	noncoding	NR_045013	LMO3	RefSeq	3600	chr12	-	16701305	16761148	NR_045014	TGAAGTGTGCCTGCTGTGACTGTCGCTTGGGAGAGGCTCTTTGGTGTAACGGGAAACTGC	exon sense-overlapping	NM_001243610	LMO3	LIM domain only protein 3 isoform 1	-	16701305	16759734	587.547	72.5146	8.28357	6.53317
ASHGA5P007435	3.36451	up	noncoding	NR_045013	LMO3	RefSeq	3600	chr12	-	16701305	16761148	NR_045014	TGAAGTGTGCCTGCTGTGACTGTCGCTTGGGAGAGGCTCTTTGGTGTAACGGGAAACTGC	exon sense-overlapping	NM_001243611	LMO3	LIM domain only protein 3 isoform 2	-	16701305	16758313	587.547	72.5146	8.28357	6.53317
ASHGA5P007435	3.36451	up	noncoding	NR_045013	LMO3	RefSeq	3600	chr12	-	16701305	16761148	NR_045014	TGAAGTGTGCCTGCTGTGACTGTCGCTTGGGAGAGGCTCTTTGGTGTAACGGGAAACTGC	exon sense-overlapping	NM_001243612	LMO3	LIM domain only protein 3 isoform 3	-	16701305	16758904	587.547	72.5146	8.28357	6.53317
ASHGA5P007435	3.36451	up	noncoding	NR_045013	LMO3	RefSeq	3600	chr12	-	16701305	16761148	NR_045014	TGAAGTGTGCCTGCTGTGACTGTCGCTTGGGAGAGGCTCTTTGGTGTAACGGGAAACTGC	exon sense-overlapping	NM_001243613	LMO3	LIM domain only protein 3 isoform 4	-	16701305	16760084	587.547	72.5146	8.28357	6.53317
ASHGA5P007435	3.36451	up	noncoding	NR_045013	LMO3	RefSeq	3600	chr12	-	16701305	16761148	NR_045014	TGAAGTGTGCCTGCTGTGACTGTCGCTTGGGAGAGGCTCTTTGGTGTAACGGGAAACTGC	exon sense-overlapping	NM_018640	LMO3	LIM domain only protein 3 isoform 1	-	16701305	16759536	587.547	72.5146	8.28357	6.53317
ASHGA5P026613	2.93077	up	noncoding	TCONS_00011997	XLOC_005511	LincRNAs identified by Cabili et al	656	chr6	+	155844868	155847204		AATCGTCTCCTTTCTTTTGTTCCCTGTCGTCAAATGCATGGCCTCTGATGCTGAACATTC	intergenic							1775.02	269.614	9.86982	8.31854
ASHGA5P058026	2.45517	up	noncoding	TCONS_00025482	XLOC_012303	LincRNAs identified by Cabili et al	1721	chr17	+	71908270	71911948		CAGCAGTATGGATATTTCCCACGAGCCTCTGACGGGTGCTCTGAGAAAGATTTGGGCCGG	intergenic							77.3795	9.57819	5.19386	3.89804
ASHGA5P056304	2.23437	up	noncoding	TCONS_00002078	XLOC_000266	LincRNAs identified by Cabili et al	263	chr1	+	79842762	79871942		TATGAACAAGGGATTTCACTGTTTTCTGCTATCTGGATTTTCCCAAAGATCCGCTAAATC	intergenic							265.733	46.9599	7.10612	5.94625
ASHGA5P022172	2.68276	up	noncoding	ENST00000551067	CTD-2311B13.1	GENCODE	418	chr14	+	19515340	19519837		GGGCGTTTTTCTTTCATGGTTCATCCATATGGCTCCAAATGAAAATTACATTAATTATGG	intergenic							92.3416	10.7834	5.47194	4.04822
ASHGA5P003595	3.26345	up	noncoding	NR_027459	SYT14	RefSeq	4942	chr1	+	210111518	210337633		GCAACTCATGGGCTGTGACTCCCAAATGAGCGTGTCAGAAATGTCGTGTAGTGAAAGTAC	exon sense-overlapping	NM_001146261	SYT14	synaptotagmin-14 isoform 1	+	210111518	210337633	95.1768	8.94389	5.51889	3.81249
ASHGA5P003595	3.26345	up	noncoding	NR_027459	SYT14	RefSeq	4942	chr1	+	210111518	210337633		GCAACTCATGGGCTGTGACTCCCAAATGAGCGTGTCAGAAATGTCGTGTAGTGAAAGTAC	exon sense-overlapping	NM_001146262	SYT14	synaptotagmin-14 isoform 3	+	210111518	210337633	95.1768	8.94389	5.51889	3.81249
ASHGA5P003595	3.26345	up	noncoding	NR_027459	SYT14	RefSeq	4942	chr1	+	210111518	210337633		GCAACTCATGGGCTGTGACTCCCAAATGAGCGTGTCAGAAATGTCGTGTAGTGAAAGTAC	exon sense-overlapping	NM_001146264	SYT14	synaptotagmin-14 isoform 2	+	210111518	210337633	95.1768	8.94389	5.51889	3.81249
ASHGA5P003595	3.26345	up	noncoding	NR_027459	SYT14	RefSeq	4942	chr1	+	210111518	210337633		GCAACTCATGGGCTGTGACTCCCAAATGAGCGTGTCAGAAATGTCGTGTAGTGAAAGTAC	exon sense-overlapping	NM_001256006	SYT14	synaptotagmin-14 isoform 5	+	210111518	210337633	95.1768	8.94389	5.51889	3.81249
ASHGA5P003595	3.26345	up	noncoding	NR_027459	SYT14	RefSeq	4942	chr1	+	210111518	210337633		GCAACTCATGGGCTGTGACTCCCAAATGAGCGTGTCAGAAATGTCGTGTAGTGAAAGTAC	exon sense-overlapping	NM_153262	SYT14	synaptotagmin-14 isoform 4	+	210111518	210337633	95.1768	8.94389	5.51889	3.81249
ASHGA5P007190	2.39815	up	noncoding	ENST00000329244	WASIR2	GENCODE	1080	chr16	+	72909	75123		AGATGCAGGTTACGGATGACCCACCCAGGAGGGGCCATGGCTTCGAGACACCTGAGGACA	intergenic							37.1722	5.98086	3.97522	2.7133
ASHGA5P022134	6.67362	up	noncoding	ENST00000550042	RP1-34H18.1	GENCODE	991	chr12	+	77718420	77966055		CCTCGGCCAGGTTTACAGGAAATCTGTCATTTTTTATTAAAATGGAAAACTGTGAAGAAA	intergenic							91.2147	5.98086	5.45177	2.7133
ASHGA5P022939	3.47605	up	noncoding	ENST00000565893	PWRN1	GENCODE	818	chr15	+	24738283	24758291		ATCTCCCAAGGTTTCAAATAATTCATCAGTGAATTCTTCTCAACCTGGTCAATCATGTGA	intergenic							1586.02	198.937	9.69745	7.9
ASHGA5P038666	2.25496	up	noncoding	ENST00000423193	AC090044.2	GENCODE	497	chr3	+	898806	899774		ACTCAGCTGCCCGAACTCACAGAATATCAGTAACAGCACCGAAACTTCACAGGAAAAATG	intergenic							75.2692	10.1253	5.14438	3.97128
ASHGA5P047995	2.01455	up	noncoding	ENST00000530430	RP11-1L12.3	GENCODE	879	chr11	-	27084566	27241633	ENST00000525302	CTAACGCTGTGTAATTCTATGTTCTGCCATTTTGAAGCAAAGTGGAACCAGAAGTGAGAG	intronic antisense	NM_003986	BBOX1	gamma-butyrobetaine dioxygenase	+	27062508	27149354	31.9229	5.98086	3.72376	2.7133
ASHGA5P016099	7.13185	up	noncoding	ENST00000426786	AL592284.1	GENCODE	324	chr1	-	144481626	144521970	ENST00000417986, ENST00000422629, ENST00000429388, NM_001178055, NR_024584	GGGAGAACTGGACTTATTTAATGGGGATGTGTTCAAGGCAAGACCGAATTCAGAAGGATA	natural antisense	ENST00000538264	AL592284.2	Uncharacterized protein [Source:UniProtKB/TrEMBL;Acc:F5H305]	+	144339737	144521058	2205.68	131.639	10.1764	7.34208
ASHGA5P041690	2.35919	up	noncoding	TCONS_00021040	XLOC_009643	LincRNAs identified by Cabili et al	532	chr12	+	8717522	8718789	TCONS_00020304	GCGCCCAAGGATGAGGAACGTTCCAAGACACTGAGTGATTTGCTGAAAATCACACATCTA	intergenic							36.6192	5.98086	3.9516	2.7133
ASHGA5P046365	2.48728	up	noncoding	ENST00000414071	RP11-143G3.1	GENCODE	378	chrX	-	144314448	144315139		AAGAATGTTTCTCTTCAGTGTTCAAAGTACAAAAGCATTTAAGCAAGAGTTGCAGCCAAG	intergenic							38.2335	5.98086	4.02787	2.7133
ASHGA5P034863	8.64269	up	noncoding	NR_033997	RNF144A-AS1	RefSeq	2348	chr2	-	7052406	7058813		GCATGGAAGGTGACTACTCATGACTGCAACTTAGAGAACAAGGGTTATAATAAAAATAAA	intronic antisense	NM_014746	RNF144A	probable E3 ubiquitin-protein ligase RNF144A	+	7057522	7184309	213.357	7.84572	6.76995	3.65847
ASHGA5P019521	2.72729	up	noncoding	NR_027783	SAT1	RefSeq	1199	chrX	+	23801274	23804327		ACTCCGGAAGGTTACAGTCTCTAGCTTCGCCATGTACATGGCCCTTCCGTGTACATGGAT	exon sense-overlapping	NM_002970	SAT1	diamine acetyltransferase 1	+	23801274	23804327	49051.6	9080.25	14.7716	13.3241
ASHGA5P029112	2.97996	up	noncoding	ENST00000557062	RP11-816J8.1	GENCODE	522	chr14	-	49524430	49544223		TTTCTAGAGGATGCCTCCCACAGAAAAAGTGCTCAATAAATATCTGTCATTGGTGAAAAC	intergenic							507.324	70.1777	8.06217	6.48688
ASHGA5P058111	2.13691	up	noncoding	TCONS_00026597	XLOC_012622	LincRNAs identified by Cabili et al	351	chr18	+	8974492	8982663		GCCTAGAAGGATGCCCAATGCCCAGATGGCAACAGCGCCCTCACATGCTATGTACAATTC	intergenic							165.236	28.4106	6.37443	5.27891
ASHGA5P029549	2.36637	up	noncoding	ENST00000554055	RP11-841O20.2	GENCODE	581	chr14	+	53107556	53108284		GAGCCAGTAGAAGGTGACAAAGTAGAGGTAAGAATATTCCTTCAAAAAGATTGGCAGCTA	natural antisense	ENST00000395686	ERO1L	ERO1-like (S. cerevisiae) [Source:HGNC Symbol;Acc:13280]	-	53106633	53162423	7447.71	1489.32	11.957	10.7144
ASHGA5P039997	2.07147	up	noncoding	ENST00000511895	RP11-438E5.1	GENCODE	795	chr4	+	80132838	80149040		GAAATTTCAGAAGATGCAATGCCTGAATGGCTCACTTTGCAGGAAAACAGAAGAACCAAG	intergenic							32.7107	5.98086	3.76396	2.7133
ASHGA5P016569	5.34943	up	noncoding	ENST00000431761	KIAA0664L3	GENCODE	723	chr16	+	31716990	31718672	NR_024034, uc002ecl.4, uc002ecm.4	CCCAGAGCAGCCCCAGTACTGGAACGAGGAGCTGCAGATGATGAGGGACCTACCCAACAA	intergenic							188.532	11.8188	6.58051	4.16113
ASHGA5P049988	2.19654	up	noncoding	TCONS_00018108	XLOC_008370	LincRNAs identified by Cabili et al	300	chr10	+	6632923	6657409		TTTCTGTGCAAATTGGGGAAGGCTGTTGATAATCGGTGGATGCTATAGTGCCCATGGAAA	intergenic							34.2723	5.98086	3.84853	2.7133
ASHGA5P037790	2.08374	up	noncoding	ENST00000453421	CECR9	GENCODE	199	chr22	+	17809923	17810122		AAGAACACAGCTGGTTTACCTGCACAGGAGCTAAATACTTTGCAATTCCATTGGCTGAGC	intergenic							32.8589	5.98086	3.77248	2.7133
ASHGA5P000486	2.01306	up	noncoding	chr6:91443800-91462575+	chr6:91443800-91462575	LincRNAs identified by Khalil et al	18775	chr6	+	91387079	91405854		TGGCAGCTTTCTGTGGAACACTTCTGACCCATGTAATCCTAGAAAACTCTACCATCCAGT	intergenic							386.274	79.4407	7.66401	6.65463
ASHGA5P014728	2.68737	up	noncoding	ENST00000412816	LINC00470	GENCODE	2031	chr18	-	1268311	1407181	ENST00000581430	ACTATTTAAGTGATCTCTTCTGTCAGTTTCTTTTACCATCAGAGGACACAGCAGCAAGGT	intergenic							68.2411	7.20646	4.98919	3.563
ASHGA5P046876	2.5786	up	noncoding	ENST00000442700	RP11-255M1.1	GENCODE	534	chr10	-	50504494	50507063		ACATTTGTTTAGGGAAACATTAAAAACAGGAGAGTGTGTGCCTTGGAGCCAGAGCCCAGA	bidirectional	NM_001135196	C10orf71	uncharacterized protein C10orf71 isoform 1	+	50507186	50535537	124.185	16.4535	5.94128	4.5747
ASHGA5P046876	2.5786	up	noncoding	ENST00000442700	RP11-255M1.1	GENCODE	534	chr10	-	50504494	50507063		ACATTTGTTTAGGGAAACATTAAAAACAGGAGAGTGTGTGCCTTGGAGCCAGAGCCCAGA	bidirectional	NM_199459	C10orf71	uncharacterized protein C10orf71 isoform 2	+	50507186	50535537	124.185	16.4535	5.94128	4.5747
ASHGA5P040948	2.50409	up	noncoding	ENST00000514569	CTD-2194D22.4	GENCODE	1635	chr5	+	1887445	1900607		ACCCATTTTCCCCAACCAATTTGCTTTGGAGCAAGTTCAGGGTATCATATCTGTAAAAAA	bidirectional	ENST00000505790	IRX4	iroquois homeobox 4 [Source:HGNC Symbol;Acc:6129]	-	1877561	1887332	186.11	27.44	6.55974	5.23545
ASHGA5P040948	2.50409	up	noncoding	ENST00000514569	CTD-2194D22.4	GENCODE	1635	chr5	+	1887445	1900607		ACCCATTTTCCCCAACCAATTTGCTTTGGAGCAAGTTCAGGGTATCATATCTGTAAAAAA	bidirectional	ENST00000513692	IRX4	iroquois homeobox 4 [Source:HGNC Symbol;Acc:6129]	-	1877927	1887350	186.11	27.44	6.55974	5.23545
ASHGA5P036357	3.99469	up	noncoding	TCONS_00026299	XLOC_012643	LincRNAs identified by Cabili et al	691	chr18	+	22080014	22081308		AAGAAAGATAGAAGTGACTCAGCTCTGAAGTTCTGAAATGATCAGCCATCAGCGTGGCAT	intergenic							57.5852	5.98086	4.71139	2.7133
ASHGA5P016552	5.11185	up	noncoding	ENST00000431609	RP5-899B16.1	GENCODE	956	chr6	+	140176055	140181288		CTGGAGTAAATTAAGCCAGCAGCAAATAATCCCAAAGGAGGTAAACATCTAAAAGAAAGG	intergenic							158.196	9.96877	6.30626	3.95241
ASHGA5P041495	3.60988	up	noncoding	TCONS_00020490	XLOC_009815	LincRNAs identified by Cabili et al	516	chr12	+	79194900	79196894		CTGGGGAGCTCTTCGGCTAATTTGTTTTCCATGTATAGTGAATGTTTTCAAACATAAATT	intergenic							52.74	5.98086	4.56526	2.7133
ASHGA5P044869	3.58811	up	noncoding	ENST00000530194	RP11-159H10.3	GENCODE	572	chr8	+	70755533	70767206		GAGAGAAAGCACTGTGAGTAGATTTGATCAGATACTTTATTTGTGTTGTTGGTTCTGAAA	intergenic							52.4523	5.98086	4.55653	2.7133
ASHGA5P037855	2.29933	up	noncoding	ENST00000444093	KB-318B8.7	GENCODE	558	chr22	+	24497651	24499317		CCAGTCCTATATTTCCATTGCTTTGCTCTTTCTTGCTTTAAAATAAACAACAAAGGCAAC	intron sense-overlapping	NM_001199281	CABIN1	calcineurin-binding protein cabin-1 isoform a	+	24407819	24574596	269.899	46.338	7.13112	5.92991
ASHGA5P037855	2.29933	up	noncoding	ENST00000444093	KB-318B8.7	GENCODE	558	chr22	+	24497651	24499317		CCAGTCCTATATTTCCATTGCTTTGCTCTTTCTTGCTTTAAAATAAACAACAAAGGCAAC	intron sense-overlapping	NM_001201429	CABIN1	calcineurin-binding protein cabin-1 isoform b	+	24407764	24574596	269.899	46.338	7.13112	5.92991
ASHGA5P037855	2.29933	up	noncoding	ENST00000444093	KB-318B8.7	GENCODE	558	chr22	+	24497651	24499317		CCAGTCCTATATTTCCATTGCTTTGCTCTTTCTTGCTTTAAAATAAACAACAAAGGCAAC	intron sense-overlapping	NM_012295	CABIN1	calcineurin-binding protein cabin-1 isoform a	+	24407764	24574596	269.899	46.338	7.13112	5.92991
ASHGA5P036211	2.03731	up	noncoding	TCONS_00027767	XLOC_013356	LincRNAs identified by Cabili et al	2447	chr19	-	45248301	45250906		TTTACCTGCTCAAAGTCCTGAGAGGGAAACGAAATTCCATCTGGAAGTCTGTAGGCTTGA	intergenic							32.2656	5.98086	3.73997	2.7133
ASHGA5P038123	2.05394	up	noncoding	ENST00000424242	AC090952.5	GENCODE	446	chr3	-	14689700	14690939		ATCTTAACCTTTGTTCTATCTTCAACACCGCTGGCTCTAACAAATTACTCAGCAGTGAAT	intergenic							110.351	18.4788	5.75913	4.72074
ASHGA5P020899	6.47864	up	noncoding	ENST00000521685	RP11-326E22.1	GENCODE	685	chr8	+	72067691	72116458		GAGCAGCAGAGACAGGAAATCAAGTTCTCAGCTTGTTAATTAAGTTAAAAATACAGAAGT	natural antisense	NM_000503	EYA1	eyes absent homolog 1 isoform b	-	72109667	72274467	88.802	5.98086	5.40899	2.7133
ASHGA5P020899	6.47864	up	noncoding	ENST00000521685	RP11-326E22.1	GENCODE	685	chr8	+	72067691	72116458		GAGCAGCAGAGACAGGAAATCAAGTTCTCAGCTTGTTAATTAAGTTAAAAATACAGAAGT	natural antisense	NM_172058	EYA1	eyes absent homolog 1 isoform b	-	72109667	72268979	88.802	5.98086	5.40899	2.7133
ASHGA5P020899	6.47864	up	noncoding	ENST00000521685	RP11-326E22.1	GENCODE	685	chr8	+	72067691	72116458		GAGCAGCAGAGACAGGAAATCAAGTTCTCAGCTTGTTAATTAAGTTAAAAATACAGAAGT	natural antisense	NM_172059	EYA1	eyes absent homolog 1 isoform c	-	72109667	72268979	88.802	5.98086	5.40899	2.7133
ASHGA5P020899	6.47864	up	noncoding	ENST00000521685	RP11-326E22.1	GENCODE	685	chr8	+	72067691	72116458		GAGCAGCAGAGACAGGAAATCAAGTTCTCAGCTTGTTAATTAAGTTAAAAATACAGAAGT	natural antisense	NM_172060	EYA1	eyes absent homolog 1 isoform a	-	72109667	72268979	88.802	5.98086	5.40899	2.7133
ASHGA5P031169	2.3652	up	noncoding	ENST00000562178	RP11-467J12.4	GENCODE	464	chr16	-	53069601	53086785		AGCTACTTCACTGCAGGCTGGTGCCCTGGTGAAGGTGAATCAGTCAGAGGAGTGCTGACT	intergenic							110.739	15.7842	5.76408	4.52211
ASHGA5P020358	2.13631	up	noncoding	ENST00000512210	RP11-133F8.2	GENCODE	511	chr5	-	91745962	91975204		AATTCTTTTTATCTGAAACGAAGCCAAGCAAAGCAACATCACCTTCTGGAAAGTGCAGAA	intergenic							33.5032	5.98086	3.80842	2.7133
ASHGA5P021493	4.21091	up	noncoding	ENST00000533437	RP11-21L23.4	GENCODE	538	chr11	-	76470959	76479267		ACTTTGCCAGGGTTTGTTGGTGTCTTGGGGTAAGAGGCTCTTCAGGCTGAAAGGTGAGCG	intergenic							313.482	28.3386	7.35012	5.27598
ASHGA5P022556	14.8367	up	noncoding	ENST00000558738	RP5-823G15.5	GENCODE	542	chr20	-	52069596	52120853		AGGAGAAGACAATAAGCAAGCAAGCCATCAAGACCACGTCAGATGAGACGAATAAAGTCA	intronic antisense	NM_001193421	TSHZ2	teashirt homolog 2 isoform 2	+	51801821	52111869	191.486	5.98086	6.6044	2.7133
ASHGA5P022556	14.8367	up	noncoding	ENST00000558738	RP5-823G15.5	GENCODE	542	chr20	-	52069596	52120853		AGGAGAAGACAATAAGCAAGCAAGCCATCAAGACCACGTCAGATGAGACGAATAAAGTCA	intronic antisense	NM_173485	TSHZ2	teashirt homolog 2 isoform 1	+	51588945	52111869	191.486	5.98086	6.6044	2.7133
ASHGA5P041291	2.97264	up	noncoding	ENST00000513221	CTC-426B10.1	GENCODE	523	chr5	+	111066085	111067878		CACTTACCACAAGGAAACAATGAGTTTCAAACTACTTCTATACATCAAAAGAGTACATGG	natural antisense	NM_001142474	NREP	neuronal regeneration-related protein isoform b	-	111064999	111312628	227.951	28.9012	6.8729	5.30115
ASHGA5P041291	2.97264	up	noncoding	ENST00000513221	CTC-426B10.1	GENCODE	523	chr5	+	111066085	111067878		CACTTACCACAAGGAAACAATGAGTTTCAAACTACTTCTATACATCAAAAGAGTACATGG	natural antisense	NM_001142475	NREP	neuronal regeneration-related protein isoform c	-	111064999	111312628	227.951	28.9012	6.8729	5.30115
ASHGA5P041291	2.97264	up	noncoding	ENST00000513221	CTC-426B10.1	GENCODE	523	chr5	+	111066085	111067878		CACTTACCACAAGGAAACAATGAGTTTCAAACTACTTCTATACATCAAAAGAGTACATGG	natural antisense	NM_001142476	NREP	neuronal regeneration-related protein isoform a	-	111064999	111093915	227.951	28.9012	6.8729	5.30115
ASHGA5P041291	2.97264	up	noncoding	ENST00000513221	CTC-426B10.1	GENCODE	523	chr5	+	111066085	111067878		CACTTACCACAAGGAAACAATGAGTTTCAAACTACTTCTATACATCAAAAGAGTACATGG	natural antisense	NM_001142477	NREP	neuronal regeneration-related protein isoform a	-	111064999	111093793	227.951	28.9012	6.8729	5.30115
ASHGA5P041291	2.97264	up	noncoding	ENST00000513221	CTC-426B10.1	GENCODE	523	chr5	+	111066085	111067878		CACTTACCACAAGGAAACAATGAGTTTCAAACTACTTCTATACATCAAAAGAGTACATGG	natural antisense	NM_001142478	NREP	neuronal regeneration-related protein isoform a	-	111064999	111093399	227.951	28.9012	6.8729	5.30115
ASHGA5P041291	2.97264	up	noncoding	ENST00000513221	CTC-426B10.1	GENCODE	523	chr5	+	111066085	111067878		CACTTACCACAAGGAAACAATGAGTTTCAAACTACTTCTATACATCAAAAGAGTACATGG	natural antisense	NM_001142479	NREP	neuronal regeneration-related protein isoform a	-	111064999	111093252	227.951	28.9012	6.8729	5.30115
ASHGA5P041291	2.97264	up	noncoding	ENST00000513221	CTC-426B10.1	GENCODE	523	chr5	+	111066085	111067878		CACTTACCACAAGGAAACAATGAGTTTCAAACTACTTCTATACATCAAAAGAGTACATGG	natural antisense	NM_001142480	NREP	neuronal regeneration-related protein isoform a	-	111064999	111093252	227.951	28.9012	6.8729	5.30115
ASHGA5P041291	2.97264	up	noncoding	ENST00000513221	CTC-426B10.1	GENCODE	523	chr5	+	111066085	111067878		CACTTACCACAAGGAAACAATGAGTTTCAAACTACTTCTATACATCAAAAGAGTACATGG	natural antisense	NM_001142481	NREP	neuronal regeneration-related protein isoform a	-	111064999	111093106	227.951	28.9012	6.8729	5.30115
ASHGA5P041291	2.97264	up	noncoding	ENST00000513221	CTC-426B10.1	GENCODE	523	chr5	+	111066085	111067878		CACTTACCACAAGGAAACAATGAGTTTCAAACTACTTCTATACATCAAAAGAGTACATGG	natural antisense	NM_001142482	NREP	neuronal regeneration-related protein isoform a	-	111064999	111093104	227.951	28.9012	6.8729	5.30115
ASHGA5P041291	2.97264	up	noncoding	ENST00000513221	CTC-426B10.1	GENCODE	523	chr5	+	111066085	111067878		CACTTACCACAAGGAAACAATGAGTTTCAAACTACTTCTATACATCAAAAGAGTACATGG	natural antisense	NM_001142483	NREP	neuronal regeneration-related protein isoform a	-	111064999	111091948	227.951	28.9012	6.8729	5.30115
ASHGA5P041291	2.97264	up	noncoding	ENST00000513221	CTC-426B10.1	GENCODE	523	chr5	+	111066085	111067878		CACTTACCACAAGGAAACAATGAGTTTCAAACTACTTCTATACATCAAAAGAGTACATGG	natural antisense	NM_004772	NREP	neuronal regeneration-related protein isoform a	-	111064999	111092945	227.951	28.9012	6.8729	5.30115
ASHGA5P032115	3.13539	up	noncoding	TCONS_00007128	XLOC_003063	LincRNAs identified by Cabili et al	326	chr3	-	19050880	19053734		TGTCATAACTCCTCACTGGGTTTGCAGCAGATAGATGAGAGCTGGTGTAAGACTACAATG	intergenic							46.6793	5.98086	4.36195	2.7133
ASHGA5P017762	14.0764	up	noncoding	ENST00000445458	FANK1-AS1	GENCODE	428	chr10	-	127660756	127661695		TCAGAAATGCCAATGGTGACTAGCAGAGTGCAAACATTACTATGACAATGGAGCAGAGGC	intronic antisense	NM_145235	FANK1	fibronectin type 3 and ankyrin repeat domains protein 1	+	127585107	127698161	182.21	5.98086	6.52851	2.7133
ASHGA5P048159	2.57995	up	noncoding	TCONS_00017457	XLOC_008058	LincRNAs identified by Cabili et al	548	chrX	+	119125486	119126833	TCONS_00017237	AGTGTAAATAAAGTTCCATTCCTTCTAACAATGGTATCCTTTAGAGAACACTTCTGTGTG	intergenic							286.602	43.8375	7.22295	5.8556
ASHGA5P044960	8.62601	up	noncoding	uc003ylb.1	AK001351	UCSC_knowngene	1842	chr8	+	104133259	104147519		AATCTACAGAAAATGCTCTCTCTTCAAGTTCAGAAAGAAGCTACAATCTGCTTTTCCTTT	natural antisense	ENST00000436771	C8orf56	chromosome 8 open reading frame 56 [Source:HGNC Symbol;Acc:28595]	-	104145190	104153570	54530.2	3241.7	14.9315	11.8228
ASHGA5P044960	8.62601	up	noncoding	uc003ylb.1	AK001351	UCSC_knowngene	1842	chr8	+	104133259	104147519		AATCTACAGAAAATGCTCTCTCTTCAAGTTCAGAAAGAAGCTACAATCTGCTTTTCCTTT	natural antisense	ENST00000521246	C8orf56	chromosome 8 open reading frame 56 [Source:HGNC Symbol;Acc:28595]	-	104145193	104153703	54530.2	3241.7	14.9315	11.8228
ASHGA5P023733	2.61931	up	noncoding	HMlincRNA1622-	HMlincRNA1622	LincRNAs identified by Khalil et al	70890	chrX	-	136563527	136634417		CCACGGCTCAACCTGCTTTCTGTTTCATTGCCTTGAAAGGAAAGACATCTGGAGAAAATT	intergenic							145.712	19.5254	6.18064	4.79146
ASHGA5P058571	5.15123	up	noncoding	uc010lps.1	LOC285972	UCSC_knowngene	1853	chr7	+	150130741	150145228		GCCTAGATGGTCGTTTTCAGTGAGAGGATTGGCATGAAGAATCCTTGGGACACAGGAATC	intergenic							631.46	49.358	8.38098	6.01606
ASHGA5P037395	3.90721	up	noncoding	ENST00000428669	LINC00478	GENCODE	422	chr21	+	17763933	17979438	ENST00000441820, ENST00000453910, ENST00000458468	CCTTTGAATTAGCTTTCCCTAGGCCATGAGTCAACATTAGTAGTTTATACATCCAAATTG	intergenic							227.8	21.3459	6.87144	4.9053
ASHGA5P034417	2.38553	up	noncoding	ENST00000398173	AC011491.6	pseudogene	543	chr19	+	6396390	6412349		GGCTTCCTCATCGATGGCTTTCCCCAGGAGGTGAAGCAGGCCATGGAGTTTGAGCGCATC								172.973	26.7006	6.44996	5.19565
ASHGA5P016671	4.2282	up	noncoding	uc010fca.1	AK311113	UCSC_knowngene	2863	chr2	-	56400668	56412905		AAAGAAAGTTAGTGGGCTTGGGGTACTATGGCAGAAATGGCCAGGGAAGGGTTTATCTAA	intronic antisense	NM_001080433	CCDC85A	coiled-coil domain-containing protein 85A	+	56411257	56613309	60.5695	5.98086	4.79335	2.7133
ASHGA5P034839	3.07859	up	noncoding	TCONS_00004691	XLOC_001338	LincRNAs identified by Cabili et al	291	chr2	+	9708628	9712850	TCONS_00003561, TCONS_00003563	GGGGACTTGTCCAAAGTTACTCAACTATGAAGAGTCAAGATTCAAATCCAGAGACATCTG	intergenic							227.617	27.7037	6.86972	5.24745
ASHGA5P000040	3.76532	up	noncoding	AK023372		NRED	1777	chr1	-	207593944	207595721		TTATATATCAGGCCTGTGTGCCAAACCTGTGTATCAAACCTGTGTGTCCAAGGCCTATGT	intergenic							88.421	6.79369	5.40272	3.48994
ASHGA5P046347	7.93966	up	noncoding	ENST00000430820	DDX26B-AS1	GENCODE	398	chrX	-	134654007	134654599		GCCTTGCATTCCACATATATCTACTTAGAAAGGAAACTAAAGCTTAAACACAGTTACAGT	natural antisense	NM_182540	DDX26B	protein DDX26B	+	134654554	134716460	163.958	6.14618	6.3619	3.37282
ASHGA5P051514	2.31053	up	noncoding	ENST00000454100	AL592284.1	GENCODE	660	chr1	-	144456640	144491793	ENST00000411954, ENST00000422036, ENST00000426533, ENST00000429241, ENST00000443242, ENST00000444499, ENST00000446174, ENST00000457439, NR_033189	TGTGAGAAAAGCTAGAACGTCATCACAGCAGCTTTGATGAAGAAAATGGTAGGAGAGGCC	intronic antisense	ENST00000538264	AL592284.2	Uncharacterized protein [Source:UniProtKB/TrEMBL;Acc:F5H305]	+	144339737	144521058	35.905	5.98086	3.92153	2.7133
ASHGA5P044170	2.49229	up	noncoding	TCONS_00014735	XLOC_006820	LincRNAs identified by Cabili et al	585	chr8	+	64366194	64369530		CTGCCTGCATGTGGATTCATTTTAGCAGTTTATCAATTTGGACAGGGAATTTTGAATAAA	intergenic							87.9302	11.0347	5.39309	4.07562
ASHGA5P030469	4.18656	up	noncoding	ENST00000559841	CTD-2339L15.3	GENCODE	516	chr15	+	40935130	40939055		GATTTTGCATCTGTATGCCTGCATATATCCTCTACAAGAGATATTCTATCTCTGTTAGAA	intron sense-overlapping	NM_144508	CASC5	protein CASC5 isoform 2	+	40886446	40954881	60.0676	5.98086	4.77907	2.7133
ASHGA5P030469	4.18656	up	noncoding	ENST00000559841	CTD-2339L15.3	GENCODE	516	chr15	+	40935130	40939055		GATTTTGCATCTGTATGCCTGCATATATCCTCTACAAGAGATATTCTATCTCTGTTAGAA	intron sense-overlapping	NM_170589	CASC5	protein CASC5 isoform 1	+	40886446	40954881	60.0676	5.98086	4.77907	2.7133
ASHGA5P044786	347.425	up	noncoding	ENST00000520185	RP11-44K6.2	GENCODE	102	chr8	+	39771747	39773240		GGGACTGGATGATTTCAAGGATGTACTTATCAATGGTACAATAAAACCATCTTTTTCAGA	intron sense-overlapping	NM_002164	IDO1	indoleamine 2,3-dioxygenase 1	+	39771327	39786309	240516	281.109	16.821	8.3804
ASHGA5P040780	7.43037	up	noncoding	ENST00000417986	RP11-277L2.2	GENCODE	324	chr1	+	149575481	149615903	ENST00000422629, ENST00000426786, ENST00000429388, NM_001178055, NR_024584	AATGTGCCAGTTGATTCTGACAATTTCTCATGAACAGAAACACCTAGGAAGGGAGAACTG	intergenic							353.642	17.3618	7.53439	4.64096
ASHGA5P035540	3.57891	up	noncoding	ENST00000421964	AC083900.1	GENCODE	469	chr2	-	208733305	208734639		CCTTCCCCTTGATGTAAATCTCAAGTGTTTAAAAGGAGGAATGAGTCTAAATCATAGAAA	intron sense-overlapping	NM_001080475	PLEKHM3	pleckstrin homology domain-containing family M member 3	-	208686011	208890284	3153.7	397.249	10.6978	8.85826
ASHGA5P026089	2.04658	up	noncoding	uc001loz.3	BC040735	UCSC_knowngene	1151	chr11	+	318652	325631	ENST00000508004, ENST00000526612	GGAGACCCCCGAGGGGGAGAGGGCGCTTCCTCCGCGTCCATCGCCCTTGCCGCCCCTGGG	intronic antisense	NM_021034	IFITM3	interferon-induced transmembrane protein 3	-	319672	320914	1814.35	398.996	9.89634	8.86313
ASHGA5P042667	4.27096	up	noncoding	ENST00000437067	RP1-67K17.3	GENCODE	349	chr6	+	143069579	143074896		TCCCTGTTCTTCAGTACTACTGCATAGCCAAGCTGGTTTATTGTTGCATATAAAGTCTGG	natural antisense	NM_006734	HIVEP2	transcription factor HIVEP2	-	143072603	143266338	114.106	8.23767	5.81114	3.71658
ASHGA5P020927	3.31517	up	noncoding	ENST00000522127	RP11-730G20.1	GENCODE	677	chr8	-	75521932	75545555		AACACCAAAGATTACATGTATATAAATTACCTAGTAACGAGCATGACCTCTGTCCAAGCA	intronic antisense	ENST00000518190	RP11-758M4.1	Uncharacterized protein [Source:UniProtKB/TrEMBL;Acc:E5RIT5]	+	75512009	75615914	49.0522	5.98086	4.44239	2.7133
ASHGA5P020927	3.31517	up	noncoding	ENST00000522127	RP11-730G20.1	GENCODE	677	chr8	-	75521932	75545555		AACACCAAAGATTACATGTATATAAATTACCTAGTAACGAGCATGACCTCTGTCCAAGCA	intronic antisense	ENST00000523118	RP11-758M4.1	Uncharacterized protein [Source:UniProtKB/TrEMBL;Acc:E5RIT5]	+	75512100	75670587	49.0522	5.98086	4.44239	2.7133
ASHGA5P043809	5.94742	up	noncoding	ENST00000376482	AC073842.19	GENCODE	342	chr7	+	99728586	99738062		TTTGGGCTCACACCATTGATACTGCTGATCCTGATGACCAATGCCAATTTGTGTTCTGCA	intergenic							144.8	7.45321	6.17206	3.5998
ASHGA5P027325	2.0152	up	noncoding	ENST00000505661	RP11-834C11.5	GENCODE	410	chr12	-	54515062	54519776		TGAGCTAATAATGGAAGCAATTTGTAACTTTCAGTAGCTCTCTAGGCCTGGGTACCGGAG	intergenic							56.5829	7.92047	4.68145	3.67053
ASHGA5P044278	11.5562	up	noncoding	ENST00000521483	RP11-16M8.2	GENCODE	554	chr8	-	57432717	57472056		CCGTGCTCATGGAGGTGAAGTGAGAGACTGGCCTGCAAGAGTGACACATACAGAGAAGCG	intergenic							151.967	5.98086	6.2439	2.7133
ASHGA5P040209	2.35248	up	noncoding	ENST00000513994	RP11-597D13.7	pseudogene	1027	chr4	+	159192794	159198425		GCTCCTACCAACTTACCAATGAACTTTCAAAACGTATCTCATTTGAAAGTTAGAAGCTAA								279.009	46.9538	7.17996	5.94578
ASHGA5P058631	2.52211	up	noncoding	uc011hzv.2	HLA-DQB	UCSC_knowngene	645	chr6_mcf_hap5	-	3961838	3964231		GTGGAGTGGCGGCTCCTGCACTGACTCCTGAGACTATTTTAACTGGGATTGGTTATCACT	intergenic							50348.9	10105.1	14.8055	13.4709
ASHGA5P040088	2.38464	up	noncoding	ENST00000505122	RP11-700N1.1	GENCODE	570	chr4	+	120860694	120885376		TCCTAATCCCATGCATCTGTGTTTGAGAAAATCTTCCCAAGTGATAGATCTTCTATTTTC	intergenic							1799.29	337.779	9.8843	8.63052
ASHGA5P033439	6.64986	up	noncoding	ENST00000581303	RP13-516M14.2	GENCODE	2368	chr17	+	80172102	80175228		ACTTCTCCATCTGTCTGGCTCACAGGCCCTGTGGCAGGAGAGGAGCCAAGAAATGAAAGG	intergenic							90.9245	5.98086	5.44663	2.7133
ASHGA5P000417	3.24983	up	noncoding	chr4:3799050-3822500-	chr4:3799050-3822500	LincRNAs identified by Khalil et al	23450	chr4	-	3829252	3852702		ACAGGCCATCTGCAGAGAATGCTCCGGGAATGTTGGGTGATCACTGAATCAATAAATACA	intergenic							48.1353	5.98086	4.41367	2.7133
ASHGA5P050032	2.68748	up	noncoding	ENST00000573860	RP11-849I19.1	GENCODE	423	chr18	-	76738350	76739074		TGCCTTTAATTGTGTAAGTTTGACGAAGTCAGAGCTTTGGGTTCCAGGAAAAGCGCAGGA	intergenic							40.7902	5.98086	4.13956	2.7133
ASHGA5P017380	4.96506	up	noncoding	ENST00000440862	BX284650.1	GENCODE	307	chr1	-	143744198	143744717	ENST00000414344, ENST00000434047	CAGCTGGGCGGATTTATTTAATGGGGATGTGTTCAAGGCAAGACCGAATTCAGAAGGATA	intergenic							2246.67	197.498	10.2009	7.88911
ASHGA5P038951	2.06463	up	noncoding	ENST00000459855	RP11-190P13.2	GENCODE	533	chr3	+	114970042	115004194		ATAAGATAGCTTCTCAGCTTTCAGCTTTACTTCACGGTTTTAACTATCAAAAGAAGCAAG	intergenic							32.5993	5.98086	3.75919	2.7133
ASHGA5P014508	4.69621	up	noncoding	NR_037673	SERF2-C15ORF63	RefSeq	1794	chr15	+	44084173	44094769		AGATGACGGGCTTTCTGCTGCCGCCCGCAAGCAGAGCTTCTAGAACTGGAGCAGAAAGAA	exon sense-overlapping	NM_001018108	SERF2	small EDRK-rich factor 2 isoform c	+	44084039	44088287	28130.4	2974.79	13.9262	11.6947
ASHGA5P014508	4.69621	up	noncoding	NR_037673	SERF2-C15ORF63	RefSeq	1794	chr15	+	44084173	44094769		AGATGACGGGCTTTCTGCTGCCGCCCGCAAGCAGAGCTTCTAGAACTGGAGCAGAAAGAA	exon sense-overlapping	NM_001199875	SERF2	small EDRK-rich factor 2 isoform a	+	44084173	44088287	28130.4	2974.79	13.9262	11.6947
ASHGA5P014508	4.69621	up	noncoding	NR_037673	SERF2-C15ORF63	RefSeq	1794	chr15	+	44084173	44094769		AGATGACGGGCTTTCTGCTGCCGCCCGCAAGCAGAGCTTCTAGAACTGGAGCAGAAAGAA	exon sense-overlapping	NM_001199876	SERF2	small EDRK-rich factor 2 isoform b	+	44084173	44088287	28130.4	2974.79	13.9262	11.6947
ASHGA5P014508	4.69621	up	noncoding	NR_037673	SERF2-C15ORF63	RefSeq	1794	chr15	+	44084173	44094769		AGATGACGGGCTTTCTGCTGCCGCCCGCAAGCAGAGCTTCTAGAACTGGAGCAGAAAGAA	exon sense-overlapping	NM_001199877	SERF2	small EDRK-rich factor 2 isoform c	+	44069293	44088287	28130.4	2974.79	13.9262	11.6947
ASHGA5P014508	4.69621	up	noncoding	NR_037673	SERF2-C15ORF63	RefSeq	1794	chr15	+	44084173	44094769		AGATGACGGGCTTTCTGCTGCCGCCCGCAAGCAGAGCTTCTAGAACTGGAGCAGAAAGAA	exon sense-overlapping	NM_001199878	SERF2	small EDRK-rich factor 2 isoform d	+	44084574	44088287	28130.4	2974.79	13.9262	11.6947
ASHGA5P014508	4.69621	up	noncoding	NR_037673	SERF2-C15ORF63	RefSeq	1794	chr15	+	44084173	44094769		AGATGACGGGCTTTCTGCTGCCGCCCGCAAGCAGAGCTTCTAGAACTGGAGCAGAAAGAA	exon sense-overlapping	NM_001199885	C15orf63	huntingtin-interacting protein K isoform 2	+	44092618	44094769	28130.4	2974.79	13.9262	11.6947
ASHGA5P014508	4.69621	up	noncoding	NR_037673	SERF2-C15ORF63	RefSeq	1794	chr15	+	44084173	44094769		AGATGACGGGCTTTCTGCTGCCGCCCGCAAGCAGAGCTTCTAGAACTGGAGCAGAAAGAA	exon sense-overlapping	NM_016400	C15orf63	huntingtin-interacting protein K isoform 1	+	44092618	44094769	28130.4	2974.79	13.9262	11.6947
ASHGA5P014508	4.69621	up	noncoding	NR_037673	SERF2-C15ORF63	RefSeq	1794	chr15	+	44084173	44094769		AGATGACGGGCTTTCTGCTGCCGCCCGCAAGCAGAGCTTCTAGAACTGGAGCAGAAAGAA	intronic antisense	NM_001258031	SERINC4	serine incorporator 4 isoform 1	-	44086371	44092295	28130.4	2974.79	13.9262	11.6947
ASHGA5P014508	4.69621	up	noncoding	NR_037673	SERF2-C15ORF63	RefSeq	1794	chr15	+	44084173	44094769		AGATGACGGGCTTTCTGCTGCCGCCCGCAAGCAGAGCTTCTAGAACTGGAGCAGAAAGAA	intronic antisense	NM_001258032	SERINC4	serine incorporator 4 isoform 3	-	44086371	44092295	28130.4	2974.79	13.9262	11.6947
ASHGA5P029889	2.60672	up	noncoding	ENST00000560740	RP11-680F8.4	GENCODE	1346	chr15	-	30020389	30021735		CAGCCCCCTCAGTTTATCTCAGTGTGCCATACAAATAATATTTTCTCTGGATGTTACAGT	intron sense-overlapping	NM_003257	TJP1	tight junction protein ZO-1 isoform a	-	29992356	30114706	1671.89	283.808	9.77577	8.39353
ASHGA5P029889	2.60672	up	noncoding	ENST00000560740	RP11-680F8.4	GENCODE	1346	chr15	-	30020389	30021735		CAGCCCCCTCAGTTTATCTCAGTGTGCCATACAAATAATATTTTCTCTGGATGTTACAGT	intron sense-overlapping	NM_175610	TJP1	tight junction protein ZO-1 isoform b	-	29992356	30114706	1671.89	283.808	9.77577	8.39353
ASHGA5P040343	2.17315	up	noncoding	TCONS_00021786	XLOC_010384	LincRNAs identified by Cabili et al	2120	chr13	+	47402275	47407401		AAAGTGGCTGAAACATCAGCATCGGGTGGTGGCAATGCCTTGAGGGATATCTTATCATAT	natural antisense	NM_000621	HTR2A	5-hydroxytryptamine receptor 2A isoform 1	-	47405676	47471211	69.7227	9.59687	5.02054	3.90075
ASHGA5P040343	2.17315	up	noncoding	TCONS_00021786	XLOC_010384	LincRNAs identified by Cabili et al	2120	chr13	+	47402275	47407401		AAAGTGGCTGAAACATCAGCATCGGGTGGTGGCAATGCCTTGAGGGATATCTTATCATAT	natural antisense	NM_001165947	HTR2A	5-hydroxytryptamine receptor 2A isoform 2	-	47405676	47471211	69.7227	9.59687	5.02054	3.90075
ASHGA5P017959	13.948	up	noncoding	ENST00000447623	RP11-263K19.4	GENCODE	541	chr1	+	155166658	155170137		AGTCCCACAGGCTTACCATCTGAGTCCTTCTGATTGGGATTGGGTACCAGGCGGCAGTTA	natural antisense	NM_001252607	THBS3	thrombospondin-3 isoform 2 precursor	-	155165378	155177772	295.625	6.66694	7.268	3.46602
ASHGA5P017959	13.948	up	noncoding	ENST00000447623	RP11-263K19.4	GENCODE	541	chr1	+	155166658	155170137		AGTCCCACAGGCTTACCATCTGAGTCCTTCTGATTGGGATTGGGTACCAGGCGGCAGTTA	natural antisense	NM_001252608	THBS3	thrombospondin-3 isoform 3 precursor	-	155165378	155177772	295.625	6.66694	7.268	3.46602
ASHGA5P017959	13.948	up	noncoding	ENST00000447623	RP11-263K19.4	GENCODE	541	chr1	+	155166658	155170137		AGTCCCACAGGCTTACCATCTGAGTCCTTCTGATTGGGATTGGGTACCAGGCGGCAGTTA	natural antisense	NM_007112	THBS3	thrombospondin-3 isoform 1 precursor	-	155165378	155177772	295.625	6.66694	7.268	3.46602
ASHGA5P020210	2.81401	up	noncoding	ENST00000509700	RP11-226L15.4	GENCODE	593	chr1	-	160010260	160012085		GCTCAACCAGGCAGCCCAGAGAAGATCTGTTTCCCTGTGTCCTGTGAATGGAAGGACCCA	exon sense-overlapping	NM_002241	KCNJ10	ATP-sensitive inward rectifier potassium channel 10	-	160007256	160040051	487.933	71.4731	8.00578	6.51315
ASHGA5P038130	2.02682	up	noncoding	ENST00000414844	PLCL2-AS1	GENCODE	277	chr3	-	17084267	17085684		TATTATGGTCAGTACCTGAAAGCTCAGTCCCTCTCCTGTTCTACACAAACACCAATGTCT	natural antisense	NM_001144382	PLCL2	inactive phospholipase C-like protein 2 isoform 1	+	16926451	17132098	3409.5	768.406	10.8086	9.78939
ASHGA5P038130	2.02682	up	noncoding	ENST00000414844	PLCL2-AS1	GENCODE	277	chr3	-	17084267	17085684		TATTATGGTCAGTACCTGAAAGCTCAGTCCCTCTCCTGTTCTACACAAACACCAATGTCT	natural antisense	NM_015184	PLCL2	inactive phospholipase C-like protein 2 isoform 2	+	16974581	17132098	3409.5	768.406	10.8086	9.78939
ASHGA5P053078	3.66686	up	noncoding	ENST00000428867	SEPT7P2	GENCODE	593	chr7	-	45797582	45799071	ENST00000513147, uc001hog.1	CTAACATCTGCACCAATTACTCTTATAGGTGGAACAATCCAAAGTTTTAATCAAAGAAGG	intergenic							152.543	14.0192	6.25018	4.37563
ASHGA5P021047	2.63769	up	noncoding	ENST00000523977	RP11-65D13.1	GENCODE	248	chr8	-	77527426	77528676		ATTTTAAAAGATGTAAAATCTGAGCTGCAACACTGAACAAAAGCTGTACTTGCCAGCCAG	intergenic							40.2053	5.98086	4.11258	2.7133
ASHGA5P014065	2.24505	up	noncoding	ENST00000399247	HLA-F-AS1	GENCODE	1905	chr6	-	29694377	29716826		ACATATCATCACTTCTGCATGCAGTCTCATGGGAAGATGGTGCCAAGAACGAAGAAGGAA	natural antisense	NM_001098479	HLA-F	HLA class I histocompatibility antigen, alpha chain F isoform 1 precursor	+	29691116	29695073	34.8959	5.98086	3.88005	2.7133
ASHGA5P021131	7.31034	up	noncoding	ENST00000525811	RP1-80B9.2	GENCODE	539	chr6	+	2246074	2284007		GTGGGATAAACCCCTGTTGATCATGGACATTTTTAAATTCTAGGTATAGAGCAATAAAAG	bidirectional	NM_001500	GMDS	GDP-mannose 4,6 dehydratase isoform 1	-	1624034	2245868	195.606	8.61996	6.63817	3.76824
ASHGA5P044802	4.54223	up	noncoding	ENST00000528139	RP11-1134I14.8	GENCODE	2491	chr8	+	48102394	48104885		CCTTTTGTGATGTAGTGTGGTTCTCATTTTAAACCTTGGAAGGTGAAAATGTACAAACTA	intergenic							64.6399	5.98086	4.8967	2.7133
ASHGA5P019679	7.2177	up	noncoding	NR_038354	WDR20	RefSeq	2239	chr14	+	102606188	102676867		TTTAACTGAGGCTGCTGACTTGAGTAAACCAATAGATAAAAGGATATACAAAGGAACACA	exon sense-overlapping	NM_001242414	WDR20	WD repeat-containing protein 20 isoform 4	+	102606188	102676867	340.598	17.1283	7.47697	4.62543
ASHGA5P019679	7.2177	up	noncoding	NR_038354	WDR20	RefSeq	2239	chr14	+	102606188	102676867		TTTAACTGAGGCTGCTGACTTGAGTAAACCAATAGATAAAAGGATATACAAAGGAACACA	exon sense-overlapping	NM_001242415	WDR20	WD repeat-containing protein 20 isoform 5	+	102606188	102681341	340.598	17.1283	7.47697	4.62543
ASHGA5P019679	7.2177	up	noncoding	NR_038354	WDR20	RefSeq	2239	chr14	+	102606188	102676867		TTTAACTGAGGCTGCTGACTTGAGTAAACCAATAGATAAAAGGATATACAAAGGAACACA	exon sense-overlapping	NM_001242416	WDR20	WD repeat-containing protein 20 isoform 6	+	102606188	102690010	340.598	17.1283	7.47697	4.62543
ASHGA5P019679	7.2177	up	noncoding	NR_038354	WDR20	RefSeq	2239	chr14	+	102606188	102676867		TTTAACTGAGGCTGCTGACTTGAGTAAACCAATAGATAAAAGGATATACAAAGGAACACA	exon sense-overlapping	NM_001242417	WDR20	WD repeat-containing protein 20 isoform 7	+	102606188	102676867	340.598	17.1283	7.47697	4.62543
ASHGA5P019679	7.2177	up	noncoding	NR_038354	WDR20	RefSeq	2239	chr14	+	102606188	102676867		TTTAACTGAGGCTGCTGACTTGAGTAAACCAATAGATAAAAGGATATACAAAGGAACACA	exon sense-overlapping	NM_001242418	WDR20	WD repeat-containing protein 20 isoform 8	+	102606188	102676867	340.598	17.1283	7.47697	4.62543
ASHGA5P019679	7.2177	up	noncoding	NR_038354	WDR20	RefSeq	2239	chr14	+	102606188	102676867		TTTAACTGAGGCTGCTGACTTGAGTAAACCAATAGATAAAAGGATATACAAAGGAACACA	exon sense-overlapping	NM_144574	WDR20	WD repeat-containing protein 20 isoform 2	+	102606188	102676867	340.598	17.1283	7.47697	4.62543
ASHGA5P019679	7.2177	up	noncoding	NR_038354	WDR20	RefSeq	2239	chr14	+	102606188	102676867		TTTAACTGAGGCTGCTGACTTGAGTAAACCAATAGATAAAAGGATATACAAAGGAACACA	exon sense-overlapping	NM_181291	WDR20	WD repeat-containing protein 20 isoform 1	+	102606188	102690010	340.598	17.1283	7.47697	4.62543
ASHGA5P019679	7.2177	up	noncoding	NR_038354	WDR20	RefSeq	2239	chr14	+	102606188	102676867		TTTAACTGAGGCTGCTGACTTGAGTAAACCAATAGATAAAAGGATATACAAAGGAACACA	exon sense-overlapping	NM_181308	WDR20	WD repeat-containing protein 20 isoform 3	+	102606188	102676867	340.598	17.1283	7.47697	4.62543
ASHGA5P023862	3.37912	up	noncoding	HMlincRNA776+	HMlincRNA776	LincRNAs identified by Khalil et al	13652	chr5	+	126055611	126069263		CCTCCACATTGTTGTGGTTTTCTCTGTGTTTCCAGCATTTTTGAAAATTGACCTTGTTAA	intergenic							300.245	34.3346	7.28871	5.53206
ASHGA5P041340	2.33889	up	noncoding	ENST00000515092	RP11-43D2.2	GENCODE	832	chr5	+	124043519	124046430		TTATGTATGTCTCCTGCCTCTTCTTTCCATACCTCCCAAATGTTGATCCAAAACACTGAT	intronic antisense	NM_020747	ZNF608	zinc finger protein 608	-	123972609	124080805	3630.53	705.516	10.8946	9.6688
ASHGA5P046776	4.36652	up	noncoding	ENST00000400581	TTTY5	GENCODE	1562	chrY	-	24442944	24445023		GTTGCATTCTTTCCCCCATCATGAAAAAGACTTTGATATAAGTAAGGAGGAAAAGCATTT	intergenic							733.673	69.5187	8.60077	6.47429
ASHGA5P045205	9.90228	up	noncoding	TCONS_00001046	XLOC_000307	LincRNAs identified by Cabili et al	1146	chr1	+	95749338	95753228		TGGCTGGGTGATCTTGGGCCTTAATTTCTACATTTGAGCATTGGAAATCACATTGCAAGG	intergenic							131.149	5.98086	6.02106	2.7133
ASHGA5P057732	2.56856	up	noncoding	TCONS_00021289	XLOC_010016	LincRNAs identified by Cabili et al	214	chr12	-	10433067	10443823		TTTAATCAAGGTCCTGGAAATGGCTAGAATCTGTCCTGAACTCTTGGCATCTTCTGATAC	intronic antisense	ENST00000544747	KLRD1	killer cell lectin-like receptor subfamily D, member 1 [Source:HGNC Symbol;Acc:6378]	+	10378656	10467418	259.294	39.2581	7.0698	5.70884
ASHGA5P017760	2.15041	up	noncoding	ENST00000445437	RP1-172N19.1	GENCODE	453	chrX	-	72001688	72002484		TGCTGACCTGAATGTGAAAGGGCTGCAAAACGACCCTGAGGAATGGGTGGCTGTGTCTGA	intronic antisense	ENST00000334036	DMRTC1B	DMRT-like family C1B [Source:HGNC Symbol;Acc:31686]	+	71996971	72068632	33.6739	5.98086	3.81792	2.7133
ASHGA5P033047	5.13785	up	noncoding	ENST00000577584	RP11-118G23.1	GENCODE	372	chr17	+	32015821	32016193		ATGCACCTGGCCAAGACCCTCAGTTGAAAGACAATATCAAATAAATGCAAAATCTAAATA	intronic antisense	NM_001094	ASIC2	acid-sensing ion channel 2 isoform MDEG1	-	31340105	32483825	191.5	12.6487	6.60461	4.24345
ASHGA5P054779	2.18335	up	noncoding	ENST00000445840	RP4-669L17.4	pseudogene	180	chr1	+	334125	334305	ENST00000388975, ENST00000403324, ENST00000414688, ENST00000427373, ENST00000428915, ENST00000431796, ENST00000431812, ENST00000436899, ENST00000437691, ENST00000440200, ENST00000447954, ENST00000448605, ENST00000450226, ENST00000453576, ENST00000455207, ENST00000456398, ENST00000529266, ENST00000570230, NR_024437, NR_040415, uc002fqw.3, uc003fza.3, uc010qvj.2, uc010zpe.1, uc010zpf.1, uc010zpg.1,…	TGCAGGACAAGTTCGAGCATCTTAAAATGATTCAACAGGAGGAGATAAGGAAGCTCGAGG								674.432	132.471	8.47813	7.35158
ASHGA5P040790	6.21329	up	noncoding	uc009wle.2	AB074166	UCSC_knowngene	4851	chr1	+	149577754	149582605	uc001elb.4, uc009wka.2	GAGCATGCAGACACTACCAATCAAAAAATTATGTAGAGACATACTTGAGAGTTACAGTTT	intergenic							4209.06	302.319	11.1144	8.47907
ASHGA5P044019	3.34992	up	noncoding	NR_034012	WDR86-AS1	RefSeq	799	chr7	+	151106321	151110132	ENST00000489632	AGTTCCTCTTAGGAACCGGTGAACCTCAGGGGGCCCATTGCACATCCAGGTGTGAAACTG	intronic antisense	NM_198285	WDR86	WD repeat-containing protein 86	-	151078206	151107124	49.4388	5.98086	4.45743	2.7133
ASHGA5P030088	7.04206	up	noncoding	ENST00000560067	RP11-265M18.2	GENCODE	366	chr15	-	63836487	63848669		GTTCATTCCTCACAAGAAAAGGAAAACCCTGGTCTGATACTACTGTTCTGAAATTTAACA	intronic antisense	NM_001256702	USP3	ubiquitin carboxyl-terminal hydrolase 3 isoform 2	+	63796709	63886839	95.7026	5.98086	5.5293	2.7133
ASHGA5P030088	7.04206	up	noncoding	ENST00000560067	RP11-265M18.2	GENCODE	366	chr15	-	63836487	63848669		GTTCATTCCTCACAAGAAAAGGAAAACCCTGGTCTGATACTACTGTTCTGAAATTTAACA	intronic antisense	NM_006537	USP3	ubiquitin carboxyl-terminal hydrolase 3 isoform 1	+	63796709	63886839	95.7026	5.98086	5.5293	2.7133
ASHGA5P014841	9.48743	up	noncoding	ENST00000413928	AC015849.2	GENCODE	662	chr17	+	34195970	34212867		TCAAGCTCAATTTCCCTCTTTAAGGAAGAAAGGAAAGTGTTTTCCTGGATACTAGATATG	intronic antisense	NM_002985	CCL5	C-C motif chemokine 5 precursor	-	34198495	34207377	454.335	17.6065	7.90518	4.65916
ASHGA5P048795	2.87064	up	noncoding	ENST00000564137	RP11-10O17.2	GENCODE	561	chr15	+	74753605	74771563	NR_038448, NR_038449	TTGCAAAGCTTCCGGTTCTGGGGGAAGGCGTGGCTTCCGCGCTCTTTGAAATGTCCGGCG	bidirectional	NM_032907	UBL7	ubiquitin-like protein 7	-	74738317	74753510	83.0318	8.69839	5.3007	3.77932
ASHGA5P048795	2.87064	up	noncoding	ENST00000564137	RP11-10O17.2	GENCODE	561	chr15	+	74753605	74771563	NR_038448, NR_038449	TTGCAAAGCTTCCGGTTCTGGGGGAAGGCGTGGCTTCCGCGCTCTTTGAAATGTCCGGCG	bidirectional	NM_201265	UBL7	ubiquitin-like protein 7	-	74738317	74753529	83.0318	8.69839	5.3007	3.77932
ASHGA5P020075	2.6729	up	noncoding	ENST00000507808	RP11-4O3.1	GENCODE	356	chr4	-	58471859	58524966		TTGGCATTTGACTTCTTCACACTCTTAAAAGCTATTGAGGCAGTTCCAAGATGGCTGAAT	intergenic							189.54	26.1344	6.58837	5.16996
ASHGA5P019594	5.55431	up	noncoding	ENST00000494875	EAF1-AS1	GENCODE	469	chr3	-	15480575	15482101		GTGGATGGAAATTTCTCAGGACATATTCATCCAAACTACAAAAACAGGTCTACTTAAACT	natural antisense	NM_033083	EAF1	ELL-associated factor 1	+	15469063	15484120	77.0482	5.98086	5.18691	2.7133
ASHGA5P055948	2.2496	up	noncoding	ENST00000557359	RP11-572M18.1	GENCODE	3484	chr14	+	28081793	28108842	NR_039992	AATATTAGTTAAGTCAAGATCATCTTTTTCATTTCCTACATGCAGGTTGAATCTCATTTA	intergenic							83.1037	11.5628	5.30207	4.13241
ASHGA5P000238	2.66676	up	noncoding	chr13:102433875-102457175+	chr13:102433875-102457175	LincRNAs identified by Khalil et al	23300	chr13	+	103635874	103659174		ACACAGCTGAGAACATTACAAACTGGGTAGGTCTGGTTTATGTTTGGTTCACCTCCGAAT	intergenic							121.772	15.3995	5.90907	4.49398
ASHGA5P057217	2.13905	up	noncoding	TCONS_00014720	XLOC_006810	LincRNAs identified by Cabili et al	206	chr8	+	59129760	59131635		CATCTACAAGGTTTCAGAGAGGCTCCATCTGATTGTGGATATTTTGCAAATGAATGGATT	intergenic							33.5511	5.98086	3.81028	2.7133
ASHGA5P056776	2.33245	up	noncoding	TCONS_00008570	XLOC_004065	LincRNAs identified by Cabili et al	387	chr4	-	127149785	127164167		ACACAATATGGTTACAGTCCTGATGTTGGTTGTGCTGCATTGTCATCTGGTGGCTCACTT	intergenic							316.927	54.4038	7.36491	6.14306
ASHGA5P039907	3.10244	up	noncoding	ENST00000508038	RP11-227F19.1	GENCODE	907	chr4	+	41750309	41826136		CAACAACAAAACCTGCCTTGTAAATATGATTTACATTGATTATGTGGGGATGTTCTGAAG	natural antisense	NM_003924	PHOX2B	paired mesoderm homeobox protein 2B	-	41746098	41750987	46.2047	5.98086	4.34671	2.7133
ASHGA5P023140	2.93272	up	noncoding	ENST00000574271	ALOX12P2	GENCODE	984	chr17	+	6757259	6798801	uc002gdw.3	GAGGGTACTGGTGGGGCTCCTGGAAAGATGGGTTAATCCTGCCTATAGCAGGGAATAGGC	intronic antisense	ENST00000575889	MIR497HG	mir-497-195 cluster host gene (non-protein coding) [Source:HGNC Symbol;Acc:39523]	-	6780106	6915636	276.176	36.5556	7.16437	5.61213
ASHGA5P032365	3.79121	up	noncoding	ENST00000525111	RP11-445F12.1	GENCODE	1462	chr17	-	35289408	35293921		AGCGGCTCTGGGCAGGAATCCAACAAATAAATAAAACGTCTAAGACGGCGTGACAACAAT	bidirectional	NM_005568	LHX1	LIM/homeobox protein Lhx1	+	35294771	35301915	54.9955	5.98086	4.63596	2.7133
ASHGA5P057734	2.66011	up	noncoding	TCONS_00021299	XLOC_010047	LincRNAs identified by Cabili et al	249	chr12	-	32111688	32112260		TGCTGATTCACTCAGACCAGATGGCATCTGAGATAAAATACGCATTGAATAAGATAAATG	intergenic							135.457	17.5982	6.07028	4.6588
ASHGA5P035128	3.36517	up	noncoding	ENST00000430876	AC008067.2	GENCODE	359	chr2	-	80802237	80843663		CCCCACCTCTGCTTCAAATATAATAGCAATAAATGTGCTTTTGCATATGCAGTATATTTG	intronic antisense	NM_001164883	CTNNA2	catenin alpha-2 isoform 2	+	79740059	80875988	992.584	126.922	9.04251	7.29183
ASHGA5P035128	3.36517	up	noncoding	ENST00000430876	AC008067.2	GENCODE	359	chr2	-	80802237	80843663		CCCCACCTCTGCTTCAAATATAATAGCAATAAATGTGCTTTTGCATATGCAGTATATTTG	intronic antisense	NM_004389	CTNNA2	catenin alpha-2 isoform 1	+	79740059	80875988	992.584	126.922	9.04251	7.29183
ASHGA5P036219	3.65428	up	noncoding	ENST00000414885	AC019181.2	GENCODE	567	chr2	+	165697258	165705844		AAGGTCCACCCCATGAGAGACTTGCAGCAGAATTAATGACACTGTATATTTTCCTCTACT	intronic antisense	NM_014900	COBLL1	cordon-bleu protein-like 1	-	165541257	165697928	465.147	51.4009	7.93884	6.06925
ASHGA5P015822	2.08358	up	noncoding	NR_046259	LOC100216479	RefSeq	2770	chr2	-	131174325	131186119		ACGGACACCGGCTGGGAAAGGGTTTCTTCTGTCCATAAAAGCTACTCCAATGGCTGTGGG	intergenic							848.566	179.192	8.81932	7.76026
ASHGA5P040852	4.84859	up	noncoding	uc003lzi.3	BC035392	UCSC_knowngene	1269	chr5	-	162909609	162921064		GTTCTCCAGCTTAAGATCTTCTATCTCACTGGCTGTTAACGCTTTATAGCTTATTAAAAA	natural antisense	NM_001142556	HMMR	hyaluronan mediated motility receptor isoform a	+	162887516	162918953	425.634	34.4345	7.81332	5.53576
ASHGA5P040852	4.84859	up	noncoding	uc003lzi.3	BC035392	UCSC_knowngene	1269	chr5	-	162909609	162921064		GTTCTCCAGCTTAAGATCTTCTATCTCACTGGCTGTTAACGCTTTATAGCTTATTAAAAA	natural antisense	NM_001142557	HMMR	hyaluronan mediated motility receptor isoform d	+	162887516	162918953	425.634	34.4345	7.81332	5.53576
ASHGA5P040852	4.84859	up	noncoding	uc003lzi.3	BC035392	UCSC_knowngene	1269	chr5	-	162909609	162921064		GTTCTCCAGCTTAAGATCTTCTATCTCACTGGCTGTTAACGCTTTATAGCTTATTAAAAA	natural antisense	NM_012484	HMMR	hyaluronan mediated motility receptor isoform b	+	162887516	162918953	425.634	34.4345	7.81332	5.53576
ASHGA5P040852	4.84859	up	noncoding	uc003lzi.3	BC035392	UCSC_knowngene	1269	chr5	-	162909609	162921064		GTTCTCCAGCTTAAGATCTTCTATCTCACTGGCTGTTAACGCTTTATAGCTTATTAAAAA	natural antisense	NM_012485	HMMR	hyaluronan mediated motility receptor isoform c	+	162887516	162918953	425.634	34.4345	7.81332	5.53576
ASHGA5P020042	4.80971	up	noncoding	uc003emb.3	RPL32P3	UCSC_knowngene	2283	chr3	-	129101676	129118282	ENST00000507238	GCTGAGAGTGCTGCTGATATGCAACAAATGAGAAGAATAATGTCTGGGGTGAAGGTGAAG	intergenic							172.345	11.9936	6.4446	4.17865
ASHGA5P018885	2.07238	up	noncoding	ENST00000458727	RP11-379F12.3	GENCODE	820	chr10	-	8094205	8095412		CTTCACCTTGTTGCTGTCTAACATTCACCGGAAACCTCTCCATAAACAAGGAGAAACGAA	intergenic							195.901	35.8557	6.64109	5.58981
ASHGA5P038460	3.30226	up	noncoding	ENST00000483759	RP11-68L1.1	GENCODE	482	chr3	-	140179841	140181667		GTGGCGTTCTTGTAGCAGTGTGTAATGAGGAATAAAACTGGAAGTAATAATAATAACAAC	intronic antisense	NM_022131	CLSTN2	calsyntenin-2 precursor	+	139654026	140286919	48.8802	5.98086	4.43676	2.7133
ASHGA5P032775	2.54482	up	noncoding	AW242585		LincRNAs identified by Khalil et al	367	chr11	-	115994454	115994807		CTCCCCATGTCCGGTGTTTAAAGTGAATTGAAATGAATATCTGATAAATGAATAAACCTG	intergenic							934.072	160.331	8.95869	7.61113
ASHGA5P032560	3.23124	up	noncoding	TCONS_00029050	XLOC_013968	LincRNAs identified by Cabili et al	1887	chr21	+	45627832	45629968		CCACATCCCTGGAGGCAACCAAGCCAGATGCAAAATATTTGAAAAAGAAAAATGAAAAAA	intergenic							86.1377	7.90094	5.35979	3.6677
ASHGA5P000464	2.17341	up	noncoding	chr5:67711025-67754775+	chr5:67711025-67754775	LincRNAs identified by Khalil et al	43750	chr5	+	67675269	67719019		AAGAGTCAAAAATGAAATGGACTCAGACCCCATATCTGGAGAGCACCAGACCCTTCATAC	intergenic							98.7976	15.0399	5.5822	4.46224
ASHGA5P033443	5.11668	up	noncoding	ENST00000584012	NARF-OT1	GENCODE	769	chr17	+	80439973	80441264		CCTCATGTAAAAGGAAATACAGAAAGTGGTTCTCACTTTCAGTTGATCTCATTGCAGAAT	intron sense-overlapping	NM_001038618	NARF	nuclear prelamin A recognition factor isoform c	+	80416059	80446143	177.433	11.598	6.4913	4.1361
ASHGA5P033443	5.11668	up	noncoding	ENST00000584012	NARF-OT1	GENCODE	769	chr17	+	80439973	80441264		CCTCATGTAAAAGGAAATACAGAAAGTGGTTCTCACTTTCAGTTGATCTCATTGCAGAAT	intron sense-overlapping	NM_001083608	NARF	nuclear prelamin A recognition factor isoform d	+	80416539	80446143	177.433	11.598	6.4913	4.1361
ASHGA5P033443	5.11668	up	noncoding	ENST00000584012	NARF-OT1	GENCODE	769	chr17	+	80439973	80441264		CCTCATGTAAAAGGAAATACAGAAAGTGGTTCTCACTTTCAGTTGATCTCATTGCAGAAT	intron sense-overlapping	NM_012336	NARF	nuclear prelamin A recognition factor isoform a	+	80416539	80446143	177.433	11.598	6.4913	4.1361
ASHGA5P033443	5.11668	up	noncoding	ENST00000584012	NARF-OT1	GENCODE	769	chr17	+	80439973	80441264		CCTCATGTAAAAGGAAATACAGAAAGTGGTTCTCACTTTCAGTTGATCTCATTGCAGAAT	intron sense-overlapping	NM_031968	NARF	nuclear prelamin A recognition factor isoform b	+	80416539	80446143	177.433	11.598	6.4913	4.1361
ASHGA5P055477	2.22149	up	noncoding	TCONS_00017112	XLOC_007909	LincRNAs identified by Cabili et al	444	chrX	+	394512	398350		TTGGGCCGTTCTGTTTTCTCCCGTTCACCGGTCAAGACGCTGAAACTCGGGAGCTTTTGG	intergenic							1035.82	207.27	9.10792	7.95639
ASHGA5P026856	2.94925	up	noncoding	TCONS_00011856	XLOC_005347	LincRNAs identified by Cabili et al	313	chr6	+	74364303	74365877		TTTAGGCGGAAAAACAGCAATGGAAATTTGTTGAGTCCTATGATGTTGCTGGTTTTATAG	intergenic							44.192	5.98086	4.27365	2.7133
ASHGA5P045007	2.26388	up	noncoding	TCONS_00000942	XLOC_000194	LincRNAs identified by Cabili et al	314	chr1	+	53656724	53657133		TCAACCAAGGCACCACAGACTGCTGGGGAAAGGTTCTTGCTGTTTTAAATAACATGTCCA	intergenic							52.6512	6.2017	4.56269	3.38389
ASHGA5P051519	2.99317	up	noncoding	TCONS_00015307	XLOC_006844	LincRNAs identified by Cabili et al	487	chr8	+	74792811	74796982		TTCCCTTCCAAGGTAAAGAGAGAGCCTGAGACAGGTCTAAATTAGCATCTGGACTTTCTG	intergenic							223.146	27.9228	6.83918	5.2575
ASHGA5P048139	6.32711	up	noncoding	ENST00000501817	AP001258.4	GENCODE	2110	chr11	-	58897605	58910228		CTGTCATCAAAAACTCTGTTGGAATGGATTTTAAAATTTCTTAATAAAAGATGAAACATG	natural antisense	ENST00000528737	FAM111A	family with sequence similarity 111, member A [Source:HGNC Symbol;Acc:24725]	+	58910220	58922512	876.204	56.9603	8.86749	6.20595
ASHGA5P035511	2.05104	up	noncoding	ENST00000454153	AC073043.1	GENCODE	477	chr2	-	200759066	200773881	ENST00000413557	AGGGACCACCTACCTTTGATGTTAACGAGAAAGTAAAGAGGAAACATATTTAGAGATACC	intergenic							32.4515	5.98086	3.74966	2.7133
ASHGA5P048288	3.6944	up	noncoding	ENST00000508543	AP002387.1	GENCODE	460	chr11	-	71125205	71134469		GCCTGGGACATATTGAACTTCCTGATTTTTTCTTCTTGTGATGGAATAAATGATTTTGGA	intergenic							409.259	44.2375	7.75227	5.86693
ASHGA5P037955	2.71216	up	noncoding	ENST00000444982	LL22NC01-116C6.1	GENCODE	147	chr22	+	33179162	33180968		TTTATATTGCCTGGATGCCTGACTTGGAAGTTCATGGTACAGTTCAGGGCCTTGAAACAG	intronic antisense	NM_001135774	SYN3	synapsin-3 isoform IIIg	-	32908539	33454377	142.661	18.3519	6.15096	4.71152
ASHGA5P037955	2.71216	up	noncoding	ENST00000444982	LL22NC01-116C6.1	GENCODE	147	chr22	+	33179162	33180968		TTTATATTGCCTGGATGCCTGACTTGGAAGTTCATGGTACAGTTCAGGGCCTTGAAACAG	intronic antisense	NM_003490	SYN3	synapsin-3 isoform IIIa	-	32908539	33402806	142.661	18.3519	6.15096	4.71152
ASHGA5P037955	2.71216	up	noncoding	ENST00000444982	LL22NC01-116C6.1	GENCODE	147	chr22	+	33179162	33180968		TTTATATTGCCTGGATGCCTGACTTGGAAGTTCATGGTACAGTTCAGGGCCTTGAAACAG	intronic antisense	NM_133633	SYN3	synapsin-3 isoform IIIc	-	32908539	33402806	142.661	18.3519	6.15096	4.71152
ASHGA5P017455	2.31486	up	noncoding	NR_004862	TYW5	RefSeq	5365	chr2	-	200793633	200820459		GACTTCATTAAACTTTACCTTTTGACCAGTTGGTCCAGAGGGCAGCTGAAGAGAAACATA	exon sense-overlapping	NM_001039693	TYW5	tRNA wybutosine-synthesizing protein 5	-	200793633	200820459	1686.91	324.075	9.78753	8.57661
ASHGA5P017455	2.31486	up	noncoding	NR_004862	TYW5	RefSeq	5365	chr2	-	200793633	200820459		GACTTCATTAAACTTTACCTTTTGACCAGTTGGTCCAGAGGGCAGCTGAAGAGAAACATA	natural antisense	NM_024520	C2orf47	uncharacterized protein C2orf47, mitochondrial precursor	+	200820039	200828847	1686.91	324.075	9.78753	8.57661
ASHGA5P029079	3.90229	up	noncoding	ENST00000556693	RP11-671J11.6	GENCODE	416	chr14	-	35013704	35015183		GCAGAACATCAAAACTGCGGACTTGGGATACAAATGAATGATCACTGTTGTTGCAAAGCC	intergenic							96.0687	7.27864	5.53627	3.57195
ASHGA5P030956	3.9913	up	noncoding	ENST00000574681	RP11-485G7.6	GENCODE	1095	chr16	-	11441999	11443178		TTCAAACACTTATTTACTAGATGCCAGGCTTATGCCAGGGCTGAGACCAGATAGGAGACT	intronic antisense	NM_152308	RMI2	recQ-mediated genome instability protein 2	+	11439310	11445617	57.5425	5.98086	4.71016	2.7133
ASHGA5P029237	5.88977	up	noncoding	ENST00000556207	RP11-270M14.4	GENCODE	358	chr14	-	76280844	76303554		AAGACCTAAGGGCAGGGAAAATCTCCCAGTATCGGATGAGACCTTAATAAACCCTACAAG	intronic antisense	NM_015072	TTLL5	tubulin polyglutamylase TTLL5	+	76127550	76421425	8613.28	676.137	12.1706	9.61242
ASHGA5P040247	3.50801	up	noncoding	ENST00000507483	RP11-440I14.3	GENCODE	792	chr4	+	175457790	175461935		GTCCAGTGAATATGACCATCTCTTGCCCATTTTCTAATGAGTGTTTTCATTAATGAGTTA	intergenic							516.669	60.118	8.08979	6.27914
ASHGA5P027441	11.2927	up	noncoding	ENST00000548427	RP11-81H3.2	GENCODE	838	chr12	-	74685886	74686724		TGTCAATATATTGTAAAGCTTAAACTCTTTTTCCTTAAGACCACGTAATTTGAGTTTTTT	intergenic							148.765	5.98086	6.21062	2.7133
ASHGA5P032564	2.77239	up	noncoding	ENST00000577189	RP11-118E18.2	GENCODE	563	chr17	-	55599608	55600958		TTGAATTTCTCTTCCTGCTCCCACTCAAACGCTCCAAGTGTTAGTATAAATAAACACCCT	intronic antisense	NM_138962	MSI2	RNA-binding protein Musashi homolog 2 isoform a	+	55333930	55757299	3801.3	620.998	10.9609	9.48975
ASHGA5P032564	2.77239	up	noncoding	ENST00000577189	RP11-118E18.2	GENCODE	563	chr17	-	55599608	55600958		TTGAATTTCTCTTCCTGCTCCCACTCAAACGCTCCAAGTGTTAGTATAAATAAACACCCT	intronic antisense	NM_170721	MSI2	RNA-binding protein Musashi homolog 2 isoform b	+	55334373	55710544	3801.3	620.998	10.9609	9.48975
ASHGA5P046034	3.15887	up	noncoding	ENST00000454160	RP11-54A22.2	GENCODE	599	chr9	+	137519675	137521252		ATTCTGCCTCATTTTCCTTGGCGCGAGGCGTGGGTTTTCCTAAGCCGAGAGGTGAGACGT	intergenic							228.447	27.1194	6.87589	5.21648
ASHGA5P046099	3.3386	up	noncoding	ENST00000451781	RP11-706O15.5	GENCODE	490	chrX	-	3811332	3823750	ENST00000432445, ENST00000456563, ENST00000457936, NR_034031, uc011mhl.1	AGATGGTGCTATCTGAGAAAGCCAATGGGAGCACCCTCCGTGGGTGCACAGAGGAAAGGA	intergenic							49.3242	5.98086	4.45255	2.7133
ASHGA5P034034	7.35399	up	noncoding	ENST00000415295	RP11-206L10.11	GENCODE	894	chr1	+	766984	777400		CTCAATCTCTGTCTTTCTTGAAGAAGTCATAAATAAACACGATGAATCTATGTAGAAGCG	intergenic							99.4478	5.98086	5.59183	2.7133
ASHGA5P016213	2.17904	up	noncoding	ENST00000444501	AC097724.3	GENCODE	723	chr2	-	28945305	28958975	ENST00000428036	TCTTCACCAGATTTTTCCTACCAGGAAGAGCATGTGCTGACCAACAGACATGAATTTCAG	intergenic							34.0585	5.98086	3.837	2.7133
ASHGA5P035262	2.49819	up	noncoding	ENST00000449819	AC093901.1	GENCODE	458	chr2	-	118940596	118943962	ENST00000449075	GAACATTAAATCCGACACTTGTACTACATGGGTAATCAATATATAGTGGTTCACAGATCA	intergenic							366.499	59.4284	7.58435	6.26347
ASHGA5P019404	4.04871	up	noncoding	ENST00000482142	RP11-384F7.1	GENCODE	787	chr3	-	117723665	118276515		GTCTCCCCCAAGACTGAAGGTAACATCAGGAAGCATACTATGTAAGACAGATACAAAGGG	intergenic							24760.3	2982.93	13.7173	11.6999
ASHGA5P038024	2.74906	up	noncoding	uc003bdv.3	BC036874	UCSC_knowngene	1947	chr22	+	43671960	43679832		TAAATGCGAACTATTGACTGCGGTGGTTGTGATGTGGATCCGTATGTCATAAATGGCGTG	intronic antisense	NM_173050	SCUBE1	signal peptide, CUB and EGF-like domain-containing protein 1 precursor	-	43599228	43739394	41.6107	5.98086	4.17224	2.7133
ASHGA5P043542	7.84772	up	noncoding	ENST00000439058	AC005083.1	GENCODE	667	chr7	+	20257199	20261304	ENST00000430859	AATAGAGACAAGTCCTGGCTGGGTCTGGGTTCAGAAACATAATAGAAGGATTCATCTAAT	bidirectional	NM_182762	MACC1	metastasis-associated in colon cancer protein 1	-	20174278	20257013	697.923	34.8844	8.52466	5.55238
ASHGA5P019043	6.65835	up	noncoding	NR_028033	FAS	RefSeq	2583	chr10	+	90750287	90775542	NR_028036	GAAGGACATGATGTGAACATGGAATCATCAAGGAATGCACACTCACCAGCAACACCAAGT	exon sense-overlapping	NM_000043	FAS	tumor necrosis factor receptor superfamily member 6 isoform 1 precursor	+	90750287	90775542	8056.64	563.769	12.0786	9.34339
ASHGA5P019043	6.65835	up	noncoding	NR_028033	FAS	RefSeq	2583	chr10	+	90750287	90775542	NR_028036	GAAGGACATGATGTGAACATGGAATCATCAAGGAATGCACACTCACCAGCAACACCAAGT	exon sense-overlapping	NM_152871	FAS	tumor necrosis factor receptor superfamily member 6 isoform 2 precursor	+	90750287	90775542	8056.64	563.769	12.0786	9.34339
ASHGA5P019043	6.65835	up	noncoding	NR_028033	FAS	RefSeq	2583	chr10	+	90750287	90775542	NR_028036	GAAGGACATGATGTGAACATGGAATCATCAAGGAATGCACACTCACCAGCAACACCAAGT	exon sense-overlapping	NM_152872	FAS	tumor necrosis factor receptor superfamily member 6 isoform 3 precursor	+	90750287	90775542	8056.64	563.769	12.0786	9.34339
ASHGA5P019043	6.65835	up	noncoding	NR_028033	FAS	RefSeq	2583	chr10	+	90750287	90775542	NR_028036	GAAGGACATGATGTGAACATGGAATCATCAAGGAATGCACACTCACCAGCAACACCAAGT	intronic antisense	NM_001141945	ACTA2	actin, aortic smooth muscle	-	90694830	90751147	8056.64	563.769	12.0786	9.34339
ASHGA5P014241	5.18733	up	noncoding	NR_027691	PANX2	RefSeq	3035	chr22	+	50609159	50618724		TTGGCTGTGAGGACAAAACATAAAGGAACCCATTTACTGTTACACCCCGCACAACTTCAC	exon sense-overlapping	NM_001160300	PANX2	pannexin-2 isoform 2	+	50609159	50618724	440.843	33.2122	7.86409	5.48909
ASHGA5P014241	5.18733	up	noncoding	NR_027691	PANX2	RefSeq	3035	chr22	+	50609159	50618724		TTGGCTGTGAGGACAAAACATAAAGGAACCCATTTACTGTTACACCCCGCACAACTTCAC	exon sense-overlapping	NM_052839	PANX2	pannexin-2 isoform 1	+	50609159	50618724	440.843	33.2122	7.86409	5.48909
ASHGA5P000083	2.05758	up	noncoding	AW673701		LincRNAs identified by Khalil et al	514	chr11	-	2228859	2229381		TTACAACTGGGGCAGGCTGACAACCACAGTAGAAGGGACACCCTGGAACCACATCATAAG	intergenic							32.5167	5.98086	3.75425	2.7133
ASHGA5P054138	2.60367	up	noncoding	ENST00000424306	RP11-308D16.4	GENCODE	2222	chrX	+	135991553	136075814		TTTTAGTACCACTAACATTTTTTGGTGCATATTTTGGAAATAAAGAAAAGGTAAACTCTT	intergenic							867.959	145.56	8.85381	7.47326
ASHGA5P041084	3.50367	up	noncoding	ENST00000508923	CTD-2089N3.3	GENCODE	432	chr5	+	50265493	50266021		GTTCCCCCTCTCCACGCGTACGCACACTCATTTTTAGTTTTAACAAATGATTTAAAAATC	intergenic							10143.9	1357.32	12.397	10.5881
ASHGA5P049828	2.71266	up	noncoding	ENST00000579631	LINC00511	GENCODE	355	chr17	-	70319263	70322090		ACCTTTATTATGTTAAGCTACACAATAATAAATAACAACAATAATTGTGTTTATTTGTTA	intergenic							41.1263	5.98086	4.15301	2.7133
ASHGA5P050449	3.56072	up	noncoding	ENST00000427354	AC007254.3	GENCODE	790	chr2	+	40437104	40482198	ENST00000444629, NR_038441	CAGCATATTGGTTTCTGTTCATTTTCACAAGATTGACAGGCTCATTACAGCAATATTAAC	intronic antisense	NM_001112800	SLC8A1	sodium/calcium exchanger 1 isoform B precursor	-	40339285	40657444	84.6088	6.83532	5.32963	3.49745
ASHGA5P050449	3.56072	up	noncoding	ENST00000427354	AC007254.3	GENCODE	790	chr2	+	40437104	40482198	ENST00000444629, NR_038441	CAGCATATTGGTTTCTGTTCATTTTCACAAGATTGACAGGCTCATTACAGCAATATTAAC	intronic antisense	NM_001112801	SLC8A1	sodium/calcium exchanger 1 isoform C precursor	-	40339285	40657444	84.6088	6.83532	5.32963	3.49745
ASHGA5P050449	3.56072	up	noncoding	ENST00000427354	AC007254.3	GENCODE	790	chr2	+	40437104	40482198	ENST00000444629, NR_038441	CAGCATATTGGTTTCTGTTCATTTTCACAAGATTGACAGGCTCATTACAGCAATATTAAC	intronic antisense	NM_001112802	SLC8A1	sodium/calcium exchanger 1 isoform D precursor	-	40339285	40739575	84.6088	6.83532	5.32963	3.49745
ASHGA5P050449	3.56072	up	noncoding	ENST00000427354	AC007254.3	GENCODE	790	chr2	+	40437104	40482198	ENST00000444629, NR_038441	CAGCATATTGGTTTCTGTTCATTTTCACAAGATTGACAGGCTCATTACAGCAATATTAAC	intronic antisense	NM_001252624	SLC8A1	sodium/calcium exchanger 1 isoform E precursor	-	40339285	40657444	84.6088	6.83532	5.32963	3.49745
ASHGA5P050449	3.56072	up	noncoding	ENST00000427354	AC007254.3	GENCODE	790	chr2	+	40437104	40482198	ENST00000444629, NR_038441	CAGCATATTGGTTTCTGTTCATTTTCACAAGATTGACAGGCTCATTACAGCAATATTAAC	intronic antisense	NM_021097	SLC8A1	sodium/calcium exchanger 1 isoform A precursor	-	40339285	40657444	84.6088	6.83532	5.32963	3.49745
ASHGA5P033189	2.98568	up	noncoding	ENST00000435491	AC091133.1	GENCODE	483	chr17	+	47009152	47014462		ACAGAAAATGTTTAAAGGTTCCAGCGGGGAGAGAGAGAAGTGACTTTCAGCATGACAGAG	natural antisense	NM_007241	SNF8	vacuolar-sorting protein SNF8	-	47007458	47022154	144.143	16.6219	6.16633	4.58827
ASHGA5P042618	17.2067	up	noncoding	ENST00000400982	RP11-466F5.5	GENCODE	1216	chr1	+	165667986	165679205		GTTGCTGTTGGGGTTATATATTTTTGCTCAACATATTTGGAAACTAAAGTTTCTGGAGGA	natural antisense	ENST00000354775	ALDH9A1	aldehyde dehydrogenase 9 family, member A1 [Source:HGNC Symbol;Acc:412]	-	165631452	165668100	220.148	5.98086	6.8182	2.7133
ASHGA5P030629	3.40085	up	noncoding	ENST00000558226	RP11-543G18.1	GENCODE	527	chr15	+	70613914	70619081		ACAGAAATTTGGGATGTGAATTTGGTGGAGCTGGTGTGGACTAGGTCAAGCAATGAGAAA	intergenic							50.052	5.98086	4.4792	2.7133
ASHGA5P016442	4.2454	up	noncoding	ENST00000430460	AC092162.1	GENCODE	579	chr2	-	177625964	177627344		CGACCTTCCCCTATACATTTCCGAAGACAGAGAAGAGGAAAAAGGAGGTAGAGTCTGGTA	intergenic							345.671	31.3594	7.49956	5.41366
ASHGA5P037716	2.22417	up	noncoding	ENST00000566575	CTA-250D10.23	GENCODE	1078	chr22	-	42318026	42319104		GTAAGTTTCTCTCTCTTTAGAGACTCCACAATAAAGTTTTCAACATGGTAAGGTTTTCCA	intergenic							576.347	110.716	8.25399	7.10072
ASHGA5P030769	2.36864	up	noncoding	ENST00000554318	RP11-739G5.1	GENCODE	324	chr15	+	94133095	94136588		GAAGTGTCTTGAAGAAATAGTAGCTGTTGCTCATGATTATGTTTTACCTGTGAAATTCAG	intergenic							36.731	5.98086	3.95736	2.7133
ASHGA5P017394	5.42061	up	noncoding	ENST00000441013	LINC00158	GENCODE	1380	chr21	-	26758132	26804013		AAGAAGAAAACACCCTCAAAGGGAACCCTGAGCAGAACACATGCACAAACTCATGCCATA	intergenic							619.163	45.902	8.35675	5.9183
ASHGA5P021904	2.5939	up	noncoding	ENST00000544067	RP11-283I3.1	GENCODE	315	chr12	+	302201	303296		GACTGGACAGTTTCCACATTTGCTGTAGTTCTAGGCAGAGCCAGTCTTCTAAGAAGCAAA	intronic antisense	NM_001122847	SLC6A12	sodium- and chloride-dependent betaine transporter	-	299242	322863	39.5408	5.98086	4.08842	2.7133
ASHGA5P021904	2.5939	up	noncoding	ENST00000544067	RP11-283I3.1	GENCODE	315	chr12	+	302201	303296		GACTGGACAGTTTCCACATTTGCTGTAGTTCTAGGCAGAGCCAGTCTTCTAAGAAGCAAA	intronic antisense	NM_001122848	SLC6A12	sodium- and chloride-dependent betaine transporter	-	299242	323371	39.5408	5.98086	4.08842	2.7133
ASHGA5P021904	2.5939	up	noncoding	ENST00000544067	RP11-283I3.1	GENCODE	315	chr12	+	302201	303296		GACTGGACAGTTTCCACATTTGCTGTAGTTCTAGGCAGAGCCAGTCTTCTAAGAAGCAAA	intronic antisense	NM_001206931	SLC6A12	sodium- and chloride-dependent betaine transporter	-	299242	323371	39.5408	5.98086	4.08842	2.7133
ASHGA5P021904	2.5939	up	noncoding	ENST00000544067	RP11-283I3.1	GENCODE	315	chr12	+	302201	303296		GACTGGACAGTTTCCACATTTGCTGTAGTTCTAGGCAGAGCCAGTCTTCTAAGAAGCAAA	intronic antisense	NM_003044	SLC6A12	sodium- and chloride-dependent betaine transporter	-	299242	322613	39.5408	5.98086	4.08842	2.7133
ASHGA5P035319	3.08583	up	noncoding	ENST00000419362	AJ239322.1	GENCODE	2209	chr2	-	132722303	132737446		GCAATAAATATTTGGCTCTAGAAATCTATTTTGACCTGTACCATAATGCATAGCAGCAGA	intergenic							45.9713	5.98086	4.33896	2.7133
ASHGA5P055813	2.10645	up	noncoding	ENST00000457528	SCEL-AS1	GENCODE	450	chr13	-	78173889	78180686		CCAGTGACTGAGAAAAATAAAATTCCCAGGATGCTATTTCCAGACTTGTGTATTCAAAAA	intronic antisense	NM_001160706	SCEL	sciellin isoform 3	+	78109808	78219398	68.081	9.67044	4.98524	3.91043
ASHGA5P055813	2.10645	up	noncoding	ENST00000457528	SCEL-AS1	GENCODE	450	chr13	-	78173889	78180686		CCAGTGACTGAGAAAAATAAAATTCCCAGGATGCTATTTCCAGACTTGTGTATTCAAAAA	intronic antisense	NM_003843	SCEL	sciellin isoform 2	+	78109808	78219398	68.081	9.67044	4.98524	3.91043
ASHGA5P055813	2.10645	up	noncoding	ENST00000457528	SCEL-AS1	GENCODE	450	chr13	-	78173889	78180686		CCAGTGACTGAGAAAAATAAAATTCCCAGGATGCTATTTCCAGACTTGTGTATTCAAAAA	intronic antisense	NM_144777	SCEL	sciellin isoform 1	+	78109808	78219398	68.081	9.67044	4.98524	3.91043
ASHGA5P050316	2.27247	up	noncoding	TCONS_00015389	XLOC_006972	LincRNAs identified by Cabili et al	267	chr8	-	1236493	1237155	TCONS_00014899, TCONS_00014900, TCONS_00014901, TCONS_00015390	GAAACTAGTTCCCCTCCTAACAGAACCACATACACACACACGCTGAACCAAAACTAGTTC	intergenic							3201.82	640.659	10.7202	9.53594
ASHGA5P051956	4.03746	up	noncoding	NR_034081	LOC255130	RefSeq	1418	chr4	+	57975927	58071465		CCTTTAATCCTTATCAAATATCCAGATATTACCTATATTGCCTTGATCTGCTGTCTGAAG	natural antisense	NM_001253835	IGFBP7	insulin-like growth factor-binding protein 7 isoform 2 precursor	-	57898403	57976551	140.909	11.428	6.1332	4.11975
ASHGA5P051956	4.03746	up	noncoding	NR_034081	LOC255130	RefSeq	1418	chr4	+	57975927	58071465		CCTTTAATCCTTATCAAATATCCAGATATTACCTATATTGCCTTGATCTGCTGTCTGAAG	natural antisense	NM_001553	IGFBP7	insulin-like growth factor-binding protein 7 isoform 1 precursor	-	57897236	57976551	140.909	11.428	6.1332	4.11975
ASHGA5P020024	2.11455	up	noncoding	ENST00000506892	CTB-35F21.3	GENCODE	553	chr5	-	139152112	139154991		GCCCTCCCAGAACAGTACCTGTATCTGCCTGGTGCACCTACTGTGTGTTGCTAGTCACTG	intergenic							13522.1	3070.13	12.8251	11.7447
ASHGA5P039256	3.42117	up	noncoding	TCONS_00016287	XLOC_007663	LincRNAs identified by Cabili et al	447	chr9	-	31909973	31917026		TTCTTGCACAGCTAATGTATCCCCAGGTGTGAACTGAGTAACATGAAGAAAGGCATCCTC	intergenic							50.322	5.98086	4.48779	2.7133
ASHGA5P045539	11.6318	up	noncoding	TCONS_00001765	XLOC_001134	LincRNAs identified by Cabili et al	1252	chr1	-	192921310	192924493		AAATGACAGCTAGAGGTTGGAGCAAACCTATGAGTTATGAGAGAAGTAGGAAGGCAGCTC	intergenic							152.893	5.98086	6.2533	2.7133
ASHGA5P023359	8.96209	up	noncoding	ENST00000579258	LRRC37A11P	pseudogene	3698	chr17	+	37183529	37201600		CATTGGTGAAGATGTATGGAAAGCATACAGTTGGACTGAGAAACTATTCTCAATGAAAAT								119.089	5.98086	5.87714	2.7133
ASHGA5P053432	2.60184	up	noncoding	ENST00000518524	CTD-2571E19.1	pseudogene	679	chr8	+	63023082	63023761		CCCATTACTGGTATGTAGATCAGAGAAAATACAGTTCATGTCCTCATGGAAGATATGGCT								39.6466	5.98086	4.09284	2.7133
ASHGA5P033517	5.52096	up	noncoding	ENST00000566225	RP11-243E13.1	GENCODE	2908	chr18	-	10411604	10414512		GTAAATAAGTCCTGCAGTTTGCCTTCTAGGTGGGAAGAAAGAATAAAGAATGAAGTGAAA	intergenic							76.7432	5.98086	5.17822	2.7133
ASHGA5P015230	2.53298	up	noncoding	ENST00000418192	BX284650.1	GENCODE	209	chr1	-	143743239	143744355	ENST00000417554, ENST00000433598, ENST00000452356, NM_001178055, NM_001178056, NM_024615, NR_046138, uc001ekv.2, uc001eqo.1	GAGGACTGCCTGTTTGCAGATTCAGATACTCAGACTCCACCTTTACTTTTACCTATGTTG	intergenic							2188.14	387.901	10.1662	8.82536
ASHGA5P034032	2.05755	up	noncoding	ENST00000326734	FAM87B	GENCODE	1944	chr1	+	752750	755214		CAGATCAGACAACCAACCACACAAAGTTTCTAAGAGCAAACTGTTCAGGTCGGCAAGTCA	intergenic							200.29	37.1161	6.67401	5.63309
ASHGA5P020071	3.75617	up	noncoding	NR_026819	FAM138E	RefSeq	1130	chr15	+	102495087	102496558	ENST00000355746, NR_026818, NR_026821, NR_026822, NR_026823, uc010scw.1	CCAAATTCTTGTCGGATGCCCTCACAGAATTGAGATTATGTACGTAAAACACAAGGTGCC	intergenic							54.5622	5.98086	4.62257	2.7133
ASHGA5P040872	10.1505	up	noncoding	ENST00000511921	CTB-114C7.4	GENCODE	2182	chr5	-	169735704	169739720		TTCCTCATTTTACAGTAAGGGAAACACCCCTGGTACAAAGTAAATACTCAATGCTCATTA	intergenic							2644.1	110.348	10.4395	7.09602
ASHGA5P037432	2.25518	up	noncoding	ENST00000429843	BACH1-IT3	GENCODE	406	chr21	+	30868366	30872706		GAAAGAAGCAAGACCTGGAGAGAATAACATGCTCAATTATGGAGCCAGGACTTTACATAG	intron sense-overlapping	ENST00000422809	BACH1	BTB and CNC homology 1, basic leucine zipper transcription factor 1 [Source:HGNC Symbol;Acc:935]	+	30699449	31003071	125.477	19.401	5.95562	4.78238
ASHGA5P037432	2.25518	up	noncoding	ENST00000429843	BACH1-IT3	GENCODE	406	chr21	+	30868366	30872706		GAAAGAAGCAAGACCTGGAGAGAATAACATGCTCAATTATGGAGCCAGGACTTTACATAG	intron sense-overlapping	ENST00000551628	BACH1	BTB and CNC homology 1, basic leucine zipper transcription factor 1 [Source:HGNC Symbol;Acc:935]	+	30699664	31009660	125.477	19.401	5.95562	4.78238
ASHGA5P040166	2.30014	up	noncoding	ENST00000504874	RP11-503L19.1	GENCODE	518	chr4	+	149614183	149615475		GCCACATCTTGTAGCCCAGAATATCTTTTAGAAAGCAAAACTGGATTAAAAAAGAGAAAG	intergenic							35.6952	5.98086	3.91502	2.7133
ASHGA5P039874	6.6893	up	noncoding	ENST00000510420	RP11-665I14.1	GENCODE	426	chr4	+	31508287	31560443		TCTCCATGAAGATGTTAGATAATGCTCACTCTGGGTGAGAATAAAAGCCAGACTCATCAA	intergenic							255.295	13.2485	7.04663	4.30477
ASHGA5P029275	13.5658	up	noncoding	ENST00000556144	RP11-226P1.2	GENCODE	383	chr14	-	82200955	82209482		GAAAAATCTCCCAAGTTATGTTCATAGGCTTAGCAGAATAAAGGTAAGGCTTACTAGTTA	intergenic							20022.6	691.328	13.4019	9.64004
ASHGA5P028847	6.77598	up	noncoding	uc001vic.1	AK097816	UCSC_knowngene	1600	chr13	+	61491134	61515902		GGGTTAATAAGCCAATGAAATGTGGATTGCTCAACTTAATATAAGCACATAAGTACTGTG	intergenic							92.4535	5.98086	5.47373	2.7133
ASHGA5P020791	3.90267	up	noncoding	ENST00000519892	CTB-105L4.2	GENCODE	527	chr5	-	166733277	166736875		TAATACCGTGCTTTTGTCTACCAGGTCATTTCTCTATGGAAACAGCAGGAGAGAGACAGC	intronic antisense	NM_001122679	ODZ2	teneurin-2	+	166711842	167691162	56.4732	5.98086	4.67776	2.7133
ASHGA5P014897	2.71057	up	noncoding	ENST00000414539	AC010149.4	GENCODE	463	chr2	-	231403002	231444648		CAAGCCCCTGAAATAATCGATTCTATGAATAGTTGAAACATATCTTCTATGGGAGGACAT	intronic antisense	NM_001080391	SP100	nuclear autoantigen Sp-100 isoform 1	+	231280870	231410317	41.1147	5.98086	4.1519	2.7133
ASHGA5P029764	2.42066	up	noncoding	TCONS_00008102	XLOC_003569	LincRNAs identified by Cabili et al	306	chr4	+	73435479	73435879		AGTACACAGGCCTCAGCGACTCTTCCTCACACCCAGATTAAGTTATCAAATGATTTCTGC	intergenic							835.297	150.679	8.79683	7.52143
ASHGA5P042345	3.41615	up	noncoding	TCONS_00020859	XLOC_010142	LincRNAs identified by Cabili et al	2655	chr12	-	83850417	83866379		ACTCCAGCCTGAGAAAATGATCTGCCTTTAAGACTTACGTGATTAGGTTGGGATCACCCA	intergenic							594.76	72.1552	8.29948	6.52711
ASHGA5P000509	2.95428	up	noncoding	chr8:117452225-117463525-	chr8:117452225-117463525	LincRNAs identified by Khalil et al	11300	chr8	-	117383044	117394344		TTTGCTTACACAAGTACAGCACTTTATCCATAGTGTGTGTCCAGCAAGTTATTGTTGAAT	intergenic							44.2577	5.98086	4.27611	2.7133
ASHGA5P028160	4.4068	up	noncoding	ENST00000449572	RP11-426L16.8	GENCODE	704	chr1	-	113362911	113392401	ENST00000401018, ENST00000433505	CGCAGACCAGACCCGCCCCGCCTCTCCGTGCCACGCACGCGCTCGGCTCCGCGCTTAATG	intergenic							38920.5	4383.93	14.3998	12.26
ASHGA5P023484	2.34195	up	noncoding	ENST00000581905	RP13-270P17.1	GENCODE	723	chr18	-	3255435	3261848		TGTTGAGAAGGATTTCCCTCATCTACCTTTCTTTGGGAGATACGACTGAAACCAACAAAA	natural antisense	NM_006471	MYL12A	myosin regulatory light chain 12A	+	3247527	3256234	316.239	54.0564	7.36224	6.13453
ASHGA5P057110	2.68833	up	noncoding	TCONS_00013456	XLOC_006112	LincRNAs identified by Cabili et al	257	chr7	+	56727476	56742773		CCTGCTTCCGCCAATAGATGAAAAAAGATTCAAGGAAGACACATTTGCTTTTTATTCACT	intergenic							71.9433	7.78044	5.07367	3.64696
ASHGA5P028666	2.95702	up	noncoding	ENST00000569288	RP11-29B2.4	GENCODE	442	chr13	-	103241721	103242163		TTGTTGCCTTCTCCAGCTGTGAGACATTCACTGGAATTTTCAGTAAATAACTTCTTAGGA	intergenic							521.593	72.7149	8.10146	6.53731
ASHGA5P033476	4.0872	up	noncoding	ENST00000583253	RP11-715F3.2	GENCODE	1049	chr18	-	2561170	2562219		GCTGCAGAATGGAATCAAACTCTTAAAAAGTAGTAGGACAGAATATTTGCTGAATCAGAT	intron sense-overlapping	NM_022840	METTL4	methyltransferase-like protein 4	-	2537523	2571489	1022.54	107.573	9.09047	7.05935
ASHGA5P023074	3.99327	up	noncoding	ENST00000569037	RP11-212I21.2	GENCODE	553	chr16	-	55461469	55496209		CCCAGACGTCAAAACAACTACCTTTCATCTCAGGAAAGCAAACTACTATGTTGTGAGCAG	intronic antisense	ENST00000570308	MMP2	matrix metallopeptidase 2 (gelatinase A, 72kDa gelatinase, 72kDa type IV collagenase) [Source:HGNC Symbol;Acc:7166]	+	55423611	55540149	57.5801	5.98086	4.71087	2.7133
ASHGA5P042054	3.32513	up	noncoding	TCONS_00021007	XLOC_010268	LincRNAs identified by Cabili et al	752	chr12	-	131895170	131896691		TACCATGACAAAGAGTTAAGACAATCTCATTAGAAGACAGAGGAGGTGGGGCTGGACCAT	intergenic							49.1536	5.98086	4.44671	2.7133
ASHGA5P047137	6.66278	up	noncoding	ENST00000415509	RP11-338O1.2	GENCODE	416	chr10	-	125185228	125187156		GGGCCAGTGGTGCTGGATTTTATTTGCACTTTTCTGGGTTTAAATATTTTGAGAATTTTT	intergenic							91.0784	5.98086	5.44943	2.7133
ASHGA5P016841	3.55554	up	noncoding	ENST00000434901	RP1-153P14.3	pseudogene	373	chr6	-	37514366	37515056		GAAAAACTTGTGACAACAACAAAAACTTGTGGTGCAGGTTCTAAGACGCAGGGTGTCTTC								124.614	11.3982	5.94618	4.11611
ASHGA5P043410	2.67999	up	noncoding	ENST00000434887	AC006004.1	GENCODE	2145	chr7	-	146778025	146794701		TAGCACTGTTGTGTGTTCAATCTTTCATTAGATTATATACTCCTTAAGACAGGATCAGGA	intronic antisense	NM_014141	CNTNAP2	contactin-associated protein-like 2 precursor	+	145813452	148118088	40.6689	5.98086	4.13553	2.7133
ASHGA5P047015	2.63448	up	noncoding	ENST00000449419	RP11-429G19.2	GENCODE	948	chr10	-	97634840	97667532	ENST00000414006	CCTGGGGCGTGGGTCTCTCATCCCTCTCGTCCTGGTGAAGAAGAAGAGTATACCCAGCGG	natural antisense	NM_001098175	ENTPD1	ectonucleoside triphosphate diphosphohydrolase 1 isoform 2	+	97471535	97637023	1500.23	252.34	9.62182	8.2243
ASHGA5P047015	2.63448	up	noncoding	ENST00000449419	RP11-429G19.2	GENCODE	948	chr10	-	97634840	97667532	ENST00000414006	CCTGGGGCGTGGGTCTCTCATCCCTCTCGTCCTGGTGAAGAAGAAGAGTATACCCAGCGG	natural antisense	NM_001164178	ENTPD1	ectonucleoside triphosphate diphosphohydrolase 1 isoform 3	+	97515408	97637023	1500.23	252.34	9.62182	8.2243
ASHGA5P047015	2.63448	up	noncoding	ENST00000449419	RP11-429G19.2	GENCODE	948	chr10	-	97634840	97667532	ENST00000414006	CCTGGGGCGTGGGTCTCTCATCCCTCTCGTCCTGGTGAAGAAGAAGAGTATACCCAGCGG	natural antisense	NM_001164179	ENTPD1	ectonucleoside triphosphate diphosphohydrolase 1 isoform 4	+	97515672	97637023	1500.23	252.34	9.62182	8.2243
ASHGA5P047015	2.63448	up	noncoding	ENST00000449419	RP11-429G19.2	GENCODE	948	chr10	-	97634840	97667532	ENST00000414006	CCTGGGGCGTGGGTCTCTCATCCCTCTCGTCCTGGTGAAGAAGAAGAGTATACCCAGCGG	natural antisense	NM_001164181	ENTPD1	ectonucleoside triphosphate diphosphohydrolase 1 isoform 5	+	97515408	97637023	1500.23	252.34	9.62182	8.2243
ASHGA5P047015	2.63448	up	noncoding	ENST00000449419	RP11-429G19.2	GENCODE	948	chr10	-	97634840	97667532	ENST00000414006	CCTGGGGCGTGGGTCTCTCATCCCTCTCGTCCTGGTGAAGAAGAAGAGTATACCCAGCGG	natural antisense	NM_001164182	ENTPD1	ectonucleoside triphosphate diphosphohydrolase 1 isoform 6	+	97515672	97637023	1500.23	252.34	9.62182	8.2243
ASHGA5P047015	2.63448	up	noncoding	ENST00000449419	RP11-429G19.2	GENCODE	948	chr10	-	97634840	97667532	ENST00000414006	CCTGGGGCGTGGGTCTCTCATCCCTCTCGTCCTGGTGAAGAAGAAGAGTATACCCAGCGG	natural antisense	NM_001164183	ENTPD1	ectonucleoside triphosphate diphosphohydrolase 1 isoform 6	+	97515672	97637023	1500.23	252.34	9.62182	8.2243
ASHGA5P047015	2.63448	up	noncoding	ENST00000449419	RP11-429G19.2	GENCODE	948	chr10	-	97634840	97667532	ENST00000414006	CCTGGGGCGTGGGTCTCTCATCCCTCTCGTCCTGGTGAAGAAGAAGAGTATACCCAGCGG	natural antisense	NM_001776	ENTPD1	ectonucleoside triphosphate diphosphohydrolase 1 isoform 1	+	97515672	97637023	1500.23	252.34	9.62182	8.2243
ASHGA5P029600	4.12005	up	noncoding	ENST00000568344	RP11-355I22.7	GENCODE	1676	chr14	+	62577592	62579268		TAGCCCCAGTTTGTATAAAATGTCTGCTGCAACTGAATTCATGATAGTTCATGAAAACTG	intergenic							59.0884	5.98086	4.75596	2.7133
ASHGA5P058690	8.77103	up	noncoding	uc.204+	uc.204	UCR	202	chr7	+	1265903	1266105		AGCAGCCCAGACAATTCATTAGGCAGGCGGCTTGTAAATTAGAGCTAAGTTAACCTGATT	intergenic							116.734	5.98086	5.84605	2.7133
ASHGA5P055708	2.79284	up	noncoding	ENST00000412427	RP11-380J14.1	GENCODE	4676	chr1	+	17516277	17524112		ACCAAAGACTTAATGAGATTCGCTTTGTTTTCTTATGAGCCAGGCAAGGTGCCAGGGGAA	intergenic							42.1514	5.98086	4.19503	2.7133
ASHGA5P037773	3.11699	up	noncoding	ENST00000532913	AC002056.5	GENCODE	284	chr22	-	51179020	51181948		TTCTAGAACTCATCTGGTGTCGAGTGTATCAGGTAGTGTTGGATGGGCAAGAGATCTTCT	intronic antisense	NM_001097	ACR	acrosin precursor	+	51176651	51183727	46.3741	5.98086	4.35346	2.7133
ASHGA5P042637	9.13186	up	noncoding	uc003qek.1	AX747860	UCSC_knowngene	2517	chr6	+	134216640	134219157		ATTGCTTTTCACAGATGTAGGTGAGACACTGGTATAGTGGAAAGAGCTTTTGACTGAGTT	exon sense-overlapping	NM_198392	TCF21	transcription factor 21	+	134210258	134216675	121.36	5.98086	5.90421	2.7133
ASHGA5P030124	3.63107	up	noncoding	TCONS_00008057	XLOC_003522	LincRNAs identified by Cabili et al	292	chr4	+	41978226	41980408		TATGGGGAACGTTTCCAATTTCTTCTATGGAGAAATGGGAAGAGATGGTGGATGAAGGAA	intergenic							134.156	12.1781	6.05504	4.19465
ASHGA5P055790	2.98147	up	noncoding	uc001veb.2	DLEU2	UCSC_knowngene	722	chr13	-	50623324	50656139	ENST00000449579	TTTTACCAAGGTAAAGATCAAATTTTATAAATTTACTTGTTTGTTTATACAAGGAAAAAT	bidirectional	ENST00000378180	DLEU1	deleted in lymphocytic leukemia 1 (non-protein coding) [Source:HGNC Symbol;Acc:13747]	+	50656306	50679433	44.6066	5.98086	4.28933	2.7133
ASHGA5P041758	4.74537	up	noncoding	ENST00000399196	LINC00243	GENCODE	2052	chr6	-	30780642	30798436		GGAATTAAGTTTGGTGAAGTTCAAAGAAGCTGATGTTACTCACAAGAGTAAATAGAGAGG	intergenic							67.0778	5.98086	4.95982	2.7133
ASHGA5P058385	2.15308	up	noncoding	uc002lbd.1	BC038429	UCSC_knowngene	2179	chr18	+	43063309	43109820		CTCCAAGCCATCCTGAAAGCTATTCTTGTGACCAAATCAACAGCTCTTTCCAAGAAAAAA	intron sense-overlapping	NM_001242692	SLC14A2	urea transporter 2	+	42792946	43263060	88.6843	13.1932	5.40676	4.30036
ASHGA5P046888	2.78886	up	noncoding	ENST00000431906	RP11-512N4.3	GENCODE	443	chr10	-	52348408	52349592		TAACTGAGTTATGCTCCCTTCACTGTTGATAGAAATAAAGTCAGATTAAAAACATTTTTA	intron sense-overlapping	NM_147156	SGMS1	phosphatidylcholine:ceramide cholinephosphotransferase 1	-	52065344	52383737	1694.68	269.194	9.79625	8.31657
ASHGA5P021140	2.14731	up	noncoding	ENST00000526179	RP11-375D13.4	GENCODE	431	chr11	+	41877895	41897547		CTGAGAACAAAACAGTTCAGATCAACTCAACAATATTCCAAGTGGGCTTTGCAGAGCATC	intergenic							33.6517	5.98086	3.81584	2.7133
ASHGA5P049221	6.4374	up	noncoding	ENST00000566649	RP11-434E6.2	GENCODE	2017	chr16	-	54399918	54404577		GCTGTGTGACCAATTTCAGCATCTGAAAGTTAAATTAATGGTAAAGGGTTTAATTGTGAG	intergenic							88.268	5.98086	5.39978	2.7133
ASHGA5P050673	3.18392	up	noncoding	ENST00000548051	AC092652.1	GENCODE	680	chr2	-	144398324	144406454		AACACTTAGTGTCATAATTTATAAGCATATCAGTACCAATAAATCAGAATCATGCAAACA	intronic antisense	NM_018460	ARHGAP15	rho GTPase-activating protein 15	+	143886898	144525921	150.089	16.1844	6.22414	4.55334
ASHGA5P052472	3.92891	up	noncoding	ENST00000524034	CTB-12O2.1	GENCODE	399	chr5	+	151338458	151650006	ENST00000518431, ENST00000524295	CCACTGGTCTTAAAGACAGACCTGCAGATTCCTGAGCTAAATAAAAGTTTATTGTTGAAA	intergenic							210.802	19.2926	6.74969	4.77556
ASHGA5P038021	5.09644	up	noncoding	TCONS_00024338	XLOC_011654	LincRNAs identified by Cabili et al	204	chr16	+	16549481	16550981		TAACCTCCAGGTGGAAGGAAAGGGCCCACGGTGATCAATAAATGTGTTTGCTATTTTTTG	intergenic							245.955	17.3615	6.99031	4.64082
ASHGA5P044066	2.07035	up	noncoding	ENST00000517676	RP11-439C15.4	GENCODE	557	chr8	-	1920735	1921776		AGAGGCGATGCGTTGTTGACATATTTAGTGGTTAAAAACTTATTGCCAAATTCTCAACAG	bidirectional	NM_014867	KBTBD11	kelch repeat and BTB domain-containing protein 11	+	1922043	1955109	172.999	31.0949	6.45019	5.40032
ASHGA5P040450	3.90026	up	noncoding	ENST00000510444	RP11-478P10.1	GENCODE	4069	chr5	-	57186153	57194989		CAGTGATGAGACTCACATGAAAGAAACAGCTTAATCTTAACCTGTATCCTGTAAGTTTAA	intergenic							56.4321	5.98086	4.67687	2.7133
ASHGA5P032467	5.4114	up	noncoding	uc021tyo.1	AX747150	UCSC_knowngene	2331	chr17	-	43590733	43593064		GATCTCCCACTTTGCTCATGTAGAGAGTGAAATATAGATTAGGGCACAAGATGAACTGTA	intronic antisense	ENST00000253803	AC091132.2	Uncharacterized protein [Source:UniProtKB/TrEMBL;Acc:H7BXE8]	+	43580625	43611631	5022.73	421.511	11.3766	8.94062
ASHGA5P000059	2.8935	up	noncoding	AK123196		RNAdb	1909	chr2	+	46896008	46897917		GGTGCAGTCTAACCCAATGCATATGGAACTGTTTGGACAGAATAAAATAGTTTAAATGGC	intergenic							126.523	14.7145	5.9685	4.43568
ASHGA5P054211	2.35756	up	noncoding	ENST00000451062	FAM197Y9	GENCODE	2332	chrY	-	6124307	6131994	ENST00000420524, ENST00000432892, ENST00000452256	GATCTGGCAGGTGGAGGAACTCAGCCATCCCGGTTACCGGTGGCAGGATGATTTCCTTTC	intergenic							36.5933	5.98086	3.9506	2.7133
ASHGA5P000375	2.7155	up	noncoding	chr20:24726575-24738550-	chr20:24726575-24738550	LincRNAs identified by Khalil et al	11975	chr20	-	24778575	24790550		GCTCTCTGGCCTTTCCTGACCTTCGTGAGCTTGTTGCTTCTGGAGCCCACAGATCAGTCA	intergenic							1755.99	286.448	9.84888	8.40766
ASHGA5P049029	4.26295	up	noncoding	ENST00000573315	LINC00514	GENCODE	491	chr16	+	3051300	3052017		CTTCATTCTTTGTGTTTTCATTTATAATCGATTTATTAAAGTTGTTAGATAAAAATCTCA	intergenic							60.9841	5.98086	4.80516	2.7133
ASHGA5P030054	13.7814	up	noncoding	ENST00000561934	RP11-48G14.1	GENCODE	839	chr15	-	56700680	56702384		GCCAGCTGTGGTAGACTCATTTCCATATCTGAAATTGTGAGTAATATTATCTATACCTAA	intronic antisense	NM_198524	TEX9	testis-expressed sequence 9 protein	+	56657643	56738072	561.883	14.6758	8.21617	4.43152
ASHGA5P041379	11.4474	up	noncoding	uc003kzj.3	BC032795	UCSC_knowngene	1046	chr5	+	133842304	133844921		TCCTTATCAGGGGTGGATGCTGTCAGACTTGCTAATGGTGGAATTTCTGGCATGTGGCAG	intergenic							150.575	5.98086	6.23025	2.7133
ASHGA5P017534	2.16145	up	noncoding	ENST00000442794	AC096558.1	GENCODE	561	chr2	-	144072002	144238350		GCCTGCCTGGCAATCTGTTTTTTATGAAGTTTCATTTATCTTTGAGCATCTTATTAACTG	intronic antisense	NM_018460	ARHGAP15	rho GTPase-activating protein 15	+	143886898	144525921	207.85	36.6562	6.72797	5.61598
ASHGA5P018654	2.01096	up	noncoding	ENST00000456100	AL163953.3	GENCODE	562	chr14	+	53684429	54153976		ATGGAAGGAGCTTGGGGCCAGTCATCATCTTAAAGGCTCTGTGGCAGCTTGGACTTGAAG	intergenic							140.515	25.1536	6.12781	5.11993
ASHGA5P019793	2.60529	up	noncoding	ENST00000503309	RP11-471J12.1	GENCODE	509	chr4	+	174451625	174455228	ENST00000508887, ENST00000512246, ENST00000515376	AGCCTGTTTGTGGAAGTGACTCTGACCGTTCCCTTAAGAATCTTTAATGCTCTTACATGA	bidirectional	NM_021973	HAND2	heart- and neural crest derivatives-expressed protein 2	-	174447651	174451378	308.125	46.8944	7.32605	5.94461
ASHGA5P037794	4.47027	up	noncoding	uc002zof.3	DQ786190	UCSC_knowngene	2139	chr22	+	18847155	18849294	NR_024583	CTCAAGAGTTTCATTTTATGGTCTTTCTCTTGTTCTGTAAAATGTGGGCATGGATAGATA	intergenic							183.239	14.0154	6.53571	4.37535
ASHGA5P052331	2.59966	up	noncoding	ENST00000507963	RP11-65F13.2	GENCODE	922	chr5	-	92889458	92916761		TCTCCAGCCTACAAGTCGGGAGTCGGCGACCGCTTAGTGACGAGCGATGATTTTAAAGAG	intergenic							119.621	15.545	5.88324	4.50491
ASHGA5P046142	3.36393	up	noncoding	ENST00000464659	GK-AS1	GENCODE	651	chrX	-	30718114	30742291		GGGCTACGTGATTGCTCAAGTTCATTAGTACTTTGCTATTATTGCCATTATTAAGAAATG	natural antisense	NM_000167	GK	glycerol kinase isoform b	+	30671475	30749577	888.634	113.655	8.88737	7.13723
ASHGA5P046142	3.36393	up	noncoding	ENST00000464659	GK-AS1	GENCODE	651	chrX	-	30718114	30742291		GGGCTACGTGATTGCTCAAGTTCATTAGTACTTTGCTATTATTGCCATTATTAAGAAATG	natural antisense	NM_001128127	GK	glycerol kinase isoform c	+	30671475	30749577	888.634	113.655	8.88737	7.13723
ASHGA5P046142	3.36393	up	noncoding	ENST00000464659	GK-AS1	GENCODE	651	chrX	-	30718114	30742291		GGGCTACGTGATTGCTCAAGTTCATTAGTACTTTGCTATTATTGCCATTATTAAGAAATG	natural antisense	NM_001205019	GK	glycerol kinase isoform d	+	30671475	30749577	888.634	113.655	8.88737	7.13723
ASHGA5P046142	3.36393	up	noncoding	ENST00000464659	GK-AS1	GENCODE	651	chrX	-	30718114	30742291		GGGCTACGTGATTGCTCAAGTTCATTAGTACTTTGCTATTATTGCCATTATTAAGAAATG	natural antisense	NM_203391	GK	glycerol kinase isoform a	+	30671475	30749577	888.634	113.655	8.88737	7.13723
ASHGA5P056952	3.2194	up	noncoding	TCONS_00011076	XLOC_005063	LincRNAs identified by Cabili et al	491	chr5	-	157929676	157942094		TTTCATGAACTTCGGTGTGAGAAACAGTCCCTAGGGTGACCAATTCATGACGGTTTTCCT	intergenic							75.6005	6.65739	5.15182	3.46502
ASHGA5P039554	3.32547	up	noncoding	ENST00000511590	RP11-119H12.6	GENCODE	712	chr4	-	113801615	113803486		CACTTAATTTTCCTCCTTTTGTAAACTGGCAATCTTGACTCTAACATTGCTAGGAATTAC	intronic antisense	NM_001127493	ANK2	ankyrin-2 isoform 3	+	113739238	114304896	861.172	111.22	8.841	7.10744
ASHGA5P034345	2.22895	up	noncoding	uc002qke.3	X05128	UCSC_knowngene	393	chr19	-	55775352	55775745		TTAGATTCATTCCTGTGTAGACACTGTCAAGTGTCTGTATGTATTGAAAGTGTACTACAT	intron sense-overlapping	NM_001130106	HSPBP1	hsp70-binding protein 1	-	55773590	55791751	34.7169	5.98086	3.86967	2.7133
ASHGA5P034345	2.22895	up	noncoding	uc002qke.3	X05128	UCSC_knowngene	393	chr19	-	55775352	55775745		TTAGATTCATTCCTGTGTAGACACTGTCAAGTGTCTGTATGTATTGAAAGTGTACTACAT	intron sense-overlapping	NM_012267	HSPBP1	hsp70-binding protein 1	-	55773590	55791751	34.7169	5.98086	3.86967	2.7133
ASHGA5P020476	3.71592	up	noncoding	ENST00000514303	AC005592.2	GENCODE	152	chr5	+	141733107	141755219		CTTGGAAGTGGTCCATTGGATTCGAAGGGGTCCTCACACGAAGCAGGAAGTCACCCTGTA	intergenic							54.0581	5.98086	4.60702	2.7133
ASHGA5P040468	4.49055	up	noncoding	uc003juq.3	BC028670	UCSC_knowngene	1650	chr5	-	65500950	65505274		CAATTAATGACAGCCTGTAGAGTTCTGTATTCATAGAAGCAGTAGGGGTACATGCTGCAG	intergenic							63.9743	5.98086	4.8802	2.7133
ASHGA5P037221	2.69898	up	noncoding	ENST00000419069	LINC00317	GENCODE	612	chr21	-	23095612	23109639		TGAGGCTTCCCTGTTCCTTGTGATAACTTACATACTTGGAATTATAGAGACTTAATTTTG	intergenic							1046.22	169.944	9.1219	7.68949
ASHGA5P057639	5.61118	up	noncoding	TCONS_00020145	XLOC_009584	LincRNAs identified by Cabili et al	419	chr11	-	123077368	123077936		CTTGAGCCTGGTTGCTATGACAGCCAGGAATTTGCGAACCAAACCAGACCTGGAGAAGAA	intergenic							77.8105	5.98086	5.20161	2.7133
ASHGA5P043195	4.69495	up	noncoding	ENST00000437541	DLX6-AS1	GENCODE	565	chr7	-	96608392	96641194	ENST00000430404, ENST00000458352, NR_015448, uc010lfo.1	ATCTGTTTTTGGCCATTGCGGAGAGAGAAGCTGAGCTTTAAAGGAGTAGGAGCTTCAAAG	intronic antisense	NM_005222	DLX6	homeobox protein DLX-6	+	96635289	96640352	128.032	8.51046	5.98531	3.7542
ASHGA5P054667	2.35928	up	noncoding	ENST00000447298	H19	GENCODE	524	chr11	-	2016917	2017697		CTCCCCACAGCCAGGTCTCCAGCTGGGGTGGACGTGCCCACCAGCTGCCGAAGGCCAAGA	intergenic							761.826	139.705	8.65916	7.42081
ASHGA5P029862	8.19567	up	noncoding	NR_040057	LOC283683	RefSeq	1445	chr15	-	23094330	23115254		GCTATTTCTTCCTTAAGCATTTGGAAAGAATTCACTTATTAAGCCATGTGAGACTGTAGT	exon sense-overlapping	ENST00000437912	NIPA1	non imprinted in Prader-Willi/Angelman syndrome 1 [Source:HGNC Symbol;Acc:17043]	-	23043278	23100005	109.523	5.98086	5.74817	2.7133
ASHGA5P041998	2.0167	up	noncoding	ENST00000446525	RP11-282C5.1	GENCODE	283	chr6	-	115954705	115955355		GGGAATAAACTCAAGTAAGGGGTCATGTCCTGTTTAGAAGAAACAATCATTTTAAGAGTA	intergenic							31.9469	5.98086	3.7253	2.7133
ASHGA5P026904	2.13943	up	noncoding	ENST00000548204	KIRREL3-AS1	GENCODE	586	chr11	+	126413841	126480843		GGTAACATGCGGCATCTTGGGGAGAGCATTCATGTCTGTAATTAGTTACTGTATATCACG	intronic antisense	NM_001161707	KIRREL3	kin of IRRE-like protein 3 isoform 2 precursor	-	126300836	126870766	33.5523	5.98086	3.81053	2.7133
ASHGA5P026904	2.13943	up	noncoding	ENST00000548204	KIRREL3-AS1	GENCODE	586	chr11	+	126413841	126480843		GGTAACATGCGGCATCTTGGGGAGAGCATTCATGTCTGTAATTAGTTACTGTATATCACG	intronic antisense	NM_032531	KIRREL3	kin of IRRE-like protein 3 isoform 1 precursor	-	126293395	126870766	33.5523	5.98086	3.81053	2.7133
ASHGA5P032598	2.07997	up	noncoding	ENST00000583175	RP11-214C8.5	GENCODE	2694	chr17	-	62116509	62119203		TTATAATTCTGCTGATGGCGGCATCTTATGTCGAGCCAACCACAATAAAGGTAGTTTTAG	intergenic							29129.5	6814.06	13.9768	12.9202
ASHGA5P014689	3.95596	up	noncoding	ENST00000412513	RP11-147C23.1	GENCODE	861	chr1	+	96455362	96488422		TACTCAGAAGGAACTGTTGTCACCACCCAGATTGAGGACATGAAGAGGAAAGAACTGACA	intergenic							57.1143	5.98086	4.69733	2.7133
ASHGA5P000461	2.96988	up	noncoding	chr5:67639050-67653625-	chr5:67639050-67653625	LincRNAs identified by Khalil et al	14575	chr5	-	67603294	67617869		TAACTACACCAACCCCGAAGCTGCATTCCAGTTCACCATGCCTAGAAAAAGACACTAGAT	intergenic							201.864	25.0532	6.68432	5.11392
ASHGA5P031338	2.51621	up	noncoding	TCONS_00007353	XLOC_003397	LincRNAs identified by Cabili et al	5855	chr3	-	195725734	195731964	TCONS_00006377, TCONS_00006770, TCONS_00007074	CCAGGGTTTCACAAAGGCCAGATTTTATTTCAGTTACTCAGAAGAGAAAGAAAATGTCTT	intergenic							1398.91	247.15	9.52468	8.19343
ASHGA5P028027	3.93355	up	noncoding	NR_046221	LOC100652999	RefSeq	2317	chr12	+	53907767	53911392		GAAATGGGAAGTTGTAAGAAGGGAAGAACTAGGCCAAAATTAACCTATCTATTCCAATAA	natural antisense	NM_001130059	ATF7	cyclic AMP-dependent transcription factor ATF-7 isoform 1	-	53905842	53994805	56.8375	5.98086	4.68913	2.7133
ASHGA5P028027	3.93355	up	noncoding	NR_046221	LOC100652999	RefSeq	2317	chr12	+	53907767	53911392		GAAATGGGAAGTTGTAAGAAGGGAAGAACTAGGCCAAAATTAACCTATCTATTCCAATAA	natural antisense	NM_001130060	ATF7	cyclic AMP-dependent transcription factor ATF-7 isoform 3	-	53905842	54020199	56.8375	5.98086	4.68913	2.7133
ASHGA5P028027	3.93355	up	noncoding	NR_046221	LOC100652999	RefSeq	2317	chr12	+	53907767	53911392		GAAATGGGAAGTTGTAAGAAGGGAAGAACTAGGCCAAAATTAACCTATCTATTCCAATAA	natural antisense	NM_006856	ATF7	cyclic AMP-dependent transcription factor ATF-7 isoform 2	-	53905842	54020199	56.8375	5.98086	4.68913	2.7133
ASHGA5P039601	2.07092	up	noncoding	ENST00000504728	RP11-400D2.2	GENCODE	744	chr4	-	135176327	135248625		GGTTTAGTGTCCCCGTAAAATTTCCCTAGAATGGGAAATAATGTCAGGGCAGCAATACAG	intergenic							113.01	18.8475	5.79583	4.74556
ASHGA5P053237	2.66957	up	noncoding	uc003uyp.4	BC039094	UCSC_knowngene	1484	chr7	-	101208586	101212286		GGCATTAGAATTTATTAATAACATTGGGAATAAATCTCCCTGGAATTCAATTAACTGAAA	intergenic							11440	2018.6	12.5703	11.1536
ASHGA5P052323	2.33096	up	noncoding	ENST00000513704	CTC-454M9.1	GENCODE	563	chr5	+	88185124	88239160		CTCCCTCTCAAACCGCACCATTGGCACAGACTAATATTTATACAACTTTTTATTTTAAAC	intronic antisense	NM_001131005	MEF2C	myocyte-specific enhancer factor 2C isoform 2	-	88014057	88199922	27732.9	5836.19	13.9007	12.6797
ASHGA5P052323	2.33096	up	noncoding	ENST00000513704	CTC-454M9.1	GENCODE	563	chr5	+	88185124	88239160		CTCCCTCTCAAACCGCACCATTGGCACAGACTAATATTTATACAACTTTTTATTTTAAAC	intronic antisense	NM_001193347	MEF2C	myocyte-specific enhancer factor 2C isoform 3	-	88014057	88199922	27732.9	5836.19	13.9007	12.6797
ASHGA5P031584	2.61692	up	noncoding	ENST00000418743	RP4-749H3.1	GENCODE	785	chr1	-	20724597	20755232		GCTATGTTCTCTCCTTTCATTGTGCCATTTCATTCTCACCCCAAAATGAAAACACACAAA	intergenic							1317.21	223.321	9.44557	8.0577
ASHGA5P047524	2.85774	up	noncoding	ENST00000434097	RP13-39P12.3	GENCODE	759	chr10	+	79542623	79551665		AGAGACGAGTTTGTAAGAATGCCAAAGTCACCTTCCCCATTGTGGGAGGAAAATGCCAAA	natural antisense	NM_004747	DLG5	disks large homolog 5	-	79550548	79686348	561.143	82.0221	8.2144	6.69953
ASHGA5P018704	2.2502	up	noncoding	ENST00000456621	RP11-494I9.2	GENCODE	389	chrX	+	22446248	22512830		CAGCTAATAGATGCTGGCCTTTTTTGCAGTGAGTTACCTCTAATATACACTTACTGAAAG	intergenic							34.9927	5.98086	3.88336	2.7133
ASHGA5P056745	2.76802	up	noncoding	TCONS_00008309	XLOC_003764	LincRNAs identified by Cabili et al	280	chr4	+	163662732	163813536		TCCTGTTTTCTTATGCCAGAGCCATGGTACCAGCATGAACAGCTTTCATTCATCTGACTT	intergenic							73.0225	7.66217	5.09781	3.62896
ASHGA5P041188	3.48968	up	noncoding	TCONS_00020239	XLOC_009920	LincRNAs identified by Cabili et al	2869	chr12	+	122510023	122514686		CCATATTTAGTGAAATAAGACAACACCTGTAGCTCCAAACCTGTAGAAGCAGATCCCAGA	intergenic							51.2557	5.98086	4.5164	2.7133
ASHGA5P022915	6.85966	up	noncoding	ENST00000565449	RP11-744I24.3	GENCODE	385	chr7	-	141212497	141212983		AACAGGATTGTGTGACTCTACAATGTGTGATTGCTCCTGGTGAATCAAAAGGATAAAGCT	intergenic							93.6273	5.98086	5.49144	2.7133
ASHGA5P018749	3.54525	up	noncoding	ENST00000457255	RP11-297A16.2	GENCODE	521	chr10	-	35389817	35415948		CGGCGGGAAGGTTATAGTGCCATCATGTGGATACTTTGTTTTCTTCAAATAAAATGTAAC	natural antisense	NM_001267562	CREM	cAMP-responsive element modulator isoform 23	+	35415768	35501886	51.9753	5.98086	4.53919	2.7133
ASHGA5P018749	3.54525	up	noncoding	ENST00000457255	RP11-297A16.2	GENCODE	521	chr10	-	35389817	35415948		CGGCGGGAAGGTTATAGTGCCATCATGTGGATACTTTGTTTTCTTCAAATAAAATGTAAC	natural antisense	NM_001267563	CREM	cAMP-responsive element modulator isoform 24	+	35415768	35501886	51.9753	5.98086	4.53919	2.7133
ASHGA5P018749	3.54525	up	noncoding	ENST00000457255	RP11-297A16.2	GENCODE	521	chr10	-	35389817	35415948		CGGCGGGAAGGTTATAGTGCCATCATGTGGATACTTTGTTTTCTTCAAATAAAATGTAAC	natural antisense	NM_001881	CREM	cAMP-responsive element modulator isoform 2	+	35415768	35468775	51.9753	5.98086	4.53919	2.7133
ASHGA5P018749	3.54525	up	noncoding	ENST00000457255	RP11-297A16.2	GENCODE	521	chr10	-	35389817	35415948		CGGCGGGAAGGTTATAGTGCCATCATGTGGATACTTTGTTTTCTTCAAATAAAATGTAAC	natural antisense	NM_183013	CREM	cAMP-responsive element modulator isoform 19	+	35415768	35501886	51.9753	5.98086	4.53919	2.7133
ASHGA5P044398	2.66555	up	noncoding	ENST00000504861	RP11-100L22.2	GENCODE	3421	chr8	-	93725189	93889865	NR_046114	TCAGATTCTTTAAACAAAAGTTGCAAATGAATGTAGCCTTCATCTATTGTAAAATTAAAG	intergenic							40.5068	5.98086	4.12774	2.7133
ASHGA5P043366	2.75175	up	noncoding	ENST00000566521	RP5-842K16.2	GENCODE	596	chr7	-	141129510	141131068		GTTTTGCCTATGACTTTCTTCTAGGGTGTAAGTTGGTTCCGCATCATAATGTAATTATAT	intronic antisense	NM_001195278	TMEM178B	transmembrane protein 178B precursor	+	140774031	141180179	183.141	24.2829	6.53514	5.07479
ASHGA5P036677	4.66193	up	noncoding	TCONS_00026498	XLOC_012824	LincRNAs identified by Cabili et al	500	chr18	-	36693453	36739037		TCAACCTGGTGGTGTTGTCTTTAATGGTGCAACTAGTGAAGAATGCAGGTGGGAAGAAAG	intergenic							66.1148	5.98086	4.93423	2.7133
ASHGA5P054444	10.0303	up	noncoding	ENST00000416851	BMS1P1	GENCODE	7989	chr10	-	46744224	46762776		ATAATCAAGGGTAAGTCTGCTTTTTTTCTATTTTTAATAAAAAGATATATTACAGAAGAT	intergenic							132.845	5.98086	6.03959	2.7133
ASHGA5P033658	2.73138	up	noncoding	ENST00000580403	RP11-669I1.1	GENCODE	457	chr18	-	71878625	71907790		GCTGCTTTTTCCAACTGGCAGAAGCCCTTGAGAAGAGTTTATTAAGAATGAAGGAAAAAA	intergenic							41.3569	5.98086	4.16293	2.7133
ASHGA5P035572	4.30044	up	noncoding	ENST00000438551	ZBTB40-IT1	GENCODE	273	chr1	+	22843966	22846201		AAGGAATTAGTGATGCTCTGGGGAGTGTGCTGGAAATCCTCTACAGAGAATTAGAAAACT	intron sense-overlapping	NM_001083621	ZBTB40	zinc finger and BTB domain-containing protein 40	+	22778343	22857650	61.471	5.98086	4.81779	2.7133
ASHGA5P035572	4.30044	up	noncoding	ENST00000438551	ZBTB40-IT1	GENCODE	273	chr1	+	22843966	22846201		AAGGAATTAGTGATGCTCTGGGGAGTGTGCTGGAAATCCTCTACAGAGAATTAGAAAACT	intron sense-overlapping	NM_014870	ZBTB40	zinc finger and BTB domain-containing protein 40	+	22778343	22857650	61.471	5.98086	4.81779	2.7133
ASHGA5P042080	7.80637	up	noncoding	ENST00000448942	RP11-356I2.4	GENCODE	963	chr6	-	138178422	138188841		TCACTTCATAAGAGCAGTAAACACTAAACCAAGGGAATGTGAATTTAGAGGTTAGAAAAG	intronic antisense	NM_001270507	TNFAIP3	tumor necrosis factor alpha-induced protein 3	+	138188324	138204451	688.279	34.6053	8.50666	5.54201
ASHGA5P042080	7.80637	up	noncoding	ENST00000448942	RP11-356I2.4	GENCODE	963	chr6	-	138178422	138188841		TCACTTCATAAGAGCAGTAAACACTAAACCAAGGGAATGTGAATTTAGAGGTTAGAAAAG	intronic antisense	NM_001270508	TNFAIP3	tumor necrosis factor alpha-induced protein 3	+	138188324	138204451	688.279	34.6053	8.50666	5.54201
ASHGA5P042080	7.80637	up	noncoding	ENST00000448942	RP11-356I2.4	GENCODE	963	chr6	-	138178422	138188841		TCACTTCATAAGAGCAGTAAACACTAAACCAAGGGAATGTGAATTTAGAGGTTAGAAAAG	intronic antisense	NM_006290	TNFAIP3	tumor necrosis factor alpha-induced protein 3	+	138188324	138204451	688.279	34.6053	8.50666	5.54201
ASHGA5P047149	2.57996	up	noncoding	ENST00000449436	RP11-383C5.7	GENCODE	505	chr10	-	127433295	127439035		ACTTAAGTATAACCCTCTTCACTATTAACCAAATGATATTAAAATAAGCAAAGAAAAACA	natural antisense	NM_001202438	C10orf137	erythroid differentiation-related factor 1 isoform 1	+	127408083	127452712	65.3868	7.11418	4.91665	3.5493
ASHGA5P047149	2.57996	up	noncoding	ENST00000449436	RP11-383C5.7	GENCODE	505	chr10	-	127433295	127439035		ACTTAAGTATAACCCTCTTCACTATTAACCAAATGATATTAAAATAAGCAAAGAAAAACA	natural antisense	NM_015608	C10orf137	erythroid differentiation-related factor 1 isoform 2	+	127408083	127452712	65.3868	7.11418	4.91665	3.5493
ASHGA5P000362	2.50818	up	noncoding	chr2:46288525-46300250+	chr2:46288525-46300250	LincRNAs identified by Khalil et al	11725	chr2	+	46435021	46446746		CTTTGCATGCTTCCTTTTTCTTAAGTCTTGCAACCTTGCACTGTTAGGTATCCAGTGCTT	intergenic							224.03	33.9183	6.84485	5.51821
ASHGA5P032951	7.64811	up	noncoding	ENST00000582896	RP11-746M1.8	pseudogene	145	chr17	+	20887214	20887359	ENST00000361297, ENST00000558027	GCCGCCGCCCGACCGCCGGGAGGATGGAGTTCAGCGGGCAGCGGAGCTGTCTCAGTCTTT								18194.5	1131.46	13.2677	10.3326
ASHGA5P028904	2.89761	up	noncoding	uc001vmc.3	BC045767	UCSC_knowngene	2894	chr13	+	95413194	95587664		TCTTTCCTCTGTGTTCGTCATTTTATCAAATTACTGGAAGCTGGGAGTTGAGGCCAAAAG	intergenic							302.205	40.8345	7.29784	5.76298
ASHGA5P046036	3.42031	up	noncoding	ENST00000419836	RP5-1051H14.2	GENCODE	344	chr10	-	9800745	9801200		TGGGGAACTTTGGTGGGTGCTTGATAATGGGGACTGGAATAAAAACTGGCTAAGCAAAAA	intergenic							50.3055	5.98086	4.48743	2.7133
ASHGA5P015951	4.24124	up	noncoding	ENST00000425125	AC017053.1	GENCODE	579	chr2	-	6453085	6465778		TGATCTCCAGATGAAGAGCTTATGGATATGAAAAGGCTTTCCCAAAGAAGCCATGGAGTA	intergenic							60.7088	5.98086	4.79779	2.7133
ASHGA5P056009	3.30754	up	noncoding	NR_029435	FLJ31306	RefSeq	2457	chr14	-	58732082	58764855		TAAAGAAAAGCAAATAGAATCTTATCAGATAAGTGCTTTTATAAGTCTAAATATATTCTT	intronic antisense	NM_002788	PSMA3	proteasome subunit alpha type-3 isoform 1	+	58711522	58738727	170.169	18.1209	6.42291	4.69715
ASHGA5P056009	3.30754	up	noncoding	NR_029435	FLJ31306	RefSeq	2457	chr14	-	58732082	58764855		TAAAGAAAAGCAAATAGAATCTTATCAGATAAGTGCTTTTATAAGTCTAAATATATTCTT	intronic antisense	NM_152132	PSMA3	proteasome subunit alpha type-3 isoform 2	+	58711522	58738727	170.169	18.1209	6.42291	4.69715
ASHGA5P029930	2.82476	up	noncoding	ENST00000559232	RP11-1008C21.2	GENCODE	533	chr15	-	38361681	38364103		CTTTCCTAATGGGGCTTTTATTTTTATTTTATTTTGTGGGATTGAAAGATCAGAAGCCGG	intergenic							42.5827	5.98086	4.21143	2.7133
ASHGA5P040572	6.54725	up	noncoding	ENST00000515153	CTD-2091N23.1	GENCODE	625	chr5	-	92355368	92404375		TAAGAAATGGATATTTAAATAAGTATACCAGAACATAAAAATTCCAGTGCCTGGTTTTTT	intergenic							89.6941	5.98086	5.42419	2.7133
ASHGA5P023423	2.72245	up	noncoding	ENST00000580633	RP5-1171I10.4	GENCODE	842	chr17	+	56406965	56429738	NR_038413	GGAACTGGAGCCTCCTGCCCCCAACAGGATTCCTCACATCCCAGGACCAGCTGGAAAAGG	natural antisense	NM_003168	SUPT4H1	transcription elongation factor SPT4	-	56422538	56429563	3962	659.559	11.0225	9.57761
ASHGA5P040664	2.01891	up	noncoding	TCONS_00022085	XLOC_010692	LincRNAs identified by Cabili et al	637	chr13	-	95141146	95143272		ACCTGGCCTTTGAATCATTGGTGCTCAAGGTGAAATCCATTTCATGGCATAAATAAATAG	intergenic							31.9781	5.98086	3.72688	2.7133
ASHGA5P000099	2.53652	up	noncoding	BC042735		RNAdb	1499	chr13	+	25497105	25498565		GCATGCCCAAAAGTCTCATCATTCTTCCTAAAATGTGTATCTTTAAGGATAGTCACAATA	intergenic							220.985	33.0883	6.82631	5.48346
ASHGA5P054941	17.9799	up	noncoding	TCONS_00008690	XLOC_004205	LincRNAs identified by Cabili et al	1614	chr4	-	185289625	185303530	ENST00000512674	TGGAGAAATGGTGAATCTTCGGTTTGTGAGTATGACCAGTGGGTCATATGGGCAGAAAAG	intergenic							229.417	5.98086	6.88161	2.7133
ASHGA5P040500	7.52925	up	noncoding	TCONS_00022209	XLOC_010470	LincRNAs identified by Cabili et al	689	chr13	+	91763973	91786479	TCONS_00021871	AATCGGGTTTTGGTCTTAATCCTCTTAATCCTTTAACTGATGGGAAGACTTAAAGAGTTC	intergenic							101.512	5.98086	5.62581	2.7133
ASHGA5P030247	2.47462	up	noncoding	ENST00000565547	RP11-326A19.3	GENCODE	450	chr15	-	89630308	89631172		AACCCATTCCCCATTCTGAAGGTGTAGACATCACAGAGTGTGGACAGAAATAGCTTCTCA	intronic antisense	ENST00000569411	ABHD2	abhydrolase domain containing 2 [Source:HGNC Symbol;Acc:18717]	+	89630689	89698621	254.273	39.9409	7.04138	5.73418
ASHGA5P016667	3.01085	up	noncoding	ENST00000432735	MCM3AP-AS1	GENCODE	2302	chr21	+	47649147	47662913		GCGCTTTGAGGACTTCCTAAAGCCAGTCCAGGAGCACAGTTTTTACCTGTTCAGTGGCAC	natural antisense	NM_003906	MCM3AP	80 kDa MCM3-associated protein	-	47655047	47705236	44.9997	5.98086	4.30347	2.7133
ASHGA5P056402	4.34157	up	noncoding	TCONS_00003950	XLOC_001767	LincRNAs identified by Cabili et al	224	chr2	+	177708258	177711096		TTCTTATTGTCACCTTGCATTTGCTAGGTCTTTGAGTTCTGATTGTGGCAATTAGCTTTA	intergenic							62.0105	5.98086	4.83152	2.7133
ASHGA5P021424	2.82372	up	noncoding	ENST00000532153	RP11-196E1.3	GENCODE	4476	chr11	+	119479134	119529994		TGTATAAGAAGTTTTCTATAAATGTCTGCTGTGGACTGAACTGATGGAATAAGCATCCAA	natural antisense	NM_203285	PVRL1	poliovirus receptor-related protein 1 isoform 2 precursor	-	119508807	119599435	68.059	6.77703	4.98485	3.48726
ASHGA5P018201	3.49216	up	noncoding	ENST00000450575	RP11-436I24.1	GENCODE	1699	chr6	-	143875461	143883168		GAAAAATCGAGACCCTGTGTGGTGAGGGTGAGCCATCTTAGCAGGAAGGTTAAAATTAAG	intronic antisense	ENST00000367584	PHACTR2	phosphatase and actin regulator 2 [Source:HGNC Symbol;Acc:20956]	+	143857981	144145301	51.2876	5.98086	4.51742	2.7133
ASHGA5P000014	2.59014	up	noncoding	AF339807		NRED	1670	chr13	+	88346895	88348525	TCONS_00021867	CTTCATTTAACCTTGTTGCTTTGAGTACTCCTAAAGCTTGTAATAATTCTTTGGGGAGTA	intergenic							39.505	5.98086	4.08633	2.7133
ASHGA5P018178	3.46391	up	noncoding	ENST00000450287	TMEM72-AS1	GENCODE	3302	chr10	-	45306471	45455137	NR_033842	ACAGATCACAAGAAGGACTGTGGCTTGAAGTTCCAGAGCAGAGATGCACATTACTGTCTA	intronic antisense	NM_001123376	TMEM72	transmembrane protein 72	+	45406763	45430642	50.9294	5.98086	4.5057	2.7133
ASHGA5P054590	6.44523	up	noncoding	uc001kyk.3	BC036309	UCSC_knowngene	2094	chr10	+	107899923	107923512		GCTCTGGACTGGTGCCCTGAAAATGAATGAAATTGTTTTAAAGATTACCAAGAAGATATA	intergenic							88.3706	5.98086	5.40153	2.7133
ASHGA5P015963	3.99155	up	noncoding	ENST00000425256	GTF2IRD2P1	GENCODE	3010	chr7	-	72656901	72685658	ENST00000449689, NM_001003795, NM_173537	GAAGATTCTGGCATTTCACTGAAAGCAGAAGCTGTCTCAGTCAAGAAAGAATCAGAAGAT	intergenic							57.5427	5.98086	4.71025	2.7133
ASHGA5P030112	13.3434	up	noncoding	ENST00000502156	RP11-34F13.2	GENCODE	1986	chr15	-	68126647	68131217		CGGGACTGGAAGTGGGTCCAGGAGAAGGAAGCAAAAATAACTTACAGCATAAATAAATTA	natural antisense	ENST00000341418	SKOR1	SKI family transcriptional corepressor 1 [Source:HGNC Symbol;Acc:21326]	+	68112041	68126899	173.144	5.98086	6.45136	2.7133
ASHGA5P030112	13.3434	up	noncoding	ENST00000502156	RP11-34F13.2	GENCODE	1986	chr15	-	68126647	68131217		CGGGACTGGAAGTGGGTCCAGGAGAAGGAAGCAAAAATAACTTACAGCATAAATAAATTA	natural antisense	ENST00000380035	SKOR1	SKI family transcriptional corepressor 1 [Source:HGNC Symbol;Acc:21326]	+	68117882	68126893	173.144	5.98086	6.45136	2.7133
ASHGA5P030112	13.3434	up	noncoding	ENST00000502156	RP11-34F13.2	GENCODE	1986	chr15	-	68126647	68131217		CGGGACTGGAAGTGGGTCCAGGAGAAGGAAGCAAAAATAACTTACAGCATAAATAAATTA	natural antisense	ENST00000554054	SKOR1	SKI family transcriptional corepressor 1 [Source:HGNC Symbol;Acc:21326]	+	68117853	68126893	173.144	5.98086	6.45136	2.7133
ASHGA5P030112	13.3434	up	noncoding	ENST00000502156	RP11-34F13.2	GENCODE	1986	chr15	-	68126647	68131217		CGGGACTGGAAGTGGGTCCAGGAGAAGGAAGCAAAAATAACTTACAGCATAAATAAATTA	natural antisense	ENST00000554240	SKOR1	SKI family transcriptional corepressor 1 [Source:HGNC Symbol;Acc:21326]	+	68115894	68126876	173.144	5.98086	6.45136	2.7133
ASHGA5P022954	2.92776	up	noncoding	ENST00000566325	RP11-27M24.2	GENCODE	435	chr16	-	10670355	10672040		GCTTGGCGAGTATCTCCGGTGCTTAATGAGTAGCTGCTAAAGTGAATAATTGAATTCCTG	intron sense-overlapping	NM_001424	EMP2	epithelial membrane protein 2 precursor	-	10622278	10674539	421.785	58.6448	7.79685	6.24705
ASHGA5P018539	2.85799	up	noncoding	ENST00000454752	RP11-151A6.4	GENCODE	790	chr13	-	101189576	101232371		TACGAGGCAGAAATAAGCTATCATCTTCTGCAGAAGACAATTACTGAACTGATTTTCCAG	intron sense-overlapping	NM_001195087	A2LD1	gamma-glutamylaminecyclotransferase	-	101182417	101241046	43.0869	5.98086	4.2283	2.7133
ASHGA5P045812	2.1911	up	noncoding	ENST00000421297	RP5-1050E16.2	GENCODE	916	chr9	+	92501141	92523200		CATCTGTGTATTGACCATCTACCCTTTTCCCATGATTTGTTTGTCAAAATTCCTTGCTAA	intergenic							3082.54	638.212	10.6632	9.53156
ASHGA5P057547	10.2186	up	noncoding	TCONS_00018684	XLOC_008408	LincRNAs identified by Cabili et al	249	chr10	+	20886073	20896028		TCTTGTGATTATTTCCACAGAACTCTGACTTGGATAAGTTCCCCAGAGGGCAAGACCAAG	intergenic							135.117	5.98086	6.06643	2.7133
ASHGA5P021054	15.3041	up	noncoding	ENST00000524098	RP11-359E19.1	GENCODE	187	chr8	+	39961687	39965454		CCAACAAACAGTCACAGGTCTGTAATTTTGAAATACAGCATGTGCACAAAAGAGAGTATA	intergenic							197.07	5.98086	6.64915	2.7133
ASHGA5P057634	3.42617	up	noncoding	TCONS_00020006	XLOC_009304	LincRNAs identified by Cabili et al	501	chr11	+	119897460	119898577		CACAGAAGTGGAACCCTTCCCCAGACCACAGCTTTAACAGCCGATCTTCAGAAGCCAGAG	intergenic							808.265	100.887	8.74911	6.97251
ASHGA5P027836	2.48729	up	noncoding	uc001dvp.2	BC051808	UCSC_knowngene	2479	chr1	-	108803819	108816311		CCTTGGGATTCCCAAGAGGTTGGTGATTATGATTTTTGTACTCTTAGACACAAAATAAAA	intergenic							610.685	104.706	8.33535	7.02077
ASHGA5P039179	4.44221	up	noncoding	ENST00000498226	SOX2-OT	GENCODE	560	chr3	+	181328316	181508734		GCTGTTTTTTGGCACCTGAAACACTTTTACCCAAGGGTTCTGATTATTTAAATAATTGGT	intron sense-overlapping	NM_003106	SOX2	transcription factor SOX-2	+	181429711	181432223	63.3465	5.98086	4.86458	2.7133
ASHGA5P053114	11.0457	up	noncoding	uc022aft.1	NCF1	UCSC_knowngene	271	chr7	+	72639489	72639760		AACTACAAATATTCCTTCACGTCTTCTTGTCTTTTTAATGTTTAGAAAACCTTAAAAGAA	intergenic							1302.48	47.6979	9.43217	5.96676
ASHGA5P048939	5.64587	up	noncoding	TCONS_00025565	XLOC_012393	LincRNAs identified by Cabili et al	2051	chr17	-	13679959	13682238		ATATTTGTCCCCTTCCTTTCCACAGTCATCCTCTCAGCTCTTAATCTGGGTGTCTGGTTA	intergenic							315758	25295.6	17.2526	14.7554
ASHGA5P000021	2.06638	up	noncoding	AI767017		LincRNAs identified by Khalil et al	415	chr4	-	56782130	56814048		CAAAAGATAGAATCTATCAAGCTACAAATGGCTATGTTGCCTGAAGCCCCAGACATCATC	intergenic							1205.38	262.001	9.324	8.27689
ASHGA5P058279	3.33132	up	noncoding	TCONS_00029142	XLOC_014082	LincRNAs identified by Cabili et al	225	chr21	-	40449555	40454676		CCACCGGCAGGAAAAGTTTGCTTTCCTTGACCTCTAAAAAGATTCAGAATAAAGGCTGGA	intergenic							49.2532	5.98086	4.4494	2.7133
ASHGA5P029957	2.70632	up	noncoding	TCONS_00009206	XLOC_004229	LincRNAs identified by Cabili et al	490	chr4	-	190200705	190201265	NR_027436, TCONS_00008716	TTACTGGTCATCAAGGAGTTCACATTTTTGACAACCATTCAGTCCTGGACTGTCCAAGGG	intergenic							1682.36	275.175	9.78401	8.34768
ASHGA5P057144	7.69048	up	noncoding	TCONS_00013739	XLOC_006384	LincRNAs identified by Cabili et al	1096	chr7	-	26097438	26101262		GTCATTTTATATGCAGCATGGCCCTGTTGTGAACGGAATGATTGTGAACGGAATGATGGC	intergenic							103.224	5.98086	5.65638	2.7133
ASHGA5P036582	4.71863	up	noncoding	TCONS_00026396	XLOC_012747	LincRNAs identified by Cabili et al	225	chr18	-	3462263	3480436		GAACTTCAAGATGTACAAGTTTGCACCTTTTGCCTGAAGGCAGTCCTCATTCTTCAGAAG	intergenic							115.229	7.37197	5.82428	3.58591
ASHGA5P054302	2.56585	up	noncoding	ENST00000520256	RP11-561E1.1	GENCODE	577	chr8	-	24369134	24372342		ATTTCTGAAGGTGCAATATTAAGTGTCACAGTGTCCAGCTGGTGATATTTTCAGCATAGA	intronic antisense	ENST00000520720	ADAM7	ADAM metallopeptidase domain 7 [Source:HGNC Symbol;Acc:214]	+	24333416	24384483	39.1942	5.98086	4.07274	2.7133
ASHGA5P035684	3.01051	up	noncoding	ENST00000426976	AC093390.1	GENCODE	3403	chr2	+	1828183	1832439		GTCATGGCCGTCAGCCTATTCTCGCTAATCTTCCATTAAATGAGATGACTGATTTAAAAA	intronic antisense	NM_015025	MYT1L	myelin transcription factor 1-like protein	-	1792884	2335045	171.849	20.3841	6.43902	4.84901
ASHGA5P056527	2.42822	up	noncoding	TCONS_00005314	XLOC_002461	LincRNAs identified by Cabili et al	791	chr2	-	201979496	201980387		AAACTCTTGGATCAGAATCTCCCAGTCAGAGACCAGCATATCAGCATTTCTCATCTTGCC	intergenic							2770	514.959	10.5071	9.22718
ASHGA5P058540	3.86749	up	noncoding	uc010bow.2	DNM1P46	UCSC_knowngene	699	chr15	-	100340121	100347132	ENST00000561463, ENST00000571780	AAGAAATAGACACTCCTGGAGGAGTCGGCAGAGCAGGCAGACCAAGGAGTTCATCTTCTC	bidirectional	ENST00000559714	CTD-2054N24.2	Uncharacterized protein [Source:UniProtKB/TrEMBL;Acc:H0YK47]	+	100347227	100417353	56.0243	5.98086	4.6647	2.7133
ASHGA5P058540	3.86749	up	noncoding	uc010bow.2	DNM1P46	UCSC_knowngene	699	chr15	-	100340121	100347132	ENST00000561463, ENST00000571780	AAGAAATAGACACTCCTGGAGGAGTCGGCAGAGCAGGCAGACCAAGGAGTTCATCTTCTC	bidirectional	ENST00000560059	CTD-2054N24.2	Uncharacterized protein [Source:UniProtKB/TrEMBL;Acc:H0YK47]	+	100347263	100379270	56.0243	5.98086	4.6647	2.7133
ASHGA5P000052	2.48595	up	noncoding	AK057226		RNAdb	1705	chr6	+	44519313	44521018		GCAAATCTACCCCAGTGGGTTGAAGATGGAATTGTAATTTGGAGACAGAAGAAAAGAAAA	intergenic							105.519	14.0212	5.68979	4.37599
ASHGA5P041789	2.20337	up	noncoding	ENST00000477984	LINC00336	GENCODE	2107	chr6	-	33553882	33561115		TCTTCAACTCCGACTCCAGGAAACCTGAGAGCCAGAGAGATGGCAAGGGACAGGGAGATG	natural antisense	ENST00000374458	GGNBP1	gametogenetin binding protein 1 (pseudogene) [Source:HGNC Symbol;Acc:19427]	+	33551514	33556803	34.3777	5.98086	3.85301	2.7133
ASHGA5P000201	2.49749	up	noncoding	chr10:4568200-4583225-	chr10:4568200-4583225	LincRNAs identified by Khalil et al	15025	chr10	-	4578200	4593225		CAAAATAATCAAATTGAGACAAGGCTGTCAAACAGAGAACTGGTGCAAACAATTACTGCC	intergenic							38.356	5.98086	4.03378	2.7133
ASHGA5P031036	15.6421	up	noncoding	ENST00000566143	CTD-2196E14.5	GENCODE	473	chr16	-	23698369	23699665		CTGAGTAGTTCAGTTCATCCACAGAATGGATTCAGTAGGCATTTAAATAAAAACACAAGA	intronic antisense	NM_005030	PLK1	serine/threonine-protein kinase PLK1	+	23690200	23701688	201.221	5.98086	6.68066	2.7133
ASHGA5P030193	2.08877	up	noncoding	ENST00000560097	RP11-499F3.2	GENCODE	566	chr15	-	81952822	82163466	ENST00000560054	TAAAAAGCCGTTTCAAGATGAAATCTTATGAGTCATTATCATGTCTTCTGAGGGCTGAGA	intergenic							32.9117	5.98086	3.77596	2.7133
ASHGA5P038833	3.53664	up	noncoding	ENST00000492683	RP11-64C1.1	GENCODE	1602	chr3	+	55330227	55334766		CTGGAATAACTGCCCTTGTGCCTACAATCAGAGATGTATTTTGGGATCAATTCCCAGACC	intergenic							241.448	25.5001	6.96146	5.13908
ASHGA5P058645	2.60317	up	noncoding	uc021xmh.1	LOC285547	UCSC_knowngene	971	chr4	-	13528915	13533041		TATTTAGCGCCTAATCGCTTTCCTGTCCTGCAACACTCGAAGGGCGCGGACCTTCGCTGA	intergenic							322.673	49.3493	7.39549	6.01522
ASHGA5P045841	2.27946	up	noncoding	ENST00000453045	RP11-231K24.2	GENCODE	1445	chr9	+	96718115	96720204		CAAGGATTTGGGGATCACACTGTTCATCAGCTGTCACTAAACTTATTTTACTATGAGCCA	bidirectional	NM_021570	BARX1	homeobox protein BarH-like 1	-	96713908	96717608	35.4133	5.98086	3.90199	2.7133
ASHGA5P021759	2.98316	up	noncoding	ENST00000540237	RP11-319E16.1	GENCODE	324	chr12	-	5343839	5347438		AGAATATACCTGCCTAAGGAATTTGGCTATAGCTGGTATTGGGTTCCTCAAACCAGCCCA	intergenic							44.6174	5.98086	4.29014	2.7133
ASHGA5P047699	4.23617	up	noncoding	ENST00000416249	RP11-313D6.3	GENCODE	401	chr10	+	112629500	112631352		CAATAAATGAACAAGGCATCTTAAGTACTACAATGACAGGTGAGTGGGTCAGGCACAGTG	intergenic							60.658	5.98086	4.79606	2.7133
ASHGA5P023226	2.11512	up	noncoding	ENST00000574540	U91319.1	GENCODE	400	chr16	+	13444411	13656769		GGATCTTCAGGTAACAGAATATTGGCATGTAGCACTCCTCAAAACATAGAAAGCAGAAAC	intergenic							64.1791	8.89082	4.88633	3.80559
ASHGA5P041028	5.24974	up	noncoding	ENST00000562632	RP11-184E9.2	GENCODE	1513	chr5	+	25319942	25321455		CTATGCAAGGACTTCAGAATTAGATCTCACATAGATATATACAACTGTGTGTAGATTCGA	intergenic							73.3752	5.98086	5.10555	2.7133
ASHGA5P043342	2.16291	up	noncoding	ENST00000429067	AC018642.1	GENCODE	2043	chr7	-	130994502	131012535		CCTTGACACTCAGATTTTGATCATCAGTGCTTTCAAAAGGAAAGATTTTTGATCAAAAGG	intronic antisense	NM_001145354	MKLN1	muskelin isoform 1	+	130794854	131181398	99.3698	15.2315	5.59029	4.47732
ASHGA5P045811	7.88584	up	noncoding	NR_024280	UNQ6494	RefSeq	2194	chr9	+	92254697	92334674		GGCGCTGCTTAAACTGCAGATGTATGAACAAAATAAAAATGGTGGTTATTTTAAGACACT	intergenic							2093.36	112.56	10.1018	7.12255
ASHGA5P030520	2.39758	up	noncoding	ENST00000558370	CTD-2007H18.1	GENCODE	325	chr15	+	48236240	48241706		GTTGCCCTCACTGTATGCCATCACCAGGAAGACAAGCAATAGATGATGAGTGAAAATAAA	intergenic							96.0321	12.9444	5.53555	4.27397
ASHGA5P037724	2.41425	up	noncoding	ENST00000428786	RP4-669P10.16	GENCODE	667	chr22	-	42532441	42535938		TATATGACACCCCAAAATGGAAGACAAATCATGTCAGGGAGCTATATGCCAGGGCTACCT	intergenic							37.3929	5.98086	3.98488	2.7133
ASHGA5P017102	2.93678	up	noncoding	ENST00000437686	TTTY16	GENCODE	192	chrY	-	7567397	7569288		TCAGAAATTGAGTGACCTGGGAGCACCTTTGTTGTGCCATCTATAGCAAAAAGACACTTG	intergenic							44.0764	5.98086	4.26754	2.7133
ASHGA5P027388	2.20954	up	noncoding	ENST00000551729	RP11-1022B3.1	GENCODE	470	chr12	-	63686408	63753817		CAATGGCATTCTGGTGTTTTACTTTTGTGTTAAATATGTCTCTACTTGAAGGGGAAATGT	intergenic							89.9574	13.0601	5.42955	4.2858
ASHGA5P016495	2.51996	up	noncoding	NR_027266	LINC00310	RefSeq	1269	chr21	+	35552977	35562220		ATGAGACAAGCCCCTTTTGTCTAAAATAGTGATGTACATTAAATGCAAAGGGCAAATGGA	intergenic							38.609	5.98086	4.0467	2.7133
ASHGA5P051132	2.03039	up	noncoding	ENST00000380931	AF064858.6	GENCODE	3823	chr21	-	40249214	40310353	ENST00000415824	AAGCTTCTTGGTGATGTAACAGTCTGTGGAAACTCCCACAGGACAAATGCAGAAAGGAAG	intergenic							32.1341	5.98086	3.73506	2.7133
ASHGA5P040267	3.32147	up	noncoding	TCONS_00023112	XLOC_011038	LincRNAs identified by Cabili et al	489	chr14	-	56980967	56982196	TCONS_00022755	GGTTCCAGGATTTTCCAATGCCTATTAAATCTTCTGTAACAATCCATTCAAATACACAAG	intronic antisense	ENST00000556810	C14orf101	chromosome 14 open reading frame 101 [Source:HGNC Symbol;Acc:20185]	+	56955071	57052620	49.108	5.98086	4.44513	2.7133
ASHGA5P044868	32.0439	up	noncoding	ENST00000501104	RP11-159H10.3	GENCODE	828	chr8	+	70746345	70749605		AAATATGACTTTAAAAAAGACAAAATTTTAAAAGGTCCAATTTTACTCACAAAAGAAGAA	intronic antisense	NM_030958	SLCO5A1	solute carrier organic anion transporter family member 5A1 isoform 1	-	70584567	70747299	399.604	5.98086	7.71528	2.7133
ASHGA5P026048	3.23904	up	noncoding	NR_033839	FLJ39051	RefSeq	753	chr11	-	126211611	126225482		TGTGGCCAAGAAATGTATTCTCTCACTTTGGACTTAGGAGTCCAAAGAGAAGCCCAGAAA	intronic antisense	NM_014026	DCPS	m7GpppX diphosphatase	+	126173646	126215644	679.342	87.9822	8.48794	6.79237
ASHGA5P020540	2.33402	up	noncoding	ENST00000515513	RP11-267A15.1	GENCODE	776	chr5	+	173763297	173953457		GCAGTGTAAGTTCCCCTCCAGGTTTGCACAGCATCTGCTGAAGTCTCCACTAGAAACTCA	intergenic							1857.4	358.065	9.93265	8.70983
ASHGA5P029156	15.2796	up	noncoding	ENST00000449024	RP11-403I13.9	GENCODE	537	chr1	-	149305909	149313076		CAACAGAATTCTTGGGTGGGAACTTGGAGGCATTGGATATTATCTTTAAATGAAGAGATC	intergenic							196.744	5.98086	6.64683	2.7133
ASHGA5P052991	4.14524	up	noncoding	ENST00000457921	AC005062.2	GENCODE	566	chr7	-	19958603	20007860		ATCTGAGAAGAGCTATTGTAAGACTGGGAATCAAGTAACAAAATAAAGATATGAACCGTC	intergenic							59.4799	5.98086	4.76476	2.7133
ASHGA5P000108	2.77293	up	noncoding	BE669623		UCR	540	chr2	-	57541455	58113368		CTGACCACAGGTTCAAGGAAAAGTTAGTGGAAGCCGTTATCCATGTCAACATTGAACCAG	intergenic							41.9256	5.98086	4.18471	2.7133
ASHGA5P018417	2.07612	up	noncoding	ENST00000453216	RP1-180E22.3	GENCODE	664	chr6	+	52442282	52444325		GGCACAGTTCAGGTCCACAGTTATTTCACTTCTAAATAAATATGGTTTTTTAAAAGTGGC	bidirectional	NM_012288	TRAM2	translocating chain-associated membrane protein 2	-	52362199	52441862	266.875	50.9327	7.11172	6.05783
ASHGA5P037026	2.36321	up	noncoding	TCONS_00025971	XLOC_012288	LincRNAs identified by Cabili et al	973	chr17	+	66182289	66183347	TCONS_00025471	CTTTCAGAGTCGTTTTGGACTTGATAGTAGCTCAGTACCAAGATCATTACAGAAGTTAAT	intergenic							67.2646	8.2833	4.96394	3.7232
ASHGA5P042459	8.76787	up	noncoding	ENST00000430905	RP11-227F8.2	GENCODE	453	chr1	+	162008805	162009357		GACTAAAGTGGGCCTGAAATGGCTGAAAAGAAAAACCCTTAGTTTCTACAGACAGAAATG	intergenic							116.705	5.98086	5.84553	2.7133
ASHGA5P050562	3.69048	up	noncoding	ENST00000454490	ANKRD36BP2	GENCODE	2110	chr2	+	89100446	89106125		GCTCTGCCTATGTATCTTTTCCTGCTGTCTCTTAAAAGGAAAGATTTTGTCAACTAAAAA	intergenic							447.025	48.8177	7.88305	5.99925
ASHGA5P039733	4.71849	up	noncoding	NR_037867	LOC731424	RefSeq	3390	chr4	-	185764449	185768200		AAATCTATGGCTTCTGCTTCTTGGAGGACCCAGATTATCACAGCTTATCTCATTCCTTTG	intergenic							7163.93	696.893	11.8901	9.65178
ASHGA5P033013	2.12688	up	noncoding	ENST00000578265	LRRC37BP1	GENCODE	704	chr17	+	28934583	28999807		CACTATGATCTGTGTAATAATTCTCACACTAATCTTTGCTAGAGACAAAAAGGACTTGCT	intergenic							443.905	87.4828	7.87369	6.78495
ASHGA5P047924	3.37783	up	noncoding	TCONS_00014135	XLOC_006107	LincRNAs identified by Cabili et al	588	chr7	+	56184205	56186864		GGGGAGCACATGTTGTGAGGTTTTTGCTTTAAAATGAACCAATAAAAAACAAAGGCAAAA	intergenic							79.6095	6.73462	5.23472	3.47863
ASHGA5P037662	2.07851	up	noncoding	ENST00000441289	RP11-247I13.7	GENCODE	597	chr22	-	31832962	31835893		GTATCCTCTTCCACTTATCTTACTTCCCCTTCATGTTGAACCAACGTTAATAGGTGCAAG	exon sense-overlapping	NM_001164501	EIF4ENIF1	eukaryotic translation initiation factor 4E transporter isoform a	-	31835344	31885547	4765.47	1059.17	11.2969	10.2414
ASHGA5P037662	2.07851	up	noncoding	ENST00000441289	RP11-247I13.7	GENCODE	597	chr22	-	31832962	31835893		GTATCCTCTTCCACTTATCTTACTTCCCCTTCATGTTGAACCAACGTTAATAGGTGCAAG	exon sense-overlapping	NM_001164502	EIF4ENIF1	eukaryotic translation initiation factor 4E transporter isoform b	-	31835344	31885874	4765.47	1059.17	11.2969	10.2414
ASHGA5P037662	2.07851	up	noncoding	ENST00000441289	RP11-247I13.7	GENCODE	597	chr22	-	31832962	31835893		GTATCCTCTTCCACTTATCTTACTTCCCCTTCATGTTGAACCAACGTTAATAGGTGCAAG	exon sense-overlapping	NM_019843	EIF4ENIF1	eukaryotic translation initiation factor 4E transporter isoform a	-	31835344	31885874	4765.47	1059.17	11.2969	10.2414
ASHGA5P048681	32.4352	up	noncoding	ENST00000564594	HMGN2P46	GENCODE	572	chr15	+	45821931	45848098	ENST00000396645, uc001zvn.1	GATTTTGCAGATGAGTCTGGAAGTGTTAGTTGCAAAGATATGCATTTACTTCTCTGGCTA	intergenic							1338.88	14.8339	9.46535	4.44586
ASHGA5P057020	2.73507	up	noncoding	TCONS_00012001	XLOC_005514	LincRNAs identified by Cabili et al	2240	chr6	+	156632037	156674882		CATGTGCCTGATGCATGGATAAACAGATACAACATTTACTGCAATTGCCAAAGAAGCTGC	intergenic							41.4223	5.98086	4.16488	2.7133
ASHGA5P027193	10.9036	up	noncoding	DA080915		LincRNAs identified by Khalil et al	559	chr8	+	20359037	20359595		ATTTCCTGGCTTTGCACTTTCCTAGGTAAATCACGTTAATAGAGGAGAAAGGCAGGGGCT	intergenic							143.54	5.98086	6.16004	2.7133
ASHGA5P038427	2.86822	up	noncoding	ENST00000513905	RP11-933H2.4	GENCODE	260	chr3	-	131047216	131080455		GGACCTTTCTGAGTTATCTTTGTACCCTGCATAGTCCTGGCACAAAATAGCACCTAAGTC	intronic antisense	NM_001146003	NEK11	serine/threonine-protein kinase Nek11 isoform 3	+	130745693	131069309	267.062	35.9605	7.11301	5.59286
ASHGA5P038427	2.86822	up	noncoding	ENST00000513905	RP11-933H2.4	GENCODE	260	chr3	-	131047216	131080455		GGACCTTTCTGAGTTATCTTTGTACCCTGCATAGTCCTGGCACAAAATAGCACCTAAGTC	intronic antisense	NM_024800	NEK11	serine/threonine-protein kinase Nek11 isoform 1	+	130745693	131069309	267.062	35.9605	7.11301	5.59286
ASHGA5P039546	2.06137	up	noncoding	ENST00000417651	RP3-437I16.1	GENCODE	2148	chr1	-	29656131	29676626		TGATTCTGTCTCCGTGTACACTTCGTATCACAAATCAGGGTCTTGCCCTGGAAAACATCT	intergenic							151.449	26.6636	6.23755	5.19395
ASHGA5P019878	2.09614	up	noncoding	NR_034076	THAP9-AS1	RefSeq	2293	chr4	-	83814604	83822069	NR_034075	GGGTCTTGGAAGATAATTACTCAAAATATGCAGGGAAGGAATAAAATTGAAGGGTGTTTT	natural antisense	NM_024672	THAP9	THAP domain-containing protein 9	+	83821836	83841284	1935.9	415.97	9.98925	8.92151
ASHGA5P032524	2.12041	up	noncoding	ENST00000511361	RP5-875H18.4	GENCODE	430	chr17	-	48178067	48179284		TTGTAAAGTGAGTTCTGCTCTCCCACAGACTTGCACCATGAACTTGGAAATCTCTGACTC	intronic antisense	NM_001199898	PDK2	pyruvate dehydrogenase kinase, isozyme 2 isoform 2	+	48172100	48188733	1729.84	366.281	9.82784	8.7435
ASHGA5P032524	2.12041	up	noncoding	ENST00000511361	RP5-875H18.4	GENCODE	430	chr17	-	48178067	48179284		TTGTAAAGTGAGTTCTGCTCTCCCACAGACTTGCACCATGAACTTGGAAATCTCTGACTC	intronic antisense	NM_001199899	PDK2	pyruvate dehydrogenase kinase, isozyme 2 isoform 2	+	48173058	48188733	1729.84	366.281	9.82784	8.7435
ASHGA5P032524	2.12041	up	noncoding	ENST00000511361	RP5-875H18.4	GENCODE	430	chr17	-	48178067	48179284		TTGTAAAGTGAGTTCTGCTCTCCCACAGACTTGCACCATGAACTTGGAAATCTCTGACTC	intronic antisense	NM_001199900	PDK2	pyruvate dehydrogenase kinase, isozyme 2 isoform 3	+	48172638	48183735	1729.84	366.281	9.82784	8.7435
ASHGA5P032524	2.12041	up	noncoding	ENST00000511361	RP5-875H18.4	GENCODE	430	chr17	-	48178067	48179284		TTGTAAAGTGAGTTCTGCTCTCCCACAGACTTGCACCATGAACTTGGAAATCTCTGACTC	intronic antisense	NM_002611	PDK2	pyruvate dehydrogenase kinase, isozyme 2 isoform 1	+	48172638	48188733	1729.84	366.281	9.82784	8.7435
ASHGA5P000336	5.28343	up	noncoding	chr2:142652025-142668175+	chr2:142652025-142668175	LincRNAs identified by Khalil et al	16150	chr2	+	142935555	142951705		TTAGGATGCAGACATTTTAGTTAGGGAGTAGTTCTATTTTACTTGATCTCTTGGCTGATA	intergenic							73.7692	5.98086	5.11478	2.7133
ASHGA5P016510	3.55947	up	noncoding	ENST00000431145	ZFY-AS1	GENCODE	419	chrY	-	2869668	2870612		GAGGCTAAAGTCCTGTCAACCATCATCTACATACTGTCTCCCTGAATTTGACTATTCCAG	intergenic							5731.54	746.831	11.5793	9.74763
ASHGA5P027452	2.11762	up	noncoding	ENST00000546865	RP11-171L9.1	GENCODE	525	chr12	-	78842774	78934455		GAATTTTGACAAGAAGGGATGATCTTCCTAACTCATCTAGCTCATTTCAGATGATTACTT	intergenic							33.27	5.98086	3.79575	2.7133
ASHGA5P041674	2.18925	up	noncoding	TCONS_00020576	XLOC_009892	LincRNAs identified by Cabili et al	386	chr12	+	115451714	115532938		TCCCATATGTTGAGCTACTTCTGCTTGTGGGGCAGCTGCAATACATGAATTCTTCACTAC	intergenic							92.3723	13.6291	5.47251	4.34207
ASHGA5P042930	4.67295	up	noncoding	ENST00000442252	AC002480.5	GENCODE	1282	chr7	-	22611225	22701411		GAGGAATGGGGTGAGGGTATCTATTGCATCTATTTTATGGTAATAAAAGGAAGTTGAAAG	intron sense-overlapping	ENST00000439708	STEAP1B	STEAP family member 1B [Source:HGNC Symbol;Acc:41907]	-	22532295	22672544	265.721	20.9195	7.10596	4.88163
ASHGA5P046236	3.01749	up	noncoding	ENST00000416989	RP11-493K23.1	GENCODE	954	chrX	-	72218439	72222695	ENST00000454388	TCTCTAGAATGAAGTGCCTGGTCCCAGTTCACCATCTAATATTTATGGAAAGCTTATCAG	bidirectional	NM_001042506	PABPC1L2B	polyadenylate-binding protein 1-like 2	+	72223351	72225551	376.014	49.8531	7.62268	6.02934
ASHGA5P003963	5.00578	up	noncoding	uc001ihn.4	tAKR	UCSC_knowngene	544	chr10	-	4927672	4934216		TGACACAGTGGGTCTCTGCAGCACATGGGAGGCCCTGGAGAAGTGTAAGGATGCAGGATT	bidirectional	ENST00000434459	AKR1C1	aldo-keto reductase family 1, member C1 (dihydrodiol dehydrogenase 1; 20-alpha (3-alpha)-hydroxysteroid dehydrogenase) [Source:HGNC Symbol;Acc:384]	+	4934795	5020142	337.604	25.5179	7.46355	5.13996
ASHGA5P058317	4.17797	up	noncoding	U63828		NRED	501	chr20	-	62474787	62475265		TTCCAGAGGCCCCGGGATATTTTTAAGGGGAAGGGGAAGGATAGAGAGAAATGTCAGGCA	intergenic							117.239	8.76077	5.85216	3.78936
ASHGA5P052073	2.3177	up	noncoding	ENST00000444515	LINC00302	GENCODE	302	chr1	+	152627952	152629280		GAAGTTTGGATGTGATTGCTCTGAACAAGCTGCTTTGCCACAATAAATATTTTCAAGTTT	intergenic							61.02	7.41981	4.80618	3.59349
ASHGA5P044145	2.61323	up	noncoding	ENST00000521016	RP11-618M23.4	GENCODE	362	chr8	-	19111750	19114844		GCCCTCCGCCTTAGACTTTGCATTATCTACCACTGCATAATAAAGTACTCCAAAATATAA	intergenic							1160.75	196.229	9.26611	7.88027
ASHGA5P000342	2.41403	up	noncoding	chr2:151418900-151431450+	chr2:151418900-151431450	LincRNAs identified by Khalil et al	12550	chr2	+	151710654	151723204		GAGGCAATAAAAGGGATTATGTCTGTTGATGTTTTCTGATGTTTTTGAAAGCAGTTTCTG	intergenic							92.9492	12.3381	5.48179	4.21035
ASHGA5P015146	2.56157	up	noncoding	ENST00000417273	RP3-323N1.2	GENCODE	430	chr10	-	11210884	11213339		CTCTTGTGAAACTTAAGAGTTTACGTTCTTGGAGACATTGATGGAGATAATAACAACAAC	intronic antisense	NM_001025076	CELF2	CUGBP Elav-like family member 2 isoform 1	+	11206992	11378672	39.1441	5.98086	4.07033	2.7133
ASHGA5P015146	2.56157	up	noncoding	ENST00000417273	RP3-323N1.2	GENCODE	430	chr10	-	11210884	11213339		CTCTTGTGAAACTTAAGAGTTTACGTTCTTGGAGACATTGATGGAGATAATAACAACAAC	intronic antisense	NM_001025077	CELF2	CUGBP Elav-like family member 2 isoform 3	+	11047258	11378672	39.1441	5.98086	4.07033	2.7133
ASHGA5P015146	2.56157	up	noncoding	ENST00000417273	RP3-323N1.2	GENCODE	430	chr10	-	11210884	11213339		CTCTTGTGAAACTTAAGAGTTTACGTTCTTGGAGACATTGATGGAGATAATAACAACAAC	intronic antisense	NM_001083591	CELF2	CUGBP Elav-like family member 2 isoform 4	+	11206992	11378672	39.1441	5.98086	4.07033	2.7133
ASHGA5P015146	2.56157	up	noncoding	ENST00000417273	RP3-323N1.2	GENCODE	430	chr10	-	11210884	11213339		CTCTTGTGAAACTTAAGAGTTTACGTTCTTGGAGACATTGATGGAGATAATAACAACAAC	intronic antisense	NM_006561	CELF2	CUGBP Elav-like family member 2 isoform 2	+	11059892	11378672	39.1441	5.98086	4.07033	2.7133
ASHGA5P027870	2.33766	up	noncoding	NR_040098	LOC100506393	RefSeq	526	chr12	+	20167618	20251802		GTATGCCTGACTTTCAAATGTTTTTCTATATCCAGCTAATTAAAAATATTTATAACGTAG	intergenic							36.2768	5.98086	3.93837	2.7133
ASHGA5P038885	4.18235	up	noncoding	ENST00000466625	RP11-6B4.1	GENCODE	322	chr3	+	81143793	81144462		CTGAAAAGTCCAATGAACTACAGATTTCAACCATGGAGATTTGTGCCCTACTATGAAACG	intergenic							59.9827	5.98086	4.77762	2.7133
ASHGA5P022106	3.47696	up	noncoding	ENST00000549330	RP11-626P14.1	GENCODE	497	chr14	-	27244700	27291313		CCACTTCGAATCTAAAAGATAAACATATACCTAGTTCCTTCCTGAAATACCAGAAATTGC	intergenic							312.445	34.7663	7.34566	5.54784
ASHGA5P048030	5.02963	up	noncoding	ENST00000529910	RP11-514F3.4	GENCODE	535	chr11	-	36342707	36344990		TTAGACATGTTAGTTGATGCCCAACCTCTAGGGACACAATTTCTTTCTGCAGTGGATTCA	intronic antisense	NM_001160167	PRR5L	proline-rich protein 5-like isoform a	+	36317724	36486754	70.6462	5.98086	5.04375	2.7133
ASHGA5P058864	2.37968	up	noncoding	uc.163-	uc.163	UCR	376	chr5	-	87168622	87168998		ATTAAGGGTCTCCTTTTCCATATGTTCATCATGCCCCACTTCACCCTTTAATTACAAAAC	intergenic							1221.7	229.83	9.34383	8.09306
ASHGA5P039587	2.29423	up	noncoding	ENST00000504050	RP11-125O18.1	GENCODE	645	chr4	-	128018252	128391707		ATCTTCCTCTGATAGTTCTACTTCATTCTGTCAAAGATCCAATTCCCGAAAGAGTTTTTT	intergenic							439.306	79.9004	7.85972	6.66171
ASHGA5P044876	10.2098	up	noncoding	ENST00000564832	RP11-531A24.3	GENCODE	3296	chr8	+	73859384	73862680		GGCATTGTTCTCCATTTCAGTCTGGTAGAATAAGCGAGATAGAAAATAAATGTGTAAATG	intergenic							135.007	5.98086	6.06519	2.7133
ASHGA5P043516	4.51927	up	noncoding	ENST00000422697	AC004535.2	GENCODE	449	chr7	+	10742302	10747033		TCACCTGCATGACATTTCTTCACTTGAGATGCTGTTTGCCCTTTAAATGGCATCTTAGCA	intergenic							250.462	20.2407	7.01802	4.84193
ASHGA5P033380	3.12639	up	noncoding	NR_040017	RNF157-AS1	RefSeq	2177	chr17	+	74136636	74150729		GTCAGGAACACCCTTGTTAATAGTTTAGCTGATACTGTTTCTCTAAGGTGGAAGTAAAAA	natural antisense	NM_001454	FOXJ1	forkhead box protein J1	-	74132414	74137380	46.5342	5.98086	4.3578	2.7133
ASHGA5P033380	3.12639	up	noncoding	NR_040017	RNF157-AS1	RefSeq	2177	chr17	+	74136636	74150729		GTCAGGAACACCCTTGTTAATAGTTTAGCTGATACTGTTTCTCTAAGGTGGAAGTAAAAA	natural antisense	NM_052916	RNF157	RING finger protein 157	-	74138533	74236390	46.5342	5.98086	4.3578	2.7133
ASHGA5P044120	18.2541	up	noncoding	ENST00000526648	AF131215.3	GENCODE	1741	chr8	-	10980890	10983574	ENST00000500944	GTTTTATGAGAGGCTTTGGTAAACTGAAGAGTGATGTAGGTACAGATGCACAGATGTAGA	intron sense-overlapping	NM_173683	XKR6	XK-related protein 6 isoform b	-	10753656	11058875	232.542	5.98086	6.90345	2.7133
ASHGA5P020849	2.63987	up	noncoding	NR_015374	LOC401463	RefSeq	2715	chr8	-	65486865	65489820		GCATTGAAATTAGTGCATTGAGCTGCAGACCAAACTAATTTCTAGAACAGTCTAAAAAGT	intergenic							40.2227	5.98086	4.11377	2.7133
ASHGA5P058309	2.89584	up	noncoding	TCONS_00029837	XLOC_014272	LincRNAs identified by Cabili et al	598	chr22	+	47596469	47604411		AAACTGCAAGTCGATAAAGCCCACAGGGAGCAGAGGTTTTCATTACCATCATTCTCAGAG	intergenic							89.1225	9.46752	5.41338	3.87939
ASHGA5P029964	2.40216	up	noncoding	ENST00000567089	RP11-265N6.2	GENCODE	562	chr15	-	42861495	42862192	ENST00000561902	TATAAACAACTACTTATCATTGTTGAAGTCTTCTTGTGTTAAGGAGTACAATGAGGCCAG	natural antisense	NM_001130447	HAUS2	HAUS augmin-like complex subunit 2 isoform 2	+	42841010	42862190	242.112	39.0028	6.9646	5.70026
ASHGA5P029964	2.40216	up	noncoding	ENST00000567089	RP11-265N6.2	GENCODE	562	chr15	-	42861495	42862192	ENST00000561902	TATAAACAACTACTTATCATTGTTGAAGTCTTCTTGTGTTAAGGAGTACAATGAGGCCAG	natural antisense	NM_018097	HAUS2	HAUS augmin-like complex subunit 2 isoform 1	+	42841010	42862190	242.112	39.0028	6.9646	5.70026
ASHGA5P045929	2.63893	up	noncoding	ENST00000421509	RP11-281A20.2	GENCODE	523	chr9	+	120545725	120630349		GTGGCACAATAGACATATTACCTTCTTTGGTGGAGTCTGTAAAGACATTACTAAAGTTTA	intergenic							648.989	104.719	8.42086	7.02091
ASHGA5P016494	3.99996	up	noncoding	ENST00000430913	HTR2A-AS1	GENCODE	428	chr13	+	47426286	47430434		CGGTAGCATGAAAACGAAGAGTGCTCTGGACAGTGGGTGGAGAAGATTCAAGTACATCTT	intronic antisense	NM_000621	HTR2A	5-hydroxytryptamine receptor 2A isoform 1	-	47405676	47471211	114.153	8.9383	5.81148	3.8115
ASHGA5P016494	3.99996	up	noncoding	ENST00000430913	HTR2A-AS1	GENCODE	428	chr13	+	47426286	47430434		CGGTAGCATGAAAACGAAGAGTGCTCTGGACAGTGGGTGGAGAAGATTCAAGTACATCTT	intronic antisense	NM_001165947	HTR2A	5-hydroxytryptamine receptor 2A isoform 2	-	47405676	47471211	114.153	8.9383	5.81148	3.8115
ASHGA5P028782	2.58916	up	noncoding	uc001uyb.3	BC051736	UCSC_knowngene	855	chr13	+	41793281	41794136		GAGAATAGTATTTTCCCGAATAGAAATGAGCTGGGCATTTCCATCAAAAGAAGGAGTATT	intronic antisense	NM_004294	MTRF1	peptide chain release factor 1, mitochondrial	-	41790515	41837713	72.2975	8.17448	5.08095	3.70847
ASHGA5P035619	2.54624	up	noncoding	ENST00000439336	AC114812.8	GENCODE	663	chr2	-	234602079	234617345		CGTTGGGAAAAAGTCATGTGGTCTGAAAACTTTGTGTAGCACCTGGGAATGTAGGACACA	intronic antisense	NM_019075	UGT1A10	UDP-glucuronosyltransferase 1-10 precursor	+	234545122	234681951	38.9478	5.98086	4.06167	2.7133
ASHGA5P035619	2.54624	up	noncoding	ENST00000439336	AC114812.8	GENCODE	663	chr2	-	234602079	234617345		CGTTGGGAAAAAGTCATGTGGTCTGAAAACTTTGTGTAGCACCTGGGAATGTAGGACACA	intronic antisense	NM_019076	UGT1A8	UDP-glucuronosyltransferase 1-8 precursor	+	234526290	234681945	38.9478	5.98086	4.06167	2.7133
ASHGA5P035619	2.54624	up	noncoding	ENST00000439336	AC114812.8	GENCODE	663	chr2	-	234602079	234617345		CGTTGGGAAAAAGTCATGTGGTCTGAAAACTTTGTGTAGCACCTGGGAATGTAGGACACA	intronic antisense	NM_019077	UGT1A7	UDP-glucuronosyltransferase 1-7 precursor	+	234590583	234681945	38.9478	5.98086	4.06167	2.7133
ASHGA5P035619	2.54624	up	noncoding	ENST00000439336	AC114812.8	GENCODE	663	chr2	-	234602079	234617345		CGTTGGGAAAAAGTCATGTGGTCTGAAAACTTTGTGTAGCACCTGGGAATGTAGGACACA	intronic antisense	NM_021027	UGT1A9	UDP-glucuronosyltransferase 1-9 precursor	+	234580543	234681951	38.9478	5.98086	4.06167	2.7133
ASHGA5P035619	2.54624	up	noncoding	ENST00000439336	AC114812.8	GENCODE	663	chr2	-	234602079	234617345		CGTTGGGAAAAAGTCATGTGGTCTGAAAACTTTGTGTAGCACCTGGGAATGTAGGACACA	natural antisense	NM_001072	UGT1A6	UDP-glucuronosyltransferase 1-6 isoform 1 precursor	+	234601511	234681951	38.9478	5.98086	4.06167	2.7133
ASHGA5P035619	2.54624	up	noncoding	ENST00000439336	AC114812.8	GENCODE	663	chr2	-	234602079	234617345		CGTTGGGAAAAAGTCATGTGGTCTGAAAACTTTGTGTAGCACCTGGGAATGTAGGACACA	natural antisense	NM_205862	UGT1A6	UDP-glucuronosyltransferase 1-6 isoform 2	+	234600320	234681945	38.9478	5.98086	4.06167	2.7133
ASHGA5P035065	2.22097	up	noncoding	ENST00000423539	AC012368.1	GENCODE	563	chr2	-	64313483	64315380		GATATGACTCTTGGGATGTAACCTTTTGCAGAGAAGCATTAAAAGAATGTTATTCTGCTT	intergenic							149.85	24.1874	6.22132	5.07013
ASHGA5P042210	4.64434	up	noncoding	uc003mtv.3	AK091028	UCSC_knowngene	2587	chr6	+	2452644	2484263		ATGCCCAGGTCTATAACAAAGTTTTTATATGCCTATGGGGAAAAACAATTATGAGGCAAA	intergenic							157.105	11.0881	6.29545	4.07998
ASHGA5P046971	2.36932	up	noncoding	ENST00000440589	RP11-202D18.2	GENCODE	527	chr10	-	83983968	83988935		TGACCATGAAATGCATTAAAGTGTATTCCTATATCTAGTTTAGCCTTTAATTCTCCCCAG	intronic antisense	NM_001010848	NRG3	pro-neuregulin-3, membrane-bound isoform isoform 1	+	83635069	84746935	1936.18	366.694	9.98959	8.74511
ASHGA5P046971	2.36932	up	noncoding	ENST00000440589	RP11-202D18.2	GENCODE	527	chr10	-	83983968	83988935		TGACCATGAAATGCATTAAAGTGTATTCCTATATCTAGTTTAGCCTTTAATTCTCCCCAG	intronic antisense	NM_001165972	NRG3	pro-neuregulin-3, membrane-bound isoform isoform 2	+	83635069	84746935	1936.18	366.694	9.98959	8.74511
ASHGA5P046971	2.36932	up	noncoding	ENST00000440589	RP11-202D18.2	GENCODE	527	chr10	-	83983968	83988935		TGACCATGAAATGCATTAAAGTGTATTCCTATATCTAGTTTAGCCTTTAATTCTCCCCAG	intronic antisense	NM_001165973	NRG3	pro-neuregulin-3, membrane-bound isoform isoform 3	+	83637442	84746935	1936.18	366.694	9.98959	8.74511
ASHGA5P023549	3.23811	up	noncoding	ENST00000583794	RP11-449D8.5	GENCODE	223	chr18	+	22305907	22324842		ATTGGAGAAACCCTCTTGCCATGTGCTACCTTTTGCCATGTTATGAAGGGGCAAGAAGGC	intergenic							221.709	25.4545	6.83142	5.13627
ASHGA5P047329	3.30844	up	noncoding	ENST00000426067	RP11-253D19.2	GENCODE	378	chr10	+	30865627	30869111		TTTCAAGACCAGCCTGCTTTCAAGGTGTCAACTGATCGTGTAGACAATGTCTCAAAAAAC	intergenic							254.084	29.1315	7.04026	5.31411
ASHGA5P037827	9.90085	up	noncoding	ENST00000458178	LL22NC03-86G7.1	GENCODE	3647	chr22	+	22292664	22297799		TGCACATCCACACCTGCGTGTGAAAGAAGATGCTAGAAAAGAACAAAAATAACTTAAAAA	natural antisense	NM_014634	PPM1F	protein phosphatase 1F	-	22273791	22307250	683.501	26.6011	8.4981	5.19055
ASHGA5P035090	5.42507	up	noncoding	ENST00000415342	AC092431.3	GENCODE	420	chr2	-	69927323	69940979		AAAGGCAAAACTCCTCAAAGTCCTAAACTGTTAAGAGAGTTAGGTGCCCCAAGAGGAGAC	intergenic							172.048	10.3642	6.44054	4.0009
ASHGA5P000393	5.07526	up	noncoding	chr3:188521875-188539200-	chr3:188521875-188539200	LincRNAs identified by Khalil et al	17325	chr3	-	187039181	187056506		TGTAATTCAGGATGCCTACAACTCTGAGCAGCACTCAGGGAATGAGACACATTGAGGAAA	intergenic							71.1433	5.98086	5.05678	2.7133
ASHGA5P000505	4.22638	up	noncoding	chr8:101497275-101508975-	chr8:101497275-101508975	LincRNAs identified by Khalil et al	11700	chr8	-	101428099	101439799		TGAAATATCACGGTTCGACTTTTACTTCTGTCCTCAACAGGAGACATATATGTTCTTTCC	intergenic							60.5502	5.98086	4.79273	2.7133
ASHGA5P043684	3.89811	up	noncoding	TCONS_00017703	XLOC_008392	LincRNAs identified by Cabili et al	1359	chr10	+	11715226	11722506		AATGAGAGAAATATCCCATTCCAAACCTCTGATGGAAACTGGCCAAGTCAGCGTGTGAGA	intergenic							56.4105	5.98086	4.67608	2.7133
ASHGA5P029476	2.46995	up	noncoding	uc001wpo.1	AK056368	UCSC_knowngene	2097	chr14	+	24912177	24971403		CAATCCATCAACCTGCTTCTCACACACATTAGCTCAGAGTAAAGGACTCATTTTATGGCA	exon sense-overlapping	ENST00000555109	RP11-80A15.1	Uncharacterized protein [Source:UniProtKB/TrEMBL;Acc:G3V3K2]	+	24970799	24977894	313.135	50.3486	7.348	6.04352
ASHGA5P043484	7.97313	up	noncoding	ENST00000439177	RP11-30B1.1	GENCODE	601	chr7	+	3377520	3378121	NM_000982	GCACTCTTAAGAGCCAAGATAGCTTCCTGAAACATGTGAAGGAAAATGATCAGAAAAAGA	intron sense-overlapping	NM_152744	SDK1	protein sidekick-1 isoform 1	+	3341079	4308631	239593	12866.6	16.8073	13.8121
ASHGA5P025683	2.07615	up	noncoding	NR_026782	HEATR8	RefSeq	4404	chr1	+	55107426	55175939	NM_001039464, NR_037640, NR_037641	TTCTGTTACCATGTGGATGCTCCAGGGGCCCGCTCCTGCTTAAAAACACCATGCATGCAG	exon sense-overlapping	NM_001039464	HEATR8	HEAT repeat-containing protein 8	+	55107426	55175939	203.832	37.4663	6.6999	5.64599
ASHGA5P056708	4.59212	up	noncoding	TCONS_00007969	XLOC_003438	LincRNAs identified by Cabili et al	2596	chr4	+	6315485	6319667		GTGGCTGGGCGTGGTTATCTCTTTTTCTCACCTATTTTCTTTGGGATTCTCTTTGATATT	intergenic							3841.72	375.172	10.9787	8.77952
ASHGA5P021065	4.81365	up	noncoding	ENST00000524359	CTD-2272D18.1	GENCODE	616	chr8	+	83824338	83874161		CTCTTCTCTACACAACTCTATGGGCTTACATATCTGAAATTCAGTTGAATTCAGACAAAA	intergenic							67.8552	5.98086	4.98043	2.7133
ASHGA5P046578	5.6092	up	noncoding	ENST00000420998	PHKA1-AS1	GENCODE	598	chrX	+	71908799	71932190		ACATGATGATTACACAGTCTTTTAAATTTAAAAAAATGAAGATGTTGAATGGCACAGATG	intronic antisense	NM_001122670	PHKA1	phosphorylase b kinase regulatory subunit alpha, skeletal muscle isoform isoform 2	-	71798663	71934029	77.7696	5.98086	5.2011	2.7133
ASHGA5P046578	5.6092	up	noncoding	ENST00000420998	PHKA1-AS1	GENCODE	598	chrX	+	71908799	71932190		ACATGATGATTACACAGTCTTTTAAATTTAAAAAAATGAAGATGTTGAATGGCACAGATG	intronic antisense	NM_001172436	PHKA1	phosphorylase b kinase regulatory subunit alpha, skeletal muscle isoform isoform 3	-	71798663	71934029	77.7696	5.98086	5.2011	2.7133
ASHGA5P046578	5.6092	up	noncoding	ENST00000420998	PHKA1-AS1	GENCODE	598	chrX	+	71908799	71932190		ACATGATGATTACACAGTCTTTTAAATTTAAAAAAATGAAGATGTTGAATGGCACAGATG	intronic antisense	NM_002637	PHKA1	phosphorylase b kinase regulatory subunit alpha, skeletal muscle isoform isoform 1	-	71798663	71934029	77.7696	5.98086	5.2011	2.7133
ASHGA5P058670	6.05787	up	noncoding	uc.379-	uc.379	UCR	252	chr14	-	97431367	97431619		AGACTTAATTATCGAGATGCGCTGGAGAATTTCCGTGGCGCTCATTAATCTTGCAAAAAA	intergenic							83.6851	5.98086	5.31211	2.7133
ASHGA5P036273	4.3267	up	noncoding	ENST00000565104	RP11-65L3.1	GENCODE	2058	chr2	+	179265560	179267618		TGTGCCTCTTCAATGAATGTTGTATATGAGAATGTTACATTTGTAACAGCACAGGAAACT	intergenic							61.813	5.98086	4.82657	2.7133
ASHGA5P046867	2.23044	up	noncoding	ENST00000430284	RP11-508M1.7	GENCODE	709	chr10	-	48988120	48998766	ENST00000453853, NR_046091	ATGGCTTAATTGGCTAGCAAGCGAATTTTCCCAGATGAAAGCAATGTTGGGTTAGGGGAC	intergenic							110.394	16.8218	5.76008	4.60275
ASHGA5P018331	2.19597	up	noncoding	ENST00000452184	RP11-262H14.1	GENCODE	457	chr9	+	66457899	66470542		ATGAGAAGTTTAAAAAATAAAATTTAAAGAGAGAAAAGGCTTTGGTATCAGGATGATTCT	intergenic							87.591	12.7309	5.38707	4.25222
ASHGA5P017233	3.09785	up	noncoding	ENST00000439146	RP11-157N3.1	GENCODE	474	chr1	+	101789392	101842869		ATGCTATCAGGGCTTATGCTTGGCCTACTGATCCCAGAGGAGAGAATCATAGAGAATTGT	intergenic							46.1409	5.98086	4.34457	2.7133
ASHGA5P023702	3.4091	up	noncoding	HMlincRNA1562+	HMlincRNA1562	LincRNAs identified by Khalil et al	4469	chr15	+	56088155	56092624		TCTGGAAAAAATGCTGCCATATTGTCCCGCTCTGGAGTCCTTCAAGCCTGAATGAAAACA	intergenic							322.042	36.8312	7.39185	5.62246
ASHGA5P057274	4.66426	up	noncoding	TCONS_00015165	XLOC_007211	LincRNAs identified by Cabili et al	249	chr8	-	127643996	127651364		CAATTTACAGGAAGAGACTCATTCTGGTGTAGTCATGCCCCATTGAACAGAGCCAAACCT	intergenic							199.634	14.8645	6.66934	4.44769
ASHGA5P047255	2.89106	up	noncoding	DW411703R		LincRNAs identified by Khalil et al	328	chr1	+	232518325	232518635		GCTTTCTTCTAGCTTTATAACTTTGCCTTTATAGTTAGGCATGTAATGAATTGGGAGTCT	intergenic							43.4487	5.98086	4.2449	2.7133
ASHGA5P030563	2.6232	up	noncoding	ENST00000567865	RP11-344A16.2	GENCODE	634	chr15	+	58012492	58013126		TAGCCTTCCCAGGCTTAATGACATAGTTCGTAACACTAAAAGTAAAGTTGTTAGGACAAA	intron sense-overlapping	ENST00000380563	POLR2M	polymerase (RNA) II (DNA directed) polypeptide M [Source:HGNC Symbol;Acc:14862]	+	57884230	58027793	39.9617	5.98086	4.10463	2.7133
ASHGA5P021573	3.50353	up	noncoding	ENST00000535324	RP11-513G19.1	GENCODE	775	chr12	+	26471885	26574395		TTTTAAACAAGTTTTGGTTTTTGTTTCATTTTTGAACCTTGATCTAGAGCTTGATGAATA	intronic antisense	NM_002223	ITPR2	inositol 1,4,5-trisphosphate receptor type 2	-	26488284	26986131	51.406	5.98086	4.52211	2.7133
ASHGA5P014754	3.31352	up	noncoding	ENST00000413041	AC140481.1	pseudogene	594	chr2	-	131176643	131188936		TTGCGGTATGTATAGGCTGGGAAAGGGTTTCTTCTGTCCATAAAAGCTACTCCAATGGCT								661.824	83.5189	8.45125	6.72288
ASHGA5P006082	4.04541	up	noncoding	uc010bei.1	HMGN2P46	UCSC_knowngene	1104	chr15	+	45803333	45848335	ENST00000396645, uc001zvn.1, uc010beh.1, uc010bej.1	TGATTTTGATGATAGCCACAAAGCAAGCAGGCTGTATGGTAGCCTTGAAAACCAACAGGC	natural antisense	NM_013309	SLC30A4	zinc transporter 4	-	45774679	45815002	58.2217	5.98086	4.72959	2.7133
ASHGA5P000328	2.85652	up	noncoding	chr2:122289675-122301200+	chr2:122289675-122301200	LincRNAs identified by Khalil et al	11525	chr2	+	122573205	122584730		CAGTGTCCCCTCTGCCTAAATTTCTATCCTAGTGTTATAGCAAGAATAATGCCTGGAGTG	intergenic							3083.17	489.584	10.6634	9.14916
ASHGA5P046319	2.00334	up	noncoding	TCONS_00001552	XLOC_000895	LincRNAs identified by Cabili et al	528	chr1	-	85063634	85086673		ATATGCCATCCAAGAAGACCAAAAGTACAGCAGGATGATTGTGAACAAGACCAGGGACCT	intergenic							31.7998	5.98086	3.71571	2.7133
ASHGA5P058813	4.20388	up	noncoding	uc.297+	uc.297	UCR	364	chr10	+	102419219	102419583		TCACAGAGCAAGGTGCAAATTCCTGGCATCTTTACTAGTTGCAGCCAATTTCGGCGATTT	intergenic							60.2896	5.98086	4.78502	2.7133
ASHGA5P031447	3.81397	up	noncoding	TCONS_00005971	XLOC_002602	LincRNAs identified by Cabili et al	638	chr3	+	27754618	27755413		AATCTCCGCGGGGTGAAAGCTAAACTTTTGGAGTCGCTGTGTAGCCGGGTAGAGGACACG	intergenic							55.2946	5.98086	4.6446	2.7133
ASHGA5P044277	6.3903	up	noncoding	ENST00000523166	RP11-17A4.3	GENCODE	499	chr8	-	57449615	57452993		TTCATGTGTAACTCCTTAACAGAAAACAACTGCTGCACACGGAGGGCCTTATCAGACACA	intergenic							87.7052	5.98086	5.38919	2.7133
ASHGA5P038661	3.37684	up	noncoding	ENST00000454526	AC055764.1	GENCODE	473	chr3	-	197557555	197558167		GTTCTTCATGGCTGCCGAAAAGAGACTCTGTTACTGCAAAGTTTGTTATTTTAACAATTA	natural antisense	NM_032773	LRCH3	leucine-rich repeat and calponin homology domain-containing protein 3 precursor	+	197518144	197598456	76.2351	6.34656	5.16741	3.41174
ASHGA5P047711	5.80555	up	noncoding	AY927495R		LincRNAs identified by Khalil et al	644	chr20	+	1054973	1055617		TTGGCTTTGCTGTCGCCATTGTCTCCATATTCCACTTCGAAGAGATGGTTCTGGAATGAA	intergenic							688.27	47.7754	8.50639	5.96896
ASHGA5P057558	2.27025	up	noncoding	TCONS_00018949	XLOC_008847	LincRNAs identified by Cabili et al	856	chr10	-	72762836	72765495		TCATTAGGGAGGTCAGGTGGGGACAGCCCGGAGTTTTGAGAGGTGGATGAACACTGGTCT	intergenic							35.2893	5.98086	3.89615	2.7133
ASHGA5P045570	2.40432	up	noncoding	uc004cma.1	AK128153	UCSC_knowngene	2907	chr9	-	140118566	140122265		AATGTGTGTGCAAGGCTAGTGTCATGGGTGTGAGCCAAGTGTGAGCAAGCAGCAAGGGCC	natural antisense	NM_001190228	RNF224	RING finger protein 224	+	140122017	140124090	491.461	85.2982	8.01765	6.75202
ASHGA5P045570	2.40432	up	noncoding	uc004cma.1	AK128153	UCSC_knowngene	2907	chr9	-	140118566	140122265		AATGTGTGTGCAAGGCTAGTGTCATGGGTGTGAGCCAAGTGTGAGCAAGCAGCAAGGGCC	natural antisense	NM_199001	C9orf169	UPF0574 protein C9orf169	+	140119643	140120763	491.461	85.2982	8.01765	6.75202
ASHGA5P020052	2.32976	up	noncoding	ENST00000507391	CTB-1H10.1	GENCODE	312	chr5	+	145780543	145786922		TAAAATGACGAAATCAAGAAAGCACAGGACTCTGGCTCAGAACTGTTGGCAGGCACAACT	intergenic							36.1462	5.98086	3.93348	2.7133
ASHGA5P035484	2.39191	up	noncoding	TCONS_00004264	XLOC_002105	LincRNAs identified by Cabili et al	409	chr2	-	60566748	60567614		TAGGTGATCTTCATGCTCATTCCATGGCTAGAATGGAAGTGATTTCCAGGACCACCTTGA	intergenic							87.6219	11.5313	5.38754	4.12937
ASHGA5P056706	3.51912	up	noncoding	TCONS_00007958	XLOC_003430	LincRNAs identified by Cabili et al	565	chr4	+	3641196	3643784		TTGGTCTAGGATGGATGGCACAGGTGAGCCAGGGAAGAACTCTGAAGACGCCCAGCAAGT	intergenic							51.6408	5.98086	4.52852	2.7133
ASHGA5P042996	3.1457	up	noncoding	ENST00000419766	NPSR1-AS1	GENCODE	4740	chr7	-	34386123	34800803	ENST00000431669, ENST00000442669, ENST00000535640, uc003tek.4, uc010kwx.1	TTTTGTATACCTGACTCTGTTTCAGCATCCGCTTCCCAAAGAATGCAGTGTGAAGCAGGA	intronic antisense	NM_207172	NPSR1	neuropeptide S receptor isoform A	+	34697896	34889590	102.609	10.3149	5.64796	3.99458
ASHGA5P042996	3.1457	up	noncoding	ENST00000419766	NPSR1-AS1	GENCODE	4740	chr7	-	34386123	34800803	ENST00000431669, ENST00000442669, ENST00000535640, uc003tek.4, uc010kwx.1	TTTTGTATACCTGACTCTGTTTCAGCATCCGCTTCCCAAAGAATGCAGTGTGAAGCAGGA	intronic antisense	NM_207173	NPSR1	neuropeptide S receptor isoform B	+	34697896	34917944	102.609	10.3149	5.64796	3.99458
ASHGA5P000418	2.30718	up	noncoding	chr4:3799050-3822500+	chr4:3799050-3822500	LincRNAs identified by Khalil et al	23450	chr4	+	3829252	3852702		TGTATTTATTGATTCAGTGATCACCCAACATTCCCGGAGCATTCTCTGCAGATGGCCTGT	intergenic							74.6452	9.78218	5.13223	3.9261
ASHGA5P030627	2.10068	up	noncoding	ENST00000558385	LINC00593	GENCODE	763	chr15	+	70127577	70134369		TGGGGTCCAGCCTGTATTGTGGGGAGTAGGAAAAGCTTTTCTTGTTGAGCCCTGGGCTTC	intergenic							145.133	24.8468	6.17442	5.10356
ASHGA5P045181	10.257	up	noncoding	NR_046204	LOC401497	RefSeq	1270	chr9	-	30388932	30408452		GTTGAGGCAGTATATGTCTGATCACTCTGGATATCTGTGTAAAATAAAATGCTAGGTGGA	intergenic							135.565	5.98086	6.07184	2.7133
ASHGA5P056747	3.24077	up	noncoding	TCONS_00008322	XLOC_003778	LincRNAs identified by Cabili et al	337	chr4	+	172207153	172209571		GCTTTTCCAGGTGGTGGGTAGAAAGAAGAAAACCACAGAGATAAATTGCCATTTTCATCA	intergenic							102.415	9.93076	5.64245	3.94611
ASHGA5P055571	2.64604	up	noncoding	uc001tdk.2	KRT19P2	UCSC_knowngene	631	chr12	+	95228173	95228804		AACAATGCTCAACTGGCTGCAGATGACTTCTGAACCAAGTTTGGTTTGAGTGTTTGGGTG	intergenic							40.2995	5.98086	4.11714	2.7133
ASHGA5P057450	3.82276	up	noncoding	TCONS_00017461	XLOC_008061	LincRNAs identified by Cabili et al	357	chrX	+	121555855	121593433		CTGAGAAAGAAAAGCATAAAGGACACGCAACAGCATGATGCCTGAGCAAGGAATGTGGAT	intergenic							55.3828	5.98086	4.64792	2.7133
ASHGA5P039262	6.36643	up	noncoding	TCONS_00023690	XLOC_011492	LincRNAs identified by Cabili et al	850	chr15	-	62466083	62478265		TTAAATGGGGAGACCTTCAGAATTAGCAATTTCTGCTAATGGAGCAGGGGGTACCAGCAT	intergenic							87.4519	5.98086	5.38379	2.7133
ASHGA5P042341	5.87366	up	noncoding	ENST00000494367	HLA-J	pseudogene	1087	chr6	+	29974382	29977316		TCAGATTACCCAGCGCAAGTATGAGGCGGCCAATGTGGCTGAGCAAAGGAGAGCCTACCT								1658.53	120.052	9.76514	7.21088
ASHGA5P027763	12.8133	up	noncoding	ENST00000537714	RP11-1038A11.3	GENCODE	648	chr12	+	5480728	5492819		TCCTGATATCCTATCAAAATGGGCTTCTAATTCGACCTAACTTATTTTACAGAAGAAGCT	intergenic							167.055	5.98086	6.39287	2.7133
ASHGA5P036405	14.5259	up	noncoding	TCONS_00026624	XLOC_012686	LincRNAs identified by Cabili et al	290	chr18	+	53763145	53763519		CTGGTCGGAGAAATTTGTGAAACACTTTGCATAATACTTAAAAGAATGTATGGCACATCA	intronic antisense	ENST00000382897	AC006305.1	HCG2045177; Uncharacterized protein; cDNA FLJ45743 fis, clone KIDNE2016464 [Source:UniProtKB/TrEMBL;Acc:Q6ZS83]	-	53670843	53858493	187.794	5.98086	6.57386	2.7133
ASHGA5P057556	2.75509	up	noncoding	TCONS_00018864	XLOC_008688	LincRNAs identified by Cabili et al	386	chr10	-	2489214	2543742	TCONS_00018401, TCONS_00018865, TCONS_00018866	TGTTGGTGAGGTGTTCACGGATAATGAAGCTGATGTGAGAGCCCTGGAGAGAAACATCAG	intergenic							41.696	5.98086	4.1754	2.7133
ASHGA5P032113	2.36562	up	noncoding	uc021toa.1	GP1BA	UCSC_knowngene	1237	chr17	-	4835898	4837135		CAAAAAAGCCCTTTGGTATTGTATACAGCGAGTTCTCTTGGAGGAGAAGGGTGTCGAGAT	natural antisense	NM_000173	GP1BA	platelet glycoprotein Ib alpha chain precursor	+	4835591	4838325	36.7008	5.98086	3.95552	2.7133
ASHGA5P000101	3.59825	up	noncoding	BC043260		RNAdb	2673	chr7	-	12723720	12726370		CTTGCAGAATCGTCCTCACTGAATTGCACTTTAATGTTATACCCTAGGTTTTAAAACTAC	intergenic							140.182	12.9741	6.1241	4.27681
ASHGA5P046079	3.53252	up	noncoding	uc011mfm.2	BC012753	UCSC_knowngene	1339	chrUn_gl000214	+	30380	68054	ENST00000432361, ENST00000436680	GAAACACAGTTCTGCTGCATAGTGAAAAAAGGCCAATTTAGATTCTTTTTCATAGAGAGA	intergenic							51.809	5.98086	4.534	2.7133
ASHGA5P049322	2.14087	up	noncoding	ENST00000467381	RP11-331F4.4	GENCODE	527	chr16	+	75260883	75262093		CACTGTGCAGGTGGGGAAATTTAGACCCTGAAAAAGGGATGCCCTGAGATCACCATGAGA	intergenic							33.5679	5.98086	3.8115	2.7133
ASHGA5P047730	2.13309	up	noncoding	ENST00000454857	CASC2	GENCODE	720	chr10	+	119806534	119966501		AGTTTTAGGGCAAGGATTACAAAGCCCTTCCATGCAGATATCCACAGAGAAAGACCCAGA	bidirectional	NM_014904	RAB11FIP2	rab11 family-interacting protein 2	-	119764426	119806114	70.3015	9.91056	5.03549	3.94254
ASHGA5P056980	2.15726	up	noncoding	TCONS_00011751	XLOC_005214	LincRNAs identified by Cabili et al	619	chr6	+	26680951	26687938	ENST00000562904, TCONS_00012444	TTCCTTAAAGACAATGAGTAGCCACTGCTGTTTGCCCTGGCCCATCAATGAGAAGATCTG	intergenic							546.958	107.844	8.17216	7.06295
ASHGA5P022376	2.32055	up	noncoding	ENST00000555595	CTD-2200A16.1	GENCODE	208	chr14	-	99791135	99798352		TATTTTAATCCTCTCTAAGACTCCAAAGGAGGACCTCAGGAACCCAGGATCTGATCACTC	intergenic							36.0379	5.98086	3.92777	2.7133
ASHGA5P047031	2.14429	up	noncoding	uc021pwt.1	KCNQ1DN	UCSC_knowngene	61	chr10	-	99836117	99836178		TTTTAAAGAATGTTTTTCCATTCCCTTTTATGTGTTTTGCAGGTTACATCTCATTTCTTT	intergenic							348.224	66.2594	7.51075	6.41026
ASHGA5P056518	17.0445	up	noncoding	TCONS_00005244	XLOC_002301	LincRNAs identified by Cabili et al	633	chr2	-	123235689	123261082		AACACAAGAGTGAAAGGAGGAGGATGACTGGAGTTTCACAGCTGCTTTAATACAACTGGT	intergenic							217.976	5.98086	6.80454	2.7133
ASHGA5P046110	2.37209	up	noncoding	ENST00000433747	RP11-120D5.1	GENCODE	611	chrX	-	10981959	11129258	uc004cuh.3	CTCATAGAGACTCAAAATGTAAGGTTCTCTGAAAGAAATTGAGGTGTAGTTCTTAGGTTA	bidirectional	NM_001122608	HCCS	cytochrome c-type heme lyase	+	11129405	11141204	36.7936	5.98086	3.95946	2.7133
ASHGA5P046110	2.37209	up	noncoding	ENST00000433747	RP11-120D5.1	GENCODE	611	chrX	-	10981959	11129258	uc004cuh.3	CTCATAGAGACTCAAAATGTAAGGTTCTCTGAAAGAAATTGAGGTGTAGTTCTTAGGTTA	bidirectional	NM_001171991	HCCS	cytochrome c-type heme lyase	+	11129405	11141204	36.7936	5.98086	3.95946	2.7133
ASHGA5P046110	2.37209	up	noncoding	ENST00000433747	RP11-120D5.1	GENCODE	611	chrX	-	10981959	11129258	uc004cuh.3	CTCATAGAGACTCAAAATGTAAGGTTCTCTGAAAGAAATTGAGGTGTAGTTCTTAGGTTA	bidirectional	NM_005333	HCCS	cytochrome c-type heme lyase	+	11129405	11141204	36.7936	5.98086	3.95946	2.7133
ASHGA5P029675	5.5703	up	noncoding	ENST00000434575	RP11-216N14.9	GENCODE	316	chr1	-	153723458	153724652		AAACTATGATTTCTTCTGGAACCAAAGGATTGGCTCCTAGCTGTTCAGGGGAAGAGAGCT	natural antisense	NM_023015	INTS3	integrator complex subunit 3	+	153700566	153746555	77.2545	5.98086	5.19106	2.7133
ASHGA5P028126	4.12903	up	noncoding	ENST00000544710	RP11-611O2.1	GENCODE	374	chr12	+	69221897	69222333		GTGATGTATGGAGATAAAGTTCTGAAAGAAGAATAGAAAGCTTTTTAAAAATAGTATTCT	intron sense-overlapping	NM_002392	MDM2	E3 ubiquitin-protein ligase Mdm2 isoform MDM2	+	69201970	69239320	381.103	36.0389	7.64194	5.59613
ASHGA5P053281	4.19616	up	noncoding	ENST00000450063	AC006159.3	GENCODE	469	chr7	-	116211013	116213798		TATTATTCAAGTAAGAAAAATATGTATATCAAACATCCATGGTAGTCCTTGCTAAAATTT	intergenic							95.2686	6.58153	5.52079	3.45172
ASHGA5P030967	2.97846	up	noncoding	ENST00000566957	RP11-276H1.2	GENCODE	502	chr16	-	12187483	12189164		AATATTACCACCATTTCAAGGACTGGGAAAACGAGTTCAGAGAAATTAAAGCATTTGCCC	intronic antisense	NM_032167	SNX29	sorting nexin-29	+	12070601	12668146	44.5846	5.98086	4.28787	2.7133
ASHGA5P045051	5.68807	up	noncoding	NR_026706	LOC286094	RefSeq	1276	chr8	+	136246373	136311962	ENST00000522279, uc011ljm.2	GGCTTTGGAAACCGTGACCATTTGCATTCATTATCGATCATTGCATAAAAATAATCACAA	intergenic							78.8521	5.98086	5.22124	2.7133
ASHGA5P017694	5.10739	up	noncoding	ENST00000444755	SEPT7P2	GENCODE	505	chr7	-	45763378	45767909		TGAAGCTGAGGAACTGATTTCATCTGAAATTGAAGAGACAATCAGAGAAAAACTATAGAC	intergenic							181.766	11.928	6.52476	4.17217
ASHGA5P045836	2.36308	up	noncoding	ENST00000366188	RP11-370F5.4	GENCODE	410	chr9	+	95909321	95910838		ATACTGGAATTATCATTAGATTACCATACATCTGGGTGAGGAGCAGAACAGAGACATAAG	intergenic							36.6736	5.98086	3.95397	2.7133
ASHGA5P041116	2.86808	up	noncoding	TCONS_00022046	XLOC_010647	LincRNAs identified by Cabili et al	544	chr13	-	65214334	65216446		ATCTGTCTCCCCTGTCCCCAACACACATATAAAATGTAAATAAAACTTTATGTTGACTCA	intergenic							31245.2	5346.06	14.074	12.5539
ASHGA5P040050	2.69302	up	noncoding	uc003hxh.1	AK094561	UCSC_knowngene	869	chr4	+	105412121	105597345	ENST00000500179	GGAAGGTGTTATGTGGCCTCTGTATAACAGAGAATGTTCTATACTGAAAACTTATGATAT	natural antisense	NM_025212	CXXC4	CXXC-type zinc finger protein 4	-	105389462	105416058	40.8646	5.98086	4.14253	2.7133
ASHGA5P023726	2.11648	up	noncoding	HMlincRNA1607+	HMlincRNA1607	LincRNAs identified by Khalil et al	4938	chrX	+	44348754	44353692		CTTTGCTTTCCTTCTATTTTTGTTCTCAGGTATGTGTATGACATGGAAAGTGGAGATGAG	intergenic							218.652	39.733	6.80897	5.72731
ASHGA5P050475	5.19409	up	noncoding	ENST00000563365	PRORSD1P	GENCODE	2154	chr2	+	55509454	55511608		ATGTAAACATGCATATTACTTTAAAACTTACTGATATCTTATAGCTATTTACAGTTGAAG	intergenic							206.182	13.5904	6.71592	4.33904
ASHGA5P021635	5.46488	up	noncoding	ENST00000536735	RP11-349I1.2	GENCODE	568	chr14	+	94896969	94931067		GAACTCAAAGCAATGCAAGAATGGACTAATACGTCTACTGAAGGACATCTTGGTTGGTCC	intronic antisense	NM_001080451	SERPINA11	serpin A11 precursor	-	94908800	94919122	76.087	5.98086	5.16349	2.7133
ASHGA5P021635	5.46488	up	noncoding	ENST00000536735	RP11-349I1.2	GENCODE	568	chr14	+	94896969	94931067		GAACTCAAAGCAATGCAAGAATGGACTAATACGTCTACTGAAGGACATCTTGGTTGGTCC	natural antisense	NM_001042518	SERPINA9	serpin A9 isoform B	-	94929057	94942670	76.087	5.98086	5.16349	2.7133
ASHGA5P021635	5.46488	up	noncoding	ENST00000536735	RP11-349I1.2	GENCODE	568	chr14	+	94896969	94931067		GAACTCAAAGCAATGCAAGAATGGACTAATACGTCTACTGAAGGACATCTTGGTTGGTCC	natural antisense	NM_175739	SERPINA9	serpin A9 isoform A	-	94929057	94942670	76.087	5.98086	5.16349	2.7133
ASHGA5P047150	2.13125	up	noncoding	TCONS_00014899	XLOC_006972	LincRNAs identified by Cabili et al	358	chr8	-	1236402	1237027		ACCAGTTCCCCTAATAGAACCATGTACACACACAACACTGAGTTGAACAAATGAAGCAGC	intergenic							301.218	56.7744	7.29328	6.20158
ASHGA5P029273	2.38734	up	noncoding	ENST00000554211	RP11-799P8.1	GENCODE	1187	chr14	-	82071690	82089405		GCATGGCTTCTTCCTGTCTGAAATTATTACTACTTAGGGTTTTTCACGTGTTATTTCATT	intergenic							578.223	103.342	8.2604	7.005
ASHGA5P029383	2.77162	up	noncoding	TCONS_00010258	XLOC_004724	LincRNAs identified by Cabili et al	231	chr5	-	6359188	6362527		TTTGCTTTTTTCGTTTGAAATACCTTTGCAAATCTTTGTCAGCAGGGGCAGGCTGGCAGG	intergenic							41.9107	5.98086	4.18403	2.7133
ASHGA5P019434	4.1343	up	noncoding	ENST00000484076	RP11-18H7.1	GENCODE	969	chr3	+	119813741	119855630		ACAGAACAAAGTGAGTGGAGGACACTTCAATCTAAAGTGATCTTAAAGGAGGAGTAGTAG	bidirectional	NM_001146156	GSK3B	glycogen synthase kinase-3 beta isoform 2	-	119540801	119813264	59.3047	5.98086	4.76095	2.7133
ASHGA5P019434	4.1343	up	noncoding	ENST00000484076	RP11-18H7.1	GENCODE	969	chr3	+	119813741	119855630		ACAGAACAAAGTGAGTGGAGGACACTTCAATCTAAAGTGATCTTAAAGGAGGAGTAGTAG	bidirectional	NM_002093	GSK3B	glycogen synthase kinase-3 beta isoform 1	-	119540801	119813264	59.3047	5.98086	4.76095	2.7133
ASHGA5P017124	2.09038	up	noncoding	ENST00000437864	RP11-244N9.4	GENCODE	285	chr9	-	100396796	100398333		CAACTCCAAGAAAGTTATGGATTACCTCTAAGTGAGAAAAAGGAAGCATTAGAACAACAA	intronic antisense	NM_002486	NCBP1	nuclear cap-binding protein subunit 1	+	100395704	100436029	32.9328	5.98086	3.77707	2.7133
ASHGA5P044904	2.75542	up	noncoding	ENST00000534675	RP11-354A14.1	GENCODE	466	chr8	+	82797611	82835428		TCCTCTCTTCTTCTTTGTGTTTTTCACCCTGAAGTGTACAAAGTCAAATGAATTTCCTAG	intergenic							709.076	109.512	8.54809	7.08581
ASHGA5P048900	2.22299	up	noncoding	TCONS_00024904	XLOC_011826	LincRNAs identified by Cabili et al	3842	chr16	+	88216426	88220350		CCCTGCTAACCTTGGCAAGCAGGAGGGCGCCGTGATTAAACGTATGATTTCTGCCACCTC	intergenic							34.6354	5.98086	3.86581	2.7133
ASHGA5P056327	3.61272	up	noncoding	TCONS_00002568	XLOC_001173	LincRNAs identified by Cabili et al	389	chr1	-	207058696	207064884		GTAGATCCAGCCTTTGCCCACCGCTAAATAATCAGATCCAGGGAAGCATCAAAAGTCAAA	intergenic							354.358	38.5222	7.53791	5.68482
ASHGA5P023626	2.7866	up	noncoding	HMlincRNA1110+	HMlincRNA1110	LincRNAs identified by Khalil et al	37235	chr9	+	21753446	21790681		CACTCATGACACACAGAACAGACAACTTGTTGCTTCCTCTTTAAGTGCATTATAAACTAA	intergenic							143.057	17.8293	6.1555	4.677
ASHGA5P015422	2.11211	up	noncoding	ENST00000420143	ANKRD20A19P	GENCODE	641	chr13	-	24515107	24520363		CGGATTCTAGGAGCCGGTGGTTGGGGGTCTGAGAAGTCACCACCACCAAGAAGTTCTTCG	intergenic							33.2278	5.98086	3.79199	2.7133
ASHGA5P058755	5.23344	up	noncoding	uc.284+	uc.284	UCR	209	chr10	+	50606855	50607064		GATGTTCACCAGACTCATAATGTTAATTGGCTTCATATACGGATCATCAGTTTAATGAAG	intergenic							73.2085	5.98086	5.10106	2.7133
ASHGA5P040538	6.70901	up	noncoding	ENST00000504846	ATG10-AS1	GENCODE	648	chr5	-	81368873	81369521		TCAGTGGATGCTCTCACATAGACCTAGCTCATGAATTGAGAATTACTGAACACTCAGCTC	intronic antisense	NM_001131028	ATG10	ubiquitin-like-conjugating enzyme ATG10	+	81267843	81551216	213.011	10.5411	6.76629	4.02019
ASHGA5P040538	6.70901	up	noncoding	ENST00000504846	ATG10-AS1	GENCODE	648	chr5	-	81368873	81369521		TCAGTGGATGCTCTCACATAGACCTAGCTCATGAATTGAGAATTACTGAACACTCAGCTC	intronic antisense	NM_031482	ATG10	ubiquitin-like-conjugating enzyme ATG10	+	81267843	81551216	213.011	10.5411	6.76629	4.02019
ASHGA5P058640	181.864	up	noncoding	uc021uuo.1	LGALS17A	UCSC_knowngene	2204	chr19	+	40170013	40176058		ACAATGTCATCACTAAAACATGGACCCACAGCTGCAGGTGGATTTCCATACCGAGATGAA	intergenic							2276.84	5.98086	10.22	2.7133
ASHGA5P049268	4.92096	up	noncoding	TCONS_00020865	XLOC_010146	LincRNAs identified by Cabili et al	217	chr12	-	89177078	89178025		TGGTGATGTAAAATGAATGAATCACAGTCCTGGTCCTCAAAGATAGCCATACTGAAGGAG	intergenic							195.093	13.545	6.6339	4.33496
ASHGA5P016935	4.62861	up	noncoding	ENST00000435867	RP13-348B13.2	GENCODE	308	chrX	+	88678736	88701982	NR_046502	GTCTGCAAACAGATTCCTATTTAGATGTTGTTGAGAGTTGAATTTCTGGAACAAGAGATA	intergenic							1152.2	106.341	9.25501	7.04443
ASHGA5P040436	5.10886	up	noncoding	ENST00000514113	RP11-317O24.2	GENCODE	382	chr5	-	50225317	50230355		GTCCAAACTCTGCCTTTTGAAAGAATATTGATGACTAAGAAAACTTGCCCTGAATAAACT	intergenic							197.806	13.2001	6.65406	4.30106
ASHGA5P029241	3.60441	up	noncoding	ENST00000556368	RP11-488C13.6	GENCODE	749	chr14	-	77240626	77247861		AATGCTTACTGAGCCTGACTCCTTGTAAGTGACCAAGGATACAGCGATGAGAAATGCACA	natural antisense	NM_014909	VASH1	vasohibin-1	+	77228234	77249363	83.2952	6.60997	5.30559	3.45582
ASHGA5P042620	8.17696	up	noncoding	ENST00000454262	RP11-102N11.1	GENCODE	335	chr6	+	131018456	131018923		CTCTGGTGCTTCTGAATTGTTAAAGACAGGGTTGCAACTTAAAATTTGGAAATAAGTACA	intergenic							109.294	5.98086	5.74487	2.7133
ASHGA5P046646	2.31027	up	noncoding	ENST00000442332	RP5-931E15.2	GENCODE	853	chrX	+	122867023	122868144		TCCGAAGTCTTCGGCCTTACTTCCCATTAGAACAGAGAAATGCCATCCACAGGCCAACAA	bidirectional	NM_001081550	THOC2	THO complex subunit 2	-	122734411	122866904	128.879	19.4636	5.99511	4.78705
ASHGA5P016574	2.27926	up	noncoding	ENST00000431812	RP4-669L17.4	GENCODE	336	chr1	+	329783	334271	ENST00000428915, ENST00000436899, ENST00000437691, ENST00000447954, ENST00000453576, ENST00000529266, NR_040415	TCTGAGCCAGCTGCAGGACAAGTTCGAGCATCTTAAAATGATTCAACAGGAGGAGATAAG	intergenic							383.376	68.8659	7.65073	6.46217
ASHGA5P046739	2.82291	up	noncoding	ENST00000417305	ZFY-AS1	GENCODE	500	chrY	-	2834884	2870667		GGAGATTTAAAGGATTCTCAAATACAAACTGAAGTTTTCAAGAACAGGATCATGAAGGAC	natural antisense	NM_001145275	ZFY	zinc finger Y-chromosomal protein isoform 2	+	2803517	2850547	361.837	51.4529	7.56766	6.07047
ASHGA5P046739	2.82291	up	noncoding	ENST00000417305	ZFY-AS1	GENCODE	500	chrY	-	2834884	2870667		GGAGATTTAAAGGATTCTCAAATACAAACTGAAGTTTTCAAGAACAGGATCATGAAGGAC	natural antisense	NM_001145276	ZFY	zinc finger Y-chromosomal protein isoform 3	+	2803111	2850547	361.837	51.4529	7.56766	6.07047
ASHGA5P046739	2.82291	up	noncoding	ENST00000417305	ZFY-AS1	GENCODE	500	chrY	-	2834884	2870667		GGAGATTTAAAGGATTCTCAAATACAAACTGAAGTTTTCAAGAACAGGATCATGAAGGAC	natural antisense	NM_003411	ZFY	zinc finger Y-chromosomal protein isoform 1	+	2803517	2850547	361.837	51.4529	7.56766	6.07047
ASHGA5P038443	4.18763	up	noncoding	TCONS_00023435	XLOC_011275	LincRNAs identified by Cabili et al	723	chr15	+	61696312	61703410	TCONS_00023434	AACTACAGAATTCCAAAACACAAGGCAAACCCGGGCCCAAAGGTCTTTGTAGAAGTGGTA	intergenic							60.0831	5.98086	4.77944	2.7133
ASHGA5P032650	3.98521	up	noncoding	ENST00000584339	RP11-649A18.5	GENCODE	400	chr17	-	73134510	73137445		TGTGGCTGACTGCTGCAACTTTAGTTCATCTGTCTTAAAATGAAAAGGGGCACAATAATA	intron sense-overlapping	NM_001002032	HN1	hematological and neurological expressed 1 protein isoform 2	-	73131343	73150774	57.4711	5.98086	4.70796	2.7133
ASHGA5P032650	3.98521	up	noncoding	ENST00000584339	RP11-649A18.5	GENCODE	400	chr17	-	73134510	73137445		TGTGGCTGACTGCTGCAACTTTAGTTCATCTGTCTTAAAATGAAAAGGGGCACAATAATA	intron sense-overlapping	NM_001002033	HN1	hematological and neurological expressed 1 protein isoform 3	-	73131343	73150774	57.4711	5.98086	4.70796	2.7133
ASHGA5P032650	3.98521	up	noncoding	ENST00000584339	RP11-649A18.5	GENCODE	400	chr17	-	73134510	73137445		TGTGGCTGACTGCTGCAACTTTAGTTCATCTGTCTTAAAATGAAAAGGGGCACAATAATA	intron sense-overlapping	NM_016185	HN1	hematological and neurological expressed 1 protein isoform 1	-	73131343	73150775	57.4711	5.98086	4.70796	2.7133
ASHGA5P042803	2.50386	up	noncoding	TCONS_00019909	XLOC_009146	LincRNAs identified by Cabili et al	961	chr11	+	61267236	61274123	TCONS_00019314, TCONS_00019315	CTAACACCTCTTGCCATATTAGAATTGCTATTGCTCTGTCCTTTCATTCATGTATCCAAC	intergenic							589.83	100.293	8.29015	6.966
ASHGA5P019022	2.33776	up	noncoding	uc010lws.1	ADAM5P	UCSC_knowngene	383	chr8	+	39172181	39181858		GGGATGCATGCAGACCTCAATCAATTTTATCTTCAGCTTCTGTTATTAATTCTTATGACG	intergenic							71.5228	9.14314	5.06457	3.83944
ASHGA5P027368	4.84438	up	noncoding	TCONS_00012290	XLOC_005847	LincRNAs identified by Cabili et al	1278	chr6	-	137992330	137994453		TCAGAGGGCCCTGGGCTCCACACTTCAGAGGGCCCTGGGTATGACAAAACTATGAAAAAA	intergenic							68.2542	5.98086	4.98961	2.7133
ASHGA5P049073	15.8681	up	noncoding	ENST00000570945	RP11-65J21.3	GENCODE	651	chr16	+	14396144	14420210		GTTATTCTGAGTGATTGCTTAATTTATTGAGCTGCGGCTGGATCTGTAATGAAATACAGC	intergenic							203.941	5.98086	6.70136	2.7133
ASHGA5P048347	3.12674	up	noncoding	ENST00000529656	RSF1-IT2	GENCODE	566	chr11	-	77428756	77429456		GAACTTACTTCCCTGTATCGTTATCTAGGGACTTTTTTGTATTAAAAAAATTAAAAGTGG	intron sense-overlapping	NM_016578	RSF1	remodeling and spacing factor 1	-	77377273	77531880	279.781	34.4941	7.18279	5.53813
ASHGA5P044815	2.55997	up	noncoding	ENST00000520496	RP11-26M5.3	GENCODE	635	chr8	+	53063379	53067452		GCTGTGGCCCCTTTGTGTCTTCCAAATCATATTAATTCCAAATTAAAATGAAGGACATTA	intronic antisense	NM_014682	ST18	suppression of tumorigenicity 18 protein	-	53023391	53322439	1117.07	193.016	9.21342	7.85729
ASHGA5P038759	2.10835	up	noncoding	ENST00000412811	RP11-761N21.1	GENCODE	500	chr3	+	40807697	40904117		AAGGTATCATCTCTTCTCTATCAATGACTTGGGTGATACTTCTGGCAACAAAACAGACAG	intergenic							113.353	18.5104	5.79933	4.72322
ASHGA5P043660	5.05605	up	noncoding	TCONS_00018115	XLOC_008375	LincRNAs identified by Cabili et al	413	chr10	+	7115610	7118468		CCTTCCTTCACTATGTGCATACAACCTCCAGGAAAATAAAATAAAATAGTGTAAGAGTGA	intergenic							400.361	30.578	7.71812	5.3801
ASHGA5P015669	124.745	up	noncoding	NR_027834	APOL3	RefSeq	2355	chr22	-	36536370	36556977		AAATACCAGCTGGCTGGGGCCCAGGAGATTAAAAAACACCGGGCTAGGGTTAAGAAAAAA	exon sense-overlapping	NM_145640	APOL3	apolipoprotein L3 isoform 1	-	36536370	36556977	1561.66	5.98086	9.67614	2.7133
ASHGA5P015669	124.745	up	noncoding	NR_027834	APOL3	RefSeq	2355	chr22	-	36536370	36556977		AAATACCAGCTGGCTGGGGCCCAGGAGATTAAAAAACACCGGGCTAGGGTTAAGAAAAAA	exon sense-overlapping	NM_145641	APOL3	apolipoprotein L3 isoform 3	-	36536370	36562225	1561.66	5.98086	9.67614	2.7133
ASHGA5P015669	124.745	up	noncoding	NR_027834	APOL3	RefSeq	2355	chr22	-	36536370	36556977		AAATACCAGCTGGCTGGGGCCCAGGAGATTAAAAAACACCGGGCTAGGGTTAAGAAAAAA	exon sense-overlapping	NM_145642	APOL3	apolipoprotein L3 isoform 3	-	36536370	36562225	1561.66	5.98086	9.67614	2.7133
ASHGA5P043845	2.41681	up	noncoding	ENST00000421166	RP4-681L3.2	GENCODE	230	chr1	+	205904255	205904896		GAAGTTTCTCTCCCACTGGGTATGTCCGGTCCTTCTTCTCAAACTCATCGTCGAAGAGGG	natural antisense	NM_052934	SLC26A9	solute carrier family 26 member 9 isoform a	-	205882176	205912588	3234.11	611.198	10.7371	9.46398
ASHGA5P043845	2.41681	up	noncoding	ENST00000421166	RP4-681L3.2	GENCODE	230	chr1	+	205904255	205904896		GAAGTTTCTCTCCCACTGGGTATGTCCGGTCCTTCTTCTCAAACTCATCGTCGAAGAGGG	natural antisense	NM_134325	SLC26A9	solute carrier family 26 member 9 isoform b	-	205882176	205912588	3234.11	611.198	10.7371	9.46398
ASHGA5P042615	2.96161	up	noncoding	ENST00000458367	RP1-86D1.5	GENCODE	549	chr6	+	128821671	128822321		GAGAAAGAGTACTAACTGAGAAGAGTTAAAAATCTACATTTTGTTTTGCACAGTCTGAGG	intronic antisense	NM_001135648	PTPRK	receptor-type tyrosine-protein phosphatase kappa isoform a precursor	-	128289923	128841870	44.3727	5.98086	4.27968	2.7133
ASHGA5P042615	2.96161	up	noncoding	ENST00000458367	RP1-86D1.5	GENCODE	549	chr6	+	128821671	128822321		GAGAAAGAGTACTAACTGAGAAGAGTTAAAAATCTACATTTTGTTTTGCACAGTCTGAGG	intronic antisense	NM_002844	PTPRK	receptor-type tyrosine-protein phosphatase kappa isoform b precursor	-	128289923	128841819	44.3727	5.98086	4.27968	2.7133
ASHGA5P030180	3.64853	up	noncoding	TCONS_00008605	XLOC_004111	LincRNAs identified by Cabili et al	296	chr4	-	146389632	146390834		TTAAGGGGTCTTGCCTCCAAGACAGTATTTAGGATATATGGAAAGAAGCACAGGAAAAAA	intergenic							53.1621	5.98086	4.58062	2.7133
ASHGA5P043672	2.53453	up	noncoding	ENST00000458615	RP11-436F9.1	GENCODE	679	chr7	+	54398389	54417542		GAACAGCACTCCAGGACAGTAAATCATGAAATGGGAATAAAGCCTGTAATTTTAATTAAC	intergenic							38.7752	5.98086	4.05502	2.7133
ASHGA5P000498	2.8182	up	noncoding	chr7:19668825-19689525+	chr7:19668825-19689525	LincRNAs identified by Khalil et al	20700	chr7	+	19702300	19723000		AGTGACTGTATGGAATACATATGAAAGACTGAGAGAAACTACTGATGCTTTCCAATAACT	intergenic							42.4877	5.98086	4.20808	2.7133
ASHGA5P019314	3.4478	up	noncoding	ENST00000477993	FABP5P3	GENCODE	1027	chr7	+	152133979	152140272		AATCCAACGCCAGCAAGTCATCTTTGCACTCATAACCACATCTTTTATGGAACATCAAGC	bidirectional	NM_170606	MLL3	histone-lysine N-methyltransferase MLL3	-	151832009	152133090	94.9684	8.33666	5.51471	3.72904
ASHGA5P038101	2.51353	up	noncoding	ENST00000433871	CIDECP	pseudogene	763	chr3	-	10059180	10065431	NR_002786, uc021wsx.1	AGATACTGCAGTGAAAGCCCAAGCCCTAGCTTTCCCCAGTGAAGGACTAGACTAGGGGCC								2537.36	456.705	10.384	9.05433
ASHGA5P017946	2.01775	up	noncoding	ENST00000447488	AC073254.1	GENCODE	386	chr2	-	233445860	233449247		TCAGAACCAGCTTCATGATGGGCTCAAAGACCCAGGACCAGCTCTGGCATGTACACGTGG	natural antisense	ENST00000409098	EIF4E2	eukaryotic translation initiation factor 4E family member 2 [Source:HGNC Symbol;Acc:3293]	+	233415392	233448354	74.9277	11.4749	5.1369	4.12415
ASHGA5P017946	2.01775	up	noncoding	ENST00000447488	AC073254.1	GENCODE	386	chr2	-	233445860	233449247		TCAGAACCAGCTTCATGATGGGCTCAAAGACCCAGGACCAGCTCTGGCATGTACACGTGG	natural antisense	ENST00000409514	EIF4E2	eukaryotic translation initiation factor 4E family member 2 [Source:HGNC Symbol;Acc:3293]	+	233415392	233448352	74.9277	11.4749	5.1369	4.12415
ASHGA5P017946	2.01775	up	noncoding	ENST00000447488	AC073254.1	GENCODE	386	chr2	-	233445860	233449247		TCAGAACCAGCTTCATGATGGGCTCAAAGACCCAGGACCAGCTCTGGCATGTACACGTGG	natural antisense	ENST00000444113	EIF4E2	eukaryotic translation initiation factor 4E family member 2 [Source:HGNC Symbol;Acc:3293]	+	233438783	233446042	74.9277	11.4749	5.1369	4.12415
ASHGA5P040071	2.15925	up	noncoding	TCONS_00022685	XLOC_010978	LincRNAs identified by Cabili et al	509	chr14	-	25571044	25582063		AAACCAGCTTACCCCACTGCCACATTTATCCATCAGCCTATGGGAAAAGGGAAAAAGGAT	intergenic							332.759	62.2951	7.43918	6.32865
ASHGA5P038056	2.17528	up	noncoding	ENST00000445039	RP4-784A16.5	GENCODE	326	chr1	+	53793920	53802890	uc001cvn.1	GTCTTCCTCATCTTTGTCTTCAGAGGATAAATACAAGGCCTGACACATAACAAGCATGAG	bidirectional	NM_001018054	LRP8	low-density lipoprotein receptor-related protein 8 isoform 4 precursor	-	53708040	53793821	444.265	85.3696	7.87474	6.75355
ASHGA5P038056	2.17528	up	noncoding	ENST00000445039	RP4-784A16.5	GENCODE	326	chr1	+	53793920	53802890	uc001cvn.1	GTCTTCCTCATCTTTGTCTTCAGAGGATAAATACAAGGCCTGACACATAACAAGCATGAG	bidirectional	NM_004631	LRP8	low-density lipoprotein receptor-related protein 8 isoform 1 precursor	-	53708040	53793821	444.265	85.3696	7.87474	6.75355
ASHGA5P038056	2.17528	up	noncoding	ENST00000445039	RP4-784A16.5	GENCODE	326	chr1	+	53793920	53802890	uc001cvn.1	GTCTTCCTCATCTTTGTCTTCAGAGGATAAATACAAGGCCTGACACATAACAAGCATGAG	bidirectional	NM_017522	LRP8	low-density lipoprotein receptor-related protein 8 isoform 3 precursor	-	53708040	53793821	444.265	85.3696	7.87474	6.75355
ASHGA5P038056	2.17528	up	noncoding	ENST00000445039	RP4-784A16.5	GENCODE	326	chr1	+	53793920	53802890	uc001cvn.1	GTCTTCCTCATCTTTGTCTTCAGAGGATAAATACAAGGCCTGACACATAACAAGCATGAG	bidirectional	NM_033300	LRP8	low-density lipoprotein receptor-related protein 8 isoform 2 precursor	-	53708040	53793821	444.265	85.3696	7.87474	6.75355
ASHGA5P039132	2.1799	up	noncoding	ENST00000498616	RP11-85M11.2	GENCODE	563	chr3	+	164924749	165209054		AGCATATTCCATCATTTCCTAAAACCAAGATAGAGCACATATGGGAACTTGTGAAATAAG	intergenic							34.065	5.98086	3.83757	2.7133
ASHGA5P046058	2.41277	up	noncoding	TCONS_00001623	XLOC_000951	LincRNAs identified by Cabili et al	451	chr1	-	109621257	109627542		TGAATGTGGCCTTGTGGAACTGGAATGCAGAGCTCATGAAGGAGAACAGCAGAAGATAAT	intergenic							37.3701	5.98086	3.98399	2.7133
[truncated: 4,332 more rows]

## Sheet: down_M(IFN-γ+LPS)_vs_M(-)
# Fold Change cut-off: 2.0 # Condition pairs: M(IFN-γ+LPS)_vs_M(-) # Column A: ProbeName it represents probe name. # Column B: Fold change, Absolute Fold change between two samples. # Column C: Regulation, it depicts which sample has greater or lower intensity values wrt other sample. # Column D ~ U: Annotations to each probe, including type, seqname, GeneSymbol, source, RNAlength, chrom, strand,…
[truncated: 3,526 more rows]

[truncated: 4 more sheets: up_M(IL-4)_vs_M(-), down_M(IL-4)_vs_M(-), up_M(IL-4)_vs_M(IFN-γ+LPS), down_M(IL-4)_vs_M(IFN-γ+LPS)]
