# Supplementary material for: Identification of Differentially Expressed Long Non-coding RNAs in Polarized Macrophages
Source: Sci Rep. 2016 Jan 22;6:19705. doi: 10.1038/srep19705 (PMC4726337; doi:10.1038/srep19705)
Supplement: Supplementary Table S3 [file srep19705-s3.xls]

## Sheet: M(IFN-γ+LPS)_vs_M(-)
# Condition pairs: M(IFN-γ+LPS)_vs_M(-) # Fold Change cut-off: 2.0 This table contains the differentially expressed lincRNA and associated coding gene pairs (distance < 300 kb). # Column A: seqname, the sequence identifier. # Column B: GeneSymbol, the symbol of the LncRNA. # Column C: Fold change - LncRNAs, the absolute value of the ratio of normalized intensities between two samples. # Column D:…
seqname	GeneSymbol	Fold change - LncRNAs	Regulation - LncRNAs	source	RNAlength	Chrom	Strand	txStart	txEnd	GenomeRelationship	NearbyGene	NearbyGeneSymbol	NearbyProteinName	Fold change - mRNAs	Regulation - mRNAs	NearbyGeneChrom	NearbyGeneStrand	NearbyGenetxStart	NearbyGenetxEnd
TCONS_00000200	XLOC_000199	2.82614	up	LincRNAs identified by Cabili et al	2245	chr1	+	54447916	54452234	downstream	ENST00000234827	TCEANC2	transcription elongation factor A (SII) N-terminal and central domain containing 2 [Source:HGNC Symbol;Acc:26494]	2.94247	up	chr1	+	54519273	54565416
TCONS_00000200	XLOC_000199	2.82614	up	LincRNAs identified by Cabili et al	2245	chr1	+	54447916	54452234	downstream	ENST00000371330	CDCP2	CUB domain containing protein 2 [Source:HGNC Symbol;Acc:27297]	2.5619	down	chr1	-	54604667	54619443
TCONS_00000200	XLOC_000199	2.82614	up	LincRNAs identified by Cabili et al	2245	chr1	+	54447916	54452234	downstream	NM_001009955	SSBP3	single-stranded DNA-binding protein 3 isoform c	3.24141	down	chr1	-	54692194	54872092
TCONS_00000200	XLOC_000199	2.82614	up	LincRNAs identified by Cabili et al	2245	chr1	+	54447916	54452234	downstream	NM_018070	SSBP3	single-stranded DNA-binding protein 3 isoform b	2.90309	down	chr1	-	54692194	54871979
TCONS_00000200	XLOC_000199	2.82614	up	LincRNAs identified by Cabili et al	2245	chr1	+	54447916	54452234	downstream	NM_145716	SSBP3	single-stranded DNA-binding protein 3 isoform a	2.31667	down	chr1	-	54692194	54871979
TCONS_00000200	XLOC_000199	2.82614	up	LincRNAs identified by Cabili et al	2245	chr1	+	54447916	54452234	upstream	NM_001039715	DIO1	type I iodothyronine deiodinase isoform c	2.58009	down	chr1	+	54359860	54376759
TCONS_00000200	XLOC_000199	2.82614	up	LincRNAs identified by Cabili et al	2245	chr1	+	54447916	54452234	upstream	NM_001039716	DIO1	type I iodothyronine deiodinase isoform d	10.0239	down	chr1	+	54359860	54376759
TCONS_00000796	XLOC_000010	2.41451	up	LincRNAs identified by Cabili et al	578	chr1	+	840486	841186	downstream	NM_001142467	HES4	transcription factor HES-4 isoform 1	2.19436	down	chr1	-	934343	935552
TCONS_00000796	XLOC_000010	2.41451	up	LincRNAs identified by Cabili et al	578	chr1	+	840486	841186	downstream	NM_001160184	PLEKHN1	pleckstrin homology domain-containing family N member 1 isoform b	2.73789	down	chr1	+	901876	910484
TCONS_00000796	XLOC_000010	2.41451	up	LincRNAs identified by Cabili et al	578	chr1	+	840486	841186	downstream	NM_005101	ISG15	ubiquitin-like protein ISG15 precursor	14.31	up	chr1	+	948846	949919
TCONS_00000796	XLOC_000010	2.41451	up	LincRNAs identified by Cabili et al	578	chr1	+	840486	841186	downstream	NM_017891	C1orf159	uncharacterized protein C1orf159 precursor	2.8355	up	chr1	-	1017197	1051736
TCONS_00000796	XLOC_000010	2.41451	up	LincRNAs identified by Cabili et al	578	chr1	+	840486	841186	downstream	NM_021170	HES4	transcription factor HES-4 isoform 2	2.40959	up	chr1	-	934341	935552
TCONS_00000796	XLOC_000010	2.41451	up	LincRNAs identified by Cabili et al	578	chr1	+	840486	841186	downstream	NM_152486	SAMD11	sterile alpha motif domain-containing protein 11	4.91916	up	chr1	+	861120	879961
TCONS_00000846	XLOC_000061	3.87244	down	LincRNAs identified by Cabili et al	514	chr1	+	16510022	16510657	downstream	NM_001114600	SZRD1	UPF0485 protein C1orf144 isoform 1	6.80499	up	chr1	+	16693582	16724640
TCONS_00000846	XLOC_000061	3.87244	down	LincRNAs identified by Cabili et al	514	chr1	+	16510022	16510657	upstream	NM_003443	ZBTB17	zinc finger and BTB domain-containing protein 17 isoform 2	2.36585	up	chr1	-	16268363	16302627
TCONS_00000846	XLOC_000061	3.87244	down	LincRNAs identified by Cabili et al	514	chr1	+	16510022	16510657	upstream	NM_182623	FAM131C	protein FAM131C	2.86707	up	chr1	-	16384263	16400127
TCONS_00000856	XLOC_000077	2.38961	down	LincRNAs identified by Cabili et al	321	chr1	+	19852669	19858268	downstream	NM_001032363	MINOS1	mitochondrial inner membrane organizing system protein 1 isoform a	2.71841	down	chr1	+	19923470	19956315
TCONS_00000856	XLOC_000077	2.38961	down	LincRNAs identified by Cabili et al	321	chr1	+	19852669	19858268	upstream	NM_001040126	PQLC2	PQ-loop repeat-containing protein 2 isoform 2	2.64502	down	chr1	+	19638739	19655794
TCONS_00000859	XLOC_000082	2.05538	down	LincRNAs identified by Cabili et al	1245	chr1	+	20527033	20529294	upstream	ENST00000247992	PLA2G2C	phospholipase A2, group IIC [Source:HGNC Symbol;Acc:9032]	2.24476	up	chr1	-	20490483	20501687
TCONS_00000859	XLOC_000082	2.05538	down	LincRNAs identified by Cabili et al	1245	chr1	+	20527033	20529294	upstream	NM_000929	PLA2G5	calcium-dependent phospholipase A2 precursor	2.99767	down	chr1	+	20396700	20418394
TCONS_00000859	XLOC_000082	2.05538	down	LincRNAs identified by Cabili et al	1245	chr1	+	20527033	20529294	upstream	NM_012400	PLA2G2D	group IID secretory phospholipase A2 precursor	4.02601	up	chr1	-	20438433	20446008
TCONS_00000859	XLOC_000082	2.05538	down	LincRNAs identified by Cabili et al	1245	chr1	+	20527033	20529294	upstream	NM_015207	OTUD3	OTU domain-containing protein 3	2.57425	up	chr1	+	20208887	20239437
TCONS_00000870	XLOC_000105	2.10847	up	LincRNAs identified by Cabili et al	4723	chr1	+	27384983	27391197	upstream	NM_006600	NUDC	nuclear migration protein nudC	2.16933	down	chr1	+	27248212	27273362
TCONS_00000870	XLOC_000105	2.10847	up	LincRNAs identified by Cabili et al	4723	chr1	+	27384983	27391197	upstream	NM_021969	NR0B2	nuclear receptor subfamily 0 group B member 2	7.92954	down	chr1	-	27237974	27240567
TCONS_00000884	XLOC_000129	6.64169	up	LincRNAs identified by Cabili et al	406	chr1	+	32813110	32814381	downstream	NM_001143888	BSDC1	BSD domain-containing protein 1 isoform a	2.33736	up	chr1	-	32830704	32860062
TCONS_00000884	XLOC_000129	6.64169	up	LincRNAs identified by Cabili et al	406	chr1	+	32813110	32814381	downstream	NM_001145720	ZBTB8B	zinc finger and BTB domain-containing protein 8B	61.7572	up	chr1	+	32930657	32953459
TCONS_00000884	XLOC_000129	6.64169	up	LincRNAs identified by Cabili et al	406	chr1	+	32813110	32814381	upstream	NM_001042771	LCK	tyrosine-protein kinase Lck precursor	4.07937	up	chr1	+	32739711	32751766
TCONS_00000884	XLOC_000129	6.64169	up	LincRNAs identified by Cabili et al	406	chr1	+	32813110	32814381	upstream	NM_012316	KPNA6	importin subunit alpha-7	2.17981	up	chr1	+	32573643	32642168
TCONS_00000884	XLOC_000129	6.64169	up	LincRNAs identified by Cabili et al	406	chr1	+	32813110	32814381	upstream	NM_018056	TMEM39B	transmembrane protein 39B	2.23587	down	chr1	+	32538502	32568467
TCONS_00000884	XLOC_000129	6.64169	up	LincRNAs identified by Cabili et al	406	chr1	+	32813110	32814381	upstream	NM_023009	MARCKSL1	MARCKS-related protein	3.02125	up	chr1	-	32799429	32801840
TCONS_00000884	XLOC_000129	6.64169	up	LincRNAs identified by Cabili et al	406	chr1	+	32813110	32814381	upstream	NM_032648	FAM167B	protein FAM167B	5.80682	up	chr1	+	32712817	32714461
TCONS_00000886	XLOC_000136	12.5261	up	LincRNAs identified by Cabili et al	399	chr1	+	34830405	34833852	upstream	ENST00000241312	CSMD2	CUB and Sushi multiple domains 2 [Source:HGNC Symbol;Acc:19290]	2.52441	up	chr1	-	33979608	34631443
TCONS_00000886	XLOC_000136	12.5261	up	LincRNAs identified by Cabili et al	399	chr1	+	34830405	34833852	upstream	NM_001134734	C1orf94	uncharacterized protein C1orf94 isoform a	2.61852	up	chr1	+	34642552	34684731
TCONS_00000942	XLOC_000194	2.26388	up	LincRNAs identified by Cabili et al	314	chr1	+	53656724	53657133	downstream	NM_033300	LRP8	low-density lipoprotein receptor-related protein 8 isoform 2 precursor	2.10855	down	chr1	-	53708040	53793821
TCONS_00000942	XLOC_000194	2.26388	up	LincRNAs identified by Cabili et al	314	chr1	+	53656724	53657133	upstream	ENST00000408941	SCP2	sterol carrier protein 2 [Source:HGNC Symbol;Acc:10606]	2.00183	down	chr1	+	53480609	53517289
TCONS_00000942	XLOC_000194	2.26388	up	LincRNAs identified by Cabili et al	314	chr1	+	53656724	53657133	upstream	NM_001004339	ZYG11A	protein zyg-11 homolog A	2.62376	up	chr1	+	53308182	53360247
TCONS_00000942	XLOC_000194	2.26388	up	LincRNAs identified by Cabili et al	314	chr1	+	53656724	53657133	upstream	NM_001007099	SCP2	non-specific lipid-transfer protein isoform 5 proprotein	2.24655	down	chr1	+	53480609	53517289
TCONS_00000942	XLOC_000194	2.26388	up	LincRNAs identified by Cabili et al	314	chr1	+	53656724	53657133	upstream	NM_001193600	SCP2	non-specific lipid-transfer protein isoform 6 proprotein	2.13296	down	chr1	+	53392900	53517289
TCONS_00000942	XLOC_000194	2.26388	up	LincRNAs identified by Cabili et al	314	chr1	+	53656724	53657133	upstream	NM_001193617	SCP2	non-specific lipid-transfer protein isoform 8 proprotein	2.54008	down	chr1	+	53392900	53517289
TCONS_00000982	XLOC_000253	2.47324	down	LincRNAs identified by Cabili et al	214	chr1	+	73020892	73023568	upstream	NM_173808	NEGR1	neuronal growth regulator 1 precursor	2.5878	up	chr1	-	71868624	72748277
TCONS_00001208	XLOC_000474	2.33943	up	LincRNAs identified by Cabili et al	347	chr1	+	178621016	178631642	upstream	NM_001170723	TEX35	uncharacterized protein C1orf49 isoform 3	2.5972	down	chr1	+	178482211	178490946
TCONS_00001218	XLOC_000490	2.84717	down	LincRNAs identified by Cabili et al	805	chr1	+	184090199	184091540	downstream	NM_030806	C1orf21	uncharacterized protein C1orf21	5.30411	up	chr1	+	184356149	184598155
TCONS_00001218	XLOC_000490	2.84717	down	LincRNAs identified by Cabili et al	805	chr1	+	184090199	184091540	upstream	ENST00000304685	RGL1	ral guanine nucleotide dissociation stimulator-like 1 [Source:HGNC Symbol;Acc:30281]	2.57818	up	chr1	+	183605207	183897666
TCONS_00001219	XLOC_000492	2.07498	up	LincRNAs identified by Cabili et al	1896	chr1	+	184632074	184634810	downstream	NM_052966	FAM129A	protein Niban isoform 2	2.43799	up	chr1	-	184760165	184943682
TCONS_00001219	XLOC_000492	2.07498	up	LincRNAs identified by Cabili et al	1896	chr1	+	184632074	184634810	upstream	NM_030806	C1orf21	uncharacterized protein C1orf21	5.30411	up	chr1	+	184356149	184598155
TCONS_00001220	XLOC_000493	3.1235	down	LincRNAs identified by Cabili et al	471	chr1	+	184746599	184748797	downstream	NM_052966	FAM129A	protein Niban isoform 2	2.43799	up	chr1	-	184760165	184943682
TCONS_00001220	XLOC_000493	3.1235	down	LincRNAs identified by Cabili et al	471	chr1	+	184746599	184748797	upstream	NM_030806	C1orf21	uncharacterized protein C1orf21	5.30411	up	chr1	+	184356149	184598155
TCONS_00001243	XLOC_000523	2.4401	up	LincRNAs identified by Cabili et al	569	chr1	+	201509227	201553236	upstream	NM_012396	PHLDA3	pleckstrin homology-like domain family A member 3	3.41422	down	chr1	-	201434621	201438299
TCONS_00001248	XLOC_000529	2.26404	up	LincRNAs identified by Cabili et al	3274	chr1	+	203364731	203369257	upstream	NM_004997	MYBPH	myosin-binding protein H	2.78323	down	chr1	-	203136938	203144942
TCONS_00001254	XLOC_000542	4.51585	up	LincRNAs identified by Cabili et al	834	chr1	+	208132708	208134955	downstream	NM_025179	PLXNA2	plexin-A2 precursor	2.23919	up	chr1	-	208195587	208417665
TCONS_00001254	XLOC_000542	4.51585	up	LincRNAs identified by Cabili et al	834	chr1	+	208132708	208134955	upstream	NM_001773	CD34	hematopoietic progenitor cell antigen CD34 isoform b precursor	9.33027	down	chr1	-	208059882	208084683
TCONS_00001254	XLOC_000542	4.51585	up	LincRNAs identified by Cabili et al	834	chr1	+	208132708	208134955	upstream	NM_175710	CR1L	complement component receptor 1-like protein precursor	5.51279	up	chr1	+	207818457	207897036
TCONS_00001256	XLOC_000544	2.92158	up	LincRNAs identified by Cabili et al	474	chr1	+	208434037	208440263	upstream	NM_025179	PLXNA2	plexin-A2 precursor	2.23919	up	chr1	-	208195587	208417665
TCONS_00001362	XLOC_000647	9.48721	up	LincRNAs identified by Cabili et al	327	chr1	+	247549930	247556961	downstream	NM_001079821	NLRP3	NACHT, LRR and PYD domains-containing protein 3 isoform a	4.21085	up	chr1	+	247579457	247612406
TCONS_00001362	XLOC_000647	9.48721	up	LincRNAs identified by Cabili et al	327	chr1	+	247549930	247556961	upstream	NM_032752	ZNF496	zinc finger protein 496	3.64662	down	chr1	-	247463621	247495045
TCONS_00001363	XLOC_000650	2.36272	down	LincRNAs identified by Cabili et al	661	chr1	+	247802917	247803681	downstream	NM_001005286	OR6F1	olfactory receptor 6F1	2.03371	down	chr1	-	247875130	247876057
TCONS_00001363	XLOC_000650	2.36272	down	LincRNAs identified by Cabili et al	661	chr1	+	247802917	247803681	downstream	NM_012353	OR1C1	olfactory receptor 1C1	3.08231	up	chr1	-	247920763	247921708
TCONS_00001363	XLOC_000650	2.36272	down	LincRNAs identified by Cabili et al	661	chr1	+	247802917	247803681	upstream	NM_001079821	NLRP3	NACHT, LRR and PYD domains-containing protein 3 isoform a	4.21085	up	chr1	+	247579457	247612406
TCONS_00001378	XLOC_000679	2.00374	up	LincRNAs identified by Cabili et al	893	chr1	-	2499406	2500424	downstream	ENST00000378486	PLCH2	phospholipase C, eta 2 [Source:HGNC Symbol;Acc:29037]	2.31356	up	chr1	+	2407753	2436964
TCONS_00001378	XLOC_000679	2.00374	up	LincRNAs identified by Cabili et al	893	chr1	-	2499406	2500424	downstream	NM_007033	RER1	protein RER1	2.07194	down	chr1	+	2323213	2336885
TCONS_00001378	XLOC_000679	2.00374	up	LincRNAs identified by Cabili et al	893	chr1	-	2499406	2500424	downstream	NM_024848	MORN1	MORN repeat-containing protein 1	5.54147	down	chr1	-	2252695	2322993
TCONS_00001417	XLOC_000736	2.29181	down	LincRNAs identified by Cabili et al	230	chr1	-	23877740	23878134	downstream	NM_003196	TCEA3	transcription elongation factor A protein 3	5.44417	down	chr1	-	23707554	23751261
TCONS_00001417	XLOC_000736	2.29181	down	LincRNAs identified by Cabili et al	230	chr1	-	23877740	23878134	downstream	NM_030634	ZNF436	zinc finger protein 436	3.15789	up	chr1	-	23685940	23694879
TCONS_00001417	XLOC_000736	2.29181	down	LincRNAs identified by Cabili et al	230	chr1	-	23877740	23878134	upstream	NM_000147	FUCA1	tissue alpha-L-fucosidase precursor	5.88737	down	chr1	-	24171571	24194859
TCONS_00001417	XLOC_000736	2.29181	down	LincRNAs identified by Cabili et al	230	chr1	-	23877740	23878134	upstream	NM_003198	TCEB3	transcription elongation factor B polypeptide 3	2.3918	up	chr1	+	24069855	24088549
TCONS_00001450	XLOC_000780	2.39375	up	LincRNAs identified by Cabili et al	255	chr1	-	33603693	33606476	downstream	ENST00000294517	ADC	arginine decarboxylase [Source:HGNC Symbol;Acc:29957]	6.48382	up	chr1	+	33546713	33585995
TCONS_00001450	XLOC_000780	2.39375	up	LincRNAs identified by Cabili et al	255	chr1	-	33603693	33606476	downstream	ENST00000373471	FNDC5	fibronectin type III domain containing 5 [Source:HGNC Symbol;Acc:20240]	3.67126	up	chr1	-	33327868	33336414
TCONS_00001450	XLOC_000780	2.39375	up	LincRNAs identified by Cabili et al	255	chr1	-	33603693	33606476	downstream	NM_001127361	RNF19B	E3 ubiquitin-protein ligase RNF19B isoform b	8.35295	up	chr1	-	33402049	33430286
TCONS_00001450	XLOC_000780	2.39375	up	LincRNAs identified by Cabili et al	255	chr1	-	33603693	33606476	downstream	NM_001625	AK2	adenylate kinase 2, mitochondrial isoform a	2.44847	up	chr1	-	33476825	33502512
TCONS_00001450	XLOC_000780	2.39375	up	LincRNAs identified by Cabili et al	255	chr1	-	33603693	33606476	downstream	NM_002143	HPCA	neuron-specific calcium-binding protein hippocalcin	2.12183	up	chr1	+	33352097	33360247
TCONS_00001450	XLOC_000780	2.39375	up	LincRNAs identified by Cabili et al	255	chr1	-	33603693	33606476	downstream	NM_153341	RNF19B	E3 ubiquitin-protein ligase RNF19B isoform a	12.2011	up	chr1	-	33402049	33430286
TCONS_00001450	XLOC_000780	2.39375	up	LincRNAs identified by Cabili et al	255	chr1	-	33603693	33606476	upstream	NM_198040	PHC2	polyhomeotic-like protein 2 isoform a	3.38962	down	chr1	-	33789223	33841194
TCONS_00001475	XLOC_000801	9.5584	up	LincRNAs identified by Cabili et al	1005	chr1	-	41430712	41432244	downstream	NM_001142589	NFYC	nuclear transcription factor Y subunit gamma isoform 4	2.33733	up	chr1	+	41157241	41237275
TCONS_00001475	XLOC_000801	9.5584	up	LincRNAs identified by Cabili et al	1005	chr1	-	41430712	41432244	downstream	NM_014747	RIMS3	regulating synaptic membrane exocytosis protein 3	3.43678	down	chr1	-	41086351	41131324
TCONS_00001475	XLOC_000801	9.5584	up	LincRNAs identified by Cabili et al	1005	chr1	-	41430712	41432244	upstream	NM_001031694	SCMH1	polycomb protein SCMH1 isoform a	2.24523	down	chr1	-	41492870	41627104
TCONS_00001475	XLOC_000801	9.5584	up	LincRNAs identified by Cabili et al	1005	chr1	-	41430712	41432244	upstream	NM_001172221	SCMH1	polycomb protein SCMH1 isoform e	2.21458	up	chr1	-	41492870	41628689
TCONS_00001475	XLOC_000801	9.5584	up	LincRNAs identified by Cabili et al	1005	chr1	-	41430712	41432244	upstream	NM_001172222	SCMH1	polycomb protein SCMH1 isoform f	2.00609	down	chr1	-	41492870	41625605
TCONS_00001501	XLOC_000844	3.32648	up	LincRNAs identified by Cabili et al	337	chr1	-	56701943	56714875	upstream	NM_003713	PPAP2B	lipid phosphate phosphohydrolase 3	2.42173	up	chr1	-	56960418	57045257
TCONS_00001545	XLOC_000888	5.16155	down	LincRNAs identified by Cabili et al	1141	chr1	-	84464969	84466352	upstream	NM_182948	PRKACB	cAMP-dependent protein kinase catalytic subunit beta isoform 1	4.34269	down	chr1	+	84609951	84704181
TCONS_00001552	XLOC_000895	2.00334	up	LincRNAs identified by Cabili et al	528	chr1	-	85063634	85086673	downstream	NM_058248	DNASE2B	deoxyribonuclease-2-beta isoform 2	21.5826	down	chr1	+	84874033	84880691
TCONS_00001552	XLOC_000895	2.00334	up	LincRNAs identified by Cabili et al	528	chr1	-	85063634	85086673	upstream	NM_001166294	SSX2IP	afadin- and alpha-actinin-binding protein isoform 2	2.04308	down	chr1	-	85109389	85156240
TCONS_00001552	XLOC_000895	2.00334	up	LincRNAs identified by Cabili et al	528	chr1	-	85063634	85086673	upstream	NM_001166417	SSX2IP	afadin- and alpha-actinin-binding protein isoform 1	2.50516	down	chr1	-	85109389	85156151
TCONS_00001590	XLOC_000922	2.29803	up	LincRNAs identified by Cabili et al	1032	chr1	-	95081952	95086543	downstream	NM_001993	F3	tissue factor isoform 1 precursor	5.0512	up	chr1	-	94994731	95007413
TCONS_00001590	XLOC_000922	2.29803	up	LincRNAs identified by Cabili et al	1032	chr1	-	95081952	95086543	downstream	NM_002858	ABCD3	ATP-binding cassette sub-family D member 3 isoform a	2.29754	down	chr1	+	94883932	94984219
TCONS_00001623	XLOC_000951	2.41277	up	LincRNAs identified by Cabili et al	451	chr1	-	109621257	109627542	upstream	ENST00000357155	MYBPHL	myosin binding protein H-like [Source:HGNC Symbol;Acc:30434]	3.76659	up	chr1	-	109834986	109849663
TCONS_00001623	XLOC_000951	2.41277	up	LincRNAs identified by Cabili et al	451	chr1	-	109621257	109627542	upstream	NM_020775	KIAA1324	UPF0577 protein KIAA1324 isoform 1	2.67561	up	chr1	+	109656584	109749403
TCONS_00001636	XLOC_000973	2.68283	down	LincRNAs identified by Cabili et al	435	chr1	-	116783460	116784684	upstream	NM_001144822	CD58	lymphocyte function-associated antigen 3 isoform 2	2.54635	up	chr1	-	117061321	117113715
TCONS_00001675	XLOC_001013	6.98743	up	LincRNAs identified by Cabili et al	345	chr1	-	149993002	149998813	downstream	ENST00000331380	HIST2H2AC	histone cluster 2, H2ac [Source:HGNC Symbol;Acc:4738]	2.18452	up	chr1	+	149858524	149858961
TCONS_00001675	XLOC_001013	6.98743	up	LincRNAs identified by Cabili et al	345	chr1	-	149993002	149998813	downstream	ENST00000369155	HIST2H2BE	histone cluster 2, H2be [Source:HGNC Symbol;Acc:4760]	2.58339	up	chr1	-	149856009	149858232
TCONS_00001675	XLOC_001013	6.98743	up	LincRNAs identified by Cabili et al	345	chr1	-	149993002	149998813	downstream	ENST00000545683	HIST2H2BF	histone cluster 2, H2bf [Source:HGNC Symbol;Acc:24700]	3.09834	up	chr1	-	149754244	149783928
TCONS_00001675	XLOC_001013	6.98743	up	LincRNAs identified by Cabili et al	345	chr1	-	149993002	149998813	downstream	NM_000566	FCGR1A	high affinity immunoglobulin gamma Fc receptor I precursor	11.7272	up	chr1	+	149754249	149764074
TCONS_00001675	XLOC_001013	6.98743	up	LincRNAs identified by Cabili et al	345	chr1	-	149993002	149998813	downstream	NM_001034077	HIST2H4B	histone H4	2.41741	up	chr1	+	149804220	149804616
TCONS_00001675	XLOC_001013	6.98743	up	LincRNAs identified by Cabili et al	345	chr1	-	149993002	149998813	downstream	NM_001040874	HIST2H2AA4	histone H2A type 2-A	5.14501	up	chr1	+	149822627	149823161
TCONS_00001675	XLOC_001013	6.98743	up	LincRNAs identified by Cabili et al	345	chr1	-	149993002	149998813	downstream	NM_014849	SV2A	synaptic vesicle glycoprotein 2A	2.52562	up	chr1	-	149874871	149889434
TCONS_00001675	XLOC_001013	6.98743	up	LincRNAs identified by Cabili et al	345	chr1	-	149993002	149998813	downstream	NM_181873	MTMR11	myotubularin-related protein 11 isoform b	2.96334	up	chr1	-	149900542	149908266
TCONS_00001675	XLOC_001013	6.98743	up	LincRNAs identified by Cabili et al	345	chr1	-	149993002	149998813	upstream	ENST00000314136	ANP32E	acidic (leucine-rich) nuclear phosphoprotein 32 family, member E [Source:HGNC Symbol;Acc:16673]	2.82893	up	chr1	-	150190716	150208504
TCONS_00001675	XLOC_001013	6.98743	up	LincRNAs identified by Cabili et al	345	chr1	-	149993002	149998813	upstream	NM_001136478	ANP32E	acidic leucine-rich nuclear phosphoprotein 32 family member E isoform 2	5.79227	up	chr1	-	150190716	150208504
TCONS_00001675	XLOC_001013	6.98743	up	LincRNAs identified by Cabili et al	345	chr1	-	149993002	149998813	upstream	NM_001136479	ANP32E	acidic leucine-rich nuclear phosphoprotein 32 family member E isoform 3	2.39408	up	chr1	-	150190716	150207026
TCONS_00001675	XLOC_001013	6.98743	up	LincRNAs identified by Cabili et al	345	chr1	-	149993002	149998813	upstream	NM_004698	PRPF3	U4/U6 small nuclear ribonucleoprotein Prp3	8.59034	up	chr1	+	150293927	150325704
TCONS_00001701	XLOC_001061	3.01117	up	LincRNAs identified by Cabili et al	602	chr1	-	159746263	159749163	upstream	ENST00000368093	SLAMF9	SLAM family member 9 [Source:HGNC Symbol;Acc:18430]	4.71385	down	chr1	-	159921281	159924044
TCONS_00001701	XLOC_001061	3.01117	up	LincRNAs identified by Cabili et al	602	chr1	-	159746263	159749163	upstream	ENST00000368094	IGSF9	immunoglobulin superfamily, member 9 [Source:HGNC Symbol;Acc:18132]	2.40199	down	chr1	-	159896828	159915386
TCONS_00001701	XLOC_001061	3.01117	up	LincRNAs identified by Cabili et al	602	chr1	-	159746263	159749163	upstream	NM_001146172	SLAMF9	SLAM family member 9 isoform 2 precursor	6.13515	down	chr1	-	159921281	159924044
TCONS_00001701	XLOC_001061	3.01117	up	LincRNAs identified by Cabili et al	602	chr1	-	159746263	159749163	upstream	NM_002241	KCNJ10	ATP-sensitive inward rectifier potassium channel 10	3.77501	up	chr1	-	160007256	160040051
TCONS_00001701	XLOC_001061	3.01117	up	LincRNAs identified by Cabili et al	602	chr1	-	159746263	159749163	upstream	NM_017823	DUSP23	dual specificity protein phosphatase 23	2.56621	down	chr1	+	159750758	159752333
TCONS_00001765	XLOC_001134	11.6318	up	LincRNAs identified by Cabili et al	1252	chr1	-	192921310	192924493	upstream	NM_001042370	TROVE2	60 kDa SS-A/Ro ribonucleoprotein isoform 3	2.76514	up	chr1	+	193029003	193060906
TCONS_00001765	XLOC_001134	11.6318	up	LincRNAs identified by Cabili et al	1252	chr1	-	192921310	192924493	upstream	NM_001173525	TROVE2	60 kDa SS-A/Ro ribonucleoprotein isoform 4	2.81617	up	chr1	+	193029003	193060906
TCONS_00001765	XLOC_001134	11.6318	up	LincRNAs identified by Cabili et al	1252	chr1	-	192921310	192924493	upstream	NM_015984	UCHL5	ubiquitin carboxyl-terminal hydrolase isozyme L5 isoform 1	4.31726	up	chr1	-	192981495	193028523
TCONS_00001785	XLOC_001174	2.03839	down	LincRNAs identified by Cabili et al	626	chr1	-	207097099	207097924	downstream	NM_000572	IL10	interleukin-10 precursor	2.81811	up	chr1	-	206940947	206945839
TCONS_00001785	XLOC_001174	2.03839	down	LincRNAs identified by Cabili et al	626	chr1	-	207097099	207097924	downstream	NM_001004023	DYRK3	dual specificity tyrosine-phosphorylation-regulated kinase 3 isoform b	3.1486	up	chr1	+	206808880	206822542
TCONS_00001785	XLOC_001174	2.03839	down	LincRNAs identified by Cabili et al	626	chr1	-	207097099	207097924	downstream	NM_001142473	FAIM3	fas apoptotic inhibitory molecule 3 isoform b	9.26726	down	chr1	-	207076630	207095378
TCONS_00001785	XLOC_001174	2.03839	down	LincRNAs identified by Cabili et al	626	chr1	-	207097099	207097924	downstream	NM_001193338	FAIM3	fas apoptotic inhibitory molecule 3 isoform c precursor	5.31489	down	chr1	-	207076630	207095235
TCONS_00001785	XLOC_001174	2.03839	down	LincRNAs identified by Cabili et al	626	chr1	-	207097099	207097924	downstream	NM_003582	DYRK3	dual specificity tyrosine-phosphorylation-regulated kinase 3 isoform a	2.38824	up	chr1	+	206808880	206822542
TCONS_00001785	XLOC_001174	2.03839	down	LincRNAs identified by Cabili et al	626	chr1	-	207097099	207097924	downstream	NM_005449	FAIM3	fas apoptotic inhibitory molecule 3 isoform a precursor	4.82605	down	chr1	-	207076630	207095378
TCONS_00001785	XLOC_001174	2.03839	down	LincRNAs identified by Cabili et al	626	chr1	-	207097099	207097924	downstream	NM_013371	IL19	interleukin-19 isoform 2 precursor	3.04648	up	chr1	+	207002221	207016326
TCONS_00001785	XLOC_001174	2.03839	down	LincRNAs identified by Cabili et al	626	chr1	-	207097099	207097924	downstream	NM_153758	IL19	interleukin-19 isoform 1	4.27923	down	chr1	+	206972214	207016326
TCONS_00001801	XLOC_001190	3.63175	down	LincRNAs identified by Cabili et al	252	chr1	-	211886531	211887659	downstream	NM_002497	NEK2	serine/threonine-protein kinase Nek2 isoform 1	2.74198	up	chr1	-	211836113	211848972
TCONS_00001801	XLOC_001190	3.63175	down	LincRNAs identified by Cabili et al	252	chr1	-	211886531	211887659	downstream	NM_021194	SLC30A1	zinc transporter 1	2.31941	up	chr1	-	211748380	211752099
TCONS_00001810	XLOC_001195	6.96375	up	LincRNAs identified by Cabili et al	7580	chr1	-	212802452	212811835	downstream	NM_006243	PPP2R5A	serine/threonine-protein phosphatase 2A 56 kDa regulatory subunit alpha isoform isoform 1	2.35406	down	chr1	+	212458878	212535205
TCONS_00001810	XLOC_001195	6.96375	up	LincRNAs identified by Cabili et al	7580	chr1	-	212802452	212811835	upstream	NM_001024601	C1orf227	UPF0732 protein C1orf227	3.28902	up	chr1	-	213003484	213020991
TCONS_00001810	XLOC_001195	6.96375	up	LincRNAs identified by Cabili et al	7580	chr1	-	212802452	212811835	upstream	NM_001042553	TATDN3	putative deoxyribonuclease TATDN3 isoform 2	2.31013	up	chr1	+	212965169	212990167
TCONS_00001810	XLOC_001195	6.96375	up	LincRNAs identified by Cabili et al	7580	chr1	-	212802452	212811835	upstream	NM_015471	NSL1	kinetochore-associated protein NSL1 homolog isoform 1	3.26705	up	chr1	-	212899494	212965139
TCONS_00001810	XLOC_001195	6.96375	up	LincRNAs identified by Cabili et al	7580	chr1	-	212802452	212811835	upstream	NM_018664	BATF3	basic leucine zipper transcriptional factor ATF-like 3	6.41438	up	chr1	-	212859758	212873327
TCONS_00001811	XLOC_001195	5.9071	up	LincRNAs identified by Cabili et al	972	chr1	-	212804779	212811198	downstream	NM_006243	PPP2R5A	serine/threonine-protein phosphatase 2A 56 kDa regulatory subunit alpha isoform isoform 1	2.35406	down	chr1	+	212458878	212535205
TCONS_00001811	XLOC_001195	5.9071	up	LincRNAs identified by Cabili et al	972	chr1	-	212804779	212811198	upstream	NM_001024601	C1orf227	UPF0732 protein C1orf227	3.28902	up	chr1	-	213003484	213020991
TCONS_00001811	XLOC_001195	5.9071	up	LincRNAs identified by Cabili et al	972	chr1	-	212804779	212811198	upstream	NM_001042553	TATDN3	putative deoxyribonuclease TATDN3 isoform 2	2.31013	up	chr1	+	212965169	212990167
TCONS_00001811	XLOC_001195	5.9071	up	LincRNAs identified by Cabili et al	972	chr1	-	212804779	212811198	upstream	NM_015471	NSL1	kinetochore-associated protein NSL1 homolog isoform 1	3.26705	up	chr1	-	212899494	212965139
TCONS_00001811	XLOC_001195	5.9071	up	LincRNAs identified by Cabili et al	972	chr1	-	212804779	212811198	upstream	NM_018664	BATF3	basic leucine zipper transcriptional factor ATF-like 3	6.41438	up	chr1	-	212859758	212873327
TCONS_00001839	XLOC_001224	2.24444	up	LincRNAs identified by Cabili et al	652	chr1	-	224284516	224298709	upstream	NM_003676	DEGS1	sphingolipid delta(4)-desaturase DES1	2.29816	up	chr1	+	224370909	224381142
TCONS_00001841	XLOC_001228	3.81571	down	LincRNAs identified by Cabili et al	3540	chr1	-	224795998	224803149	upstream	NM_152495	CNIH3	protein cornichon homolog 3	2.31323	down	chr1	+	224804178	224928249
TCONS_00001856	XLOC_001246	5.99937	up	LincRNAs identified by Cabili et al	294	chr1	-	229916290	229926495	downstream	ENST00000258243	URB2	URB2 ribosome biogenesis 2 homolog (S. cerevisiae) [Source:HGNC Symbol;Acc:28967]	2.04823	down	chr1	+	229761980	229795946
TCONS_00001856	XLOC_001246	5.99937	up	LincRNAs identified by Cabili et al	294	chr1	-	229916290	229926495	downstream	NM_014409	TAF5L	TAF5-like RNA polymerase II p300/CBP-associated factor-associated factor 65 kDa subunit 5L isoform a	2.57193	up	chr1	-	229728865	229761794
TCONS_00001924	XLOC_000027	2.05304	up	LincRNAs identified by Cabili et al	686	chr1	+	2730631	2734321	upstream	ENST00000378486	PLCH2	phospholipase C, eta 2 [Source:HGNC Symbol;Acc:29037]	2.31356	up	chr1	+	2407753	2436964
TCONS_00001926	XLOC_000031	2.26008	down	LincRNAs identified by Cabili et al	406	chr1	+	4037027	4058260	upstream	NM_207356	C1orf174	UPF0688 protein C1orf174	2.82075	down	chr1	-	3805696	3816857
TCONS_00001972	XLOC_000122	3.31128	up	LincRNAs identified by Cabili et al	656	chr1	+	31333697	31334455	downstream	NM_014654	SDC3	syndecan-3 precursor	2.82668	up	chr1	-	31342312	31381480
TCONS_00001972	XLOC_000122	3.31128	up	LincRNAs identified by Cabili et al	656	chr1	+	31333697	31334455	upstream	NM_006762	LAPTM5	lysosomal-associated transmembrane protein 5	2.89623	down	chr1	-	31205314	31230683
TCONS_00001982	XLOC_000133	3.55923	up	LincRNAs identified by Cabili et al	1113	chr1	+	33394668	33399878	downstream	ENST00000294517	ADC	arginine decarboxylase [Source:HGNC Symbol;Acc:29957]	6.48382	up	chr1	+	33546713	33585995
TCONS_00001982	XLOC_000133	3.55923	up	LincRNAs identified by Cabili et al	1113	chr1	+	33394668	33399878	downstream	NM_001127361	RNF19B	E3 ubiquitin-protein ligase RNF19B isoform b	8.35295	up	chr1	-	33402049	33430286
TCONS_00001982	XLOC_000133	3.55923	up	LincRNAs identified by Cabili et al	1113	chr1	+	33394668	33399878	downstream	NM_001625	AK2	adenylate kinase 2, mitochondrial isoform a	2.44847	up	chr1	-	33476825	33502512
TCONS_00001982	XLOC_000133	3.55923	up	LincRNAs identified by Cabili et al	1113	chr1	+	33394668	33399878	downstream	NM_153341	RNF19B	E3 ubiquitin-protein ligase RNF19B isoform a	12.2011	up	chr1	-	33402049	33430286
TCONS_00001982	XLOC_000133	3.55923	up	LincRNAs identified by Cabili et al	1113	chr1	+	33394668	33399878	upstream	ENST00000373471	FNDC5	fibronectin type III domain containing 5 [Source:HGNC Symbol;Acc:20240]	3.67126	up	chr1	-	33327868	33336414
TCONS_00001982	XLOC_000133	3.55923	up	LincRNAs identified by Cabili et al	1113	chr1	+	33394668	33399878	upstream	NM_002143	HPCA	neuron-specific calcium-binding protein hippocalcin	2.12183	up	chr1	+	33352097	33360247
TCONS_00002032	XLOC_000198	4.48247	down	LincRNAs identified by Cabili et al	222	chr1	+	53905447	53905770	upstream	NM_033300	LRP8	low-density lipoprotein receptor-related protein 8 isoform 2 precursor	2.10855	down	chr1	-	53708040	53793821
TCONS_00002040	XLOC_000213	9.58836	up	LincRNAs identified by Cabili et al	213	chr1	+	56700767	56701465	downstream	NM_003713	PPAP2B	lipid phosphate phosphohydrolase 3	2.42173	up	chr1	-	56960418	57045257
TCONS_00002095	XLOC_000303	10.2889	down	LincRNAs identified by Cabili et al	1191	chr1	+	95149855	95153875	upstream	NM_001993	F3	tissue factor isoform 1 precursor	5.0512	up	chr1	-	94994731	95007413
TCONS_00002095	XLOC_000303	10.2889	down	LincRNAs identified by Cabili et al	1191	chr1	+	95149855	95153875	upstream	NM_002858	ABCD3	ATP-binding cassette sub-family D member 3 isoform a	2.29754	down	chr1	+	94883932	94984219
TCONS_00002215	XLOC_000523	2.34555	down	LincRNAs identified by Cabili et al	358	chr1	+	201508267	201552961	upstream	NM_012396	PHLDA3	pleckstrin homology-like domain family A member 3	3.41422	down	chr1	-	201434621	201438299
TCONS_00002218	XLOC_000529	2.88844	up	LincRNAs identified by Cabili et al	2298	chr1	+	203343729	203369257	upstream	NM_004997	MYBPH	myosin-binding protein H	2.78323	down	chr1	-	203136938	203144942
TCONS_00002241	XLOC_000587	2.05967	down	LincRNAs identified by Cabili et al	750	chr1	+	225898089	225904316	downstream	NM_000120	EPHX1	epoxide hydrolase 1 precursor	3.72476	down	chr1	+	226013001	226033262
TCONS_00002241	XLOC_000587	2.05967	down	LincRNAs identified by Cabili et al	750	chr1	+	225898089	225904316	upstream	NM_194442	LBR	lamin-B receptor	2.31148	up	chr1	-	225589203	225616557
TCONS_00002272	XLOC_000647	2.56534	down	LincRNAs identified by Cabili et al	1073	chr1	+	247496211	247556671	downstream	NM_001079821	NLRP3	NACHT, LRR and PYD domains-containing protein 3 isoform a	4.21085	up	chr1	+	247579457	247612406
TCONS_00002272	XLOC_000647	2.56534	down	LincRNAs identified by Cabili et al	1073	chr1	+	247496211	247556671	upstream	NM_032752	ZNF496	zinc finger protein 496	3.64662	down	chr1	-	247463621	247495045
TCONS_00002272	XLOC_000647	2.56534	down	LincRNAs identified by Cabili et al	1073	chr1	+	247496211	247556671	upstream	NM_033213	ZNF670	zinc finger protein 670 isoform 1	2.24168	up	chr1	-	247197939	247242115
TCONS_00002373	XLOC_000811	13.3269	down	LincRNAs identified by Cabili et al	364	chr1	-	44404329	44406129	downstream	NM_174968	ST3GAL3	CMP-N-acetylneuraminate-beta-1,4-galactoside alpha-2,3-sialyltransferase isoform f	2.68697	up	chr1	+	44173203	44396837
TCONS_00002373	XLOC_000811	13.3269	down	LincRNAs identified by Cabili et al	364	chr1	-	44404329	44406129	upstream	NM_001005417	B4GALT2	beta-1,4-galactosyltransferase 2 isoform b	2.75591	down	chr1	+	44446176	44456843
TCONS_00002373	XLOC_000811	13.3269	down	LincRNAs identified by Cabili et al	364	chr1	-	44404329	44406129	upstream	NM_001039457	ATP6V0B	V-type proton ATPase 21 kDa proteolipid subunit isoform 2	2.22632	down	chr1	+	44440601	44443972
TCONS_00002373	XLOC_000811	13.3269	down	LincRNAs identified by Cabili et al	364	chr1	-	44404329	44406129	upstream	NM_004047	ATP6V0B	V-type proton ATPase 21 kDa proteolipid subunit isoform 1	2.63563	down	chr1	+	44440601	44443972
TCONS_00002497	XLOC_001053	4.06149	down	LincRNAs identified by Cabili et al	324	chr1	-	158096903	158097410	upstream	NM_001042584	CD1E	T-cell surface glycoprotein CD1e, membrane-associated isoform c precursor	3.02977	down	chr1	+	158323485	158327343
TCONS_00002497	XLOC_001053	4.06149	down	LincRNAs identified by Cabili et al	324	chr1	-	158096903	158097410	upstream	NM_001042585	CD1E	T-cell surface glycoprotein CD1e, membrane-associated isoform d precursor	3.45918	down	chr1	+	158323485	158327343
TCONS_00002497	XLOC_001053	4.06149	down	LincRNAs identified by Cabili et al	324	chr1	-	158096903	158097410	upstream	NM_001042586	CD1E	T-cell surface glycoprotein CD1e, membrane-associated isoform e precursor	3.69478	up	chr1	+	158323485	158327343
TCONS_00002497	XLOC_001053	4.06149	down	LincRNAs identified by Cabili et al	324	chr1	-	158096903	158097410	upstream	NM_001185107	CD1E	T-cell surface glycoprotein CD1e, membrane-associated isoform g precursor	4.15997	up	chr1	+	158323485	158327343
TCONS_00002497	XLOC_001053	4.06149	down	LincRNAs identified by Cabili et al	324	chr1	-	158096903	158097410	upstream	NM_001185110	CD1E	T-cell surface glycoprotein CD1e, membrane-associated isoform l precursor	16.8915	down	chr1	+	158323485	158327343
TCONS_00002497	XLOC_001053	4.06149	down	LincRNAs identified by Cabili et al	324	chr1	-	158096903	158097410	upstream	NM_001185113	CD1E	T-cell surface glycoprotein CD1e, membrane-associated isoform k precursor	2.36336	down	chr1	+	158323485	158327343
TCONS_00002497	XLOC_001053	4.06149	down	LincRNAs identified by Cabili et al	324	chr1	-	158096903	158097410	upstream	NM_001765	CD1C	T-cell surface glycoprotein CD1c precursor	2.27819	down	chr1	+	158259562	158264564
TCONS_00002497	XLOC_001053	4.06149	down	LincRNAs identified by Cabili et al	324	chr1	-	158096903	158097410	upstream	NM_001766	CD1D	antigen-presenting glycoprotein CD1d precursor	2.07325	up	chr1	+	158149736	158156216
TCONS_00002502	XLOC_001061	12.8139	up	LincRNAs identified by Cabili et al	464	chr1	-	159746249	159748375	upstream	ENST00000368093	SLAMF9	SLAM family member 9 [Source:HGNC Symbol;Acc:18430]	4.71385	down	chr1	-	159921281	159924044
TCONS_00002502	XLOC_001061	12.8139	up	LincRNAs identified by Cabili et al	464	chr1	-	159746249	159748375	upstream	ENST00000368094	IGSF9	immunoglobulin superfamily, member 9 [Source:HGNC Symbol;Acc:18132]	2.40199	down	chr1	-	159896828	159915386
TCONS_00002502	XLOC_001061	12.8139	up	LincRNAs identified by Cabili et al	464	chr1	-	159746249	159748375	upstream	NM_001146172	SLAMF9	SLAM family member 9 isoform 2 precursor	6.13515	down	chr1	-	159921281	159924044
TCONS_00002502	XLOC_001061	12.8139	up	LincRNAs identified by Cabili et al	464	chr1	-	159746249	159748375	upstream	NM_002241	KCNJ10	ATP-sensitive inward rectifier potassium channel 10	3.77501	up	chr1	-	160007256	160040051
TCONS_00002502	XLOC_001061	12.8139	up	LincRNAs identified by Cabili et al	464	chr1	-	159746249	159748375	upstream	NM_017823	DUSP23	dual specificity protein phosphatase 23	2.56621	down	chr1	+	159750758	159752333
TCONS_00002568	XLOC_001173	3.61272	up	LincRNAs identified by Cabili et al	389	chr1	-	207058696	207064884	downstream	NM_000572	IL10	interleukin-10 precursor	2.81811	up	chr1	-	206940947	206945839
TCONS_00002568	XLOC_001173	3.61272	up	LincRNAs identified by Cabili et al	389	chr1	-	207058696	207064884	downstream	NM_001004023	DYRK3	dual specificity tyrosine-phosphorylation-regulated kinase 3 isoform b	3.1486	up	chr1	+	206808880	206822542
TCONS_00002568	XLOC_001173	3.61272	up	LincRNAs identified by Cabili et al	389	chr1	-	207058696	207064884	downstream	NM_003582	DYRK3	dual specificity tyrosine-phosphorylation-regulated kinase 3 isoform a	2.38824	up	chr1	+	206808880	206822542
TCONS_00002568	XLOC_001173	3.61272	up	LincRNAs identified by Cabili et al	389	chr1	-	207058696	207064884	downstream	NM_013371	IL19	interleukin-19 isoform 2 precursor	3.04648	up	chr1	+	207002221	207016326
TCONS_00002568	XLOC_001173	3.61272	up	LincRNAs identified by Cabili et al	389	chr1	-	207058696	207064884	downstream	NM_153758	IL19	interleukin-19 isoform 1	4.27923	down	chr1	+	206972214	207016326
TCONS_00002568	XLOC_001173	3.61272	up	LincRNAs identified by Cabili et al	389	chr1	-	207058696	207064884	upstream	NM_001142473	FAIM3	fas apoptotic inhibitory molecule 3 isoform b	9.26726	down	chr1	-	207076630	207095378
TCONS_00002568	XLOC_001173	3.61272	up	LincRNAs identified by Cabili et al	389	chr1	-	207058696	207064884	upstream	NM_001193338	FAIM3	fas apoptotic inhibitory molecule 3 isoform c precursor	5.31489	down	chr1	-	207076630	207095235
TCONS_00002568	XLOC_001173	3.61272	up	LincRNAs identified by Cabili et al	389	chr1	-	207058696	207064884	upstream	NM_005449	FAIM3	fas apoptotic inhibitory molecule 3 isoform a precursor	4.82605	down	chr1	-	207076630	207095378
TCONS_00002569	XLOC_001174	2.51322	down	LincRNAs identified by Cabili et al	1030	chr1	-	207096851	207097961	downstream	NM_000572	IL10	interleukin-10 precursor	2.81811	up	chr1	-	206940947	206945839
TCONS_00002569	XLOC_001174	2.51322	down	LincRNAs identified by Cabili et al	1030	chr1	-	207096851	207097961	downstream	NM_001004023	DYRK3	dual specificity tyrosine-phosphorylation-regulated kinase 3 isoform b	3.1486	up	chr1	+	206808880	206822542
TCONS_00002569	XLOC_001174	2.51322	down	LincRNAs identified by Cabili et al	1030	chr1	-	207096851	207097961	downstream	NM_001142473	FAIM3	fas apoptotic inhibitory molecule 3 isoform b	9.26726	down	chr1	-	207076630	207095378
TCONS_00002569	XLOC_001174	2.51322	down	LincRNAs identified by Cabili et al	1030	chr1	-	207096851	207097961	downstream	NM_001193338	FAIM3	fas apoptotic inhibitory molecule 3 isoform c precursor	5.31489	down	chr1	-	207076630	207095235
TCONS_00002569	XLOC_001174	2.51322	down	LincRNAs identified by Cabili et al	1030	chr1	-	207096851	207097961	downstream	NM_003582	DYRK3	dual specificity tyrosine-phosphorylation-regulated kinase 3 isoform a	2.38824	up	chr1	+	206808880	206822542
TCONS_00002569	XLOC_001174	2.51322	down	LincRNAs identified by Cabili et al	1030	chr1	-	207096851	207097961	downstream	NM_005449	FAIM3	fas apoptotic inhibitory molecule 3 isoform a precursor	4.82605	down	chr1	-	207076630	207095378
TCONS_00002569	XLOC_001174	2.51322	down	LincRNAs identified by Cabili et al	1030	chr1	-	207096851	207097961	downstream	NM_013371	IL19	interleukin-19 isoform 2 precursor	3.04648	up	chr1	+	207002221	207016326
TCONS_00002569	XLOC_001174	2.51322	down	LincRNAs identified by Cabili et al	1030	chr1	-	207096851	207097961	downstream	NM_153758	IL19	interleukin-19 isoform 1	4.27923	down	chr1	+	206972214	207016326
TCONS_00002581	XLOC_001195	2.5812	up	LincRNAs identified by Cabili et al	1962	chr1	-	212808799	212811197	downstream	NM_006243	PPP2R5A	serine/threonine-protein phosphatase 2A 56 kDa regulatory subunit alpha isoform isoform 1	2.35406	down	chr1	+	212458878	212535205
TCONS_00002581	XLOC_001195	2.5812	up	LincRNAs identified by Cabili et al	1962	chr1	-	212808799	212811197	upstream	NM_001024601	C1orf227	UPF0732 protein C1orf227	3.28902	up	chr1	-	213003484	213020991
TCONS_00002581	XLOC_001195	2.5812	up	LincRNAs identified by Cabili et al	1962	chr1	-	212808799	212811197	upstream	NM_001042553	TATDN3	putative deoxyribonuclease TATDN3 isoform 2	2.31013	up	chr1	+	212965169	212990167
TCONS_00002581	XLOC_001195	2.5812	up	LincRNAs identified by Cabili et al	1962	chr1	-	212808799	212811197	upstream	NM_015471	NSL1	kinetochore-associated protein NSL1 homolog isoform 1	3.26705	up	chr1	-	212899494	212965139
TCONS_00002581	XLOC_001195	2.5812	up	LincRNAs identified by Cabili et al	1962	chr1	-	212808799	212811197	upstream	NM_018664	BATF3	basic leucine zipper transcriptional factor ATF-like 3	6.41438	up	chr1	-	212859758	212873327
TCONS_00002796	XLOC_001315	2.46842	down	LincRNAs identified by Cabili et al	555	chr2	+	1576325	1584083	downstream	NM_015025	MYT1L	myelin transcription factor 1-like protein	2.14933	down	chr2	-	1792884	2335045
TCONS_00002901	XLOC_001489	3.90071	up	LincRNAs identified by Cabili et al	2828	chr2	+	61159962	61163467	downstream	ENST00000295031	KIAA1841	KIAA1841 [Source:HGNC Symbol;Acc:29387]	3.20071	down	chr2	+	61293362	61365169
TCONS_00002901	XLOC_001489	3.90071	up	LincRNAs identified by Cabili et al	2828	chr2	+	61159962	61163467	upstream	NM_022894	PAPOLG	poly(A) polymerase gamma	2.104	up	chr2	+	60983364	61029221
TCONS_00002935	XLOC_001532	3.07043	up	LincRNAs identified by Cabili et al	2915	chr2	+	74378364	74381319	downstream	NM_018221	MOB1A	MOB kinase activator 1A	2.48834	up	chr2	-	74383210	74405995
TCONS_00002935	XLOC_001532	3.07043	up	LincRNAs identified by Cabili et al	2915	chr2	+	74378364	74381319	downstream	NM_023019	DCTN1	dynactin subunit 1 isoform 2	2.52715	down	chr2	-	74588280	74601862
TCONS_00002935	XLOC_001532	3.07043	up	LincRNAs identified by Cabili et al	2915	chr2	+	74378364	74381319	downstream	NM_033046	RTKN	rhotekin isoform b	2.34653	up	chr2	-	74652987	74667710
TCONS_00002935	XLOC_001532	3.07043	up	LincRNAs identified by Cabili et al	2915	chr2	+	74378364	74381319	upstream	NM_212552	BOLA3	bolA-like protein 3 isoform 1	3.30609	down	chr2	-	74362527	74375039
TCONS_00003563	XLOC_001338	2.46485	down	LincRNAs identified by Cabili et al	476	chr2	+	9705816	9712877	upstream	ENST00000315273	ASAP2	ArfGAP with SH3 domain, ankyrin repeat and PH domain 2 [Source:HGNC Symbol;Acc:2721]	2.5707	up	chr2	+	9346893	9545812
TCONS_00003563	XLOC_001338	2.46485	down	LincRNAs identified by Cabili et al	476	chr2	+	9705816	9712877	upstream	NM_003887	ASAP2	arf-GAP with SH3 domain, ANK repeat and PH domain-containing protein 2 isoform a	2.31607	up	chr2	+	9346893	9545812
TCONS_00003563	XLOC_001338	2.46485	down	LincRNAs identified by Cabili et al	476	chr2	+	9705816	9712877	upstream	NM_004763	ITGB1BP1	integrin beta-1-binding protein 1 isoform 1	6.01395	down	chr2	-	9545814	9563643
TCONS_00003563	XLOC_001338	2.46485	down	LincRNAs identified by Cabili et al	476	chr2	+	9705816	9712877	upstream	NM_022334	ITGB1BP1	integrin beta-1-binding protein 1 isoform 2	5.36959	down	chr2	-	9545814	9563643
TCONS_00003564	XLOC_001338	3.102	down	LincRNAs identified by Cabili et al	525	chr2	+	9705817	9708996	upstream	ENST00000315273	ASAP2	ArfGAP with SH3 domain, ankyrin repeat and PH domain 2 [Source:HGNC Symbol;Acc:2721]	2.5707	up	chr2	+	9346893	9545812
TCONS_00003564	XLOC_001338	3.102	down	LincRNAs identified by Cabili et al	525	chr2	+	9705817	9708996	upstream	NM_003887	ASAP2	arf-GAP with SH3 domain, ANK repeat and PH domain-containing protein 2 isoform a	2.31607	up	chr2	+	9346893	9545812
TCONS_00003564	XLOC_001338	3.102	down	LincRNAs identified by Cabili et al	525	chr2	+	9705817	9708996	upstream	NM_004763	ITGB1BP1	integrin beta-1-binding protein 1 isoform 1	6.01395	down	chr2	-	9545814	9563643
TCONS_00003564	XLOC_001338	3.102	down	LincRNAs identified by Cabili et al	525	chr2	+	9705817	9708996	upstream	NM_022334	ITGB1BP1	integrin beta-1-binding protein 1 isoform 2	5.36959	down	chr2	-	9545814	9563643
TCONS_00003566	XLOC_001341	2.23994	down	LincRNAs identified by Cabili et al	380	chr2	+	10170630	10178720	downstream	NM_001034	RRM2	ribonucleoside-diphosphate reductase subunit M2 isoform 2	4.72631	down	chr2	+	10262862	10271546
TCONS_00003566	XLOC_001341	2.23994	down	LincRNAs identified by Cabili et al	380	chr2	+	10170630	10178720	downstream	NM_001165931	RRM2	ribonucleoside-diphosphate reductase subunit M2 isoform 1	2.15507	up	chr2	+	10262694	10271546
TCONS_00003577	XLOC_001351	2.6911	up	LincRNAs identified by Cabili et al	379	chr2	+	11547408	11561393	downstream	ENST00000381483	GREB1	growth regulation by estrogen in breast cancer 1 [Source:HGNC Symbol;Acc:24885]	19.7225	up	chr2	+	11682850	11732272
TCONS_00003581	XLOC_001356	2.52274	down	LincRNAs identified by Cabili et al	662	chr2	+	13141120	13414889	upstream	NM_021643	TRIB2	tribbles homolog 2	3.08381	up	chr2	+	12856997	12882858
TCONS_00003709	XLOC_001496	5.65526	down	LincRNAs identified by Cabili et al	582	chr2	+	64501018	64518697	downstream	NM_014181	LGALSL	galectin-related protein	4.51063	down	chr2	+	64681326	64688517
TCONS_00003752	XLOC_001550	2.96731	down	LincRNAs identified by Cabili et al	930	chr2	+	85190234	85194331	upstream	ENST00000389394	DNAH6	dynein, axonemal, heavy chain 6 [Source:HGNC Symbol;Acc:2951]	2.94508	down	chr2	+	84743578	85046713
TCONS_00003791	XLOC_001588	2.91457	up	LincRNAs identified by Cabili et al	473	chr2	+	100107780	100125484	upstream	NM_005783	TXNDC9	thioredoxin domain-containing protein 9	3.72074	up	chr2	-	99935486	99952860
TCONS_00003794	XLOC_001591	2.55631	up	LincRNAs identified by Cabili et al	642	chr2	+	101356410	101363828	downstream	NM_001099693	RPL31	60S ribosomal protein L31 isoform 3	2.28327	up	chr2	+	101618690	101622885
TCONS_00003800	XLOC_001595	2.11386	down	LincRNAs identified by Cabili et al	357	chr2	+	102604420	102605462	downstream	ENST00000233946	IL1R1	interleukin 1 receptor, type I [Source:HGNC Symbol;Acc:5993]	2.6514	down	chr2	+	102770401	102796334
TCONS_00003800	XLOC_001595	2.11386	down	LincRNAs identified by Cabili et al	357	chr2	+	102604420	102605462	downstream	NM_004633	IL1R2	interleukin-1 receptor type 2 isoform 1 precursor	24.6612	down	chr2	+	102608305	102644884
TCONS_00003800	XLOC_001595	2.11386	down	LincRNAs identified by Cabili et al	357	chr2	+	102604420	102605462	upstream	NM_145687	MAP4K4	mitogen-activated protein kinase kinase kinase kinase 4 isoform 3	2.12968	down	chr2	+	102314537	102511152
TCONS_00003814	XLOC_001616	2.18792	down	LincRNAs identified by Cabili et al	448	chr2	+	107384141	107394766	upstream	NM_001144013	RGPD3	ranBP2-like and GRIP domain-containing protein 3	3.30335	up	chr2	-	107021135	107084801
TCONS_00003817	XLOC_001621	3.38848	up	LincRNAs identified by Cabili et al	2112	chr2	+	109686928	109690815	upstream	ENST00000283195	RANBP2	RAN binding protein 2 [Source:HGNC Symbol;Acc:9848]	2.29668	down	chr2	+	109335936	109402267
TCONS_00003827	XLOC_001637	3.6825	up	LincRNAs identified by Cabili et al	226	chr2	+	118802881	118815356	downstream	NM_016133	INSIG2	insulin-induced gene 2 protein	4.46364	up	chr2	+	118846049	118867597
TCONS_00003827	XLOC_001637	3.6825	up	LincRNAs identified by Cabili et al	226	chr2	+	118802881	118815356	upstream	NM_019044	CCDC93	coiled-coil domain-containing protein 93	2.95305	up	chr2	-	118673053	118771739
TCONS_00003828	XLOC_001637	2.30856	up	LincRNAs identified by Cabili et al	898	chr2	+	118802953	118816029	downstream	NM_016133	INSIG2	insulin-induced gene 2 protein	4.46364	up	chr2	+	118846049	118867597
TCONS_00003828	XLOC_001637	2.30856	up	LincRNAs identified by Cabili et al	898	chr2	+	118802953	118816029	upstream	NM_019044	CCDC93	coiled-coil domain-containing protein 93	2.95305	up	chr2	-	118673053	118771739
TCONS_00003829	XLOC_001638	2.61945	up	LincRNAs identified by Cabili et al	243	chr2	+	118982819	118983456	upstream	NM_016133	INSIG2	insulin-induced gene 2 protein	4.46364	up	chr2	+	118846049	118867597
TCONS_00003829	XLOC_001638	2.61945	up	LincRNAs identified by Cabili et al	243	chr2	+	118982819	118983456	upstream	NM_019044	CCDC93	coiled-coil domain-containing protein 93	2.95305	up	chr2	-	118673053	118771739
TCONS_00003835	XLOC_001642	2.75547	down	LincRNAs identified by Cabili et al	950	chr2	+	121343386	121362263	upstream	NM_002881	RALB	ras-related protein Ral-B	34.572	up	chr2	+	121010413	121052286
TCONS_00003872	XLOC_001671	4.17498	down	LincRNAs identified by Cabili et al	10397	chr2	+	131424138	131437474	downstream	ENST00000309926	GPR148	G protein-coupled receptor 148 [Source:HGNC Symbol;Acc:23623]	5.74379	up	chr2	+	131486642	131487909
TCONS_00003872	XLOC_001671	4.17498	down	LincRNAs identified by Cabili et al	10397	chr2	+	131424138	131437474	upstream	NM_001079530	CFC1B	cryptic family protein 1B precursor	2.22283	down	chr2	-	131350352	131357251
TCONS_00003876	XLOC_001676	5.77034	down	LincRNAs identified by Cabili et al	598	chr2	+	132301071	132310702	upstream	NM_001077637	WTH3DI	RAB6C-like	3.21994	down	chr2	-	132118064	132121731
TCONS_00003930	XLOC_001745	2.15856	up	LincRNAs identified by Cabili et al	414	chr2	+	170960844	170961555	upstream	NM_003142	SSB	lupus La protein	2.40491	up	chr2	+	170655321	170668571
TCONS_00003940	XLOC_001756	5.16238	up	LincRNAs identified by Cabili et al	400	chr2	+	173117100	173145603	upstream	NM_178120	DLX1	homeobox protein DLX-1 isoform 1	5.71863	up	chr2	+	172950207	172954401
TCONS_00003940	XLOC_001756	5.16238	up	LincRNAs identified by Cabili et al	400	chr2	+	173117100	173145603	upstream	NM_199227	METAP1D	methionine aminopeptidase 1D, mitochondrial precursor	3.17362	down	chr2	+	172864803	172945587
TCONS_00003964	XLOC_001780	2.0923	up	LincRNAs identified by Cabili et al	557	chr2	+	186031560	186085106	upstream	NM_194250	ZNF804A	zinc finger protein 804A	2.28004	down	chr2	+	185463092	185804214
TCONS_00003965	XLOC_001780	2.17925	up	LincRNAs identified by Cabili et al	296	chr2	+	186061469	186084653	upstream	NM_194250	ZNF804A	zinc finger protein 804A	2.28004	down	chr2	+	185463092	185804214
TCONS_00004031	XLOC_001869	2.21848	down	LincRNAs identified by Cabili et al	213	chr2	+	220603492	220607703	upstream	NM_001173476	SPEG	striated muscle preferentially expressed protein kinase isoform 4	2.13257	down	chr2	+	220325533	220331584
TCONS_00004031	XLOC_001869	2.21848	down	LincRNAs identified by Cabili et al	213	chr2	+	220603492	220607703	upstream	NM_015311	OBSL1	obscurin-like protein 1 isoform 1 precursor	2.09369	up	chr2	-	220415449	220436268
TCONS_00004031	XLOC_001869	2.21848	down	LincRNAs identified by Cabili et al	213	chr2	+	220603492	220607703	upstream	NM_024536	CHPF	chondroitin sulfate synthase 2 isoform 1	3.58762	up	chr2	-	220403668	220408487
TCONS_00004032	XLOC_001870	2.08888	down	LincRNAs identified by Cabili et al	243	chr2	+	220658076	220659218	upstream	NM_015311	OBSL1	obscurin-like protein 1 isoform 1 precursor	2.09369	up	chr2	-	220415449	220436268
TCONS_00004032	XLOC_001870	2.08888	down	LincRNAs identified by Cabili et al	243	chr2	+	220658076	220659218	upstream	NM_024536	CHPF	chondroitin sulfate synthase 2 isoform 1	3.58762	up	chr2	-	220403668	220408487
TCONS_00004148	XLOC_001990	5.06021	up	LincRNAs identified by Cabili et al	283	chr2	-	12675861	12805597	upstream	NM_021643	TRIB2	tribbles homolog 2	3.08381	up	chr2	+	12856997	12882858
TCONS_00004183	XLOC_002024	3.71602	up	LincRNAs identified by Cabili et al	257	chr2	-	23957294	23958476	upstream	NM_017552	ATAD2B	ATPase family AAA domain-containing protein 2B isoform 1	2.03892	up	chr2	-	23971533	24149936
TCONS_00004183	XLOC_002024	3.71602	up	LincRNAs identified by Cabili et al	257	chr2	-	23957294	23958476	upstream	NM_181713	UBXN2A	UBX domain-containing protein 2A	5.14014	up	chr2	+	24163375	24223693
TCONS_00004212	XLOC_002054	2.46872	down	LincRNAs identified by Cabili et al	1991	chr2	-	38767122	38769283	upstream	NM_138801	GALM	aldose 1-epimerase	2.25075	down	chr2	+	38893051	38961909
TCONS_00004241	XLOC_002081	2.18287	up	LincRNAs identified by Cabili et al	770	chr2	-	46520808	46523596	downstream	NM_005400	PRKCE	protein kinase C epsilon type	2.34981	up	chr2	+	45879042	46415129
TCONS_00004241	XLOC_002081	2.18287	up	LincRNAs identified by Cabili et al	770	chr2	-	46520808	46523596	upstream	NM_001430	EPAS1	endothelial PAS domain-containing protein 1	3.08032	down	chr2	+	46524540	46613842
TCONS_00004245	XLOC_002085	3.22751	down	LincRNAs identified by Cabili et al	425	chr2	-	46726849	46727359	downstream	NM_001430	EPAS1	endothelial PAS domain-containing protein 1	3.08032	down	chr2	+	46524540	46613842
TCONS_00004245	XLOC_002085	3.22751	down	LincRNAs identified by Cabili et al	425	chr2	-	46726849	46727359	upstream	NM_014011	SOCS5	suppressor of cytokine signaling 5	2.62599	up	chr2	+	46926098	46989927
TCONS_00004264	XLOC_002105	2.39191	up	LincRNAs identified by Cabili et al	409	chr2	-	60566748	60567614	upstream	NM_138559	BCL11A	B-cell lymphoma/leukemia 11A isoform 3	2.59998	down	chr2	-	60678301	60780633
TCONS_00004286	XLOC_002131	2.59083	down	LincRNAs identified by Cabili et al	675	chr2	-	65196935	65197921	upstream	NM_001005386	ACTR2	actin-related protein 2 isoform a	11.2708	up	chr2	+	65454828	65498390
TCONS_00004286	XLOC_002131	2.59083	down	LincRNAs identified by Cabili et al	675	chr2	-	65196935	65197921	upstream	NM_003038	SLC1A4	neutral amino acid transporter A isoform 1	2.09092	down	chr2	+	65216494	65251000
TCONS_00004286	XLOC_002131	2.59083	down	LincRNAs identified by Cabili et al	675	chr2	-	65196935	65197921	upstream	NM_015147	CEP68	centrosomal protein of 68 kDa	3.49121	down	chr2	+	65283494	65314142
TCONS_00004287	XLOC_002133	3.19305	down	LincRNAs identified by Cabili et al	1912	chr2	-	65273703	65283317	downstream	NM_003038	SLC1A4	neutral amino acid transporter A isoform 1	2.09092	down	chr2	+	65216494	65251000
TCONS_00004287	XLOC_002133	3.19305	down	LincRNAs identified by Cabili et al	1912	chr2	-	65273703	65283317	upstream	NM_001005386	ACTR2	actin-related protein 2 isoform a	11.2708	up	chr2	+	65454828	65498390
TCONS_00004287	XLOC_002133	3.19305	down	LincRNAs identified by Cabili et al	1912	chr2	-	65273703	65283317	upstream	NM_015147	CEP68	centrosomal protein of 68 kDa	3.49121	down	chr2	+	65283494	65314142
TCONS_00004289	XLOC_002133	3.57702	down	LincRNAs identified by Cabili et al	360	chr2	-	65282663	65283317	downstream	NM_003038	SLC1A4	neutral amino acid transporter A isoform 1	2.09092	down	chr2	+	65216494	65251000
TCONS_00004289	XLOC_002133	3.57702	down	LincRNAs identified by Cabili et al	360	chr2	-	65282663	65283317	upstream	NM_001005386	ACTR2	actin-related protein 2 isoform a	11.2708	up	chr2	+	65454828	65498390
TCONS_00004289	XLOC_002133	3.57702	down	LincRNAs identified by Cabili et al	360	chr2	-	65282663	65283317	upstream	NM_015147	CEP68	centrosomal protein of 68 kDa	3.49121	down	chr2	+	65283494	65314142
TCONS_00004303	XLOC_002153	7.55399	up	LincRNAs identified by Cabili et al	272	chr2	-	71063564	71088005	downstream	ENST00000295400	TGFA	transforming growth factor, alpha [Source:HGNC Symbol;Acc:11765]	2.65039	up	chr2	-	70674411	70781147
TCONS_00004303	XLOC_002153	7.55399	up	LincRNAs identified by Cabili et al	272	chr2	-	71063564	71088005	downstream	NM_001185054	ADD2	beta-adducin isoform a	2.00454	down	chr2	-	70889215	70994847
TCONS_00004303	XLOC_002153	7.55399	up	LincRNAs identified by Cabili et al	272	chr2	-	71063564	71088005	downstream	NM_015717	CD207	C-type lectin domain family 4 member K	3.1686	up	chr2	-	71057342	71062953
TCONS_00004303	XLOC_002153	7.55399	up	LincRNAs identified by Cabili et al	272	chr2	-	71063564	71088005	upstream	NM_005791	MPHOSPH10	U3 small nucleolar ribonucleoprotein protein MPP10	3.74484	up	chr2	+	71357443	71377232
TCONS_00004303	XLOC_002153	7.55399	up	LincRNAs identified by Cabili et al	272	chr2	-	71063564	71088005	upstream	NM_012476	VAX2	ventral anterior homeobox 2	2.70391	down	chr2	+	71127719	71160575
TCONS_00004421	XLOC_002293	3.27535	up	LincRNAs identified by Cabili et al	848	chr2	-	120038631	120040231	upstream	NM_001178017	DBI	acyl-CoA-binding protein isoform 4	3.29585	up	chr2	+	120124828	120130122
TCONS_00004421	XLOC_002293	3.27535	up	LincRNAs identified by Cabili et al	848	chr2	-	120038631	120040231	upstream	NM_001178041	DBI	acyl-CoA-binding protein isoform 5	3.71057	up	chr2	+	120124552	120130122
TCONS_00004467	XLOC_002344	3.55129	down	LincRNAs identified by Cabili et al	290	chr2	-	145281134	145282207	downstream	NM_001171653	ZEB2	zinc finger E-box-binding homeobox 2 isoform 2	3.57446	up	chr2	-	145141941	145277958
TCONS_00004485	XLOC_002378	4.46132	down	LincRNAs identified by Cabili et al	555	chr2	-	165824447	165841004	upstream	NM_001081677	SCN3A	sodium channel protein type 3 subunit alpha isoform 3	3.88185	up	chr2	-	165944029	166060577
TCONS_00004488	XLOC_002383	3.17696	up	LincRNAs identified by Cabili et al	1152	chr2	-	169197716	169200862	downstream	NM_013233	STK39	STE20/SPS1-related proline-alanine-rich protein kinase	2.449	down	chr2	-	168810529	169104105
TCONS_00004488	XLOC_002383	3.17696	up	LincRNAs identified by Cabili et al	1152	chr2	-	169197716	169200862	upstream	NM_203463	CERS6	ceramide synthase 6 isoform 2	2.65758	up	chr2	+	169312758	169631644
TCONS_00004502	XLOC_002401	2.51352	down	LincRNAs identified by Cabili et al	548	chr2	-	176748703	176749791	upstream	NM_002148	HOXD10	homeobox protein Hox-D10	2.35204	up	chr2	+	176981491	176984670
TCONS_00004502	XLOC_002401	2.51352	down	LincRNAs identified by Cabili et al	548	chr2	-	176748703	176749791	upstream	NM_030650	KIAA1715	protein lunapark	2.93226	up	chr2	-	176790409	176867018
TCONS_00004570	XLOC_002477	3.70006	up	LincRNAs identified by Cabili et al	712	chr2	-	214101740	214103567	downstream	NM_001079526	IKZF2	zinc finger protein Helios isoform 2	3.88087	up	chr2	-	213864410	214016333
TCONS_00004623	XLOC_002534	5.42517	up	LincRNAs identified by Cabili et al	310	chr2	-	238832144	238842875	downstream	NM_001137553	LRRFIP1	leucine-rich repeat flightless-interacting protein 1 isoform 5	2.44671	down	chr2	+	238600806	238674558
TCONS_00004623	XLOC_002534	5.42517	up	LincRNAs identified by Cabili et al	310	chr2	-	238832144	238842875	downstream	NM_004735	LRRFIP1	leucine-rich repeat flightless-interacting protein 1 isoform 4	2.36408	up	chr2	+	238600806	238674558
TCONS_00004623	XLOC_002534	5.42517	up	LincRNAs identified by Cabili et al	310	chr2	-	238832144	238842875	upstream	NM_194312	ESPNL	espin-like protein	4.85119	up	chr2	+	239008950	239041928
TCONS_00004664	XLOC_001313	2.60411	down	LincRNAs identified by Cabili et al	615	chr2	+	1556216	1558473	downstream	NM_015025	MYT1L	myelin transcription factor 1-like protein	2.14933	down	chr2	-	1792884	2335045
TCONS_00004691	XLOC_001338	3.07859	up	LincRNAs identified by Cabili et al	291	chr2	+	9708628	9712850	upstream	ENST00000315273	ASAP2	ArfGAP with SH3 domain, ankyrin repeat and PH domain 2 [Source:HGNC Symbol;Acc:2721]	2.5707	up	chr2	+	9346893	9545812
TCONS_00004691	XLOC_001338	3.07859	up	LincRNAs identified by Cabili et al	291	chr2	+	9708628	9712850	upstream	NM_003887	ASAP2	arf-GAP with SH3 domain, ANK repeat and PH domain-containing protein 2 isoform a	2.31607	up	chr2	+	9346893	9545812
TCONS_00004691	XLOC_001338	3.07859	up	LincRNAs identified by Cabili et al	291	chr2	+	9708628	9712850	upstream	NM_004763	ITGB1BP1	integrin beta-1-binding protein 1 isoform 1	6.01395	down	chr2	-	9545814	9563643
TCONS_00004691	XLOC_001338	3.07859	up	LincRNAs identified by Cabili et al	291	chr2	+	9708628	9712850	upstream	NM_022334	ITGB1BP1	integrin beta-1-binding protein 1 isoform 2	5.36959	down	chr2	-	9545814	9563643
TCONS_00004770	XLOC_001453	2.28642	up	LincRNAs identified by Cabili et al	494	chr2	+	45401106	45402546	downstream	NM_018079	SRBD1	S1 RNA-binding domain-containing protein 1	3.26594	up	chr2	-	45615818	45838433
TCONS_00004858	XLOC_001591	2.0773	down	LincRNAs identified by Cabili et al	407	chr2	+	101356495	101357675	downstream	NM_001099693	RPL31	60S ribosomal protein L31 isoform 3	2.28327	up	chr2	+	101618690	101622885
TCONS_00005049	XLOC_001924	2.56134	down	LincRNAs identified by Cabili et al	575	chr2	+	243001270	243002921	upstream	NM_022134	GAL3ST2	galactose-3-O-sulfotransferase 2	2.51662	down	chr2	+	242716239	242743702
TCONS_00005049	XLOC_001924	2.56134	down	LincRNAs identified by Cabili et al	575	chr2	+	243001270	243002921	upstream	NM_152783	D2HGDH	D-2-hydroxyglutarate dehydrogenase, mitochondrial precursor	2.75604	up	chr2	+	242674029	242708231
TCONS_00005049	XLOC_001924	2.56134	down	LincRNAs identified by Cabili et al	575	chr2	+	243001270	243002921	upstream	NM_173821	CXXC11	CXXC-type zinc finger protein 11	3.06456	up	chr2	+	242811885	242815482
TCONS_00005104	XLOC_002010	2.04788	up	LincRNAs identified by Cabili et al	1326	chr2	-	20737348	20739861	downstream	NM_004040	RHOB	rho-related GTP-binding protein RhoB precursor	2.62077	down	chr2	+	20646834	20649201
TCONS_00005104	XLOC_002010	2.04788	up	LincRNAs identified by Cabili et al	1326	chr2	-	20737348	20739861	upstream	NM_182828	GDF7	growth/differentiation factor 7 preproprotein	2.23398	down	chr2	+	20866423	20871250
TCONS_00005168	XLOC_002128	5.51476	down	LincRNAs identified by Cabili et al	1334	chr2	-	64747475	64751427	downstream	NM_014181	LGALSL	galectin-related protein	4.51063	down	chr2	+	64681326	64688517
TCONS_00005194	XLOC_002197	2.56488	down	LincRNAs identified by Cabili et al	282	chr2	-	88436734	88438049	downstream	NM_001443	FABP1	fatty acid-binding protein, liver	156.689	down	chr2	-	88422507	88427650
TCONS_00005314	XLOC_002461	2.42822	up	LincRNAs identified by Cabili et al	791	chr2	-	201979496	201980387	downstream	NM_001142356	NIF3L1	NIF3-like protein 1 isoform 3	2.97113	up	chr2	+	201756640	201768655
TCONS_00005314	XLOC_002461	2.42822	up	LincRNAs identified by Cabili et al	791	chr2	-	201979496	201980387	downstream	NM_001207068	BZW1	basic leucine zipper and W2 domain-containing protein 1 isoform 2	2.6677	down	chr2	+	201677055	201686966
TCONS_00005314	XLOC_002461	2.42822	up	LincRNAs identified by Cabili et al	791	chr2	-	201979496	201980387	downstream	NM_173822	FAM126B	protein FAM126B	2.38855	up	chr2	-	201838440	201936392
TCONS_00005314	XLOC_002461	2.42822	up	LincRNAs identified by Cabili et al	791	chr2	-	201979496	201980387	upstream	NM_001127184	CFLAR	CASP8 and FADD-like apoptosis regulator isoform 2	3.89993	up	chr2	+	201980876	202006323
TCONS_00005314	XLOC_002461	2.42822	up	LincRNAs identified by Cabili et al	791	chr2	-	201979496	201980387	upstream	NM_003879	CFLAR	CASP8 and FADD-like apoptosis regulator isoform 1	3.0411	up	chr2	+	201980876	202037411
TCONS_00005314	XLOC_002461	2.42822	up	LincRNAs identified by Cabili et al	791	chr2	-	201979496	201980387	upstream	NM_032977	CASP10	caspase-10 isoform 1 preproprotein	4.42266	up	chr2	+	202047620	202086383
TCONS_00005314	XLOC_002461	2.42822	up	LincRNAs identified by Cabili et al	791	chr2	-	201979496	201980387	upstream	NM_033355	CASP8	caspase-8 isoform B precursor	3.09561	up	chr2	+	202098165	202152434
TCONS_00005314	XLOC_002461	2.42822	up	LincRNAs identified by Cabili et al	791	chr2	-	201979496	201980387	upstream	NM_033358	CASP8	caspase-8 isoform E	3.01328	up	chr2	+	202098165	202146638
TCONS_00005360	XLOC_002543	3.22238	down	LincRNAs identified by Cabili et al	715	chr2	-	241320859	241322761	downstream	ENST00000307266	MYEOV2	myeloma overexpressed 2 [Source:HGNC Symbol;Acc:21314]	3.11859	up	chr2	-	241065979	241075764
TCONS_00005360	XLOC_002543	3.22238	down	LincRNAs identified by Cabili et al	715	chr2	-	241320859	241322761	upstream	ENST00000391984	CAPN10	calpain 10 [Source:HGNC Symbol;Acc:1477]	2.14214	down	chr2	+	241526132	241538526
TCONS_00005711	XLOC_002993	5.87458	up	LincRNAs identified by Cabili et al	204	chr3	+	195311255	195327734	downstream	NM_001098516	MUC20	mucin-20 isoform S	2.26994	up	chr3	+	195451097	195464540
TCONS_00005711	XLOC_002993	5.87458	up	LincRNAs identified by Cabili et al	204	chr3	+	195311255	195327734	downstream	NM_004532	MUC4	mucin-4 isoform d precursor	2.41797	up	chr3	-	195473637	195538844
TCONS_00005948	XLOC_002578	2.79226	up	LincRNAs identified by Cabili et al	275	chr3	+	12916996	12918609	upstream	NM_018306	TMEM40	transmembrane protein 40	3.3407	down	chr3	-	12775391	12800808
TCONS_00005971	XLOC_002602	3.81397	up	LincRNAs identified by Cabili et al	638	chr3	+	27754618	27755413	upstream	NM_003615	SLC4A7	sodium bicarbonate cotransporter 3 isoform a	2.61289	down	chr3	-	27414211	27498245
TCONS_00005992	XLOC_002617	4.29777	up	LincRNAs identified by Cabili et al	1569	chr3	+	39246725	39252892	downstream	NM_001171174	CX3CR1	CX3C chemokine receptor 1 isoform a	20.911	up	chr3	-	39304984	39323226
TCONS_00005992	XLOC_002617	4.29777	up	LincRNAs identified by Cabili et al	1569	chr3	+	39246725	39252892	downstream	NM_001337	CX3CR1	CX3C chemokine receptor 1 isoform b	2.54382	up	chr3	-	39304984	39321527
TCONS_00005996	XLOC_002621	3.50253	up	LincRNAs identified by Cabili et al	542	chr3	+	40684764	40685532	upstream	ENST00000520737	ZNF619	zinc finger protein 619 [Source:HGNC Symbol;Acc:26910]	3.45223	up	chr3	+	40518632	40530069
TCONS_00005996	XLOC_002621	3.50253	up	LincRNAs identified by Cabili et al	542	chr3	+	40684764	40685532	upstream	NM_001034996	RPL14	60S ribosomal protein L14	2.52849	down	chr3	+	40498829	40503863
TCONS_00005996	XLOC_002621	3.50253	up	LincRNAs identified by Cabili et al	542	chr3	+	40684764	40685532	upstream	NM_001145082	ZNF619	zinc finger protein 619 isoform 1	2.33908	up	chr3	+	40518603	40531728
TCONS_00006032	XLOC_002673	7.6817	up	LincRNAs identified by Cabili et al	361	chr3	+	57957603	57970238	downstream	NM_001164317	FLNB	filamin-B isoform 1	2.60917	up	chr3	+	57994126	58157982
TCONS_00006032	XLOC_002673	7.6817	up	LincRNAs identified by Cabili et al	361	chr3	+	57957603	57970238	downstream	NM_001164318	FLNB	filamin-B isoform 3	2.17918	down	chr3	+	57994126	58157982
TCONS_00006032	XLOC_002673	7.6817	up	LincRNAs identified by Cabili et al	361	chr3	+	57957603	57970238	downstream	NM_001164319	FLNB	filamin-B isoform 4	2.50631	down	chr3	+	57994126	58157982
TCONS_00006033	XLOC_002674	2.64737	down	LincRNAs identified by Cabili et al	751	chr3	+	58165850	58173195	downstream	ENST00000302746	PDHB	pyruvate dehydrogenase (lipoamide) beta [Source:HGNC Symbol;Acc:8808]	2.2115	down	chr3	-	58413356	58419579
TCONS_00006033	XLOC_002674	2.64737	down	LincRNAs identified by Cabili et al	751	chr3	+	58165850	58173195	upstream	NM_001164317	FLNB	filamin-B isoform 1	2.60917	up	chr3	+	57994126	58157982
TCONS_00006033	XLOC_002674	2.64737	down	LincRNAs identified by Cabili et al	751	chr3	+	58165850	58173195	upstream	NM_001164318	FLNB	filamin-B isoform 3	2.17918	down	chr3	+	57994126	58157982
TCONS_00006033	XLOC_002674	2.64737	down	LincRNAs identified by Cabili et al	751	chr3	+	58165850	58173195	upstream	NM_001164319	FLNB	filamin-B isoform 4	2.50631	down	chr3	+	57994126	58157982
TCONS_00006091	XLOC_002701	2.41259	up	LincRNAs identified by Cabili et al	811	chr3	+	71834485	71835668	upstream	NM_018971	GPR27	probable G-protein coupled receptor 27	2.26281	down	chr3	+	71803200	71804328
TCONS_00006091	XLOC_002701	2.41259	up	LincRNAs identified by Cabili et al	811	chr3	+	71834485	71835668	upstream	NM_032682	FOXP1	forkhead box protein P1 isoform 1	2.3472	up	chr3	-	71003864	71633140
TCONS_00006092	XLOC_002701	2.02134	down	LincRNAs identified by Cabili et al	466	chr3	+	71835019	71835668	upstream	NM_018971	GPR27	probable G-protein coupled receptor 27	2.26281	down	chr3	+	71803200	71804328
TCONS_00006092	XLOC_002701	2.02134	down	LincRNAs identified by Cabili et al	466	chr3	+	71835019	71835668	upstream	NM_032682	FOXP1	forkhead box protein P1 isoform 1	2.3472	up	chr3	-	71003864	71633140
TCONS_00006101	XLOC_002712	2.04157	down	LincRNAs identified by Cabili et al	411	chr3	+	75606222	75608398	downstream	ENST00000422325	ZNF717	zinc finger protein 717 [Source:HGNC Symbol;Acc:29448]	2.39675	up	chr3	-	75786028	75834255
TCONS_00006108	XLOC_002718	4.82102	down	LincRNAs identified by Cabili et al	774	chr3	+	81255528	81258035	downstream	NM_000158	GBE1	1,4-alpha-glucan-branching enzyme	3.20051	down	chr3	-	81538849	81810950
TCONS_00006125	XLOC_002727	4.05624	up	LincRNAs identified by Cabili et al	3270	chr3	+	88387590	88517304	upstream	NM_018293	ZNF654	zinc finger protein 654	2.38734	up	chr3	+	88188261	88193814
TCONS_00006148	XLOC_002749	2.43472	down	LincRNAs identified by Cabili et al	3023	chr3	+	107853893	107857879	downstream	ENST00000264538	IFT57	intraflagellar transport 57 homolog (Chlamydomonas) [Source:HGNC Symbol;Acc:17367]	4.19966	up	chr3	-	107879658	107941417
TCONS_00006148	XLOC_002749	2.43472	down	LincRNAs identified by Cabili et al	3023	chr3	+	107853893	107857879	upstream	NM_001777	CD47	leukocyte surface antigen CD47 isoform 1 precursor	2.99586	up	chr3	-	107761940	107809935
TCONS_00006148	XLOC_002749	2.43472	down	LincRNAs identified by Cabili et al	3023	chr3	+	107853893	107857879	upstream	NM_198793	CD47	leukocyte surface antigen CD47 isoform 2 precursor	2.23367	up	chr3	-	107761940	107809935
TCONS_00006193	XLOC_002791	2.23898	up	LincRNAs identified by Cabili et al	1481	chr3	+	124780921	124782903	upstream	ENST00000311127	HEG1	HEG homolog 1 (zebrafish) [Source:HGNC Symbol;Acc:29227]	2.29028	up	chr3	-	124684553	124774802
TCONS_00006195	XLOC_002792	2.63582	up	LincRNAs identified by Cabili et al	607	chr3	+	125366454	125369330	downstream	NM_001015050	ALG1L	putative glycosyltransferase ALG1-like isoform 2	2.36778	down	chr3	-	125648117	125655887
TCONS_00006196	XLOC_002793	5.12969	up	LincRNAs identified by Cabili et al	355	chr3	+	125485333	125505694	downstream	NM_001008487	SLC41A3	solute carrier family 41 member 3 isoform 4	2.43787	down	chr3	-	125725199	125775618
TCONS_00006196	XLOC_002793	5.12969	up	LincRNAs identified by Cabili et al	355	chr3	+	125485333	125505694	downstream	NM_001015050	ALG1L	putative glycosyltransferase ALG1-like isoform 2	2.36778	down	chr3	-	125648117	125655887
TCONS_00006203	XLOC_002798	9.69937	up	LincRNAs identified by Cabili et al	682	chr3	+	126011602	126013479	downstream	NM_001040653	ZXDC	zinc finger protein ZXDC isoform 2	2.04092	down	chr3	-	126169958	126194762
TCONS_00006203	XLOC_002798	9.69937	up	LincRNAs identified by Cabili et al	682	chr3	+	126011602	126013479	downstream	NM_001165974	UROC1	urocanate hydratase isoform 2	2.6804	up	chr3	-	126200007	126236616
TCONS_00006203	XLOC_002798	9.69937	up	LincRNAs identified by Cabili et al	682	chr3	+	126011602	126013479	downstream	NM_014079	KLF15	Krueppel-like factor 15	2.04646	up	chr3	-	126061477	126076236
TCONS_00006203	XLOC_002798	9.69937	up	LincRNAs identified by Cabili et al	682	chr3	+	126011602	126013479	upstream	NM_001008487	SLC41A3	solute carrier family 41 member 3 isoform 4	2.43787	down	chr3	-	125725199	125775618
TCONS_00006206	XLOC_002801	2.17865	up	LincRNAs identified by Cabili et al	353	chr3	+	126392789	126394236	downstream	NM_032343	CHCHD6	coiled-coil-helix-coiled-coil-helix domain-containing protein 6, mitochondrial	2.40124	down	chr3	+	126423062	126679263
TCONS_00006206	XLOC_002801	2.17865	up	LincRNAs identified by Cabili et al	353	chr3	+	126392789	126394236	upstream	NM_001040653	ZXDC	zinc finger protein ZXDC isoform 2	2.04092	down	chr3	-	126169958	126194762
TCONS_00006206	XLOC_002801	2.17865	up	LincRNAs identified by Cabili et al	353	chr3	+	126392789	126394236	upstream	NM_001165974	UROC1	urocanate hydratase isoform 2	2.6804	up	chr3	-	126200007	126236616
TCONS_00006248	XLOC_002841	2.1655	up	LincRNAs identified by Cabili et al	731	chr3	+	141570620	141580150	upstream	NM_006506	RASA2	ras GTPase-activating protein 2	2.19764	up	chr3	+	141205925	141331197
TCONS_00006262	XLOC_002865	2.01508	up	LincRNAs identified by Cabili et al	819	chr3	+	148942374	148944122	downstream	NM_001184723	TM4SF18	transmembrane 4 L6 family member 18	4.09623	up	chr3	-	149036284	149051259
TCONS_00006262	XLOC_002865	2.01508	up	LincRNAs identified by Cabili et al	819	chr3	+	148942374	148944122	downstream	NM_014220	TM4SF1	transmembrane 4 L6 family member 1	2.32726	up	chr3	-	149086804	149095568
TCONS_00006262	XLOC_002865	2.01508	up	LincRNAs identified by Cabili et al	819	chr3	+	148942374	148944122	upstream	NM_000096	CP	ceruloplasmin precursor	8.50656	up	chr3	-	148890289	148939832
TCONS_00006331	XLOC_002951	2.95019	up	LincRNAs identified by Cabili et al	672	chr3	+	184429981	184433265	upstream	NM_022149	MAGEF1	melanoma-associated antigen F1	3.95838	up	chr3	-	184428154	184429836
TCONS_00006332	XLOC_002952	4.40061	up	LincRNAs identified by Cabili et al	637	chr3	+	184433379	184477461	upstream	NM_022149	MAGEF1	melanoma-associated antigen F1	3.95838	up	chr3	-	184428154	184429836
TCONS_00006333	XLOC_002952	8.7602	down	LincRNAs identified by Cabili et al	1649	chr3	+	184433598	184457421	upstream	NM_022149	MAGEF1	melanoma-associated antigen F1	3.95838	up	chr3	-	184428154	184429836
TCONS_00006338	XLOC_002953	5.29455	up	LincRNAs identified by Cabili et al	578	chr3	+	184491163	184494210	upstream	NM_022149	MAGEF1	melanoma-associated antigen F1	3.95838	up	chr3	-	184428154	184429836
TCONS_00006344	XLOC_002960	2.73637	up	LincRNAs identified by Cabili et al	1109	chr3	+	186210911	186212820	downstream	ENST00000265029	FETUB	fetuin B [Source:HGNC Symbol;Acc:3658]	5.92527	up	chr3	+	186358148	186370797
TCONS_00006344	XLOC_002960	2.73637	up	LincRNAs identified by Cabili et al	1109	chr3	+	186210911	186212820	downstream	NM_000893	KNG1	kininogen-1 isoform 2 precursor	2.56899	down	chr3	+	186435097	186462199
TCONS_00006344	XLOC_002960	2.73637	up	LincRNAs identified by Cabili et al	1109	chr3	+	186210911	186212820	downstream	NM_001622	AHSG	alpha-2-HS-glycoprotein preproprotein	7.55311	down	chr3	+	186330849	186339107
TCONS_00006344	XLOC_002960	2.73637	up	LincRNAs identified by Cabili et al	1109	chr3	+	186210911	186212820	downstream	NM_017541	CRYGS	beta-crystallin S	2.2229	up	chr3	-	186256231	186262167
TCONS_00006344	XLOC_002960	2.73637	up	LincRNAs identified by Cabili et al	1109	chr3	+	186210911	186212820	upstream	NM_001080744	DGKG	diacylglycerol kinase gamma isoform 2	2.05204	down	chr3	-	185864989	186080023
TCONS_00006371	XLOC_002987	3.16312	up	LincRNAs identified by Cabili et al	666	chr3	+	194566645	194567366	downstream	NM_152531	XXYLT1	xyloside xylosyltransferase 1	2.67203	down	chr3	-	194789012	194991895
TCONS_00006446	XLOC_003052	3.70473	down	LincRNAs identified by Cabili et al	540	chr3	-	13691791	13695286	downstream	NM_001004019	FBLN2	fibulin-2 isoform a precursor	3.95889	up	chr3	+	13590624	13679922
TCONS_00006528	XLOC_003153	3.19348	down	LincRNAs identified by Cabili et al	553	chr3	-	67291604	67292386	upstream	NM_001177599	SUCLG2	succinyl-CoA ligase [GDP-forming] subunit beta, mitochondrial isoform 1 precursor	5.6018	up	chr3	-	67410883	67705038
TCONS_00006552	XLOC_003175	2.24808	up	LincRNAs identified by Cabili et al	809	chr3	-	86254390	86271969	downstream	NM_001167675	CADM2	cell adhesion molecule 2 isoform 2 precursor	2.25951	up	chr3	+	85008132	86123579
TCONS_00006602	XLOC_003209	2.0866	up	LincRNAs identified by Cabili et al	695	chr3	-	107757246	107758725	downstream	NM_001142568	BBX	HMG box transcription factor BBX isoform 1	2.77633	up	chr3	+	107241782	107530049
TCONS_00006602	XLOC_003209	2.0866	up	LincRNAs identified by Cabili et al	695	chr3	-	107757246	107758725	upstream	ENST00000264538	IFT57	intraflagellar transport 57 homolog (Chlamydomonas) [Source:HGNC Symbol;Acc:17367]	4.19966	up	chr3	-	107879658	107941417
TCONS_00006602	XLOC_003209	2.0866	up	LincRNAs identified by Cabili et al	695	chr3	-	107757246	107758725	upstream	NM_001777	CD47	leukocyte surface antigen CD47 isoform 1 precursor	2.99586	up	chr3	-	107761940	107809935
TCONS_00006602	XLOC_003209	2.0866	up	LincRNAs identified by Cabili et al	695	chr3	-	107757246	107758725	upstream	NM_198793	CD47	leukocyte surface antigen CD47 isoform 2 precursor	2.23367	up	chr3	-	107761940	107809935
TCONS_00006632	XLOC_003234	2.75494	down	LincRNAs identified by Cabili et al	1076	chr3	-	125984828	125994041	downstream	NM_001008487	SLC41A3	solute carrier family 41 member 3 isoform 4	2.43787	down	chr3	-	125725199	125775618
TCONS_00006632	XLOC_003234	2.75494	down	LincRNAs identified by Cabili et al	1076	chr3	-	125984828	125994041	upstream	NM_001040653	ZXDC	zinc finger protein ZXDC isoform 2	2.04092	down	chr3	-	126169958	126194762
TCONS_00006632	XLOC_003234	2.75494	down	LincRNAs identified by Cabili et al	1076	chr3	-	125984828	125994041	upstream	NM_001165974	UROC1	urocanate hydratase isoform 2	2.6804	up	chr3	-	126200007	126236616
TCONS_00006632	XLOC_003234	2.75494	down	LincRNAs identified by Cabili et al	1076	chr3	-	125984828	125994041	upstream	NM_014079	KLF15	Krueppel-like factor 15	2.04646	up	chr3	-	126061477	126076236
TCONS_00006665	XLOC_003261	3.17639	down	LincRNAs identified by Cabili et al	3360	chr3	-	134042591	134059334	upstream	NM_178554	KY	kyphoscoliosis peptidase	2.73573	up	chr3	-	134318764	134369864
TCONS_00006666	XLOC_003262	2.97495	down	LincRNAs identified by Cabili et al	943	chr3	-	134294593	134299804	upstream	NM_178554	KY	kyphoscoliosis peptidase	2.73573	up	chr3	-	134318764	134369864
TCONS_00006684	XLOC_003286	8.3198	up	LincRNAs identified by Cabili et al	409	chr3	-	151256967	151318744	upstream	NM_001086	AADAC	arylacetamide deacetylase	2.31585	down	chr3	+	151531860	151546276
TCONS_00006684	XLOC_003286	8.3198	up	LincRNAs identified by Cabili et al	409	chr3	-	151256967	151318744	upstream	NM_033050	SUCNR1	succinate receptor 1	4.8019	up	chr3	+	151591430	151599876
TCONS_00006684	XLOC_003286	8.3198	up	LincRNAs identified by Cabili et al	409	chr3	-	151256967	151318744	upstream	NM_207365	AADACL2	arylacetamide deacetylase-like 2 precursor	3.01208	up	chr3	+	151451703	151475556
TCONS_00006707	XLOC_003322	2.3327	up	LincRNAs identified by Cabili et al	335	chr3	-	168746749	168749572	upstream	ENST00000264674	MECOM	MDS1 and EVI1 complex locus [Source:HGNC Symbol;Acc:3498]	2.3411	down	chr3	-	168801286	168864093
TCONS_00006707	XLOC_003322	2.3327	up	LincRNAs identified by Cabili et al	335	chr3	-	168746749	168749572	upstream	ENST00000392736	MECOM	MDS1 and EVI1 complex locus [Source:HGNC Symbol;Acc:3498]	2.95881	up	chr3	-	168801286	168864093
TCONS_00006733	XLOC_003371	2.78336	up	LincRNAs identified by Cabili et al	367	chr3	-	190500011	190500863	upstream	NM_001146686	GMNC	geminin coiled-coil domain-containing protein 1	2.06863	down	chr3	-	190570525	190580465
TCONS_00006770	XLOC_003405	4.19492	up	LincRNAs identified by Cabili et al	487	chr3	-	197363225	197364301	upstream	ENST00000428395	FYTTD1	forty-two-three domain containing 1 [Source:HGNC Symbol;Acc:25407]	2.40627	up	chr3	+	197476423	197511317
TCONS_00006821	XLOC_002630	3.69059	up	LincRNAs identified by Cabili et al	920	chr3	+	44465601	44470995	downstream	NM_001024855	ZNF197	zinc finger protein 197 isoform 2	2.26751	up	chr3	+	44666510	44689963
TCONS_00006852	XLOC_002653	2.05551	up	LincRNAs identified by Cabili et al	383	chr3	+	52279001	52279536	downstream	NM_001122870	PPM1M	protein phosphatase 1M isoform b	2.60877	down	chr3	+	52280185	52284615
TCONS_00006852	XLOC_002653	2.05551	up	LincRNAs identified by Cabili et al	383	chr3	+	52279001	52279536	downstream	NM_001144951	GLYCTK	glycerate kinase isoform 2	2.14998	down	chr3	+	52321835	52327021
TCONS_00006852	XLOC_002653	2.05551	up	LincRNAs identified by Cabili et al	383	chr3	+	52279001	52279536	upstream	NM_000666	ACY1	aminoacylase-1 isoform a	2.87537	down	chr3	+	52017299	52023218
TCONS_00006852	XLOC_002653	2.05551	up	LincRNAs identified by Cabili et al	383	chr3	+	52279001	52279536	upstream	NM_001003931	PARP3	poly [ADP-ribose] polymerase 3 isoform a	4.11255	up	chr3	+	51976360	51982883
TCONS_00006852	XLOC_002653	2.05551	up	LincRNAs identified by Cabili et al	383	chr3	+	52279001	52279536	upstream	NM_001161580	POC1A	POC1 centriolar protein homolog A isoform 2	2.45221	up	chr3	-	52109248	52188706
TCONS_00006852	XLOC_002653	2.05551	up	LincRNAs identified by Cabili et al	383	chr3	+	52279001	52279536	upstream	NM_033008	PCBP4	poly(rC)-binding protein 4 isoform c	3.4597	up	chr3	-	51991469	52001482
TCONS_00006852	XLOC_002653	2.05551	up	LincRNAs identified by Cabili et al	383	chr3	+	52279001	52279536	upstream	NM_080865	GPR62	probable G-protein coupled receptor 62	2.84577	up	chr3	+	51989329	51991520
TCONS_00006867	XLOC_002675	3.33558	down	LincRNAs identified by Cabili et al	266	chr3	+	58468995	58470480	upstream	ENST00000302746	PDHB	pyruvate dehydrogenase (lipoamide) beta [Source:HGNC Symbol;Acc:8808]	2.2115	down	chr3	-	58413356	58419579
TCONS_00006894	XLOC_002710	3.02117	down	LincRNAs identified by Cabili et al	441	chr3	+	75485366	75488988	downstream	ENST00000422325	ZNF717	zinc finger protein 717 [Source:HGNC Symbol;Acc:29448]	2.39675	up	chr3	-	75786028	75834255
TCONS_00006909	XLOC_002727	2.62376	up	LincRNAs identified by Cabili et al	425	chr3	+	88387572	88431938	upstream	NM_018293	ZNF654	zinc finger protein 654	2.38734	up	chr3	+	88188261	88193814
TCONS_00006917	XLOC_002730	2.68809	up	LincRNAs identified by Cabili et al	308	chr3	+	96336526	96337039	downstream	NM_001080448	EPHA6	ephrin type-A receptor 6 isoform a	2.04542	up	chr3	+	96533424	97467786
TCONS_00006919	XLOC_002730	2.28255	down	LincRNAs identified by Cabili et al	393	chr3	+	96336528	96337035	downstream	NM_001080448	EPHA6	ephrin type-A receptor 6 isoform a	2.04542	up	chr3	+	96533424	97467786
TCONS_00006930	XLOC_002759	5.24245	up	LincRNAs identified by Cabili et al	6675	chr3	+	112315409	112322287	downstream	NM_199511	CCDC80	coiled-coil domain-containing protein 80 precursor	3.88775	up	chr3	-	112323408	112359977
TCONS_00006930	XLOC_002759	5.24245	up	LincRNAs identified by Cabili et al	6675	chr3	+	112315409	112322287	upstream	NM_001004196	CD200	OX-2 membrane glycoprotein isoform b	2.4373	down	chr3	+	112051915	112081658
TCONS_00007003	XLOC_002865	8.55464	up	LincRNAs identified by Cabili et al	363	chr3	+	148943133	148944127	downstream	NM_001184723	TM4SF18	transmembrane 4 L6 family member 18	4.09623	up	chr3	-	149036284	149051259
TCONS_00007003	XLOC_002865	8.55464	up	LincRNAs identified by Cabili et al	363	chr3	+	148943133	148944127	downstream	NM_014220	TM4SF1	transmembrane 4 L6 family member 1	2.32726	up	chr3	-	149086804	149095568
TCONS_00007003	XLOC_002865	8.55464	up	LincRNAs identified by Cabili et al	363	chr3	+	148943133	148944127	upstream	NM_000096	CP	ceruloplasmin precursor	8.50656	up	chr3	-	148890289	148939832
TCONS_00007010	XLOC_002880	2.4033	up	LincRNAs identified by Cabili et al	256	chr3	+	153069867	153075032	upstream	NM_002886	RAP2B	ras-related protein Rap-2b	3.26542	down	chr3	+	152880028	152886263
TCONS_00007052	XLOC_002952	2.42357	down	LincRNAs identified by Cabili et al	555	chr3	+	184433592	184445372	upstream	NM_022149	MAGEF1	melanoma-associated antigen F1	3.95838	up	chr3	-	184428154	184429836
TCONS_00007118	XLOC_003052	3.93965	down	LincRNAs identified by Cabili et al	565	chr3	-	13691791	13695339	downstream	NM_001004019	FBLN2	fibulin-2 isoform a precursor	3.95889	up	chr3	+	13590624	13679922
TCONS_00007175	XLOC_003130	2.84649	up	LincRNAs identified by Cabili et al	933	chr3	-	53119105	53120125	downstream	NM_001166449	ITIH4	inter-alpha-trypsin inhibitor heavy chain H4 isoform 2 precursor	2.0865	up	chr3	-	52847005	52864717
TCONS_00007175	XLOC_003130	2.84649	up	LincRNAs identified by Cabili et al	933	chr3	-	53119105	53120125	downstream	NM_002215	ITIH1	inter-alpha-trypsin inhibitor heavy chain H1 isoform a precursor	2.95292	down	chr3	+	52811601	52826084
TCONS_00007239	XLOC_003221	3.35865	down	LincRNAs identified by Cabili et al	790	chr3	-	113432277	113433137	downstream	NM_001009899	KIAA2018	basic helix-loop-helix domain-containing protein KIAA2018	2.00518	up	chr3	-	113367232	113415493
TCONS_00007239	XLOC_003221	3.35865	down	LincRNAs identified by Cabili et al	790	chr3	-	113432277	113433137	upstream	NM_001690	ATP6V1A	V-type proton ATPase catalytic subunit A	2.55816	up	chr3	+	113465865	113530905
TCONS_00007239	XLOC_003221	3.35865	down	LincRNAs identified by Cabili et al	790	chr3	-	113432277	113433137	upstream	NM_173570	ZDHHC23	probable palmitoyltransferase ZDHHC23	2.53545	up	chr3	+	113666747	113681827
TCONS_00007278	XLOC_003284	3.09343	down	LincRNAs identified by Cabili et al	1084	chr3	-	150452162	150456770	downstream	NM_032025	EIF2A	eukaryotic translation initiation factor 2A	15.371	up	chr3	+	150264573	150303803
TCONS_00007280	XLOC_003284	5.07701	up	LincRNAs identified by Cabili et al	777	chr3	-	150452255	150455302	downstream	NM_032025	EIF2A	eukaryotic translation initiation factor 2A	15.371	up	chr3	+	150264573	150303803
TCONS_00007353	XLOC_003397	2.51621	up	LincRNAs identified by Cabili et al	5855	chr3	-	195725734	195731964	downstream	NM_001098516	MUC20	mucin-20 isoform S	2.26994	up	chr3	+	195451097	195464540
TCONS_00007353	XLOC_003397	2.51621	up	LincRNAs identified by Cabili et al	5855	chr3	-	195725734	195731964	downstream	NM_004532	MUC4	mucin-4 isoform d precursor	2.41797	up	chr3	-	195473637	195538844
TCONS_00007353	XLOC_003397	2.51621	up	LincRNAs identified by Cabili et al	5855	chr3	-	195725734	195731964	upstream	NM_005017	PCYT1A	choline-phosphate cytidylyltransferase A	2.2111	up	chr3	-	195965252	196014584
TCONS_00007353	XLOC_003397	2.51621	up	LincRNAs identified by Cabili et al	5855	chr3	-	195725734	195731964	upstream	NM_152672	SLC51A	organic solute transporter subunit alpha	2.5504	down	chr3	+	195943382	195960301
TCONS_00007353	XLOC_003397	2.51621	up	LincRNAs identified by Cabili et al	5855	chr3	-	195725734	195731964	upstream	NM_152773	TCTEX1D2	tctex1 domain-containing protein 2	6.21278	down	chr3	-	196018089	196045165
TCONS_00007459	XLOC_003427	2.22106	up	LincRNAs identified by Cabili et al	486	chr4	+	3546452	3547393	upstream	NM_002337	LRPAP1	alpha-2-macroglobulin receptor-associated protein precursor	2.81403	down	chr4	-	3505323	3534224
TCONS_00007603	XLOC_003661	2.12056	up	LincRNAs identified by Cabili et al	805	chr4	+	119348947	119350584	downstream	NM_020961	METTL14	methyltransferase-like protein 14	3.76414	up	chr4	+	119606573	119632077
TCONS_00007688	XLOC_003808	8.07796	up	LincRNAs identified by Cabili et al	9047	chr4	+	185427281	185436808	downstream	ENST00000308394	CASP3	caspase 3, apoptosis-related cysteine peptidase [Source:HGNC Symbol;Acc:1504]	5.1401	up	chr4	-	185548849	185570629
TCONS_00007688	XLOC_003808	8.07796	up	LincRNAs identified by Cabili et al	9047	chr4	+	185427281	185436808	downstream	NM_001995	ACSL1	long-chain-fatty-acid--CoA ligase 1	5.2761	up	chr4	-	185676748	185747215
TCONS_00007955	XLOC_003422	2.39048	down	LincRNAs identified by Cabili et al	5977	chr4	+	1548568	1555291	downstream	NM_006527	SLBP	histone RNA hairpin-binding protein	2.32358	up	chr4	-	1694526	1714030
TCONS_00007955	XLOC_003422	2.39048	down	LincRNAs identified by Cabili et al	5977	chr4	+	1548568	1555291	upstream	NM_020894	UVSSA	UV-stimulated scaffold protein A	3.27111	down	chr4	+	1341103	1381837
TCONS_00007958	XLOC_003430	3.51912	up	LincRNAs identified by Cabili et al	565	chr4	+	3641196	3643784	upstream	NM_002337	LRPAP1	alpha-2-macroglobulin receptor-associated protein precursor	2.81403	down	chr4	-	3505323	3534224
TCONS_00008003	XLOC_003469	2.07495	down	LincRNAs identified by Cabili et al	345	chr4	+	16321721	16357365	downstream	NM_001130834	LDB2	LIM domain-binding protein 2 isoform b	3.07483	down	chr4	-	16503164	16900424
TCONS_00008003	XLOC_003469	2.07495	down	LincRNAs identified by Cabili et al	345	chr4	+	16321721	16357365	upstream	NM_001145848	PROM1	prominin-1 isoform 2 precursor	25.7759	down	chr4	-	15969848	16085623
TCONS_00008017	XLOC_003482	3.27118	up	LincRNAs identified by Cabili et al	720	chr4	+	26789736	26790828	downstream	ENST00000382009	STIM2	stromal interaction molecule 2 [Source:HGNC Symbol;Acc:19205]	2.64668	up	chr4	+	26862312	27027003
TCONS_00008017	XLOC_003482	3.27118	up	LincRNAs identified by Cabili et al	720	chr4	+	26789736	26790828	downstream	NM_001169117	STIM2	stromal interaction molecule 2 isoform 3 precursor	2.68729	up	chr4	+	26862312	27027003
TCONS_00008303	XLOC_003752	31.7998	down	LincRNAs identified by Cabili et al	1019	chr4	+	156881331	156895608	upstream	NM_000857	GUCY1B3	guanylate cyclase soluble subunit beta-1	4.06397	up	chr4	+	156680125	156728783
TCONS_00008303	XLOC_003752	31.7998	down	LincRNAs identified by Cabili et al	1019	chr4	+	156881331	156895608	upstream	NM_001130682	GUCY1A3	guanylate cyclase soluble subunit alpha-3 isoform A	7.8767	up	chr4	+	156587861	156658214
TCONS_00008303	XLOC_003752	31.7998	down	LincRNAs identified by Cabili et al	1019	chr4	+	156881331	156895608	upstream	NM_001130687	GUCY1A3	guanylate cyclase soluble subunit alpha-3 isoform D	13.4951	up	chr4	+	156587861	156643721
TCONS_00008303	XLOC_003752	31.7998	down	LincRNAs identified by Cabili et al	1019	chr4	+	156881331	156895608	upstream	NM_001334	CTSO	cathepsin O preproprotein	2.77157	up	chr4	-	156845269	156875048
TCONS_00008327	XLOC_003782	2.28147	down	LincRNAs identified by Cabili et al	4154	chr4	+	174428626	174434499	downstream	NM_021973	HAND2	heart- and neural crest derivatives-expressed protein 2	2.46119	down	chr4	-	174447651	174451378
TCONS_00008359	XLOC_003809	2.32206	up	LincRNAs identified by Cabili et al	4109	chr4	+	185748077	185769013	upstream	ENST00000308394	CASP3	caspase 3, apoptosis-related cysteine peptidase [Source:HGNC Symbol;Acc:1504]	5.1401	up	chr4	-	185548849	185570629
TCONS_00008359	XLOC_003809	2.32206	up	LincRNAs identified by Cabili et al	4109	chr4	+	185748077	185769013	upstream	NM_001995	ACSL1	long-chain-fatty-acid--CoA ligase 1	5.2761	up	chr4	-	185676748	185747215
TCONS_00008392	XLOC_003842	2.83818	down	LincRNAs identified by Cabili et al	966	chr4	+	190598740	190600367	downstream	NM_004477	FRG1	protein FRG1	2.96329	down	chr4	+	190861973	190884359
TCONS_00008419	XLOC_003874	6.54265	up	LincRNAs identified by Cabili et al	1944	chr4	-	8160851	8166042	upstream	NM_152544	TRMT44	probable tRNA (uracil-O(2)-)-methyltransferase	3.71929	up	chr4	+	8442531	8478282
TCONS_00008443	XLOC_003894	2.59249	up	LincRNAs identified by Cabili et al	518	chr4	-	15852162	15857611	downstream	NM_001775	CD38	ADP-ribosyl cyclase 1	356.525	up	chr4	+	15779930	15850706
TCONS_00008443	XLOC_003894	2.59249	up	LincRNAs identified by Cabili et al	518	chr4	-	15852162	15857611	upstream	NM_001145848	PROM1	prominin-1 isoform 2 precursor	25.7759	down	chr4	-	15969848	16085623
TCONS_00008443	XLOC_003894	2.59249	up	LincRNAs identified by Cabili et al	518	chr4	-	15852162	15857611	upstream	NM_005130	FGFBP1	fibroblast growth factor-binding protein 1 precursor	2.8958	down	chr4	-	15937192	15940363
TCONS_00008501	XLOC_003973	7.17694	up	LincRNAs identified by Cabili et al	593	chr4	-	69610450	69616639	downstream	NM_001077	UGT2B17	UDP-glucuronosyltransferase 2B17 precursor	2.17476	up	chr4	-	69402902	69434245
TCONS_00008505	XLOC_003985	3.2905	down	LincRNAs identified by Cabili et al	242	chr4	-	76103903	76105665	upstream	NM_001008925	RCHY1	RING finger and CHY zinc finger domain-containing protein 1 isoform 2	2.70447	up	chr4	-	76404246	76439640
TCONS_00008530	XLOC_004017	3.03038	up	LincRNAs identified by Cabili et al	890	chr4	-	90507066	90623525	upstream	NM_007351	MMRN1	multimerin-1 precursor	2.08886	up	chr4	+	90816051	90875780
TCONS_00008643	XLOC_004156	2.39905	up	LincRNAs identified by Cabili et al	613	chr4	-	171196395	171201364	downstream	ENST00000393704	MFAP3L	microfibrillar-associated protein 3-like [Source:HGNC Symbol;Acc:29083]	2.29738	up	chr4	-	170907747	170924935
TCONS_00008643	XLOC_004156	2.39905	up	LincRNAs identified by Cabili et al	613	chr4	-	171196395	171201364	downstream	NM_016228	AADAT	kynurenine/alpha-aminoadipate aminotransferase, mitochondrial	5.96443	up	chr4	-	170981372	171011183
TCONS_00008649	XLOC_004165	5.59683	up	LincRNAs identified by Cabili et al	706	chr4	-	174284954	174291194	upstream	NM_021973	HAND2	heart- and neural crest derivatives-expressed protein 2	2.46119	down	chr4	-	174447651	174451378
TCONS_00008690	XLOC_004205	17.9799	up	LincRNAs identified by Cabili et al	1614	chr4	-	185289625	185303530	upstream	ENST00000308394	CASP3	caspase 3, apoptosis-related cysteine peptidase [Source:HGNC Symbol;Acc:1504]	5.1401	up	chr4	-	185548849	185570629
TCONS_00008691	XLOC_004205	3.75561	up	LincRNAs identified by Cabili et al	722	chr4	-	185290346	185303524	upstream	ENST00000308394	CASP3	caspase 3, apoptosis-related cysteine peptidase [Source:HGNC Symbol;Acc:1504]	5.1401	up	chr4	-	185548849	185570629
TCONS_00008930	XLOC_003772	2.78095	down	LincRNAs identified by Cabili et al	695	chr4	+	170861983	170862789	downstream	ENST00000393704	MFAP3L	microfibrillar-associated protein 3-like [Source:HGNC Symbol;Acc:29083]	2.29738	up	chr4	-	170907747	170924935
TCONS_00008930	XLOC_003772	2.78095	down	LincRNAs identified by Cabili et al	695	chr4	+	170861983	170862789	downstream	NM_016228	AADAT	kynurenine/alpha-aminoadipate aminotransferase, mitochondrial	5.96443	up	chr4	-	170981372	171011183
TCONS_00008952	XLOC_003811	4.52197	up	LincRNAs identified by Cabili et al	254	chr4	+	185882456	185883921	downstream	NM_031953	SNX25	sorting nexin-25	2.14749	down	chr4	+	186131283	186285120
TCONS_00008952	XLOC_003811	4.52197	up	LincRNAs identified by Cabili et al	254	chr4	+	185882456	185883921	upstream	NM_001995	ACSL1	long-chain-fatty-acid--CoA ligase 1	5.2761	up	chr4	-	185676748	185747215
TCONS_00009013	XLOC_003863	2.58953	down	LincRNAs identified by Cabili et al	649	chr4	-	4562270	4577618	upstream	NM_002448	MSX1	homeobox protein MSX-1	2.01785	down	chr4	+	4861391	4865660
TCONS_00009014	XLOC_003863	3.27137	up	LincRNAs identified by Cabili et al	803	chr4	-	4562270	4577618	upstream	NM_002448	MSX1	homeobox protein MSX-1	2.01785	down	chr4	+	4861391	4865660
TCONS_00009184	XLOC_004198	3.88695	up	LincRNAs identified by Cabili et al	798	chr4	-	184254815	184255706	upstream	NM_017632	CDKN2AIP	CDKN2A-interacting protein	2.41917	up	chr4	+	184365788	184369049
TCONS_00009838	XLOC_004254	2.11501	up	LincRNAs identified by Cabili et al	992	chr5	+	2560107	2561410	downstream	NM_178569	C5orf38	protein CEI precursor	2.16873	up	chr5	+	2752261	2755511
TCONS_00009859	XLOC_004271	3.8782	up	LincRNAs identified by Cabili et al	607	chr5	+	6586436	6587959	upstream	NM_001145161	UBE2QL1	ubiquitin-conjugating enzyme E2Q-like protein 1	2.09736	down	chr5	+	6448735	6496834
TCONS_00010006	XLOC_004443	2.05197	up	LincRNAs identified by Cabili et al	523	chr5	+	81190737	81196638	downstream	NM_001131028	ATG10	ubiquitin-like-conjugating enzyme ATG10	4.44431	up	chr5	+	81267843	81551216
TCONS_00010054	XLOC_004502	3.20255	down	LincRNAs identified by Cabili et al	471	chr5	+	108804804	108812483	upstream	NM_005246	FER	tyrosine-protein kinase Fer	2.9875	up	chr5	+	108083522	108523373
TCONS_00010063	XLOC_004515	2.29593	down	LincRNAs identified by Cabili et al	1298	chr5	+	115074781	115092222	upstream	NM_001164468	TMED7-TICAM2	TRAM adaptor with GOLD domain isoform 1 precursor	5.777	up	chr5	-	114914338	114961876
TCONS_00010063	XLOC_004515	2.29593	down	LincRNAs identified by Cabili et al	1298	chr5	+	115074781	115092222	upstream	NM_001164469	TMED7-TICAM2	TRAM adaptor with GOLD domain isoform 2 precursor	2.37091	up	chr5	-	114914338	114961876
TCONS_00010063	XLOC_004515	2.29593	down	LincRNAs identified by Cabili et al	1298	chr5	+	115074781	115092222	upstream	NM_021649	TICAM2	TIR domain-containing adapter molecule 2	2.18938	up	chr5	-	114914338	114938176
TCONS_00010083	XLOC_004540	2.55268	down	LincRNAs identified by Cabili et al	344	chr5	+	126565032	126567810	downstream	NM_032446	MEGF10	multiple epidermal growth factor-like domains protein 10 precursor	2.08843	up	chr5	+	126626455	126796910
TCONS_00010087	XLOC_004546	3.66257	up	LincRNAs identified by Cabili et al	284	chr5	+	130355645	130364020	downstream	NM_020240	CDC42SE2	CDC42 small effector protein 2	3.53375	up	chr5	+	130599701	130730382
TCONS_00010139	XLOC_004600	3.92512	up	LincRNAs identified by Cabili et al	591	chr5	+	149083584	149101072	downstream	NM_133263	PPARGC1B	peroxisome proliferator-activated receptor gamma coactivator 1-beta isoform 1	2.01747	up	chr5	+	149109814	149234585
TCONS_00010140	XLOC_004603	5.76257	down	LincRNAs identified by Cabili et al	223	chr5	+	149810791	149821794	downstream	NM_001025071	RPS14	40S ribosomal protein S14	3.31416	up	chr5	-	149823791	149829319
TCONS_00010140	XLOC_004603	5.76257	down	LincRNAs identified by Cabili et al	223	chr5	+	149810791	149821794	upstream	ENST00000230671	SLC6A7	solute carrier family 6 (neurotransmitter transporter, L-proline), member 7 [Source:HGNC Symbol;Acc:11054]	2.70322	up	chr5	+	149569519	149590635
TCONS_00010140	XLOC_004603	5.76257	down	LincRNAs identified by Cabili et al	223	chr5	+	149810791	149821794	upstream	NM_000356	TCOF1	treacle protein isoform b	2.75437	down	chr5	+	149737201	149779871
TCONS_00010140	XLOC_004603	5.76257	down	LincRNAs identified by Cabili et al	223	chr5	+	149810791	149821794	upstream	NM_001135245	TCOF1	treacle protein isoform f	2.86042	down	chr5	+	149737201	149779871
TCONS_00010140	XLOC_004603	5.76257	down	LincRNAs identified by Cabili et al	223	chr5	+	149810791	149821794	upstream	NM_002609	PDGFRB	platelet-derived growth factor receptor beta precursor	3.8688	up	chr5	-	149493401	149535422
TCONS_00010145	XLOC_004612	4.77668	down	LincRNAs identified by Cabili et al	362	chr5	+	154496131	154499168	upstream	NM_001014990	MRPL22	39S ribosomal protein L22, mitochondrial isoform b	4.81677	up	chr5	+	154320632	154348971
TCONS_00010172	XLOC_004635	2.58351	down	LincRNAs identified by Cabili et al	1125	chr5	+	172199210	172205344	downstream	NM_001168394	CREBRF	CREB3 regulatory factor isoform 2	4.10858	up	chr5	+	172483354	172519333
TCONS_00010172	XLOC_004635	2.58351	down	LincRNAs identified by Cabili et al	1125	chr5	+	172199210	172205344	downstream	NM_153607	CREBRF	CREB3 regulatory factor isoform 1	3.18102	up	chr5	+	172483354	172566291
TCONS_00010227	XLOC_004693	2.92299	up	LincRNAs identified by Cabili et al	375	chr5	-	553526	554002	upstream	NM_024786	ZDHHC11	probable palmitoyltransferase ZDHHC11	2.1981	up	chr5	-	795719	851101
TCONS_00010234	XLOC_004700	2.43281	down	LincRNAs identified by Cabili et al	1647	chr5	-	1042002	1043709	downstream	NM_023924	BRD9	bromodomain-containing protein 9 isoform 1	2.18423	down	chr5	-	863849	892939
TCONS_00010234	XLOC_004700	2.43281	down	LincRNAs identified by Cabili et al	1647	chr5	-	1042002	1043709	downstream	NM_024786	ZDHHC11	probable palmitoyltransferase ZDHHC11	2.1981	up	chr5	-	795719	851101
TCONS_00010234	XLOC_004700	2.43281	down	LincRNAs identified by Cabili et al	1647	chr5	-	1042002	1043709	upstream	NM_198253	TERT	telomerase reverse transcriptase isoform 1	2.98257	down	chr5	-	1253286	1295162
TCONS_00010239	XLOC_004700	2.94058	down	LincRNAs identified by Cabili et al	1175	chr5	-	1045830	1047475	downstream	NM_023924	BRD9	bromodomain-containing protein 9 isoform 1	2.18423	down	chr5	-	863849	892939
TCONS_00010239	XLOC_004700	2.94058	down	LincRNAs identified by Cabili et al	1175	chr5	-	1045830	1047475	downstream	NM_024786	ZDHHC11	probable palmitoyltransferase ZDHHC11	2.1981	up	chr5	-	795719	851101
TCONS_00010239	XLOC_004700	2.94058	down	LincRNAs identified by Cabili et al	1175	chr5	-	1045830	1047475	upstream	NM_198253	TERT	telomerase reverse transcriptase isoform 1	2.98257	down	chr5	-	1253286	1295162
TCONS_00010258	XLOC_004724	2.77162	up	LincRNAs identified by Cabili et al	231	chr5	-	6359188	6362527	upstream	NM_001145161	UBE2QL1	ubiquitin-conjugating enzyme E2Q-like protein 1	2.09736	down	chr5	+	6448735	6496834
TCONS_00010297	XLOC_004775	2.18697	down	LincRNAs identified by Cabili et al	528	chr5	-	34651581	34652810	upstream	NM_001145522	RAI14	ankycorbin isoform b	3.09707	down	chr5	+	34656432	34832717
TCONS_00010297	XLOC_004775	2.18697	down	LincRNAs identified by Cabili et al	528	chr5	-	34651581	34652810	upstream	NM_001145525	RAI14	ankycorbin isoform d	5.78754	up	chr5	+	34684611	34832717
TCONS_00010297	XLOC_004775	2.18697	down	LincRNAs identified by Cabili et al	528	chr5	-	34651581	34652810	upstream	NM_015577	RAI14	ankycorbin isoform a	2.15975	down	chr5	+	34656432	34832717
TCONS_00010338	XLOC_004827	3.96566	up	LincRNAs identified by Cabili et al	933	chr5	-	54913806	54916463	downstream	NM_176895	PPAP2A	lipid phosphate phosphohydrolase 1 isoform 2	4.64757	up	chr5	-	54720682	54830873
TCONS_00010351	XLOC_004841	6.47252	up	LincRNAs identified by Cabili et al	559	chr5	-	60617325	60618438	downstream	NM_174889	NDUFAF2	mimitin, mitochondrial	2.79739	down	chr5	+	60240955	60448864
TCONS_00010375	XLOC_004878	2.29222	up	LincRNAs identified by Cabili et al	588	chr5	-	72236630	72251181	downstream	NM_002270	TNPO1	transportin-1 isoform 1	2.00978	down	chr5	+	72112417	72210215
TCONS_00010375	XLOC_004878	2.29222	up	LincRNAs identified by Cabili et al	588	chr5	-	72236630	72251181	upstream	NM_001146032	FCHO2	FCH domain only protein 2 isoform b	2.47205	up	chr5	+	72251807	72386349
TCONS_00010375	XLOC_004878	2.29222	up	LincRNAs identified by Cabili et al	588	chr5	-	72236630	72251181	upstream	NM_001161342	TMEM171	transmembrane protein 171 isoform 2	6.9508	up	chr5	+	72416387	72427644
TCONS_00010375	XLOC_004878	2.29222	up	LincRNAs identified by Cabili et al	588	chr5	-	72236630	72251181	upstream	NM_153217	TMEM174	transmembrane protein 174	2.00349	up	chr5	+	72469022	72470970
TCONS_00010375	XLOC_004878	2.29222	up	LincRNAs identified by Cabili et al	588	chr5	-	72236630	72251181	upstream	NM_173490	TMEM171	transmembrane protein 171 isoform 1	4.11846	up	chr5	+	72416387	72427644
TCONS_00010456	XLOC_004975	11.4786	down	LincRNAs identified by Cabili et al	277	chr5	-	122081290	122082649	downstream	NM_005460	SNCAIP	synphilin-1 isoform 1	2.55943	up	chr5	+	121647819	121799794
TCONS_00010456	XLOC_004975	11.4786	down	LincRNAs identified by Cabili et al	277	chr5	-	122081290	122082649	upstream	NM_003100	SNX2	sorting nexin-2	2.38378	down	chr5	+	122110749	122165802
TCONS_00010468	XLOC_004988	2.90067	up	LincRNAs identified by Cabili et al	311	chr5	-	126564398	126565505	upstream	NM_032446	MEGF10	multiple epidermal growth factor-like domains protein 10 precursor	2.08843	up	chr5	+	126626455	126796910
TCONS_00010530	XLOC_005050	2.11335	up	LincRNAs identified by Cabili et al	1355	chr5	-	149016982	149020628	downstream	NM_001146337	AFAP1L1	actin filament-associated protein 1-like 1 isoform 2	8.31275	down	chr5	+	148651400	148721367
TCONS_00010530	XLOC_005050	2.11335	up	LincRNAs identified by Cabili et al	1355	chr5	-	149016982	149020628	downstream	NM_152406	AFAP1L1	actin filament-associated protein 1-like 1 isoform 1	5.77254	down	chr5	+	148651400	148721367
TCONS_00010530	XLOC_005050	2.11335	up	LincRNAs identified by Cabili et al	1355	chr5	-	149016982	149020628	upstream	NM_133263	PPARGC1B	peroxisome proliferator-activated receptor gamma coactivator 1-beta isoform 1	2.01747	up	chr5	+	149109814	149234585
TCONS_00010540	XLOC_005067	2.19169	up	LincRNAs identified by Cabili et al	989	chr5	-	161336940	161350712	downstream	NM_000811	GABRA6	gamma-aminobutyric acid receptor subunit alpha-6 precursor	2.03386	down	chr5	+	161112657	161129598
TCONS_00010540	XLOC_005067	2.19169	up	LincRNAs identified by Cabili et al	989	chr5	-	161336940	161350712	upstream	NM_198903	GABRG2	gamma-aminobutyric acid receptor subunit gamma-2 isoform 3 precursor	3.05352	up	chr5	+	161494647	161582545
TCONS_00010575	XLOC_005099	2.0234	up	LincRNAs identified by Cabili et al	3031	chr5	-	177387461	177391278	upstream	NM_001034833	NHP2	H/ACA ribonucleoprotein complex subunit 2 isoform b	2.87611	down	chr5	-	177576464	177580961
TCONS_00010575	XLOC_005099	2.0234	up	LincRNAs identified by Cabili et al	3031	chr5	-	177387461	177391278	upstream	NM_015111	N4BP3	NEDD4-binding protein 3	3.7283	up	chr5	+	177540555	177553107
TCONS_00010581	XLOC_005110	2.67631	up	LincRNAs identified by Cabili et al	2482	chr5	-	180253815	180259101	downstream	ENST00000261937	FLT4	fms-related tyrosine kinase 4 [Source:HGNC Symbol;Acc:3767]	2.41191	up	chr5	-	180028505	180076624
TCONS_00010581	XLOC_005110	2.67631	up	LincRNAs identified by Cabili et al	2482	chr5	-	180253815	180259101	downstream	NM_052863	SCGB3A1	secretoglobin family 3A member 1 precursor	2.05323	up	chr5	-	180017104	180018487
TCONS_00010581	XLOC_005110	2.67631	up	LincRNAs identified by Cabili et al	2482	chr5	-	180253815	180259101	upstream	ENST00000231229	BTNL8	butyrophilin-like 8 [Source:HGNC Symbol;Acc:26131]	2.34345	up	chr5	+	180326076	180377906
TCONS_00010581	XLOC_005110	2.67631	up	LincRNAs identified by Cabili et al	2482	chr5	-	180253815	180259101	upstream	ENST00000329365	OR2V1	olfactory receptor, family 2, subfamily V, member 1 [Source:HGNC Symbol;Acc:8280]	2.11414	down	chr5	-	180551356	180552304
TCONS_00010581	XLOC_005110	2.67631	up	LincRNAs identified by Cabili et al	2482	chr5	-	180253815	180259101	upstream	NM_001159708	BTNL8	butyrophilin-like protein 8 isoform 4 precursor	4.10354	up	chr5	+	180326076	180377906
TCONS_00010581	XLOC_005110	2.67631	up	LincRNAs identified by Cabili et al	2482	chr5	-	180253815	180259101	upstream	NM_001159709	BTNL8	butyrophilin-like protein 8 isoform 5	7.12967	up	chr5	+	180326076	180377906
TCONS_00010585	XLOC_005110	11.1782	up	LincRNAs identified by Cabili et al	2306	chr5	-	180253954	180259036	downstream	ENST00000261937	FLT4	fms-related tyrosine kinase 4 [Source:HGNC Symbol;Acc:3767]	2.41191	up	chr5	-	180028505	180076624
TCONS_00010585	XLOC_005110	11.1782	up	LincRNAs identified by Cabili et al	2306	chr5	-	180253954	180259036	downstream	NM_052863	SCGB3A1	secretoglobin family 3A member 1 precursor	2.05323	up	chr5	-	180017104	180018487
TCONS_00010585	XLOC_005110	11.1782	up	LincRNAs identified by Cabili et al	2306	chr5	-	180253954	180259036	upstream	ENST00000231229	BTNL8	butyrophilin-like 8 [Source:HGNC Symbol;Acc:26131]	2.34345	up	chr5	+	180326076	180377906
TCONS_00010585	XLOC_005110	11.1782	up	LincRNAs identified by Cabili et al	2306	chr5	-	180253954	180259036	upstream	ENST00000329365	OR2V1	olfactory receptor, family 2, subfamily V, member 1 [Source:HGNC Symbol;Acc:8280]	2.11414	down	chr5	-	180551356	180552304
TCONS_00010585	XLOC_005110	11.1782	up	LincRNAs identified by Cabili et al	2306	chr5	-	180253954	180259036	upstream	NM_001159708	BTNL8	butyrophilin-like protein 8 isoform 4 precursor	4.10354	up	chr5	+	180326076	180377906
TCONS_00010585	XLOC_005110	11.1782	up	LincRNAs identified by Cabili et al	2306	chr5	-	180253954	180259036	upstream	NM_001159709	BTNL8	butyrophilin-like protein 8 isoform 5	7.12967	up	chr5	+	180326076	180377906
TCONS_00010607	XLOC_004256	2.44429	up	LincRNAs identified by Cabili et al	3209	chr5	+	2928737	2934283	upstream	NM_178569	C5orf38	protein CEI precursor	2.16873	up	chr5	+	2752261	2755511
TCONS_00010741	XLOC_004475	2.49515	down	LincRNAs identified by Cabili et al	1185	chr5	+	92906434	92907726	downstream	NM_001163418	FAM172A	protein FAM172A isoform 3	2.20592	up	chr5	-	92953430	93447404
TCONS_00010744	XLOC_004475	2.40209	down	LincRNAs identified by Cabili et al	787	chr5	+	92908359	92909384	downstream	NM_001163418	FAM172A	protein FAM172A isoform 3	2.20592	up	chr5	-	92953430	93447404
TCONS_00010755	XLOC_004495	2.08754	up	LincRNAs identified by Cabili et al	498	chr5	+	102001933	102058026	downstream	NM_000919	PAM	peptidyl-glycine alpha-amidating monooxygenase isoform a preproprotein	2.09724	up	chr5	+	102201526	102366808
TCONS_00010755	XLOC_004495	2.08754	up	LincRNAs identified by Cabili et al	498	chr5	+	102001933	102058026	downstream	NM_138766	PAM	peptidyl-glycine alpha-amidating monooxygenase isoform b preproprotein	2.36383	up	chr5	+	102201526	102366808
TCONS_00010755	XLOC_004495	2.08754	up	LincRNAs identified by Cabili et al	498	chr5	+	102001933	102058026	downstream	NM_138822	PAM	peptidyl-glycine alpha-amidating monooxygenase isoform d preproprotein	2.13871	up	chr5	+	102201526	102366808
TCONS_00010755	XLOC_004495	2.08754	up	LincRNAs identified by Cabili et al	498	chr5	+	102001933	102058026	upstream	NM_173488	SLCO6A1	solute carrier organic anion transporter family member 6A1	2.41541	up	chr5	-	101707651	101834720
TCONS_00010774	XLOC_004517	5.44862	down	LincRNAs identified by Cabili et al	592	chr5	+	115292238	115294320	downstream	NM_016144	COMMD10	COMM domain-containing protein 10	2.69986	down	chr5	+	115420726	115628978
TCONS_00010823	XLOC_004621	3.58364	down	LincRNAs identified by Cabili et al	521	chr5	+	159003853	159012827	upstream	NM_002187	IL12B	interleukin-12 subunit beta precursor	3.61759	up	chr5	-	158741790	158757481
TCONS_00010823	XLOC_004621	3.58364	down	LincRNAs identified by Cabili et al	521	chr5	+	159003853	159012827	upstream	NM_145049	UBLCP1	ubiquitin-like domain-containing CTD phosphatase 1	2.09846	down	chr5	+	158690088	158713048
TCONS_00010837	XLOC_004644	2.50933	down	LincRNAs identified by Cabili et al	328	chr5	+	173205285	173220851	downstream	ENST00000340147	C5orf47	chromosome 5 open reading frame 47 [Source:HGNC Symbol;Acc:27026]	5.44026	down	chr5	+	173416161	173433143
TCONS_00010940	XLOC_004850	6.53522	down	LincRNAs identified by Cabili et al	2189	chr5	-	65643589	65736315	upstream	NM_198828	MAST4	microtubule-associated serine/threonine-protein kinase 4 isoform b	2.65224	down	chr5	+	65892175	66282351
TCONS_00010941	XLOC_004850	5.63845	down	LincRNAs identified by Cabili et al	2294	chr5	-	65643589	65736315	upstream	NM_198828	MAST4	microtubule-associated serine/threonine-protein kinase 4 isoform b	2.65224	down	chr5	+	65892175	66282351
TCONS_00011228	XLOC_005806	2.29567	up	LincRNAs identified by Cabili et al	1339	chr6	-	112221561	112230600	downstream	NM_153047	FYN	tyrosine-protein kinase Fyn isoform b	2.2044	down	chr6	-	111981534	112041265
TCONS_00011439	XLOC_005592	2.10832	up	LincRNAs identified by Cabili et al	3273	chr6	-	5031989	5054657	downstream	NM_004824	CDYL	chromodomain Y-like protein isoform a	2.22097	up	chr6	+	4776679	4955778
TCONS_00011439	XLOC_005592	2.10832	up	LincRNAs identified by Cabili et al	3273	chr6	-	5031989	5054657	upstream	ENST00000405617	PPP1R3G	protein phosphatase 1, regulatory subunit 3G [Source:HGNC Symbol;Acc:14945]	3.48738	down	chr6	+	5085719	5087455
TCONS_00011439	XLOC_005592	2.10832	up	LincRNAs identified by Cabili et al	3273	chr6	-	5031989	5054657	upstream	ENST00000500576	LYRM4	LYR motif containing 4 [Source:HGNC Symbol;Acc:21365]	2.21226	up	chr6	-	5186833	5261172
TCONS_00011706	XLOC_005185	2.93075	up	LincRNAs identified by Cabili et al	412	chr6	+	16150993	16153073	downstream	ENST00000259727	GMPR	guanosine monophosphate reductase [Source:HGNC Symbol;Acc:4376]	2.43049	up	chr6	+	16238810	16295780
TCONS_00011716	XLOC_005194	29.7373	up	LincRNAs identified by Cabili et al	2001	chr6	+	20321340	20333471	downstream	NM_017774	CDKAL1	threonylcarbamoyladenosine tRNA methylthiotransferase	3.51576	up	chr6	+	20534687	21232634
TCONS_00011751	XLOC_005214	2.15726	up	LincRNAs identified by Cabili et al	619	chr6	+	26680951	26687938	upstream	ENST00000244519	BTN3A3	butyrophilin, subfamily 3, member A3 [Source:HGNC Symbol;Acc:1140]	25.6765	up	chr6	+	26440699	26453643
TCONS_00011751	XLOC_005214	2.15726	up	LincRNAs identified by Cabili et al	619	chr6	+	26680951	26687938	upstream	NM_001145008	BTN3A1	butyrophilin subfamily 3 member A1 isoform c precursor	2.73592	up	chr6	+	26402464	26415444
TCONS_00011751	XLOC_005214	2.15726	up	LincRNAs identified by Cabili et al	619	chr6	+	26680951	26687938	upstream	NM_001145009	BTN3A1	butyrophilin subfamily 3 member A1 isoform d precursor	2.00787	up	chr6	+	26402464	26415444
TCONS_00011751	XLOC_005214	2.15726	up	LincRNAs identified by Cabili et al	619	chr6	+	26680951	26687938	upstream	NM_006995	BTN2A2	butyrophilin subfamily 2 member A2 isoform a precursor	2.53975	up	chr6	+	26383328	26395100
TCONS_00011751	XLOC_005214	2.15726	up	LincRNAs identified by Cabili et al	619	chr6	+	26680951	26687938	upstream	NM_181531	BTN2A2	butyrophilin subfamily 2 member A2 isoform b precursor	2.09471	up	chr6	+	26383328	26395100
TCONS_00011751	XLOC_005214	2.15726	up	LincRNAs identified by Cabili et al	619	chr6	+	26680951	26687938	upstream	NM_197974	BTN3A3	butyrophilin subfamily 3 member A3 isoform b	10.6339	up	chr6	+	26440699	26453643
TCONS_00011758	XLOC_005220	3.20973	up	LincRNAs identified by Cabili et al	319	chr6	+	27677988	27680876	downstream	ENST00000244623	OR2B6	olfactory receptor, family 2, subfamily B, member 6 [Source:HGNC Symbol;Acc:8241]	5.07276	up	chr6	+	27925018	27925960
TCONS_00011758	XLOC_005220	3.20973	up	LincRNAs identified by Cabili et al	319	chr6	+	27677988	27680876	downstream	ENST00000303806	HIST1H2BO	histone cluster 1, H2bo [Source:HGNC Symbol;Acc:4758]	3.14707	up	chr6	+	27861202	27861669
TCONS_00011758	XLOC_005220	3.20973	up	LincRNAs identified by Cabili et al	319	chr6	+	27677988	27680876	downstream	ENST00000331442	HIST1H1B	histone cluster 1, H1b [Source:HGNC Symbol;Acc:4719]	4.64433	up	chr6	-	27834569	27835359
TCONS_00011758	XLOC_005220	3.20973	up	LincRNAs identified by Cabili et al	319	chr6	+	27677988	27680876	downstream	ENST00000359611	HIST1H2AM	histone cluster 1, H2am [Source:HGNC Symbol;Acc:4735]	3.7783	up	chr6	-	27860476	27860963
TCONS_00011758	XLOC_005220	3.20973	up	LincRNAs identified by Cabili et al	319	chr6	+	27677988	27680876	downstream	ENST00000369163	HIST1H3H	histone cluster 1, H3h [Source:HGNC Symbol;Acc:4775]	2.07029	up	chr6	+	27777841	27778314
TCONS_00011758	XLOC_005220	3.20973	up	LincRNAs identified by Cabili et al	319	chr6	+	27677988	27680876	downstream	ENST00000377401	HIST1H2BL	histone cluster 1, H2bl [Source:HGNC Symbol;Acc:4748]	4.13748	up	chr6	-	27775256	27775709
TCONS_00011758	XLOC_005220	3.20973	up	LincRNAs identified by Cabili et al	319	chr6	+	27677988	27680876	downstream	ENST00000396980	HIST1H2BN	histone cluster 1, H2bn [Source:HGNC Symbol;Acc:4749]	2.17886	up	chr6	+	27806439	27806888
TCONS_00011760	XLOC_005221	2.16609	up	LincRNAs identified by Cabili et al	1475	chr6	+	27728355	27730863	downstream	ENST00000244623	OR2B6	olfactory receptor, family 2, subfamily B, member 6 [Source:HGNC Symbol;Acc:8241]	5.07276	up	chr6	+	27925018	27925960
TCONS_00011760	XLOC_005221	2.16609	up	LincRNAs identified by Cabili et al	1475	chr6	+	27728355	27730863	downstream	ENST00000303806	HIST1H2BO	histone cluster 1, H2bo [Source:HGNC Symbol;Acc:4758]	3.14707	up	chr6	+	27861202	27861669
TCONS_00011760	XLOC_005221	2.16609	up	LincRNAs identified by Cabili et al	1475	chr6	+	27728355	27730863	downstream	ENST00000331442	HIST1H1B	histone cluster 1, H1b [Source:HGNC Symbol;Acc:4719]	4.64433	up	chr6	-	27834569	27835359
TCONS_00011760	XLOC_005221	2.16609	up	LincRNAs identified by Cabili et al	1475	chr6	+	27728355	27730863	downstream	ENST00000359611	HIST1H2AM	histone cluster 1, H2am [Source:HGNC Symbol;Acc:4735]	3.7783	up	chr6	-	27860476	27860963
TCONS_00011760	XLOC_005221	2.16609	up	LincRNAs identified by Cabili et al	1475	chr6	+	27728355	27730863	downstream	ENST00000369163	HIST1H3H	histone cluster 1, H3h [Source:HGNC Symbol;Acc:4775]	2.07029	up	chr6	+	27777841	27778314
TCONS_00011760	XLOC_005221	2.16609	up	LincRNAs identified by Cabili et al	1475	chr6	+	27728355	27730863	downstream	ENST00000377401	HIST1H2BL	histone cluster 1, H2bl [Source:HGNC Symbol;Acc:4748]	4.13748	up	chr6	-	27775256	27775709
TCONS_00011760	XLOC_005221	2.16609	up	LincRNAs identified by Cabili et al	1475	chr6	+	27728355	27730863	downstream	ENST00000396980	HIST1H2BN	histone cluster 1, H2bn [Source:HGNC Symbol;Acc:4749]	2.17886	up	chr6	+	27806439	27806888
TCONS_00011790	XLOC_005264	2.01919	down	LincRNAs identified by Cabili et al	800	chr6	+	34203397	34204471	downstream	NM_001008704	C6orf1	uncharacterized protein C6orf1 precursor	3.23956	up	chr6	-	34214156	34216904
TCONS_00011799	XLOC_005273	2.15297	down	LincRNAs identified by Cabili et al	1194	chr6	+	36084166	36091301	downstream	NM_002754	MAPK13	mitogen-activated protein kinase 13	4.05446	down	chr6	+	36098260	36112301
TCONS_00011799	XLOC_005273	2.15297	down	LincRNAs identified by Cabili et al	1194	chr6	+	36084166	36091301	downstream	NM_016135	ETV7	transcription factor ETV7 isoform 1	16.5903	up	chr6	-	36333970	36355577
TCONS_00011799	XLOC_005273	2.15297	down	LincRNAs identified by Cabili et al	1194	chr6	+	36084166	36091301	upstream	NM_138718	SLC26A8	testis anion transporter 1 isoform b	2.74699	up	chr6	-	35911290	35992277
TCONS_00011816	XLOC_005290	5.24645	up	LincRNAs identified by Cabili et al	386	chr6	+	42423792	42424759	downstream	NM_000322	PRPH2	peripherin-2	3.99189	up	chr6	-	42664332	42690358
TCONS_00011816	XLOC_005290	5.24645	up	LincRNAs identified by Cabili et al	386	chr6	+	42423792	42424759	downstream	NM_001184801	UBR2	E3 ubiquitin-protein ligase UBR2 isoform 2	2.65421	up	chr6	+	42531759	42588089
TCONS_00011816	XLOC_005290	5.24645	up	LincRNAs identified by Cabili et al	386	chr6	+	42423792	42424759	downstream	NM_015255	UBR2	E3 ubiquitin-protein ligase UBR2 isoform 1	2.20382	up	chr6	+	42531759	42661243
TCONS_00011816	XLOC_005290	5.24645	up	LincRNAs identified by Cabili et al	386	chr6	+	42423792	42424759	upstream	NM_000409	GUCA1A	guanylyl cyclase-activating protein 1	8.08718	up	chr6	+	42123143	42147794
TCONS_00011842	XLOC_005326	3.03679	down	LincRNAs identified by Cabili et al	286	chr6	+	53488291	53489514	upstream	NM_001498	GCLC	glutamate--cysteine ligase catalytic subunit isoform a	4.20706	down	chr6	-	53362139	53409927
TCONS_00011842	XLOC_005326	3.03679	down	LincRNAs identified by Cabili et al	286	chr6	+	53488291	53489514	upstream	NM_021814	ELOVL5	elongation of very long chain fatty acids protein 5 isoform 1	2.06198	down	chr6	-	53132195	53213977
TCONS_00011856	XLOC_005347	2.94925	up	LincRNAs identified by Cabili et al	313	chr6	+	74364303	74365877	downstream	NM_001159587	CD109	CD109 antigen isoform 2 precursor	2.96277	down	chr6	+	74405507	74538041
TCONS_00011856	XLOC_005347	2.94925	up	LincRNAs identified by Cabili et al	313	chr6	+	74364303	74365877	downstream	NM_133493	CD109	CD109 antigen isoform 1 precursor	3.71961	down	chr6	+	74405513	74538041
TCONS_00011856	XLOC_005347	2.94925	up	LincRNAs identified by Cabili et al	313	chr6	+	74364303	74365877	upstream	NM_001123226	MTO1	protein MTO1 homolog, mitochondrial isoform c	2.56761	up	chr6	+	74171453	74211179
TCONS_00011856	XLOC_005347	2.94925	up	LincRNAs identified by Cabili et al	313	chr6	+	74364303	74365877	upstream	NM_018665	DDX43	probable ATP-dependent RNA helicase DDX43	6.25335	up	chr6	+	74104284	74127289
TCONS_00011856	XLOC_005347	2.94925	up	LincRNAs identified by Cabili et al	313	chr6	+	74364303	74365877	upstream	NM_138441	MB21D1	protein MB21D1	3.91267	up	chr6	-	74134855	74162043
TCONS_00011906	XLOC_005405	2.63804	up	LincRNAs identified by Cabili et al	345	chr6	+	101410580	101411032	upstream	NM_022091	ASCC3	activating signal cointegrator 1 complex subunit 3 isoform b	2.72193	up	chr6	-	101304178	101329224
TCONS_00011937	XLOC_005448	5.05762	up	LincRNAs identified by Cabili et al	221	chr6	+	119671081	119738843	upstream	NM_024581	FAM184A	protein FAM184A isoform 1	2.5394	up	chr6	-	119280995	119399812
TCONS_00011961	XLOC_005475	6.5616	down	LincRNAs identified by Cabili et al	398	chr6	+	137736805	137739549	upstream	NM_000416	IFNGR1	interferon gamma receptor 1 precursor	3.52373	down	chr6	-	137518620	137540567
TCONS_00011961	XLOC_005475	6.5616	down	LincRNAs identified by Cabili et al	398	chr6	+	137736805	137739549	upstream	NM_181309	IL22RA2	interleukin-22 receptor subunit alpha-2 isoform 2 precursor	2.07263	down	chr6	-	137464956	137494785
TCONS_00011997	XLOC_005511	2.93077	up	LincRNAs identified by Cabili et al	656	chr6	+	155844868	155847204	upstream	ENST00000318981	TIAM2	T-cell lymphoma invasion and metastasis 2 [Source:HGNC Symbol;Acc:11806]	2.53171	down	chr6	+	155411422	155578857
TCONS_00011997	XLOC_005511	2.93077	up	LincRNAs identified by Cabili et al	656	chr6	+	155844868	155847204	upstream	NM_001010927	TIAM2	T-lymphoma invasion and metastasis-inducing protein 2 isoform b	5.69817	up	chr6	+	155538096	155578857
TCONS_00012017	XLOC_005541	5.01413	up	LincRNAs identified by Cabili et al	540	chr6	+	167803649	167804979	upstream	NM_018974	UNC93A	protein unc-93 homolog A isoform 1	4.40698	up	chr6	+	167704802	167729502
TCONS_00012034	XLOC_005567	2.55357	up	LincRNAs identified by Cabili et al	721	chr6	-	277863	286279	upstream	NM_002460	IRF4	interferon regulatory factor 4 isoform 1	8.91199	up	chr6	+	391738	411443
TCONS_00012047	XLOC_005579	2.57615	up	LincRNAs identified by Cabili et al	837	chr6	-	2791141	2822143	upstream	NM_004155	SERPINB9	serpin B9	13.3611	up	chr6	-	2887499	2903546
TCONS_00012047	XLOC_005579	2.57615	up	LincRNAs identified by Cabili et al	837	chr6	-	2791141	2822143	upstream	NM_030666	SERPINB1	leukocyte elastase inhibitor	4.72192	up	chr6	-	2833733	2842081
TCONS_00012054	XLOC_005586	6.23423	up	LincRNAs identified by Cabili et al	281	chr6	-	3925561	3926428	upstream	NM_001085401	C6orf201	uncharacterized protein C6orf201	3.58205	up	chr6	+	4079439	4130999
TCONS_00012054	XLOC_005586	6.23423	up	LincRNAs identified by Cabili et al	281	chr6	-	3925561	3926428	upstream	NM_003913	PRPF4B	serine/threonine-protein kinase PRP4 homolog	2.59737	up	chr6	+	4021568	4065217
TCONS_00012063	XLOC_005592	5.57293	up	LincRNAs identified by Cabili et al	346	chr6	-	5047436	5054329	downstream	NM_004824	CDYL	chromodomain Y-like protein isoform a	2.22097	up	chr6	+	4776679	4955778
TCONS_00012063	XLOC_005592	5.57293	up	LincRNAs identified by Cabili et al	346	chr6	-	5047436	5054329	upstream	ENST00000405617	PPP1R3G	protein phosphatase 1, regulatory subunit 3G [Source:HGNC Symbol;Acc:14945]	3.48738	down	chr6	+	5085719	5087455
TCONS_00012063	XLOC_005592	5.57293	up	LincRNAs identified by Cabili et al	346	chr6	-	5047436	5054329	upstream	ENST00000500576	LYRM4	LYR motif containing 4 [Source:HGNC Symbol;Acc:21365]	2.21226	up	chr6	-	5186833	5261172
TCONS_00012068	XLOC_005595	2.36495	down	LincRNAs identified by Cabili et al	2911	chr6	-	6695013	6739519	downstream	NM_004271	LY86	lymphocyte antigen 86 precursor	2.13053	down	chr6	+	6588933	6655216
TCONS_00012070	XLOC_005595	3.1415	down	LincRNAs identified by Cabili et al	1481	chr6	-	6699945	6711350	downstream	NM_004271	LY86	lymphocyte antigen 86 precursor	2.13053	down	chr6	+	6588933	6655216
TCONS_00012100	XLOC_005629	2.8813	up	LincRNAs identified by Cabili et al	3458	chr6	-	18744006	18757698	downstream	ENST00000259939	RNF144B	ring finger protein 144B [Source:HGNC Symbol;Acc:21578]	11.7902	up	chr6	+	18387580	18469105
TCONS_00012127	XLOC_005657	3.40196	down	LincRNAs identified by Cabili et al	262	chr6	-	27031382	27037234	upstream	NM_005865	PRSS16	thymus-specific serine protease	2.03205	down	chr6	+	27215501	27224399
TCONS_00012127	XLOC_005657	3.40196	down	LincRNAs identified by Cabili et al	262	chr6	-	27031382	27037234	upstream	NM_021064	HIST1H2AG	histone H2A type 1	2.78924	up	chr6	+	27100816	27101314
TCONS_00012135	XLOC_005667	4.02472	up	LincRNAs identified by Cabili et al	459	chr6	-	28996285	29003941	upstream	ENST00000377169	OR2J3	olfactory receptor, family 2, subfamily J, member 3 [Source:HGNC Symbol;Acc:8261]	2.04325	up	chr6	+	29079667	29080603
TCONS_00012135	XLOC_005667	4.02472	up	LincRNAs identified by Cabili et al	459	chr6	-	28996285	29003941	upstream	ENST00000377173	OR2B3	olfactory receptor, family 2, subfamily B, member 3 [Source:HGNC Symbol;Acc:8238]	3.92845	down	chr6	-	29053984	29055090
TCONS_00012167	XLOC_005715	2.54179	down	LincRNAs identified by Cabili et al	631	chr6	-	40847999	40855319	upstream	NM_001159726	TSPO2	translocator protein 2	2.01691	down	chr6	+	41010456	41012076
TCONS_00012167	XLOC_005715	2.54179	down	LincRNAs identified by Cabili et al	631	chr6	-	40847999	40855319	upstream	NM_018965	TREM2	triggering receptor expressed on myeloid cells 2 precursor	4.19685	down	chr6	-	41126245	41130922
TCONS_00012250	XLOC_005807	2.35445	down	LincRNAs identified by Cabili et al	667	chr6	-	112713567	112717490	downstream	NM_001105209	LAMA4	laminin subunit alpha-4 isoform 3 precursor	5.87025	up	chr6	-	112574983	112575917
TCONS_00012271	XLOC_005826	2.07456	up	LincRNAs identified by Cabili et al	435	chr6	-	125633312	125634852	downstream	ENST00000359704	RNF217	ring finger protein 217 [Source:HGNC Symbol;Acc:21487]	2.03922	up	chr6	+	125304513	125404661
TCONS_00012271	XLOC_005826	2.07456	up	LincRNAs identified by Cabili et al	435	chr6	-	125633312	125634852	downstream	ENST00000398153	HDDC2	HD domain containing 2 [Source:HGNC Symbol;Acc:21078]	2.31538	up	chr6	-	125596495	125623282
TCONS_00012271	XLOC_005826	2.07456	up	LincRNAs identified by Cabili et al	435	chr6	-	125633312	125634852	downstream	NM_001003396	TPD52L1	tumor protein D53 isoform 3	2.89448	down	chr6	+	125474878	125584644
TCONS_00012271	XLOC_005826	2.07456	up	LincRNAs identified by Cabili et al	435	chr6	-	125633312	125634852	downstream	NM_001003397	TPD52L1	tumor protein D53 isoform 4	4.89115	up	chr6	+	125474878	125584644
TCONS_00012271	XLOC_005826	2.07456	up	LincRNAs identified by Cabili et al	435	chr6	-	125633312	125634852	downstream	NM_003287	TPD52L1	tumor protein D53 isoform 1	2.59694	down	chr6	+	125474878	125584644
TCONS_00012290	XLOC_005847	4.84438	up	LincRNAs identified by Cabili et al	1278	chr6	-	137992330	137994453	upstream	NM_006290	TNFAIP3	tumor necrosis factor alpha-induced protein 3	5.18965	up	chr6	+	138188324	138204451
TCONS_00012346	XLOC_005899	2.1981	up	LincRNAs identified by Cabili et al	706	chr6	-	159802481	159804337	upstream	NM_000636	SOD2	superoxide dismutase [Mn], mitochondrial isoform A precursor	2.62549	up	chr6	-	160102754	160114353
TCONS_00012346	XLOC_005899	2.1981	up	LincRNAs identified by Cabili et al	706	chr6	-	159802481	159804337	upstream	NM_001024466	SOD2	superoxide dismutase [Mn], mitochondrial isoform B precursor	15.8048	up	chr6	-	160100148	160114353
TCONS_00012372	XLOC_005939	2.13603	up	LincRNAs identified by Cabili et al	4147	chr6	-	169825998	169830792	upstream	NM_018288	PHF10	PHD finger protein 10 isoform a	3.07867	down	chr6	-	170104001	170124106
TCONS_00012439	XLOC_005209	5.58243	down	LincRNAs identified by Cabili et al	676	chr6	+	26331954	26340353	downstream	ENST00000244519	BTN3A3	butyrophilin, subfamily 3, member A3 [Source:HGNC Symbol;Acc:1140]	25.6765	up	chr6	+	26440699	26453643
TCONS_00012439	XLOC_005209	5.58243	down	LincRNAs identified by Cabili et al	676	chr6	+	26331954	26340353	downstream	NM_001145008	BTN3A1	butyrophilin subfamily 3 member A1 isoform c precursor	2.73592	up	chr6	+	26402464	26415444
TCONS_00012439	XLOC_005209	5.58243	down	LincRNAs identified by Cabili et al	676	chr6	+	26331954	26340353	downstream	NM_001145009	BTN3A1	butyrophilin subfamily 3 member A1 isoform d precursor	2.00787	up	chr6	+	26402464	26415444
TCONS_00012439	XLOC_005209	5.58243	down	LincRNAs identified by Cabili et al	676	chr6	+	26331954	26340353	downstream	NM_006995	BTN2A2	butyrophilin subfamily 2 member A2 isoform a precursor	2.53975	up	chr6	+	26383328	26395100
TCONS_00012439	XLOC_005209	5.58243	down	LincRNAs identified by Cabili et al	676	chr6	+	26331954	26340353	downstream	NM_007047	BTN3A2	butyrophilin subfamily 3 member A2 isoform a precursor	3.812	up	chr6	+	26365397	26378548
TCONS_00012439	XLOC_005209	5.58243	down	LincRNAs identified by Cabili et al	676	chr6	+	26331954	26340353	downstream	NM_181531	BTN2A2	butyrophilin subfamily 2 member A2 isoform b precursor	2.09471	up	chr6	+	26383328	26395100
TCONS_00012439	XLOC_005209	5.58243	down	LincRNAs identified by Cabili et al	676	chr6	+	26331954	26340353	downstream	NM_197974	BTN3A3	butyrophilin subfamily 3 member A3 isoform b	10.6339	up	chr6	+	26440699	26453643
TCONS_00012439	XLOC_005209	5.58243	down	LincRNAs identified by Cabili et al	676	chr6	+	26331954	26340353	upstream	ENST00000244601	HIST1H2BG	histone cluster 1, H2bg [Source:HGNC Symbol;Acc:4746]	6.05707	up	chr6	-	26216427	26216872
TCONS_00012439	XLOC_005209	5.58243	down	LincRNAs identified by Cabili et al	676	chr6	+	26331954	26340353	upstream	ENST00000259791	HIST1H2AB	histone cluster 1, H2ab [Source:HGNC Symbol;Acc:4734]	2.61523	down	chr6	-	26033319	26033796
TCONS_00012439	XLOC_005209	5.58243	down	LincRNAs identified by Cabili et al	676	chr6	+	26331954	26340353	upstream	NM_003522	HIST1H2BF	histone H2B type 1-C/E/F/G/I	2.31867	down	chr6	+	26199786	26200216
TCONS_00012439	XLOC_005209	5.58243	down	LincRNAs identified by Cabili et al	676	chr6	+	26331954	26340353	upstream	NM_003540	HIST1H4F	histone H4	2.14742	down	chr6	+	26240653	26241021
TCONS_00012439	XLOC_005209	5.58243	down	LincRNAs identified by Cabili et al	676	chr6	+	26331954	26340353	upstream	NM_003543	HIST1H4H	histone H4	2.02398	up	chr6	-	26285353	26285727
TCONS_00012439	XLOC_005209	5.58243	down	LincRNAs identified by Cabili et al	676	chr6	+	26331954	26340353	upstream	NM_021065	HIST1H2AD	histone H2A type 1-D	4.4679	up	chr6	-	26199011	26199471
TCONS_00012439	XLOC_005209	5.58243	down	LincRNAs identified by Cabili et al	676	chr6	+	26331954	26340353	upstream	NM_138720	HIST1H2BD	histone H2B type 1-D	6.53202	up	chr6	+	26158348	26171576
TCONS_00012439	XLOC_005209	5.58243	down	LincRNAs identified by Cabili et al	676	chr6	+	26331954	26340353	upstream	NM_139003	HFE	hereditary hemochromatosis protein isoform 3 precursor	2.04878	down	chr6	+	26087508	26095469
TCONS_00012439	XLOC_005209	5.58243	down	LincRNAs identified by Cabili et al	676	chr6	+	26331954	26340353	upstream	NM_139008	HFE	hereditary hemochromatosis protein isoform 8 precursor	3.2636	down	chr6	+	26087508	26095469
TCONS_00012442	XLOC_005214	2.46473	down	LincRNAs identified by Cabili et al	280	chr6	+	26674955	26677930	upstream	ENST00000244519	BTN3A3	butyrophilin, subfamily 3, member A3 [Source:HGNC Symbol;Acc:1140]	25.6765	up	chr6	+	26440699	26453643
TCONS_00012442	XLOC_005214	2.46473	down	LincRNAs identified by Cabili et al	280	chr6	+	26674955	26677930	upstream	NM_001145008	BTN3A1	butyrophilin subfamily 3 member A1 isoform c precursor	2.73592	up	chr6	+	26402464	26415444
TCONS_00012442	XLOC_005214	2.46473	down	LincRNAs identified by Cabili et al	280	chr6	+	26674955	26677930	upstream	NM_001145009	BTN3A1	butyrophilin subfamily 3 member A1 isoform d precursor	2.00787	up	chr6	+	26402464	26415444
TCONS_00012442	XLOC_005214	2.46473	down	LincRNAs identified by Cabili et al	280	chr6	+	26674955	26677930	upstream	NM_006995	BTN2A2	butyrophilin subfamily 2 member A2 isoform a precursor	2.53975	up	chr6	+	26383328	26395100
TCONS_00012442	XLOC_005214	2.46473	down	LincRNAs identified by Cabili et al	280	chr6	+	26674955	26677930	upstream	NM_007047	BTN3A2	butyrophilin subfamily 3 member A2 isoform a precursor	3.812	up	chr6	+	26365397	26378548
TCONS_00012442	XLOC_005214	2.46473	down	LincRNAs identified by Cabili et al	280	chr6	+	26674955	26677930	upstream	NM_181531	BTN2A2	butyrophilin subfamily 2 member A2 isoform b precursor	2.09471	up	chr6	+	26383328	26395100
TCONS_00012442	XLOC_005214	2.46473	down	LincRNAs identified by Cabili et al	280	chr6	+	26674955	26677930	upstream	NM_197974	BTN3A3	butyrophilin subfamily 3 member A3 isoform b	10.6339	up	chr6	+	26440699	26453643
TCONS_00012443	XLOC_005214	3.06496	up	LincRNAs identified by Cabili et al	1005	chr6	+	26675224	26688063	upstream	ENST00000244519	BTN3A3	butyrophilin, subfamily 3, member A3 [Source:HGNC Symbol;Acc:1140]	25.6765	up	chr6	+	26440699	26453643
TCONS_00012443	XLOC_005214	3.06496	up	LincRNAs identified by Cabili et al	1005	chr6	+	26675224	26688063	upstream	NM_001145008	BTN3A1	butyrophilin subfamily 3 member A1 isoform c precursor	2.73592	up	chr6	+	26402464	26415444
TCONS_00012443	XLOC_005214	3.06496	up	LincRNAs identified by Cabili et al	1005	chr6	+	26675224	26688063	upstream	NM_001145009	BTN3A1	butyrophilin subfamily 3 member A1 isoform d precursor	2.00787	up	chr6	+	26402464	26415444
TCONS_00012443	XLOC_005214	3.06496	up	LincRNAs identified by Cabili et al	1005	chr6	+	26675224	26688063	upstream	NM_006995	BTN2A2	butyrophilin subfamily 2 member A2 isoform a precursor	2.53975	up	chr6	+	26383328	26395100
TCONS_00012443	XLOC_005214	3.06496	up	LincRNAs identified by Cabili et al	1005	chr6	+	26675224	26688063	upstream	NM_007047	BTN3A2	butyrophilin subfamily 3 member A2 isoform a precursor	3.812	up	chr6	+	26365397	26378548
TCONS_00012443	XLOC_005214	3.06496	up	LincRNAs identified by Cabili et al	1005	chr6	+	26675224	26688063	upstream	NM_181531	BTN2A2	butyrophilin subfamily 2 member A2 isoform b precursor	2.09471	up	chr6	+	26383328	26395100
TCONS_00012443	XLOC_005214	3.06496	up	LincRNAs identified by Cabili et al	1005	chr6	+	26675224	26688063	upstream	NM_197974	BTN3A3	butyrophilin subfamily 3 member A3 isoform b	10.6339	up	chr6	+	26440699	26453643
TCONS_00012608	XLOC_005479	3.17454	up	LincRNAs identified by Cabili et al	1809	chr6	+	138144830	138146734	downstream	NM_006290	TNFAIP3	tumor necrosis factor alpha-induced protein 3	5.18965	up	chr6	+	138188324	138204451
TCONS_00012630	XLOC_005557	5.10556	up	LincRNAs identified by Cabili et al	1127	chr6	+	170340753	170348805	upstream	NM_018288	PHF10	PHD finger protein 10 isoform a	3.07867	down	chr6	-	170104001	170124106
TCONS_00012630	XLOC_005557	5.10556	up	LincRNAs identified by Cabili et al	1127	chr6	+	170340753	170348805	upstream	NM_174910	TCTE3	tctex1 domain-containing protein 3	5.84088	up	chr6	-	170140214	170151638
TCONS_00012640	XLOC_005575	3.49712	up	LincRNAs identified by Cabili et al	871	chr6	-	1323680	1325095	upstream	ENST00000259806	FOXF2	forkhead box F2 [Source:HGNC Symbol;Acc:3810]	2.52223	up	chr6	+	1390068	1395832
TCONS_00012640	XLOC_005575	3.49712	up	LincRNAs identified by Cabili et al	871	chr6	-	1323680	1325095	upstream	NM_001453	FOXC1	forkhead box protein C1	2.54142	up	chr6	+	1610680	1614129
TCONS_00012640	XLOC_005575	3.49712	up	LincRNAs identified by Cabili et al	871	chr6	-	1323680	1325095	upstream	NM_001500	GMDS	GDP-mannose 4,6 dehydratase isoform 1	2.3668	down	chr6	-	1624034	2245868
TCONS_00012649	XLOC_005595	2.20586	down	LincRNAs identified by Cabili et al	525	chr6	-	6700927	6712091	downstream	NM_004271	LY86	lymphocyte antigen 86 precursor	2.13053	down	chr6	+	6588933	6655216
TCONS_00012692	XLOC_005681	3.06684	up	LincRNAs identified by Cabili et al	1884	chr6	-	31447758	31462537	upstream	ENST00000375858	LY6G5C	lymphocyte antigen 6 complex, locus G5C [Source:HGNC Symbol;Acc:13932]	2.35986	up	chr6	-	31644460	31648150
TCONS_00012692	XLOC_005681	3.06684	up	LincRNAs identified by Cabili et al	1884	chr6	-	31447758	31462537	upstream	ENST00000438075	LST1	leukocyte specific transcript 1 [Source:HGNC Symbol;Acc:14189]	2.60427	up	chr6	+	31553955	31556686
TCONS_00012692	XLOC_005681	3.06684	up	LincRNAs identified by Cabili et al	1884	chr6	-	31447758	31462537	upstream	NM_001145466	NCR3	natural cytotoxicity triggering receptor 3 isoform b precursor	2.6949	up	chr6	-	31556659	31560762
TCONS_00012692	XLOC_005681	3.06684	up	LincRNAs identified by Cabili et al	1884	chr6	-	31447758	31462537	upstream	NM_001320	CSNK2B	casein kinase II subunit beta	3.20617	down	chr6	+	31633656	31637843
TCONS_00012692	XLOC_005681	3.06684	up	LincRNAs identified by Cabili et al	1884	chr6	-	31447758	31462537	upstream	NM_002341	LTB	lymphotoxin-beta isoform a	3.17128	up	chr6	-	31548335	31550202
TCONS_00012692	XLOC_005681	3.06684	up	LincRNAs identified by Cabili et al	1884	chr6	-	31447758	31462537	upstream	NM_005931	MICB	MHC class I polypeptide-related sequence B precursor	27.5366	up	chr6	+	31465854	31478901
TCONS_00012692	XLOC_005681	3.06684	up	LincRNAs identified by Cabili et al	1884	chr6	-	31447758	31462537	upstream	NM_013974	DDAH2	N(G),N(G)-dimethylarginine dimethylaminohydrolase 2	3.18548	down	chr6	-	31694816	31698039
TCONS_00012692	XLOC_005681	3.06684	up	LincRNAs identified by Cabili et al	1884	chr6	-	31447758	31462537	upstream	NM_025261	LY6G6C	lymphocyte antigen 6 complex locus protein G6c precursor	3.64732	down	chr6	-	31686424	31689511
TCONS_00012692	XLOC_005681	3.06684	up	LincRNAs identified by Cabili et al	1884	chr6	-	31447758	31462537	upstream	NM_032955	AIF1	allograft inflammatory factor 1 isoform 1	2.66055	up	chr6	+	31583788	31584798
TCONS_00012692	XLOC_005681	3.06684	up	LincRNAs identified by Cabili et al	1884	chr6	-	31447758	31462537	upstream	NM_033177	GPANK1	G patch domain and ankyrin repeat-containing protein 1	4.182	up	chr6	-	31629005	31633179
TCONS_00012692	XLOC_005681	3.06684	up	LincRNAs identified by Cabili et al	1884	chr6	-	31447758	31462537	upstream	NM_138272	C6orf25	protein G6b isoform G6b-B precursor	2.73092	up	chr6	+	31691120	31694485
TCONS_00012692	XLOC_005681	3.06684	up	LincRNAs identified by Cabili et al	1884	chr6	-	31447758	31462537	upstream	NM_138273	C6orf25	protein G6b isoform G6b-C precursor	2.49131	up	chr6	+	31691120	31694485
TCONS_00012692	XLOC_005681	3.06684	up	LincRNAs identified by Cabili et al	1884	chr6	-	31447758	31462537	upstream	NM_138274	C6orf25	protein G6b isoform G6b-D precursor	4.19606	up	chr6	+	31691120	31694485
TCONS_00012692	XLOC_005681	3.06684	up	LincRNAs identified by Cabili et al	1884	chr6	-	31447758	31462537	upstream	NM_138282	ATP6V1G2	V-type proton ATPase subunit G 2 isoform b	2.1171	up	chr6	-	31512227	31514625
TCONS_00012692	XLOC_005681	3.06684	up	LincRNAs identified by Cabili et al	1884	chr6	-	31447758	31462537	upstream	NM_172165	MSH5	mutS protein homolog 5 isoform b	2.13929	up	chr6	+	31707724	31730455
TCONS_00012692	XLOC_005681	3.06684	up	LincRNAs identified by Cabili et al	1884	chr6	-	31447758	31462537	upstream	NM_205838	LST1	leukocyte-specific transcript 1 protein isoform 3	3.15625	up	chr6	+	31553955	31556686
TCONS_00012744	XLOC_005744	2.00899	down	LincRNAs identified by Cabili et al	345	chr6	-	53095402	53096831	downstream	NM_014920	ICK	serine/threonine-protein kinase ICK	4.81454	up	chr6	-	52866097	52926600
TCONS_00012744	XLOC_005744	2.00899	down	LincRNAs identified by Cabili et al	345	chr6	-	53095402	53096831	downstream	NM_033481	FBXO9	F-box only protein 9 isoform 3	2.18354	up	chr6	+	52929795	52965670
TCONS_00012744	XLOC_005744	2.00899	down	LincRNAs identified by Cabili et al	345	chr6	-	53095402	53096831	upstream	NM_001498	GCLC	glutamate--cysteine ligase catalytic subunit isoform a	4.20706	down	chr6	-	53362139	53409927
TCONS_00012744	XLOC_005744	2.00899	down	LincRNAs identified by Cabili et al	345	chr6	-	53095402	53096831	upstream	NM_021814	ELOVL5	elongation of very long chain fatty acids protein 5 isoform 1	2.06198	down	chr6	-	53132195	53213977
TCONS_00012771	XLOC_005807	2.24116	down	LincRNAs identified by Cabili et al	416	chr6	-	112697489	112717623	downstream	NM_001105209	LAMA4	laminin subunit alpha-4 isoform 3 precursor	5.87025	up	chr6	-	112574983	112575917
TCONS_00013287	XLOC_005955	2.43878	down	LincRNAs identified by Cabili et al	1258	chr7	+	389256	390969	upstream	NM_020223	FAM20C	extracellular serine/threonine protein kinase Fam20C precursor	3.90687	down	chr7	+	192968	300740
TCONS_00013289	XLOC_005957	5.85999	down	LincRNAs identified by Cabili et al	1031	chr7	+	465455	468067	downstream	NM_017802	HEATR2	HEAT repeat-containing protein 2	2.10423	down	chr7	+	766337	826116
TCONS_00013289	XLOC_005957	5.85999	down	LincRNAs identified by Cabili et al	1031	chr7	+	465455	468067	upstream	NM_020223	FAM20C	extracellular serine/threonine protein kinase Fam20C precursor	3.90687	down	chr7	+	192968	300740
TCONS_00013328	XLOC_005976	2.068	down	LincRNAs identified by Cabili et al	430	chr7	+	5834112	5850617	downstream	NM_001097622	OCM	oncomodulin-1	4.05081	up	chr7	+	5920428	5925994
TCONS_00013328	XLOC_005976	2.068	down	LincRNAs identified by Cabili et al	430	chr7	+	5834112	5850617	downstream	NM_006303	AIMP2	aminoacyl tRNA synthase complex-interacting multifunctional protein 2	2.31385	down	chr7	+	6048881	6063465
TCONS_00013328	XLOC_005976	2.068	down	LincRNAs identified by Cabili et al	430	chr7	+	5834112	5850617	downstream	NM_015622	CCZ1	vacuolar fusion protein CCZ1 homolog	3.31068	up	chr7	+	5938340	5965603
TCONS_00013328	XLOC_005976	2.068	down	LincRNAs identified by Cabili et al	430	chr7	+	5834112	5850617	downstream	NM_032172	USP42	ubiquitin carboxyl-terminal hydrolase 42	3.93441	up	chr7	+	6144549	6201195
TCONS_00013442	XLOC_006091	2.58641	up	LincRNAs identified by Cabili et al	413	chr7	+	48748091	48750837	upstream	ENST00000435803	ABCA13	ATP-binding cassette, sub-family A (ABC1), member 13 [Source:HGNC Symbol;Acc:14638]	2.34005	up	chr7	+	48211056	48687091
TCONS_00013496	XLOC_006144	4.00138	up	LincRNAs identified by Cabili et al	930	chr7	+	73668848	73669929	upstream	NM_001081753	ELN	elastin isoform c precursor	2.83813	up	chr7	+	73442426	73484236
TCONS_00013536	XLOC_006174	2.08431	up	LincRNAs identified by Cabili et al	771	chr7	+	93940475	94018102	downstream	NM_001040152	PEG10	retrotransposon-derived protein PEG10 isoform 2	4.09115	down	chr7	+	94285636	94299006
TCONS_00013536	XLOC_006174	2.08431	up	LincRNAs identified by Cabili et al	771	chr7	+	93940475	94018102	downstream	NM_001099400	SGCE	epsilon-sarcoglycan isoform 3	3.17283	up	chr7	-	94214535	94285521
TCONS_00013540	XLOC_006179	3.40519	up	LincRNAs identified by Cabili et al	920	chr7	+	95308462	95311461	downstream	NM_001135556	DYNC1I1	cytoplasmic dynein 1 intermediate chain 1 isoform b	2.79897	down	chr7	+	95401817	95727736
TCONS_00013540	XLOC_006179	3.40519	up	LincRNAs identified by Cabili et al	920	chr7	+	95308462	95311461	upstream	NM_002612	PDK4	pyruvate dehydrogenase kinase, isozyme 4	3.48008	down	chr7	-	95212808	95225925
TCONS_00013563	XLOC_006207	2.99011	up	LincRNAs identified by Cabili et al	1224	chr7	+	110231029	110242165	downstream	NM_032549	IMMP2L	mitochondrial inner membrane protease subunit 2	2.3402	down	chr7	-	110303105	111202347
TCONS_00013590	XLOC_006249	6.79911	up	LincRNAs identified by Cabili et al	360	chr7	+	130082643	130083216	upstream	NM_001127442	CPA5	carboxypeptidase A5 isoform 2 precursor	5.36441	up	chr7	+	129984629	130008571
TCONS_00013616	XLOC_006281	2.0305	down	LincRNAs identified by Cabili et al	688	chr7	+	144084037	144088382	upstream	NM_001001659	OR2A14	olfactory receptor 2A14	2.13294	down	chr7	+	143826205	143827138
TCONS_00013616	XLOC_006281	2.0305	down	LincRNAs identified by Cabili et al	688	chr7	+	144084037	144088382	upstream	NM_001003702	ARHGEF35	rho guanine nucleotide exchange factor 35	4.23263	up	chr7	-	143883175	143892791
TCONS_00013616	XLOC_006281	2.0305	down	LincRNAs identified by Cabili et al	688	chr7	+	144084037	144088382	upstream	NM_198495	CTAGE4	cutaneous T-cell lymphoma-associated antigen 4	2.10696	up	chr7	-	143963766	143966392
TCONS_00013628	XLOC_006291	2.02987	up	LincRNAs identified by Cabili et al	630	chr7	+	150040715	150055006	downstream	NM_018326	GIMAP4	GTPase IMAP family member 4	7.73191	up	chr7	+	150264457	150271041
TCONS_00013628	XLOC_006291	2.02987	up	LincRNAs identified by Cabili et al	630	chr7	+	150040715	150055006	downstream	NM_024711	GIMAP6	GTPase IMAP family member 6 isoform 1	163.433	down	chr7	-	150322463	150329736
TCONS_00013628	XLOC_006291	2.02987	up	LincRNAs identified by Cabili et al	630	chr7	+	150040715	150055006	downstream	NM_153236	GIMAP7	GTPase IMAP family member 7	3.5481	up	chr7	+	150211944	150218161
TCONS_00013628	XLOC_006291	2.02987	up	LincRNAs identified by Cabili et al	630	chr7	+	150040715	150055006	downstream	NM_173680	ZNF775	zinc finger protein 775	2.83993	up	chr7	+	150076405	150095719
TCONS_00013628	XLOC_006291	2.02987	up	LincRNAs identified by Cabili et al	630	chr7	+	150040715	150055006	downstream	NM_175571	GIMAP8	GTPase IMAP family member 8	6.98517	up	chr7	+	150147961	150176483
TCONS_00013628	XLOC_006291	2.02987	up	LincRNAs identified by Cabili et al	630	chr7	+	150040715	150055006	upstream	NM_023942	LRRC61	leucine-rich repeat-containing protein 61	2.50255	down	chr7	+	150020295	150035245
TCONS_00013628	XLOC_006291	2.02987	up	LincRNAs identified by Cabili et al	630	chr7	+	150040715	150055006	upstream	NM_138434	C7orf29	uncharacterized protein C7orf29	5.85628	up	chr7	+	150026937	150029811
TCONS_00013650	XLOC_006306	3.37045	up	LincRNAs identified by Cabili et al	683	chr7	+	155207580	155211508	upstream	ENST00000340368	INSIG1	insulin induced gene 1 [Source:HGNC Symbol;Acc:6083]	2.72945	down	chr7	+	155089485	155101945
TCONS_00013688	XLOC_006350	4.21179	up	LincRNAs identified by Cabili et al	2750	chr7	-	7589263	7594928	upstream	NM_002947	RPA3	replication protein A 14 kDa subunit	2.52284	up	chr7	-	7676574	7758238
TCONS_00013739	XLOC_006384	7.69048	up	LincRNAs identified by Cabili et al	1096	chr7	-	26097438	26101262	upstream	NM_004289	NFE2L3	nuclear factor erythroid 2-related factor 3	2.71592	up	chr7	+	26191846	26226756
TCONS_00013739	XLOC_006384	7.69048	up	LincRNAs identified by Cabili et al	1096	chr7	-	26097438	26101262	upstream	NM_013322	SNX10	sorting nexin-10 isoform 1	3.92233	up	chr7	+	26331514	26413949
TCONS_00013739	XLOC_006384	7.69048	up	LincRNAs identified by Cabili et al	1096	chr7	-	26097438	26101262	upstream	NM_031243	HNRNPA2B1	heterogeneous nuclear ribonucleoproteins A2/B1 isoform B1	8.55302	up	chr7	-	26229555	26240413
TCONS_00013741	XLOC_006385	2.60989	up	LincRNAs identified by Cabili et al	484	chr7	-	26109125	26170398	upstream	NM_004289	NFE2L3	nuclear factor erythroid 2-related factor 3	2.71592	up	chr7	+	26191846	26226756
TCONS_00013741	XLOC_006385	2.60989	up	LincRNAs identified by Cabili et al	484	chr7	-	26109125	26170398	upstream	NM_013322	SNX10	sorting nexin-10 isoform 1	3.92233	up	chr7	+	26331514	26413949
TCONS_00013741	XLOC_006385	2.60989	up	LincRNAs identified by Cabili et al	484	chr7	-	26109125	26170398	upstream	NM_031243	HNRNPA2B1	heterogeneous nuclear ribonucleoproteins A2/B1 isoform B1	8.55302	up	chr7	-	26229555	26240413
TCONS_00013744	XLOC_006386	2.4022	up	LincRNAs identified by Cabili et al	514	chr7	-	26266057	26284739	downstream	NM_004289	NFE2L3	nuclear factor erythroid 2-related factor 3	2.71592	up	chr7	+	26191846	26226756
TCONS_00013744	XLOC_006386	2.4022	up	LincRNAs identified by Cabili et al	514	chr7	-	26266057	26284739	downstream	NM_031243	HNRNPA2B1	heterogeneous nuclear ribonucleoproteins A2/B1 isoform B1	8.55302	up	chr7	-	26229555	26240413
TCONS_00013744	XLOC_006386	2.4022	up	LincRNAs identified by Cabili et al	514	chr7	-	26266057	26284739	upstream	NM_013322	SNX10	sorting nexin-10 isoform 1	3.92233	up	chr7	+	26331514	26413949
TCONS_00013800	XLOC_006441	2.73188	down	LincRNAs identified by Cabili et al	2869	chr7	-	50518215	50521151	upstream	ENST00000335866	GRB10	growth factor receptor-bound protein 10 [Source:HGNC Symbol;Acc:4564]	2.70298	up	chr7	-	50657759	50861159
TCONS_00013800	XLOC_006441	2.73188	down	LincRNAs identified by Cabili et al	2869	chr7	-	50518215	50521151	upstream	NM_001001549	GRB10	growth factor receptor-bound protein 10 isoform b	2.45152	up	chr7	-	50657759	50800050
TCONS_00013800	XLOC_006441	2.73188	down	LincRNAs identified by Cabili et al	2869	chr7	-	50518215	50521151	upstream	NM_001082971	DDC	aromatic-L-amino-acid decarboxylase isoform 1	2.17766	down	chr7	-	50526133	50633154
TCONS_00013887	XLOC_006525	2.38493	down	LincRNAs identified by Cabili et al	360	chr7	-	93891325	93996572	upstream	NM_001040152	PEG10	retrotransposon-derived protein PEG10 isoform 2	4.09115	down	chr7	+	94285636	94299006
TCONS_00013887	XLOC_006525	2.38493	down	LincRNAs identified by Cabili et al	360	chr7	-	93891325	93996572	upstream	NM_001099400	SGCE	epsilon-sarcoglycan isoform 3	3.17283	up	chr7	-	94214535	94285521
TCONS_00013953	XLOC_006604	2.0559	up	LincRNAs identified by Cabili et al	826	chr7	-	129246526	129251436	downstream	NM_015328	AHCYL2	putative adenosylhomocysteinase 3 isoform a	3.29292	up	chr7	+	128864854	129070052
TCONS_00013953	XLOC_006604	2.0559	up	LincRNAs identified by Cabili et al	826	chr7	-	129246526	129251436	upstream	NM_001040110	NRF1	nuclear respiratory factor 1	2.64714	down	chr7	+	129269918	129396922
TCONS_00013983	XLOC_006625	2.06915	down	LincRNAs identified by Cabili et al	568	chr7	-	141212536	141215541	upstream	ENST00000536163	KIAA1147	KIAA1147 [Source:HGNC Symbol;Acc:29472]	4.06906	down	chr7	-	141356527	141401953
TCONS_00014003	XLOC_006644	2.07205	down	LincRNAs identified by Cabili et al	277	chr7	-	149903392	149917567	upstream	NM_023942	LRRC61	leucine-rich repeat-containing protein 61	2.50255	down	chr7	+	150020295	150035245
TCONS_00014003	XLOC_006644	2.07205	down	LincRNAs identified by Cabili et al	277	chr7	-	149903392	149917567	upstream	NM_138434	C7orf29	uncharacterized protein C7orf29	5.85628	up	chr7	+	150026937	150029811
TCONS_00014003	XLOC_006644	2.07205	down	LincRNAs identified by Cabili et al	277	chr7	-	149903392	149917567	upstream	NM_153236	GIMAP7	GTPase IMAP family member 7	3.5481	up	chr7	+	150211944	150218161
TCONS_00014003	XLOC_006644	2.07205	down	LincRNAs identified by Cabili et al	277	chr7	-	149903392	149917567	upstream	NM_173680	ZNF775	zinc finger protein 775	2.83993	up	chr7	+	150076405	150095719
TCONS_00014003	XLOC_006644	2.07205	down	LincRNAs identified by Cabili et al	277	chr7	-	149903392	149917567	upstream	NM_175571	GIMAP8	GTPase IMAP family member 8	6.98517	up	chr7	+	150147961	150176483
TCONS_00014018	XLOC_006663	2.28536	up	LincRNAs identified by Cabili et al	3186	chr7	-	155056156	155059857	downstream	NM_024012	HTR5A	5-hydroxytryptamine receptor 5A	2.30292	down	chr7	+	154862033	154879102
TCONS_00014018	XLOC_006663	2.28536	up	LincRNAs identified by Cabili et al	3186	chr7	-	155056156	155059857	upstream	ENST00000340368	INSIG1	insulin induced gene 1 [Source:HGNC Symbol;Acc:6083]	2.72945	down	chr7	+	155089485	155101945
TCONS_00014019	XLOC_006663	2.63893	up	LincRNAs identified by Cabili et al	3187	chr7	-	155056156	155059857	downstream	NM_024012	HTR5A	5-hydroxytryptamine receptor 5A	2.30292	down	chr7	+	154862033	154879102
TCONS_00014019	XLOC_006663	2.63893	up	LincRNAs identified by Cabili et al	3187	chr7	-	155056156	155059857	upstream	ENST00000340368	INSIG1	insulin induced gene 1 [Source:HGNC Symbol;Acc:6083]	2.72945	down	chr7	+	155089485	155101945
TCONS_00014042	XLOC_005955	4.21932	down	LincRNAs identified by Cabili et al	849	chr7	+	389823	391347	upstream	NM_020223	FAM20C	extracellular serine/threonine protein kinase Fam20C precursor	3.90687	down	chr7	+	192968	300740
TCONS_00014043	XLOC_005955	3.97383	down	LincRNAs identified by Cabili et al	979	chr7	+	389823	391347	upstream	NM_020223	FAM20C	extracellular serine/threonine protein kinase Fam20C precursor	3.90687	down	chr7	+	192968	300740
TCONS_00014122	XLOC_006073	2.01377	up	LincRNAs identified by Cabili et al	1221	chr7	+	45241392	45243749	upstream	NM_001167935	CCM2	malcavernin isoform 4	2.33498	up	chr7	+	45039786	45116069
TCONS_00014122	XLOC_006073	2.01377	up	LincRNAs identified by Cabili et al	1221	chr7	+	45241392	45243749	upstream	NM_005856	RAMP3	receptor activity-modifying protein 3 precursor	2.09844	up	chr7	+	45197366	45223850
TCONS_00014122	XLOC_006073	2.01377	up	LincRNAs identified by Cabili et al	1221	chr7	+	45241392	45243749	upstream	NM_033054	MYO1G	unconventional myosin-Ig	10.0613	up	chr7	-	45002259	45018704
TCONS_00014135	XLOC_006107	3.37783	up	LincRNAs identified by Cabili et al	588	chr7	+	56184205	56186864	upstream	NM_015969	MRPS17	28S ribosomal protein S17, mitochondrial	2.0667	down	chr7	+	56019610	56023033
TCONS_00014135	XLOC_006107	3.37783	up	LincRNAs identified by Cabili et al	588	chr7	+	56184205	56186864	upstream	NM_182633	ZNF713	zinc finger protein 713	2.76782	down	chr7	+	55980330	56008433
TCONS_00014151	XLOC_006123	3.91363	up	LincRNAs identified by Cabili et al	520	chr7	+	63832147	63835338	downstream	NM_001130022	ZNF680	zinc finger protein 680 isoform 2	2.15691	down	chr7	-	63985033	64023505
TCONS_00014195	XLOC_006210	2.28321	down	LincRNAs identified by Cabili et al	463	chr7	+	112258107	112260699	upstream	NM_021994	ZNF277	zinc finger protein 277	3.6405	up	chr7	+	111846642	111983989
TCONS_00014207	XLOC_006235	4.31222	up	LincRNAs identified by Cabili et al	356	chr7	+	125870286	125886785	downstream	ENST00000444921	GRM8	glutamate receptor, metabotropic 8 [Source:HGNC Symbol;Acc:4600]	3.68054	up	chr7	-	126078651	126883569
TCONS_00014207	XLOC_006235	4.31222	up	LincRNAs identified by Cabili et al	356	chr7	+	125870286	125886785	downstream	NM_001127323	GRM8	metabotropic glutamate receptor 8 isoform b precursor	2.81202	up	chr7	-	126078651	126892428
TCONS_00014220	XLOC_006263	3.85269	up	LincRNAs identified by Cabili et al	1003	chr7	+	134855675	134857224	downstream	ENST00000541284	CNOT4	CCR4-NOT transcription complex, subunit 4 [Source:HGNC Symbol;Acc:7880]	2.13882	up	chr7	-	135046546	135194875
TCONS_00014220	XLOC_006263	3.85269	up	LincRNAs identified by Cabili et al	1003	chr7	+	134855675	134857224	downstream	NM_013316	CNOT4	CCR4-NOT transcription complex subunit 4 isoform a	2.02558	up	chr7	-	135046546	135194875
TCONS_00014220	XLOC_006263	3.85269	up	LincRNAs identified by Cabili et al	1003	chr7	+	134855675	134857224	upstream	NM_004342	CALD1	caldesmon isoform 2	6.7658	up	chr7	+	134464163	134655480
TCONS_00014225	XLOC_006281	2.74612	down	LincRNAs identified by Cabili et al	373	chr7	+	144084025	144088050	upstream	NM_001001659	OR2A14	olfactory receptor 2A14	2.13294	down	chr7	+	143826205	143827138
TCONS_00014225	XLOC_006281	2.74612	down	LincRNAs identified by Cabili et al	373	chr7	+	144084025	144088050	upstream	NM_001003702	ARHGEF35	rho guanine nucleotide exchange factor 35	4.23263	up	chr7	-	143883175	143892791
TCONS_00014225	XLOC_006281	2.74612	down	LincRNAs identified by Cabili et al	373	chr7	+	144084025	144088050	upstream	NM_198495	CTAGE4	cutaneous T-cell lymphoma-associated antigen 4	2.10696	up	chr7	-	143963766	143966392
TCONS_00014231	XLOC_006288	2.19337	down	LincRNAs identified by Cabili et al	367	chr7	+	149253257	149294625	downstream	NM_198455	SSPO	SCO-spondin precursor	2.34023	up	chr7	+	149473130	149531053
TCONS_00014231	XLOC_006288	2.19337	down	LincRNAs identified by Cabili et al	367	chr7	+	149253257	149294625	downstream	NM_207336	ZNF467	zinc finger protein 467	2.23905	down	chr7	-	149461452	149470295
TCONS_00014231	XLOC_006288	2.19337	down	LincRNAs identified by Cabili et al	367	chr7	+	149253257	149294625	upstream	NM_001195220	ZNF783	protein ZNF783	10.0314	up	chr7	+	148959261	148982085
TCONS_00014341	XLOC_006505	2.48716	down	LincRNAs identified by Cabili et al	698	chr7	-	77144083	77150605	downstream	ENST00000285871	CCDC146	coiled-coil domain containing 146 [Source:HGNC Symbol;Acc:29296]	2.11647	down	chr7	+	76751933	76924521
TCONS_00014341	XLOC_006505	2.48716	down	LincRNAs identified by Cabili et al	698	chr7	-	77144083	77150605	upstream	NM_002835	PTPN12	tyrosine-protein phosphatase non-receptor type 12 isoform 1	2.06073	down	chr7	+	77166772	77269388
TCONS_00014447	XLOC_006664	2.90231	up	LincRNAs identified by Cabili et al	267	chr7	-	155061985	155065006	downstream	NM_024012	HTR5A	5-hydroxytryptamine receptor 5A	2.30292	down	chr7	+	154862033	154879102
TCONS_00014447	XLOC_006664	2.90231	up	LincRNAs identified by Cabili et al	267	chr7	-	155061985	155065006	upstream	ENST00000340368	INSIG1	insulin induced gene 1 [Source:HGNC Symbol;Acc:6083]	2.72945	down	chr7	+	155089485	155101945
TCONS_00014547	XLOC_006924	4.13242	down	LincRNAs identified by Cabili et al	1836	chr8	+	129000922	129004320	upstream	NM_002467	MYC	myc proto-oncogene protein	7.87241	down	chr8	+	128748314	128753680
TCONS_00014720	XLOC_006810	2.13905	up	LincRNAs identified by Cabili et al	206	chr8	+	59129760	59131635	downstream	NM_000780	CYP7A1	cholesterol 7-alpha-monooxygenase	2.05344	up	chr8	-	59402736	59412720
TCONS_00014745	XLOC_006829	2.01933	up	LincRNAs identified by Cabili et al	973	chr8	+	67836940	67838589	downstream	ENST00000563496	TCF24	transcription factor 24 [Source:HGNC Symbol;Acc:32275]	3.09847	down	chr8	-	67858735	67874825
TCONS_00014745	XLOC_006829	2.01933	up	LincRNAs identified by Cabili et al	973	chr8	+	67836940	67838589	downstream	NM_024790	CSPP1	centrosome and spindle pole-associated protein 1	4.76598	up	chr8	+	67976602	68108849
TCONS_00014745	XLOC_006829	2.01933	up	LincRNAs identified by Cabili et al	973	chr8	+	67836940	67838589	upstream	NM_025054	VCPIP1	deubiquitinating protein VCIP135	2.45489	up	chr8	-	67542487	67579452
TCONS_00014747	XLOC_006831	2.27536	up	LincRNAs identified by Cabili et al	222	chr8	+	70270872	70306748	downstream	ENST00000260126	SLCO5A1	solute carrier organic anion transporter family, member 5A1 [Source:HGNC Symbol;Acc:19046]	6.80203	up	chr8	-	70584567	70747299
TCONS_00014747	XLOC_006831	2.27536	up	LincRNAs identified by Cabili et al	222	chr8	+	70270872	70306748	downstream	NM_001146008	SLCO5A1	solute carrier organic anion transporter family member 5A1 isoform 2	6.11586	up	chr8	-	70584567	70745625
TCONS_00014747	XLOC_006831	2.27536	up	LincRNAs identified by Cabili et al	222	chr8	+	70270872	70306748	downstream	NM_001146009	SLCO5A1	solute carrier organic anion transporter family member 5A1 isoform 3	5.85983	up	chr8	-	70584567	70745404
TCONS_00014790	XLOC_006865	4.69681	down	LincRNAs identified by Cabili et al	295	chr8	+	86445764	86446811	downstream	ENST00000379010	REXO1L1	REX1, RNA exonuclease 1 homolog (S. cerevisiae)-like 1 [Source:HGNC Symbol;Acc:24660]	3.88235	down	chr8	-	86568694	86575726
TCONS_00014790	XLOC_006865	4.69681	down	LincRNAs identified by Cabili et al	295	chr8	+	86445764	86446811	upstream	NM_000067	CA2	carbonic anhydrase 2	9.78012	down	chr8	+	86376130	86393721
TCONS_00014805	XLOC_006881	3.30459	up	LincRNAs identified by Cabili et al	451	chr8	+	100012215	100014726	upstream	NM_053001	OSR2	protein odd-skipped-related 2 isoform b	2.05388	up	chr8	+	99956630	99964326
TCONS_00014876	XLOC_006944	2.00654	up	LincRNAs identified by Cabili et al	339	chr8	+	142121973	142123085	upstream	NM_153831	PTK2	focal adhesion kinase 1 isoform a	2.30801	down	chr8	-	141668480	142011412
TCONS_00015025	XLOC_007102	4.77997	up	LincRNAs identified by Cabili et al	981	chr8	-	65309155	65324649	upstream	NM_004820	CYP7B1	25-hydroxycholesterol 7-alpha-hydroxylase	2.12553	up	chr8	-	65508528	65711348
TCONS_00015031	XLOC_007110	2.94126	up	LincRNAs identified by Cabili et al	254	chr8	-	67122576	67123886	upstream	NM_144650	ADHFE1	hydroxyacid-oxoacid transhydrogenase, mitochondrial	2.16014	down	chr8	+	67344717	67381044
TCONS_00015131	XLOC_007178	2.80507	up	LincRNAs identified by Cabili et al	242	chr8	-	105318736	105331133	downstream	NM_001100117	RIMS2	regulating synaptic membrane exocytosis protein 2 isoform a	3.29166	up	chr8	+	104512975	105266656
TCONS_00015131	XLOC_007178	2.80507	up	LincRNAs identified by Cabili et al	242	chr8	-	105318736	105331133	upstream	ENST00000424843	LRP12	low density lipoprotein receptor-related protein 12 [Source:HGNC Symbol;Acc:31708]	3.7973	up	chr8	-	105501458	105601252
TCONS_00015131	XLOC_007178	2.80507	up	LincRNAs identified by Cabili et al	242	chr8	-	105318736	105331133	upstream	NM_001385	DPYS	dihydropyrimidinase	8.52826	up	chr8	-	105391651	105479277
TCONS_00015131	XLOC_007178	2.80507	up	LincRNAs identified by Cabili et al	242	chr8	-	105318736	105331133	upstream	NM_030788	DCSTAMP	dendritic cell-specific transmembrane protein isoform 1	7.34345	down	chr8	+	105352023	105368917
TCONS_00015143	XLOC_007188	2.3712	down	LincRNAs identified by Cabili et al	440	chr8	-	118406987	118453457	downstream	ENST00000427715	SLC30A8	solute carrier family 30 (zinc transporter), member 8 [Source:HGNC Symbol;Acc:20303]	5.20401	down	chr8	+	117963189	118188953
TCONS_00015143	XLOC_007188	2.3712	down	LincRNAs identified by Cabili et al	440	chr8	-	118406987	118453457	upstream	NM_080651	MED30	mediator of RNA polymerase II transcription subunit 30	3.33321	up	chr8	+	118532964	118552501
TCONS_00015146	XLOC_007189	2.01327	up	LincRNAs identified by Cabili et al	267	chr8	-	118694231	118695922	downstream	NM_080651	MED30	mediator of RNA polymerase II transcription subunit 30	3.33321	up	chr8	+	118532964	118552501
TCONS_00015146	XLOC_007189	2.01327	up	LincRNAs identified by Cabili et al	267	chr8	-	118694231	118695922	upstream	NM_000127	EXT1	exostosin-1	2.12708	up	chr8	-	118811601	119124058
TCONS_00015224	XLOC_006719	2.91861	down	LincRNAs identified by Cabili et al	407	chr8	+	12053531	12056929	upstream	NM_001039615	ZNF705D	zinc finger protein 705D	2.13375	up	chr8	+	11946846	11973025
TCONS_00015245	XLOC_006731	2.96262	down	LincRNAs identified by Cabili et al	519	chr8	+	19103236	19103881	downstream	ENST00000332246	CSGALNACT1	chondroitin sulfate N-acetylgalactosaminyltransferase 1 [Source:HGNC Symbol;Acc:24290]	3.4134	down	chr8	-	19261671	19540094
TCONS_00015245	XLOC_006731	2.96262	down	LincRNAs identified by Cabili et al	519	chr8	+	19103236	19103881	upstream	NM_015310	PSD3	PH and SEC7 domain-containing protein 3 isoform a	3.64512	up	chr8	-	18384812	18871196
TCONS_00015306	XLOC_006844	3.21703	up	LincRNAs identified by Cabili et al	372	chr8	+	74792811	74796982	downstream	NM_001040613	TMEM70	transmembrane protein 70, mitochondrial isoform b	2.2165	down	chr8	+	74888376	74895018
TCONS_00015306	XLOC_006844	3.21703	up	LincRNAs identified by Cabili et al	372	chr8	+	74792811	74796982	downstream	NM_017866	TMEM70	transmembrane protein 70, mitochondrial isoform a	2.36764	down	chr8	+	74888376	74895018
TCONS_00015306	XLOC_006844	3.21703	up	LincRNAs identified by Cabili et al	372	chr8	+	74792811	74796982	upstream	NM_001001481	UBE2W	ubiquitin-conjugating enzyme E2 W isoform 1	2.55394	up	chr8	-	74702839	74791110
TCONS_00015307	XLOC_006844	2.99317	up	LincRNAs identified by Cabili et al	487	chr8	+	74792811	74796982	downstream	NM_001040613	TMEM70	transmembrane protein 70, mitochondrial isoform b	2.2165	down	chr8	+	74888376	74895018
TCONS_00015307	XLOC_006844	2.99317	up	LincRNAs identified by Cabili et al	487	chr8	+	74792811	74796982	downstream	NM_017866	TMEM70	transmembrane protein 70, mitochondrial isoform a	2.36764	down	chr8	+	74888376	74895018
TCONS_00015307	XLOC_006844	2.99317	up	LincRNAs identified by Cabili et al	487	chr8	+	74792811	74796982	upstream	NM_001001481	UBE2W	ubiquitin-conjugating enzyme E2 W isoform 1	2.55394	up	chr8	-	74702839	74791110
TCONS_00016076	XLOC_007467	2.07853	up	LincRNAs identified by Cabili et al	216	chr9	+	97075821	97076871	downstream	NM_000507	FBP1	fructose-1,6-bisphosphatase 1	9.15352	down	chr9	-	97365420	97401923
TCONS_00016076	XLOC_007467	2.07853	up	LincRNAs identified by Cabili et al	216	chr9	+	97075821	97076871	upstream	NM_152422	PTPDC1	protein tyrosine phosphatase domain-containing protein 1 isoform 1	2.06753	down	chr9	+	96846710	96872138
TCONS_00016095	XLOC_007486	2.38164	down	LincRNAs identified by Cabili et al	1480	chr9	+	101673452	101691817	downstream	NM_004612	TGFBR1	TGF-beta receptor type-1 isoform 1 precursor	2.71355	down	chr9	+	101867411	101916473
TCONS_00016095	XLOC_007486	2.38164	down	LincRNAs identified by Cabili et al	1480	chr9	+	101673452	101691817	downstream	NM_006808	SEC61B	protein transport protein Sec61 subunit beta	2.59949	down	chr9	+	101984569	101992901
TCONS_00016095	XLOC_007486	2.38164	down	LincRNAs identified by Cabili et al	1480	chr9	+	101673452	101691817	upstream	ENST00000375011	GALNT12	UDP-N-acetyl-alpha-D-galactosamine:polypeptide N-acetylgalactosaminyltransferase 12 (GalNAc-T12) [Source:HGNC Symbol;Acc:19877]	4.94352	down	chr9	+	101569980	101612363
TCONS_00016095	XLOC_007486	2.38164	down	LincRNAs identified by Cabili et al	1480	chr9	+	101673452	101691817	upstream	NM_005458	GABBR2	gamma-aminobutyric acid type B receptor subunit 2 precursor	3.10128	down	chr9	-	101050363	101471479
TCONS_00016095	XLOC_007486	2.38164	down	LincRNAs identified by Cabili et al	1480	chr9	+	101673452	101691817	upstream	NM_173551	ANKS6	ankyrin repeat and SAM domain-containing protein 6	2.10606	down	chr9	-	101494290	101558794
TCONS_00016140	XLOC_007533	2.15921	down	LincRNAs identified by Cabili et al	273	chr9	+	118506261	118661023	downstream	NM_002581	PAPPA	pappalysin-1 preproprotein	2.95889	down	chr9	+	118916070	119164600
TCONS_00016151	XLOC_007557	3.04213	down	LincRNAs identified by Cabili et al	620	chr9	+	126762614	126763637	downstream	NM_001145001	NEK6	serine/threonine-protein kinase Nek6 isoform 1	2.26367	down	chr9	+	127020195	127114719
TCONS_00016151	XLOC_007557	3.04213	down	LincRNAs identified by Cabili et al	620	chr9	+	126762614	126763637	upstream	NM_024820	DENND1A	DENN domain-containing protein 1A isoform 2	2.20961	up	chr9	-	126163869	126692417
TCONS_00016154	XLOC_007562	3.78152	up	LincRNAs identified by Cabili et al	436	chr9	+	128172736	128174916	downstream	ENST00000265960	MAPKAP1	mitogen-activated protein kinase associated protein 1 [Source:HGNC Symbol;Acc:18752]	2.85776	down	chr9	-	128199672	128469513
TCONS_00016154	XLOC_007562	3.78152	up	LincRNAs identified by Cabili et al	436	chr9	+	128172736	128174916	downstream	NM_001006618	MAPKAP1	target of rapamycin complex 2 subunit MAPKAP1 isoform 5	2.23782	down	chr9	-	128283748	128469513
TCONS_00016154	XLOC_007562	3.78152	up	LincRNAs identified by Cabili et al	436	chr9	+	128172736	128174916	upstream	NM_001144877	SCAI	protein SCAI isoform 2	2.34837	down	chr9	-	127704887	127905838
TCONS_00016154	XLOC_007562	3.78152	up	LincRNAs identified by Cabili et al	436	chr9	+	128172736	128174916	upstream	NM_005347	HSPA5	78 kDa glucose-regulated protein precursor	3.36502	down	chr9	-	127997126	128003666
TCONS_00016155	XLOC_007562	2.10566	up	LincRNAs identified by Cabili et al	292	chr9	+	128172736	128184020	downstream	ENST00000265960	MAPKAP1	mitogen-activated protein kinase associated protein 1 [Source:HGNC Symbol;Acc:18752]	2.85776	down	chr9	-	128199672	128469513
TCONS_00016155	XLOC_007562	2.10566	up	LincRNAs identified by Cabili et al	292	chr9	+	128172736	128184020	downstream	NM_001006618	MAPKAP1	target of rapamycin complex 2 subunit MAPKAP1 isoform 5	2.23782	down	chr9	-	128283748	128469513
TCONS_00016155	XLOC_007562	2.10566	up	LincRNAs identified by Cabili et al	292	chr9	+	128172736	128184020	upstream	NM_001144877	SCAI	protein SCAI isoform 2	2.34837	down	chr9	-	127704887	127905838
TCONS_00016155	XLOC_007562	2.10566	up	LincRNAs identified by Cabili et al	292	chr9	+	128172736	128184020	upstream	NM_005347	HSPA5	78 kDa glucose-regulated protein precursor	3.36502	down	chr9	-	127997126	128003666
TCONS_00016231	XLOC_007614	2.39537	up	LincRNAs identified by Cabili et al	2264	chr9	+	139505191	139508134	downstream	ENST00000316144	LCN15	lipocalin 15 [Source:HGNC Symbol;Acc:33777]	2.14578	up	chr9	-	139654085	139658965
TCONS_00016231	XLOC_007614	2.39537	up	LincRNAs identified by Cabili et al	2264	chr9	+	139505191	139508134	downstream	ENST00000436881	C9orf172	chromosome 9 open reading frame 172 [Source:HGNC Symbol;Acc:37284]	2.72463	down	chr9	+	139738866	139741797
TCONS_00016231	XLOC_007614	2.39537	up	LincRNAs identified by Cabili et al	2264	chr9	+	139505191	139508134	downstream	NM_001012727	AGPAT2	1-acyl-sn-glycerol-3-phosphate acyltransferase beta isoform b precursor	2.87984	down	chr9	-	139567594	139581911
TCONS_00016231	XLOC_007614	2.39537	up	LincRNAs identified by Cabili et al	2264	chr9	+	139505191	139508134	downstream	NM_024718	C9orf86	rab-like protein 1 isoform 1	2.45829	down	chr9	+	139702373	139735639
TCONS_00016231	XLOC_007614	2.39537	up	LincRNAs identified by Cabili et al	2264	chr9	+	139505191	139508134	downstream	NM_206920	MAMDC4	apical endosomal glycoprotein precursor	3.8209	up	chr9	+	139746818	139755251
TCONS_00016231	XLOC_007614	2.39537	up	LincRNAs identified by Cabili et al	2264	chr9	+	139505191	139508134	upstream	ENST00000429455	GPSM1	G-protein signaling modulator 1 [Source:HGNC Symbol;Acc:17858]	8.79517	down	chr9	+	139247508	139254057
TCONS_00016231	XLOC_007614	2.39537	up	LincRNAs identified by Cabili et al	2264	chr9	+	139505191	139508134	upstream	ENST00000440944	GPSM1	G-protein signaling modulator 1 [Source:HGNC Symbol;Acc:17858]	2.32384	down	chr9	+	139221931	139254057
TCONS_00016231	XLOC_007614	2.39537	up	LincRNAs identified by Cabili et al	2264	chr9	+	139505191	139508134	upstream	NM_001039707	SDCCAG3	serologically defined colon cancer antigen 3 isoform 1	2.48871	down	chr9	-	139296373	139305054
TCONS_00016231	XLOC_007614	2.39537	up	LincRNAs identified by Cabili et al	2264	chr9	+	139505191	139508134	upstream	NM_015160	PMPCA	mitochondrial-processing peptidase subunit alpha precursor	2.54511	down	chr9	+	139305115	139318213
TCONS_00016231	XLOC_007614	2.39537	up	LincRNAs identified by Cabili et al	2264	chr9	+	139505191	139508134	upstream	NM_052814	CARD9	caspase recruitment domain-containing protein 9 isoform 2	2.06395	down	chr9	-	139258407	139268133
TCONS_00016231	XLOC_007614	2.39537	up	LincRNAs identified by Cabili et al	2264	chr9	+	139505191	139508134	upstream	NM_152571	C9orf163	uncharacterized protein C9orf163	2.84343	down	chr9	+	139377946	139380519
TCONS_00016233	XLOC_007615	2.34937	up	LincRNAs identified by Cabili et al	835	chr9	+	139543084	139548533	downstream	ENST00000316144	LCN15	lipocalin 15 [Source:HGNC Symbol;Acc:33777]	2.14578	up	chr9	-	139654085	139658965
TCONS_00016233	XLOC_007615	2.34937	up	LincRNAs identified by Cabili et al	835	chr9	+	139543084	139548533	downstream	ENST00000436881	C9orf172	chromosome 9 open reading frame 172 [Source:HGNC Symbol;Acc:37284]	2.72463	down	chr9	+	139738866	139741797
TCONS_00016233	XLOC_007615	2.34937	up	LincRNAs identified by Cabili et al	835	chr9	+	139543084	139548533	downstream	NM_001012727	AGPAT2	1-acyl-sn-glycerol-3-phosphate acyltransferase beta isoform b precursor	2.87984	down	chr9	-	139567594	139581911
TCONS_00016233	XLOC_007615	2.34937	up	LincRNAs identified by Cabili et al	835	chr9	+	139543084	139548533	downstream	NM_024718	C9orf86	rab-like protein 1 isoform 1	2.45829	down	chr9	+	139702373	139735639
TCONS_00016233	XLOC_007615	2.34937	up	LincRNAs identified by Cabili et al	835	chr9	+	139543084	139548533	downstream	NM_206920	MAMDC4	apical endosomal glycoprotein precursor	3.8209	up	chr9	+	139746818	139755251
TCONS_00016233	XLOC_007615	2.34937	up	LincRNAs identified by Cabili et al	835	chr9	+	139543084	139548533	upstream	ENST00000429455	GPSM1	G-protein signaling modulator 1 [Source:HGNC Symbol;Acc:17858]	8.79517	down	chr9	+	139247508	139254057
TCONS_00016233	XLOC_007615	2.34937	up	LincRNAs identified by Cabili et al	835	chr9	+	139543084	139548533	upstream	ENST00000440944	GPSM1	G-protein signaling modulator 1 [Source:HGNC Symbol;Acc:17858]	2.32384	down	chr9	+	139221931	139254057
TCONS_00016233	XLOC_007615	2.34937	up	LincRNAs identified by Cabili et al	835	chr9	+	139543084	139548533	upstream	NM_001039707	SDCCAG3	serologically defined colon cancer antigen 3 isoform 1	2.48871	down	chr9	-	139296373	139305054
TCONS_00016233	XLOC_007615	2.34937	up	LincRNAs identified by Cabili et al	835	chr9	+	139543084	139548533	upstream	NM_015160	PMPCA	mitochondrial-processing peptidase subunit alpha precursor	2.54511	down	chr9	+	139305115	139318213
TCONS_00016233	XLOC_007615	2.34937	up	LincRNAs identified by Cabili et al	835	chr9	+	139543084	139548533	upstream	NM_052814	CARD9	caspase recruitment domain-containing protein 9 isoform 2	2.06395	down	chr9	-	139258407	139268133
TCONS_00016233	XLOC_007615	2.34937	up	LincRNAs identified by Cabili et al	835	chr9	+	139543084	139548533	upstream	NM_152571	C9orf163	uncharacterized protein C9orf163	2.84343	down	chr9	+	139377946	139380519
TCONS_00016286	XLOC_007661	3.33943	down	LincRNAs identified by Cabili et al	212	chr9	-	26716405	26718917	upstream	NM_001099224	IFT74	intraflagellar transport protein 74 homolog isoform b	2.14101	up	chr9	+	26956370	27036796
TCONS_00016286	XLOC_007661	3.33943	down	LincRNAs identified by Cabili et al	212	chr9	-	26716405	26718917	upstream	NM_022901	LRRC19	leucine-rich repeat-containing protein 19 precursor	2.07608	down	chr9	-	26993134	27005691
TCONS_00016286	XLOC_007661	3.33943	down	LincRNAs identified by Cabili et al	212	chr9	-	26716405	26718917	upstream	NM_024828	CAAP1	caspase activity and apoptosis inhibitor 1 isoform 1	2.07614	up	chr9	-	26840682	26892826
TCONS_00016406	XLOC_007777	5.67264	up	LincRNAs identified by Cabili et al	698	chr9	-	94246564	94249578	downstream	NM_005384	NFIL3	nuclear factor interleukin-3-regulated protein	3.31308	up	chr9	-	94171326	94186144
TCONS_00016451	XLOC_007813	4.23772	up	LincRNAs identified by Cabili et al	2285	chr9	-	106846769	106854049	upstream	NM_001042550	SMC2	structural maintenance of chromosomes protein 2	2.0458	down	chr9	+	106856830	106903700
TCONS_00016461	XLOC_007827	2.60455	down	LincRNAs identified by Cabili et al	502	chr9	-	112937185	112938141	upstream	NM_001003936	TXNDC8	thioredoxin domain-containing protein 8	3.11611	up	chr9	-	113065866	113100125
TCONS_00016461	XLOC_007827	2.60455	down	LincRNAs identified by Cabili et al	502	chr9	-	112937185	112938141	upstream	NM_003329	TXN	thioredoxin isoform 1	2.22334	up	chr9	-	113006091	113018920
TCONS_00016476	XLOC_007848	2.82425	up	LincRNAs identified by Cabili et al	339	chr9	-	126101092	126102106	downstream	NM_012197	RABGAP1	rab GTPase-activating protein 1	2.17657	up	chr9	+	125703287	125867147
TCONS_00016476	XLOC_007848	2.82425	up	LincRNAs identified by Cabili et al	339	chr9	-	126101092	126102106	upstream	NM_024820	DENND1A	DENN domain-containing protein 1A isoform 2	2.20961	up	chr9	-	126163869	126692417
TCONS_00016476	XLOC_007848	2.82425	up	LincRNAs identified by Cabili et al	339	chr9	-	126101092	126102106	upstream	NM_173689	CRB2	crumbs homolog 2 precursor	2.06764	down	chr9	+	126118447	126141032
TCONS_00016477	XLOC_007849	3.926	up	LincRNAs identified by Cabili et al	997	chr9	-	126759339	126761864	downstream	NM_024820	DENND1A	DENN domain-containing protein 1A isoform 2	2.20961	up	chr9	-	126163869	126692417
TCONS_00016477	XLOC_007849	3.926	up	LincRNAs identified by Cabili et al	997	chr9	-	126759339	126761864	upstream	NM_001145001	NEK6	serine/threonine-protein kinase Nek6 isoform 1	2.26367	down	chr9	+	127020195	127114719
TCONS_00016505	XLOC_007894	2.38697	down	LincRNAs identified by Cabili et al	370	chr9	-	138999330	138999842	upstream	ENST00000429455	GPSM1	G-protein signaling modulator 1 [Source:HGNC Symbol;Acc:17858]	8.79517	down	chr9	+	139247508	139254057
TCONS_00016505	XLOC_007894	2.38697	down	LincRNAs identified by Cabili et al	370	chr9	-	138999330	138999842	upstream	ENST00000440944	GPSM1	G-protein signaling modulator 1 [Source:HGNC Symbol;Acc:17858]	2.32384	down	chr9	+	139221931	139254057
TCONS_00016505	XLOC_007894	2.38697	down	LincRNAs identified by Cabili et al	370	chr9	-	138999330	138999842	upstream	NM_001039707	SDCCAG3	serologically defined colon cancer antigen 3 isoform 1	2.48871	down	chr9	-	139296373	139305054
TCONS_00016505	XLOC_007894	2.38697	down	LincRNAs identified by Cabili et al	370	chr9	-	138999330	138999842	upstream	NM_052814	CARD9	caspase recruitment domain-containing protein 9 isoform 2	2.06395	down	chr9	-	139258407	139268133
TCONS_00016505	XLOC_007894	2.38697	down	LincRNAs identified by Cabili et al	370	chr9	-	138999330	138999842	upstream	NM_152833	C9orf69	uncharacterized protein LOC90120	2.20453	down	chr9	-	139006426	139010731
TCONS_00016513	XLOC_007896	2.87229	down	LincRNAs identified by Cabili et al	371	chr9	-	139506485	139508248	downstream	ENST00000429455	GPSM1	G-protein signaling modulator 1 [Source:HGNC Symbol;Acc:17858]	8.79517	down	chr9	+	139247508	139254057
TCONS_00016513	XLOC_007896	2.87229	down	LincRNAs identified by Cabili et al	371	chr9	-	139506485	139508248	downstream	ENST00000440944	GPSM1	G-protein signaling modulator 1 [Source:HGNC Symbol;Acc:17858]	2.32384	down	chr9	+	139221931	139254057
TCONS_00016513	XLOC_007896	2.87229	down	LincRNAs identified by Cabili et al	371	chr9	-	139506485	139508248	downstream	NM_001039707	SDCCAG3	serologically defined colon cancer antigen 3 isoform 1	2.48871	down	chr9	-	139296373	139305054
TCONS_00016513	XLOC_007896	2.87229	down	LincRNAs identified by Cabili et al	371	chr9	-	139506485	139508248	downstream	NM_015160	PMPCA	mitochondrial-processing peptidase subunit alpha precursor	2.54511	down	chr9	+	139305115	139318213
TCONS_00016513	XLOC_007896	2.87229	down	LincRNAs identified by Cabili et al	371	chr9	-	139506485	139508248	downstream	NM_052814	CARD9	caspase recruitment domain-containing protein 9 isoform 2	2.06395	down	chr9	-	139258407	139268133
TCONS_00016513	XLOC_007896	2.87229	down	LincRNAs identified by Cabili et al	371	chr9	-	139506485	139508248	downstream	NM_152571	C9orf163	uncharacterized protein C9orf163	2.84343	down	chr9	+	139377946	139380519
TCONS_00016513	XLOC_007896	2.87229	down	LincRNAs identified by Cabili et al	371	chr9	-	139506485	139508248	upstream	ENST00000316144	LCN15	lipocalin 15 [Source:HGNC Symbol;Acc:33777]	2.14578	up	chr9	-	139654085	139658965
TCONS_00016513	XLOC_007896	2.87229	down	LincRNAs identified by Cabili et al	371	chr9	-	139506485	139508248	upstream	ENST00000436881	C9orf172	chromosome 9 open reading frame 172 [Source:HGNC Symbol;Acc:37284]	2.72463	down	chr9	+	139738866	139741797
TCONS_00016513	XLOC_007896	2.87229	down	LincRNAs identified by Cabili et al	371	chr9	-	139506485	139508248	upstream	NM_001012727	AGPAT2	1-acyl-sn-glycerol-3-phosphate acyltransferase beta isoform b precursor	2.87984	down	chr9	-	139567594	139581911
TCONS_00016513	XLOC_007896	2.87229	down	LincRNAs identified by Cabili et al	371	chr9	-	139506485	139508248	upstream	NM_024718	C9orf86	rab-like protein 1 isoform 1	2.45829	down	chr9	+	139702373	139735639
TCONS_00016513	XLOC_007896	2.87229	down	LincRNAs identified by Cabili et al	371	chr9	-	139506485	139508248	upstream	NM_206920	MAMDC4	apical endosomal glycoprotein precursor	3.8209	up	chr9	+	139746818	139755251
TCONS_00016514	XLOC_007896	8.15861	down	LincRNAs identified by Cabili et al	703	chr9	-	139506545	139507780	downstream	ENST00000429455	GPSM1	G-protein signaling modulator 1 [Source:HGNC Symbol;Acc:17858]	8.79517	down	chr9	+	139247508	139254057
TCONS_00016514	XLOC_007896	8.15861	down	LincRNAs identified by Cabili et al	703	chr9	-	139506545	139507780	downstream	ENST00000440944	GPSM1	G-protein signaling modulator 1 [Source:HGNC Symbol;Acc:17858]	2.32384	down	chr9	+	139221931	139254057
TCONS_00016514	XLOC_007896	8.15861	down	LincRNAs identified by Cabili et al	703	chr9	-	139506545	139507780	downstream	NM_001039707	SDCCAG3	serologically defined colon cancer antigen 3 isoform 1	2.48871	down	chr9	-	139296373	139305054
TCONS_00016514	XLOC_007896	8.15861	down	LincRNAs identified by Cabili et al	703	chr9	-	139506545	139507780	downstream	NM_015160	PMPCA	mitochondrial-processing peptidase subunit alpha precursor	2.54511	down	chr9	+	139305115	139318213
TCONS_00016514	XLOC_007896	8.15861	down	LincRNAs identified by Cabili et al	703	chr9	-	139506545	139507780	downstream	NM_052814	CARD9	caspase recruitment domain-containing protein 9 isoform 2	2.06395	down	chr9	-	139258407	139268133
TCONS_00016514	XLOC_007896	8.15861	down	LincRNAs identified by Cabili et al	703	chr9	-	139506545	139507780	downstream	NM_152571	C9orf163	uncharacterized protein C9orf163	2.84343	down	chr9	+	139377946	139380519
TCONS_00016514	XLOC_007896	8.15861	down	LincRNAs identified by Cabili et al	703	chr9	-	139506545	139507780	upstream	ENST00000316144	LCN15	lipocalin 15 [Source:HGNC Symbol;Acc:33777]	2.14578	up	chr9	-	139654085	139658965
TCONS_00016514	XLOC_007896	8.15861	down	LincRNAs identified by Cabili et al	703	chr9	-	139506545	139507780	upstream	ENST00000436881	C9orf172	chromosome 9 open reading frame 172 [Source:HGNC Symbol;Acc:37284]	2.72463	down	chr9	+	139738866	139741797
TCONS_00016514	XLOC_007896	8.15861	down	LincRNAs identified by Cabili et al	703	chr9	-	139506545	139507780	upstream	NM_001012727	AGPAT2	1-acyl-sn-glycerol-3-phosphate acyltransferase beta isoform b precursor	2.87984	down	chr9	-	139567594	139581911
TCONS_00016514	XLOC_007896	8.15861	down	LincRNAs identified by Cabili et al	703	chr9	-	139506545	139507780	upstream	NM_024718	C9orf86	rab-like protein 1 isoform 1	2.45829	down	chr9	+	139702373	139735639
TCONS_00016514	XLOC_007896	8.15861	down	LincRNAs identified by Cabili et al	703	chr9	-	139506545	139507780	upstream	NM_206920	MAMDC4	apical endosomal glycoprotein precursor	3.8209	up	chr9	+	139746818	139755251
TCONS_00016515	XLOC_007896	2.45951	down	LincRNAs identified by Cabili et al	796	chr9	-	139509639	139519693	downstream	ENST00000429455	GPSM1	G-protein signaling modulator 1 [Source:HGNC Symbol;Acc:17858]	8.79517	down	chr9	+	139247508	139254057
TCONS_00016515	XLOC_007896	2.45951	down	LincRNAs identified by Cabili et al	796	chr9	-	139509639	139519693	downstream	ENST00000440944	GPSM1	G-protein signaling modulator 1 [Source:HGNC Symbol;Acc:17858]	2.32384	down	chr9	+	139221931	139254057
TCONS_00016515	XLOC_007896	2.45951	down	LincRNAs identified by Cabili et al	796	chr9	-	139509639	139519693	downstream	NM_001039707	SDCCAG3	serologically defined colon cancer antigen 3 isoform 1	2.48871	down	chr9	-	139296373	139305054
TCONS_00016515	XLOC_007896	2.45951	down	LincRNAs identified by Cabili et al	796	chr9	-	139509639	139519693	downstream	NM_015160	PMPCA	mitochondrial-processing peptidase subunit alpha precursor	2.54511	down	chr9	+	139305115	139318213
TCONS_00016515	XLOC_007896	2.45951	down	LincRNAs identified by Cabili et al	796	chr9	-	139509639	139519693	downstream	NM_052814	CARD9	caspase recruitment domain-containing protein 9 isoform 2	2.06395	down	chr9	-	139258407	139268133
TCONS_00016515	XLOC_007896	2.45951	down	LincRNAs identified by Cabili et al	796	chr9	-	139509639	139519693	downstream	NM_152571	C9orf163	uncharacterized protein C9orf163	2.84343	down	chr9	+	139377946	139380519
TCONS_00016515	XLOC_007896	2.45951	down	LincRNAs identified by Cabili et al	796	chr9	-	139509639	139519693	upstream	ENST00000316144	LCN15	lipocalin 15 [Source:HGNC Symbol;Acc:33777]	2.14578	up	chr9	-	139654085	139658965
TCONS_00016515	XLOC_007896	2.45951	down	LincRNAs identified by Cabili et al	796	chr9	-	139509639	139519693	upstream	ENST00000436881	C9orf172	chromosome 9 open reading frame 172 [Source:HGNC Symbol;Acc:37284]	2.72463	down	chr9	+	139738866	139741797
TCONS_00016515	XLOC_007896	2.45951	down	LincRNAs identified by Cabili et al	796	chr9	-	139509639	139519693	upstream	NM_001012727	AGPAT2	1-acyl-sn-glycerol-3-phosphate acyltransferase beta isoform b precursor	2.87984	down	chr9	-	139567594	139581911
TCONS_00016515	XLOC_007896	2.45951	down	LincRNAs identified by Cabili et al	796	chr9	-	139509639	139519693	upstream	NM_024718	C9orf86	rab-like protein 1 isoform 1	2.45829	down	chr9	+	139702373	139735639
TCONS_00016515	XLOC_007896	2.45951	down	LincRNAs identified by Cabili et al	796	chr9	-	139509639	139519693	upstream	NM_206920	MAMDC4	apical endosomal glycoprotein precursor	3.8209	up	chr9	+	139746818	139755251
TCONS_00016565	XLOC_007326	8.82359	down	LincRNAs identified by Cabili et al	1451	chr9	+	33730334	33749410	downstream	NM_002771	PRSS3	trypsin-3 isoform 2 preproprotein	2.72314	up	chr9	+	33795558	33799229
TCONS_00016565	XLOC_007326	8.82359	down	LincRNAs identified by Cabili et al	1451	chr9	+	33730334	33749410	upstream	NM_004925	AQP3	aquaporin-3	2.77116	down	chr9	-	33441151	33447631
TCONS_00016567	XLOC_007326	2.96621	up	LincRNAs identified by Cabili et al	493	chr9	+	33731116	33742281	downstream	NM_002771	PRSS3	trypsin-3 isoform 2 preproprotein	2.72314	up	chr9	+	33795558	33799229
TCONS_00016567	XLOC_007326	2.96621	up	LincRNAs identified by Cabili et al	493	chr9	+	33731116	33742281	upstream	NM_004925	AQP3	aquaporin-3	2.77116	down	chr9	-	33441151	33447631
TCONS_00016575	XLOC_007348	2.10688	up	LincRNAs identified by Cabili et al	1037	chr9	+	37904373	37905621	downstream	NM_003028	SHB	SH2 domain-containing adapter protein B	2.35947	down	chr9	-	37915894	38069210
TCONS_00016575	XLOC_007348	2.10688	up	LincRNAs identified by Cabili et al	1037	chr9	+	37904373	37905621	upstream	NM_033412	SLC25A51	solute carrier family 25 member 51	2.66409	up	chr9	-	37887593	37904350
TCONS_00016660	XLOC_007486	2.24619	up	LincRNAs identified by Cabili et al	1522	chr9	+	101673452	101679950	downstream	NM_004612	TGFBR1	TGF-beta receptor type-1 isoform 1 precursor	2.71355	down	chr9	+	101867411	101916473
TCONS_00016660	XLOC_007486	2.24619	up	LincRNAs identified by Cabili et al	1522	chr9	+	101673452	101679950	upstream	ENST00000375011	GALNT12	UDP-N-acetyl-alpha-D-galactosamine:polypeptide N-acetylgalactosaminyltransferase 12 (GalNAc-T12) [Source:HGNC Symbol;Acc:19877]	4.94352	down	chr9	+	101569980	101612363
TCONS_00016660	XLOC_007486	2.24619	up	LincRNAs identified by Cabili et al	1522	chr9	+	101673452	101679950	upstream	NM_005458	GABBR2	gamma-aminobutyric acid type B receptor subunit 2 precursor	3.10128	down	chr9	-	101050363	101471479
TCONS_00016660	XLOC_007486	2.24619	up	LincRNAs identified by Cabili et al	1522	chr9	+	101673452	101679950	upstream	NM_173551	ANKS6	ankyrin repeat and SAM domain-containing protein 6	2.10606	down	chr9	-	101494290	101558794
TCONS_00016726	XLOC_007615	5.46787	up	LincRNAs identified by Cabili et al	407	chr9	+	139541957	139543517	downstream	ENST00000316144	LCN15	lipocalin 15 [Source:HGNC Symbol;Acc:33777]	2.14578	up	chr9	-	139654085	139658965
TCONS_00016726	XLOC_007615	5.46787	up	LincRNAs identified by Cabili et al	407	chr9	+	139541957	139543517	downstream	ENST00000436881	C9orf172	chromosome 9 open reading frame 172 [Source:HGNC Symbol;Acc:37284]	2.72463	down	chr9	+	139738866	139741797
TCONS_00016726	XLOC_007615	5.46787	up	LincRNAs identified by Cabili et al	407	chr9	+	139541957	139543517	downstream	NM_001012727	AGPAT2	1-acyl-sn-glycerol-3-phosphate acyltransferase beta isoform b precursor	2.87984	down	chr9	-	139567594	139581911
TCONS_00016726	XLOC_007615	5.46787	up	LincRNAs identified by Cabili et al	407	chr9	+	139541957	139543517	downstream	NM_024718	C9orf86	rab-like protein 1 isoform 1	2.45829	down	chr9	+	139702373	139735639
TCONS_00016726	XLOC_007615	5.46787	up	LincRNAs identified by Cabili et al	407	chr9	+	139541957	139543517	downstream	NM_206920	MAMDC4	apical endosomal glycoprotein precursor	3.8209	up	chr9	+	139746818	139755251
TCONS_00016726	XLOC_007615	5.46787	up	LincRNAs identified by Cabili et al	407	chr9	+	139541957	139543517	upstream	ENST00000429455	GPSM1	G-protein signaling modulator 1 [Source:HGNC Symbol;Acc:17858]	8.79517	down	chr9	+	139247508	139254057
TCONS_00016726	XLOC_007615	5.46787	up	LincRNAs identified by Cabili et al	407	chr9	+	139541957	139543517	upstream	ENST00000440944	GPSM1	G-protein signaling modulator 1 [Source:HGNC Symbol;Acc:17858]	2.32384	down	chr9	+	139221931	139254057
TCONS_00016726	XLOC_007615	5.46787	up	LincRNAs identified by Cabili et al	407	chr9	+	139541957	139543517	upstream	NM_001039707	SDCCAG3	serologically defined colon cancer antigen 3 isoform 1	2.48871	down	chr9	-	139296373	139305054
TCONS_00016726	XLOC_007615	5.46787	up	LincRNAs identified by Cabili et al	407	chr9	+	139541957	139543517	upstream	NM_015160	PMPCA	mitochondrial-processing peptidase subunit alpha precursor	2.54511	down	chr9	+	139305115	139318213
TCONS_00016726	XLOC_007615	5.46787	up	LincRNAs identified by Cabili et al	407	chr9	+	139541957	139543517	upstream	NM_052814	CARD9	caspase recruitment domain-containing protein 9 isoform 2	2.06395	down	chr9	-	139258407	139268133
TCONS_00016726	XLOC_007615	5.46787	up	LincRNAs identified by Cabili et al	407	chr9	+	139541957	139543517	upstream	NM_152571	C9orf163	uncharacterized protein C9orf163	2.84343	down	chr9	+	139377946	139380519
TCONS_00016825	XLOC_007764	3.85501	up	LincRNAs identified by Cabili et al	319	chr9	-	90721375	90728344	downstream	NM_001170640	CDK20	cyclin-dependent kinase 20 isoform 5	4.78801	down	chr9	-	90581358	90589695
TCONS_00016900	XLOC_007895	4.47462	up	LincRNAs identified by Cabili et al	609	chr9	-	139158250	139166849	downstream	NM_152833	C9orf69	uncharacterized protein LOC90120	2.20453	down	chr9	-	139006426	139010731
TCONS_00016900	XLOC_007895	4.47462	up	LincRNAs identified by Cabili et al	609	chr9	-	139158250	139166849	upstream	ENST00000429455	GPSM1	G-protein signaling modulator 1 [Source:HGNC Symbol;Acc:17858]	8.79517	down	chr9	+	139247508	139254057
TCONS_00016900	XLOC_007895	4.47462	up	LincRNAs identified by Cabili et al	609	chr9	-	139158250	139166849	upstream	ENST00000440944	GPSM1	G-protein signaling modulator 1 [Source:HGNC Symbol;Acc:17858]	2.32384	down	chr9	+	139221931	139254057
TCONS_00016900	XLOC_007895	4.47462	up	LincRNAs identified by Cabili et al	609	chr9	-	139158250	139166849	upstream	NM_001039707	SDCCAG3	serologically defined colon cancer antigen 3 isoform 1	2.48871	down	chr9	-	139296373	139305054
TCONS_00016900	XLOC_007895	4.47462	up	LincRNAs identified by Cabili et al	609	chr9	-	139158250	139166849	upstream	NM_015160	PMPCA	mitochondrial-processing peptidase subunit alpha precursor	2.54511	down	chr9	+	139305115	139318213
TCONS_00016900	XLOC_007895	4.47462	up	LincRNAs identified by Cabili et al	609	chr9	-	139158250	139166849	upstream	NM_052814	CARD9	caspase recruitment domain-containing protein 9 isoform 2	2.06395	down	chr9	-	139258407	139268133
TCONS_00016900	XLOC_007895	4.47462	up	LincRNAs identified by Cabili et al	609	chr9	-	139158250	139166849	upstream	NM_152571	C9orf163	uncharacterized protein C9orf163	2.84343	down	chr9	+	139377946	139380519
TCONS_00016903	XLOC_007896	2.29954	down	LincRNAs identified by Cabili et al	379	chr9	-	139506485	139510295	downstream	ENST00000429455	GPSM1	G-protein signaling modulator 1 [Source:HGNC Symbol;Acc:17858]	8.79517	down	chr9	+	139247508	139254057
TCONS_00016903	XLOC_007896	2.29954	down	LincRNAs identified by Cabili et al	379	chr9	-	139506485	139510295	downstream	ENST00000440944	GPSM1	G-protein signaling modulator 1 [Source:HGNC Symbol;Acc:17858]	2.32384	down	chr9	+	139221931	139254057
TCONS_00016903	XLOC_007896	2.29954	down	LincRNAs identified by Cabili et al	379	chr9	-	139506485	139510295	downstream	NM_001039707	SDCCAG3	serologically defined colon cancer antigen 3 isoform 1	2.48871	down	chr9	-	139296373	139305054
TCONS_00016903	XLOC_007896	2.29954	down	LincRNAs identified by Cabili et al	379	chr9	-	139506485	139510295	downstream	NM_015160	PMPCA	mitochondrial-processing peptidase subunit alpha precursor	2.54511	down	chr9	+	139305115	139318213
TCONS_00016903	XLOC_007896	2.29954	down	LincRNAs identified by Cabili et al	379	chr9	-	139506485	139510295	downstream	NM_052814	CARD9	caspase recruitment domain-containing protein 9 isoform 2	2.06395	down	chr9	-	139258407	139268133
TCONS_00016903	XLOC_007896	2.29954	down	LincRNAs identified by Cabili et al	379	chr9	-	139506485	139510295	downstream	NM_152571	C9orf163	uncharacterized protein C9orf163	2.84343	down	chr9	+	139377946	139380519
TCONS_00016903	XLOC_007896	2.29954	down	LincRNAs identified by Cabili et al	379	chr9	-	139506485	139510295	upstream	ENST00000316144	LCN15	lipocalin 15 [Source:HGNC Symbol;Acc:33777]	2.14578	up	chr9	-	139654085	139658965
TCONS_00016903	XLOC_007896	2.29954	down	LincRNAs identified by Cabili et al	379	chr9	-	139506485	139510295	upstream	ENST00000436881	C9orf172	chromosome 9 open reading frame 172 [Source:HGNC Symbol;Acc:37284]	2.72463	down	chr9	+	139738866	139741797
TCONS_00016903	XLOC_007896	2.29954	down	LincRNAs identified by Cabili et al	379	chr9	-	139506485	139510295	upstream	NM_001012727	AGPAT2	1-acyl-sn-glycerol-3-phosphate acyltransferase beta isoform b precursor	2.87984	down	chr9	-	139567594	139581911
TCONS_00016903	XLOC_007896	2.29954	down	LincRNAs identified by Cabili et al	379	chr9	-	139506485	139510295	upstream	NM_024718	C9orf86	rab-like protein 1 isoform 1	2.45829	down	chr9	+	139702373	139735639
TCONS_00016903	XLOC_007896	2.29954	down	LincRNAs identified by Cabili et al	379	chr9	-	139506485	139510295	upstream	NM_206920	MAMDC4	apical endosomal glycoprotein precursor	3.8209	up	chr9	+	139746818	139755251
TCONS_00017151	XLOC_007950	2.98677	up	LincRNAs identified by Cabili et al	1015	chrX	+	36197473	36220007	downstream	NM_001098843	CXorf30	putative uncharacterized protein CXorf30	3.66233	down	chrX	+	36246895	36403434
TCONS_00017155	XLOC_007957	2.68812	up	LincRNAs identified by Cabili et al	265	chrX	+	39681270	39681758	downstream	ENST00000378455	BCOR	BCL6 corepressor [Source:HGNC Symbol;Acc:20893]	3.895	up	chrX	-	39910498	40036582
TCONS_00017190	XLOC_008005	2.9248	up	LincRNAs identified by Cabili et al	347	chrX	+	68250821	68256955	downstream	NM_145119	PJA1	E3 ubiquitin-protein ligase Praja-1 isoform a	2.73072	up	chrX	-	68380580	68385365
TCONS_00017190	XLOC_008005	2.9248	up	LincRNAs identified by Cabili et al	347	chrX	+	68250821	68256955	upstream	NM_004429	EFNB1	ephrin-B1 precursor	2.17613	up	chrX	+	68048839	68062006
TCONS_00017287	XLOC_008109	2.01851	down	LincRNAs identified by Cabili et al	578	chrX	-	6685656	6701527	upstream	NM_001135565	HDHD1	pseudouridine-5'-monophosphatase isoform a	2.17833	up	chrX	-	6966960	7066231
TCONS_00017336	XLOC_008183	2.48401	down	LincRNAs identified by Cabili et al	393	chrX	-	71089381	71091271	downstream	NM_001145140	CXorf49	uncharacterized protein CXorf49	5.4819	down	chrX	-	70934223	70938135
TCONS_00017364	XLOC_008212	2.93056	down	LincRNAs identified by Cabili et al	1323	chrX	-	114928844	114930778	downstream	NM_001136025	PLS3	plastin-3 isoform 1	3.61749	down	chrX	+	114827818	114885179
TCONS_00017391	XLOC_008269	2.76177	down	LincRNAs identified by Cabili et al	435	chrX	-	154644931	154649138	downstream	NM_001242640	BRCC3	lys-63-specific deubiquitinase BRCC36 isoform 3	2.02088	down	chrX	+	154299694	154351349
TCONS_00017391	XLOC_008269	2.76177	down	LincRNAs identified by Cabili et al	435	chrX	-	154644931	154649138	downstream	NM_001289	CLIC2	chloride intracellular channel protein 2	4.53709	up	chrX	-	154505499	154563986
TCONS_00017391	XLOC_008269	2.76177	down	LincRNAs identified by Cabili et al	435	chrX	-	154644931	154649138	downstream	NM_012151	F8A1	factor VIII intron 22 protein	2.17612	down	chrX	+	154611748	154613450
TCONS_00017392	XLOC_007916	5.29507	down	LincRNAs identified by Cabili et al	279	chrX	+	1862406	1862778	upstream	NM_004192	ASMTL	N-acetylserotonin O-methyltransferase-like protein isoform 1	2.10939	up	chrX	-	1522031	1571870
TCONS_00017403	XLOC_007925	6.30995	down	LincRNAs identified by Cabili et al	784	chrX	+	7896715	8030696	downstream	NM_016378	VCX2	variable charge X-linked protein 2	5.99706	up	chrX	-	8137984	8139308
TCONS_00017426	XLOC_008001	2.31104	up	LincRNAs identified by Cabili et al	267	chrX	+	64586533	64588866	downstream	NM_001170649	LAS1L	ribosomal biogenesis protein LAS1L isoform 2	2.07198	down	chrX	-	64732461	64754686
TCONS_00017426	XLOC_008001	2.31104	up	LincRNAs identified by Cabili et al	267	chrX	+	64586533	64588866	downstream	NM_002444	MSN	moesin	2.74729	down	chrX	+	64887510	64961793
TCONS_00017440	XLOC_008033	2.0925	up	LincRNAs identified by Cabili et al	457	chrX	+	102213926	102214657	downstream	NM_018476	BEX1	protein BEX1	2.42215	up	chrX	-	102317580	102319168
TCONS_00017440	XLOC_008033	2.0925	up	LincRNAs identified by Cabili et al	457	chrX	+	102213926	102214657	upstream	ENST00000218249	RAB40AL	RAB40A, member RAS oncogene family-like [Source:HGNC Symbol;Acc:25410]	2.20397	down	chrX	+	102192199	102193228
TCONS_00017457	XLOC_008058	2.57995	up	LincRNAs identified by Cabili et al	548	chrX	+	119125486	119126833	downstream	NM_001099685	RHOXF2B	rhox homeobox family member 2B	3.43987	up	chrX	-	119206228	119211707
TCONS_00017457	XLOC_008058	2.57995	up	LincRNAs identified by Cabili et al	548	chrX	+	119125486	119126833	upstream	ENST00000361575	RPL39	ribosomal protein L39 [Source:HGNC Symbol;Acc:10350]	2.21286	down	chrX	-	118920468	118925606
TCONS_00017457	XLOC_008058	2.57995	up	LincRNAs identified by Cabili et al	548	chrX	+	119125486	119126833	upstream	NM_004541	NDUFA1	NADH dehydrogenase [ubiquinone] 1 alpha subcomplex subunit 1	2.55621	down	chrX	+	119005733	119010629
TCONS_00017457	XLOC_008058	2.57995	up	LincRNAs identified by Cabili et al	548	chrX	+	119125486	119126833	upstream	NM_023010	UPF3B	regulator of nonsense transcripts 3B isoform 2	4.14838	up	chrX	-	118967988	118986991
TCONS_00017457	XLOC_008058	2.57995	up	LincRNAs identified by Cabili et al	548	chrX	+	119125486	119126833	upstream	NM_080632	UPF3B	regulator of nonsense transcripts 3B isoform 1	3.4896	up	chrX	-	118967988	118986991
TCONS_00017629	XLOC_008277	2.07255	up	LincRNAs identified by Cabili et al	266	chrY	+	2979378	2981965	upstream	NM_003411	ZFY	zinc finger Y-chromosomal protein isoform 1	2.32935	up	chrY	+	2803517	2850547
TCONS_00017703	XLOC_008392	3.89811	up	LincRNAs identified by Cabili et al	1359	chr10	+	11715226	11722506	upstream	ENST00000277575	USP6NL	USP6 N-terminal like [Source:HGNC Symbol;Acc:16858]	2.05532	up	chr10	-	11502508	11574274
TCONS_00017703	XLOC_008392	3.89811	up	LincRNAs identified by Cabili et al	1359	chr10	+	11715226	11722506	upstream	ENST00000535316	USP6NL	USP6 N-terminal like [Source:HGNC Symbol;Acc:16858]	3.56735	up	chr10	-	11502508	11653679
TCONS_00017795	XLOC_008405	3.4129	down	LincRNAs identified by Cabili et al	1615	chr10	+	18941164	18943952	downstream	NM_178815	ARL5B	ADP-ribosylation factor-like protein 5B	4.28022	up	chr10	+	18948312	18966940
TCONS_00018077	XLOC_008334	2.53672	down	LincRNAs identified by Cabili et al	505	chr10	+	736183	737679	upstream	NM_014974	DIP2C	disco-interacting protein 2 homolog C	2.94383	down	chr10	-	320129	735608
TCONS_00018082	XLOC_008337	5.60278	up	LincRNAs identified by Cabili et al	662	chr10	+	995366	998124	upstream	NM_014974	DIP2C	disco-interacting protein 2 homolog C	2.94383	down	chr10	-	320129	735608
TCONS_00018124	XLOC_008394	2.33438	up	LincRNAs identified by Cabili et al	342	chr10	+	13425142	13442195	upstream	NM_001008211	OPTN	optineurin	2.84539	up	chr10	+	13142081	13180276
TCONS_00018124	XLOC_008394	2.33438	up	LincRNAs identified by Cabili et al	342	chr10	+	13425142	13442195	upstream	NM_012247	SEPHS1	selenide, water dikinase 1 isoform 1	2.09024	down	chr10	-	13359437	13390298
TCONS_00018124	XLOC_008394	2.33438	up	LincRNAs identified by Cabili et al	342	chr10	+	13425142	13442195	upstream	NM_182751	MCM10	protein MCM10 homolog isoform 1	2.75153	down	chr10	+	13203553	13253104
TCONS_00018141	XLOC_008417	2.68498	up	LincRNAs identified by Cabili et al	775	chr10	+	26153168	26171989	downstream	NM_017433	MYO3A	myosin-IIIa	2.5057	up	chr10	+	26223001	26501465
TCONS_00018162	XLOC_008454	3.05389	up	LincRNAs identified by Cabili et al	532	chr10	+	37668109	37669239	downstream	ENST00000544824	MTRNR2L7	MT-RNR2-like 7 [Source:HGNC Symbol;Acc:37164]	3.62605	up	chr10	-	37890365	37891859
TCONS_00018195	XLOC_008477	16.5551	up	LincRNAs identified by Cabili et al	218	chr10	+	45586674	45587949	upstream	NM_032023	RASSF4	ras association domain-containing protein 4	2.06928	up	chr10	+	45455218	45490172
TCONS_00018208	XLOC_008489	2.19509	down	LincRNAs identified by Cabili et al	578	chr10	+	60773503	60825586	downstream	NM_001143773	FAM13C	protein FAM13C isoform 3	4.35523	down	chr10	-	61005888	61122661
TCONS_00018255	XLOC_008535	4.16852	up	LincRNAs identified by Cabili et al	2960	chr10	+	82289324	82293237	downstream	ENST00000313455	SH2D4B	SH2 domain containing 4B [Source:HGNC Symbol;Acc:31440]	2.16656	up	chr10	+	82300574	82406316
TCONS_00018282	XLOC_008558	4.20871	down	LincRNAs identified by Cabili et al	264	chr10	+	92618126	92621421	downstream	NM_014391	ANKRD1	ankyrin repeat domain-containing protein 1	8.35087	up	chr10	-	92671856	92681032
TCONS_00018320	XLOC_008599	12.7879	up	LincRNAs identified by Cabili et al	269	chr10	+	106326750	106345352	downstream	ENST00000369701	SORCS3	sortilin-related VPS10 domain containing receptor 3 [Source:HGNC Symbol;Acc:16699]	143.054	down	chr10	+	106400858	107024993
TCONS_00018320	XLOC_008599	12.7879	up	LincRNAs identified by Cabili et al	269	chr10	+	106326750	106345352	upstream	NM_001191003	GSTO1	glutathione S-transferase omega-1 isoform 3	2.50188	up	chr10	+	106013951	106027222
TCONS_00018320	XLOC_008599	12.7879	up	LincRNAs identified by Cabili et al	269	chr10	+	106326750	106345352	upstream	NM_033397	ITPRIP	inositol 1,4,5-trisphosphate receptor-interacting protein precursor	3.36051	down	chr10	-	106071898	106093663
TCONS_00018359	XLOC_008644	7.78958	down	LincRNAs identified by Cabili et al	611	chr10	+	122574129	122584805	downstream	NM_018117	WDR11	WD repeat-containing protein 11	2.17962	down	chr10	+	122610686	122669038
TCONS_00018387	XLOC_008668	2.01791	down	LincRNAs identified by Cabili et al	648	chr10	+	132011782	132050307	upstream	NM_006541	GLRX3	glutaredoxin-3	2.46289	down	chr10	+	131934638	131977932
TCONS_00018388	XLOC_008668	3.1985	up	LincRNAs identified by Cabili et al	202	chr10	+	132012259	132032868	upstream	NM_006541	GLRX3	glutaredoxin-3	2.46289	down	chr10	+	131934638	131977932
TCONS_00018389	XLOC_008669	2.37388	up	LincRNAs identified by Cabili et al	512	chr10	+	132102127	132102815	upstream	NM_006541	GLRX3	glutaredoxin-3	2.46289	down	chr10	+	131934638	131977932
TCONS_00018397	XLOC_008679	4.93547	down	LincRNAs identified by Cabili et al	211	chr10	+	134830881	134831148	downstream	NM_001164489	ADAM8	disintegrin and metalloproteinase domain-containing protein 8 isoform 2 precursor	2.71613	down	chr10	-	135075919	135090407
TCONS_00018397	XLOC_008679	4.93547	down	LincRNAs identified by Cabili et al	211	chr10	+	134830881	134831148	downstream	NM_006659	TUBGCP2	gamma-tubulin complex component 2 isoform 2	2.86675	down	chr10	-	135092133	135122660
TCONS_00018397	XLOC_008679	4.93547	down	LincRNAs identified by Cabili et al	211	chr10	+	134830881	134831148	upstream	NM_005539	INPP5A	type I inositol 1,4,5-trisphosphate 5-phosphatase	2.51754	down	chr10	+	134351352	134596984
TCONS_00018397	XLOC_008679	4.93547	down	LincRNAs identified by Cabili et al	211	chr10	+	134830881	134831148	upstream	NM_177400	NKX6-2	homeobox protein Nkx-6.2	7.12734	up	chr10	-	134598319	134599537
TCONS_00018424	XLOC_008719	2.14367	up	LincRNAs identified by Cabili et al	335	chr10	-	6298405	6316084	downstream	NM_000417	IL2RA	interleukin-2 receptor subunit alpha precursor	4.93812	up	chr10	-	6052656	6104333
TCONS_00018424	XLOC_008719	2.14367	up	LincRNAs identified by Cabili et al	335	chr10	-	6298405	6316084	downstream	NM_004566	PFKFB3	6-phosphofructo-2-kinase/fructose-2, 6-bisphosphatase 3 isoform 1	3.58925	up	chr10	+	6244839	6277507
TCONS_00018424	XLOC_008719	2.14367	up	LincRNAs identified by Cabili et al	335	chr10	-	6298405	6316084	downstream	NM_172200	IL15RA	interleukin-15 receptor subunit alpha isoform 2 precursor	4.55511	up	chr10	-	5994333	6019574
TCONS_00018462	XLOC_008760	2.61783	down	LincRNAs identified by Cabili et al	327	chr10	-	28615099	28618930	downstream	NM_173496	MPP7	MAGUK p55 subfamily member 7	5.15769	up	chr10	-	28339922	28571067
TCONS_00018466	XLOC_008768	2.9321	up	LincRNAs identified by Cabili et al	586	chr10	-	31097183	31099571	upstream	NM_001143769	ZNF438	zinc finger protein 438 isoform c	2.19929	up	chr10	-	31133564	31288446
TCONS_00018467	XLOC_008769	3.80652	down	LincRNAs identified by Cabili et al	263	chr10	-	31109146	31110214	upstream	NM_001143769	ZNF438	zinc finger protein 438 isoform c	2.19929	up	chr10	-	31133564	31288446
TCONS_00018469	XLOC_008770	5.23995	up	LincRNAs identified by Cabili et al	1887	chr10	-	31120769	31123155	upstream	NM_001143769	ZNF438	zinc finger protein 438 isoform c	2.19929	up	chr10	-	31133564	31288446
TCONS_00018496	XLOC_008802	3.25287	up	LincRNAs identified by Cabili et al	328	chr10	-	45571369	45572131	downstream	NM_032023	RASSF4	ras association domain-containing protein 4	2.06928	up	chr10	+	45455218	45490172
TCONS_00018500	XLOC_008811	6.59385	down	LincRNAs identified by Cabili et al	4872	chr10	-	48510124	48532615	downstream	ENST00000224600	RBP3	retinol binding protein 3, interstitial [Source:HGNC Symbol;Acc:9921]	4.57892	up	chr10	-	48381486	48390991
TCONS_00018500	XLOC_008811	6.59385	down	LincRNAs identified by Cabili et al	4872	chr10	-	48510124	48532615	downstream	ENST00000456984	AGAP9	ArfGAP with GTPase domain, ankyrin repeat and PH domain 9 [Source:HGNC Symbol;Acc:23463]	2.18593	down	chr10	+	48215723	48237508
TCONS_00018500	XLOC_008811	6.59385	down	LincRNAs identified by Cabili et al	4872	chr10	-	48510124	48532615	downstream	NM_004962	GDF10	bone morphogenetic protein 3B precursor	8.58062	up	chr10	-	48425787	48439138
TCONS_00018500	XLOC_008811	6.59385	down	LincRNAs identified by Cabili et al	4872	chr10	-	48510124	48532615	downstream	NM_153034	ZNF488	zinc finger protein 488	2.7096	up	chr10	+	48355088	48373866
TCONS_00018500	XLOC_008811	6.59385	down	LincRNAs identified by Cabili et al	4872	chr10	-	48510124	48532615	upstream	NM_001042358	PTPN20B	protein tyrosine phosphatase, non-receptor type 20 isoform 3	3.40728	up	chr10	-	48737041	48827581
TCONS_00018502	XLOC_008811	3.81484	up	LincRNAs identified by Cabili et al	5087	chr10	-	48510124	48532615	downstream	ENST00000224600	RBP3	retinol binding protein 3, interstitial [Source:HGNC Symbol;Acc:9921]	4.57892	up	chr10	-	48381486	48390991
TCONS_00018502	XLOC_008811	3.81484	up	LincRNAs identified by Cabili et al	5087	chr10	-	48510124	48532615	downstream	ENST00000456984	AGAP9	ArfGAP with GTPase domain, ankyrin repeat and PH domain 9 [Source:HGNC Symbol;Acc:23463]	2.18593	down	chr10	+	48215723	48237508
TCONS_00018502	XLOC_008811	3.81484	up	LincRNAs identified by Cabili et al	5087	chr10	-	48510124	48532615	downstream	NM_004962	GDF10	bone morphogenetic protein 3B precursor	8.58062	up	chr10	-	48425787	48439138
TCONS_00018502	XLOC_008811	3.81484	up	LincRNAs identified by Cabili et al	5087	chr10	-	48510124	48532615	downstream	NM_153034	ZNF488	zinc finger protein 488	2.7096	up	chr10	+	48355088	48373866
TCONS_00018502	XLOC_008811	3.81484	up	LincRNAs identified by Cabili et al	5087	chr10	-	48510124	48532615	upstream	NM_001042358	PTPN20B	protein tyrosine phosphatase, non-receptor type 20 isoform 3	3.40728	up	chr10	-	48737041	48827581
TCONS_00018527	XLOC_008833	2.92429	up	LincRNAs identified by Cabili et al	315	chr10	-	63579826	63581160	upstream	NM_032199	ARID5B	AT-rich interactive domain-containing protein 5B isoform 1	2.29877	up	chr10	+	63661012	63856707
TCONS_00018561	XLOC_008883	5.06086	up	LincRNAs identified by Cabili et al	759	chr10	-	88161759	88162943	downstream	NM_017551	GRID1	glutamate receptor delta-1 subunit precursor	3.04097	up	chr10	-	87359311	88126250
TCONS_00018561	XLOC_008883	5.06086	up	LincRNAs identified by Cabili et al	759	chr10	-	88161759	88162943	upstream	ENST00000310944	LDB3	LIM domain binding 3 [Source:HGNC Symbol;Acc:15710]	2.27004	down	chr10	+	88428425	88459810
TCONS_00018588	XLOC_008922	4.66055	up	LincRNAs identified by Cabili et al	855	chr10	-	102819375	102820683	downstream	NM_017893	SEMA4G	semaphorin-4G isoform 1 precursor	2.44556	up	chr10	+	102732285	102745373
TCONS_00018588	XLOC_008922	4.66055	up	LincRNAs identified by Cabili et al	855	chr10	-	102819375	102820683	downstream	NM_032112	MRPL43	39S ribosomal protein L43, mitochondrial isoform a	2.02141	down	chr10	-	102746026	102747272
TCONS_00018588	XLOC_008922	4.66055	up	LincRNAs identified by Cabili et al	855	chr10	-	102819375	102820683	upstream	NM_006562	LBX1	transcription factor LBX1	2.02393	up	chr10	-	102986732	102988717
TCONS_00018590	XLOC_008927	9.26738	up	LincRNAs identified by Cabili et al	467	chr10	-	103503657	103526776	downstream	NM_015448	DPCD	protein DPCD	2.18333	down	chr10	+	103348088	103369410
TCONS_00018590	XLOC_008927	9.26738	up	LincRNAs identified by Cabili et al	467	chr10	-	103503657	103526776	downstream	NM_022039	FBXW4	F-box/WD repeat-containing protein 4	4.28898	down	chr10	-	103370420	103454743
TCONS_00018590	XLOC_008927	9.26738	up	LincRNAs identified by Cabili et al	467	chr10	-	103503657	103526776	upstream	ENST00000370110	NPM3	nucleophosmin/nucleoplasmin 3 [Source:HGNC Symbol;Acc:7931]	2.57858	up	chr10	-	103541081	103543170
TCONS_00018590	XLOC_008927	9.26738	up	LincRNAs identified by Cabili et al	467	chr10	-	103503657	103526776	upstream	NM_006119	FGF8	fibroblast growth factor 8 isoform B precursor	3.06364	up	chr10	-	103529886	103535759
TCONS_00018590	XLOC_008927	9.26738	up	LincRNAs identified by Cabili et al	467	chr10	-	103503657	103526776	upstream	NM_012215	MGEA5	bifunctional protein NCOAT isoform a	2.42372	up	chr10	-	103544199	103578222
TCONS_00018590	XLOC_008927	9.26738	up	LincRNAs identified by Cabili et al	467	chr10	-	103503657	103526776	upstream	NM_033164	FGF8	fibroblast growth factor 8 isoform E precursor	2.15956	down	chr10	-	103529886	103535759
TCONS_00018590	XLOC_008927	9.26738	up	LincRNAs identified by Cabili et al	467	chr10	-	103503657	103526776	upstream	NM_173193	KCNIP2	Kv channel-interacting protein 2 isoform 4	3.0099	up	chr10	-	103585730	103603677
TCONS_00018595	XLOC_008935	3.21447	down	LincRNAs identified by Cabili et al	472	chr10	-	105725460	105726749	upstream	NM_001191003	GSTO1	glutathione S-transferase omega-1 isoform 3	2.50188	up	chr10	+	106013951	106027222
TCONS_00018618	XLOC_008968	3.39215	up	LincRNAs identified by Cabili et al	925	chr10	-	121861758	121863424	downstream	NM_014937	INPP5F	phosphatidylinositide phosphatase SAC2 isoform 1	2.0115	down	chr10	+	121485558	121588662
TCONS_00018626	XLOC_008979	2.1704	up	LincRNAs identified by Cabili et al	1450	chr10	-	125712821	125722386	downstream	NM_198148	CPXM2	inactive carboxypeptidase-like protein X2 precursor	2.14246	down	chr10	-	125505151	125651500
TCONS_00018626	XLOC_008979	2.1704	up	LincRNAs identified by Cabili et al	1450	chr10	-	125712821	125722386	upstream	NM_015892	CHST15	carbohydrate sulfotransferase 15 isoform 1	2.25443	down	chr10	-	125767181	125851940
TCONS_00018649	XLOC_009000	4.6491	down	LincRNAs identified by Cabili et al	1048	chr10	-	133730127	133733387	upstream	NM_004052	BNIP3	BCL2/adenovirus E1B 19 kDa protein-interacting protein 3	2.19773	up	chr10	-	133781203	133795435
TCONS_00018653	XLOC_009007	2.67794	down	LincRNAs identified by Cabili et al	376	chr10	-	134824439	134825072	downstream	NM_005539	INPP5A	type I inositol 1,4,5-trisphosphate 5-phosphatase	2.51754	down	chr10	+	134351352	134596984
TCONS_00018653	XLOC_009007	2.67794	down	LincRNAs identified by Cabili et al	376	chr10	-	134824439	134825072	downstream	NM_177400	NKX6-2	homeobox protein Nkx-6.2	7.12734	up	chr10	-	134598319	134599537
TCONS_00018653	XLOC_009007	2.67794	down	LincRNAs identified by Cabili et al	376	chr10	-	134824439	134825072	upstream	NM_001164489	ADAM8	disintegrin and metalloproteinase domain-containing protein 8 isoform 2 precursor	2.71613	down	chr10	-	135075919	135090407
TCONS_00018653	XLOC_009007	2.67794	down	LincRNAs identified by Cabili et al	376	chr10	-	134824439	134825072	upstream	NM_006659	TUBGCP2	gamma-tubulin complex component 2 isoform 2	2.86675	down	chr10	-	135092133	135122660
TCONS_00018656	XLOC_009007	3.44767	down	LincRNAs identified by Cabili et al	207	chr10	-	134824750	134825301	downstream	NM_005539	INPP5A	type I inositol 1,4,5-trisphosphate 5-phosphatase	2.51754	down	chr10	+	134351352	134596984
TCONS_00018656	XLOC_009007	3.44767	down	LincRNAs identified by Cabili et al	207	chr10	-	134824750	134825301	downstream	NM_177400	NKX6-2	homeobox protein Nkx-6.2	7.12734	up	chr10	-	134598319	134599537
TCONS_00018656	XLOC_009007	3.44767	down	LincRNAs identified by Cabili et al	207	chr10	-	134824750	134825301	upstream	NM_001164489	ADAM8	disintegrin and metalloproteinase domain-containing protein 8 isoform 2 precursor	2.71613	down	chr10	-	135075919	135090407
TCONS_00018656	XLOC_009007	3.44767	down	LincRNAs identified by Cabili et al	207	chr10	-	134824750	134825301	upstream	NM_006659	TUBGCP2	gamma-tubulin complex component 2 isoform 2	2.86675	down	chr10	-	135092133	135122660
TCONS_00018685	XLOC_008413	4.43793	up	LincRNAs identified by Cabili et al	606	chr10	+	23864754	23875084	downstream	ENST00000376462	KIAA1217	KIAA1217 [Source:HGNC Symbol;Acc:25428]	3.98426	down	chr10	+	23983674	24836772
TCONS_00018685	XLOC_008413	4.43793	up	LincRNAs identified by Cabili et al	606	chr10	+	23864754	23875084	upstream	NM_001145373	OTUD1	OTU domain-containing protein 1	2.35648	up	chr10	+	23728197	23731310
TCONS_00018685	XLOC_008413	4.43793	up	LincRNAs identified by Cabili et al	606	chr10	+	23864754	23875084	upstream	NM_153714	C10orf67	uncharacterized protein C10orf67	2.61583	up	chr10	-	23605519	23633772
TCONS_00018704	XLOC_008434	3.08738	up	LincRNAs identified by Cabili et al	804	chr10	+	30248093	30249155	upstream	NM_003174	SVIL	supervillin isoform 1	7.72927	up	chr10	-	29746276	30024730
TCONS_00018705	XLOC_008435	2.01368	down	LincRNAs identified by Cabili et al	2550	chr10	+	30252178	30257684	upstream	NM_003174	SVIL	supervillin isoform 1	7.72927	up	chr10	-	29746276	30024730
TCONS_00018738	XLOC_008489	4.4579	up	LincRNAs identified by Cabili et al	217	chr10	+	60773443	60782457	downstream	NM_001143773	FAM13C	protein FAM13C isoform 3	4.35523	down	chr10	-	61005888	61122661
TCONS_00018783	XLOC_008559	2.43805	down	LincRNAs identified by Cabili et al	3779	chr10	+	92741634	92750450	upstream	NM_014391	ANKRD1	ankyrin repeat domain-containing protein 1	8.35087	up	chr10	-	92671856	92681032
TCONS_00018839	XLOC_008644	4.19477	down	LincRNAs identified by Cabili et al	623	chr10	+	122583858	122584805	downstream	NM_018117	WDR11	WD repeat-containing protein 11	2.17962	down	chr10	+	122610686	122669038
TCONS_00018949	XLOC_008847	2.27025	up	LincRNAs identified by Cabili et al	856	chr10	-	72762836	72765495	downstream	NM_003901	SGPL1	sphingosine-1-phosphate lyase 1	2.30771	up	chr10	+	72575703	72640932
TCONS_00019038	XLOC_008965	7.71577	down	LincRNAs identified by Cabili et al	331	chr10	-	119875116	119878421	upstream	NM_001134672	FAM204A	protein FAM204A	2.02748	down	chr10	-	120068571	120101839
TCONS_00019067	XLOC_009007	3.3708	down	LincRNAs identified by Cabili et al	358	chr10	-	134824705	134825301	downstream	NM_005539	INPP5A	type I inositol 1,4,5-trisphosphate 5-phosphatase	2.51754	down	chr10	+	134351352	134596984
TCONS_00019067	XLOC_009007	3.3708	down	LincRNAs identified by Cabili et al	358	chr10	-	134824705	134825301	downstream	NM_177400	NKX6-2	homeobox protein Nkx-6.2	7.12734	up	chr10	-	134598319	134599537
TCONS_00019067	XLOC_009007	3.3708	down	LincRNAs identified by Cabili et al	358	chr10	-	134824705	134825301	upstream	NM_001164489	ADAM8	disintegrin and metalloproteinase domain-containing protein 8 isoform 2 precursor	2.71613	down	chr10	-	135075919	135090407
TCONS_00019067	XLOC_009007	3.3708	down	LincRNAs identified by Cabili et al	358	chr10	-	134824705	134825301	upstream	NM_006659	TUBGCP2	gamma-tubulin complex component 2 isoform 2	2.86675	down	chr10	-	135092133	135122660
TCONS_00019182	XLOC_009017	2.6441	down	LincRNAs identified by Cabili et al	1343	chr11	+	356461	358128	downstream	ENST00000308020	PTDSS2	phosphatidylserine synthase 2 [Source:HGNC Symbol;Acc:15463]	2.3787	down	chr11	+	450279	491387
TCONS_00019182	XLOC_009017	2.6441	down	LincRNAs identified by Cabili et al	1343	chr11	+	356461	358128	downstream	ENST00000397566	IRF7	interferon regulatory factor 7 [Source:HGNC Symbol;Acc:6122]	2.67282	up	chr11	-	612554	615728
TCONS_00019182	XLOC_009017	2.6441	down	LincRNAs identified by Cabili et al	1343	chr11	+	356461	358128	downstream	NM_001143994	RASSF7	ras association domain-containing protein 7 isoform 3	2.00898	down	chr11	+	561449	564025
TCONS_00019182	XLOC_009017	2.6441	down	LincRNAs identified by Cabili et al	1343	chr11	+	356461	358128	downstream	NM_001572	IRF7	interferon regulatory factor 7 isoform a	5.33216	up	chr11	-	612554	615999
TCONS_00019182	XLOC_009017	2.6441	down	LincRNAs identified by Cabili et al	1343	chr11	+	356461	358128	downstream	NM_176795	HRAS	GTPase HRas isoform 2	2.3727	down	chr11	-	532241	535550
TCONS_00019182	XLOC_009017	2.6441	down	LincRNAs identified by Cabili et al	1343	chr11	+	356461	358128	upstream	NM_001025295	IFITM5	interferon-induced transmembrane protein 5	2.14662	up	chr11	-	298202	299526
TCONS_00019182	XLOC_009017	2.6441	down	LincRNAs identified by Cabili et al	1343	chr11	+	356461	358128	upstream	NM_003641	IFITM1	interferon-induced transmembrane protein 1	14.4207	up	chr11	+	313990	315272
TCONS_00019182	XLOC_009017	2.6441	down	LincRNAs identified by Cabili et al	1343	chr11	+	356461	358128	upstream	NM_175932	PSMD13	26S proteasome non-ATPase regulatory subunit 13 isoform 2	2.10323	down	chr11	+	236807	252984
TCONS_00019203	XLOC_009038	5.54931	up	LincRNAs identified by Cabili et al	550	chr11	+	4687856	4693464	downstream	NM_001005238	OR51G2	olfactory receptor 51G2	2.78273	up	chr11	-	4935948	4936893
TCONS_00019203	XLOC_009038	5.54931	up	LincRNAs identified by Cabili et al	550	chr11	+	4687856	4693464	upstream	ENST00000307632	OR52K1	olfactory receptor, family 52, subfamily K, member 1 [Source:HGNC Symbol;Acc:15222]	7.35156	down	chr11	+	4510108	4511138
TCONS_00019203	XLOC_009038	5.54931	up	LincRNAs identified by Cabili et al	550	chr11	+	4687856	4693464	upstream	ENST00000357605	OR51D1	olfactory receptor, family 51, subfamily D, member 1 [Source:HGNC Symbol;Acc:15193]	2.03559	up	chr11	+	4660944	4662068
TCONS_00019203	XLOC_009038	5.54931	up	LincRNAs identified by Cabili et al	550	chr11	+	4687856	4693464	upstream	NM_003141	TRIM21	E3 ubiquitin-protein ligase TRIM21	3.89672	up	chr11	-	4406126	4414926
TCONS_00019236	XLOC_009066	2.40589	down	LincRNAs identified by Cabili et al	972	chr11	+	10948292	10949495	upstream	NM_001042559	EIF4G2	eukaryotic translation initiation factor 4 gamma 2 isoform 2	2.80307	down	chr11	-	10818592	10830582
TCONS_00019236	XLOC_009066	2.40589	down	LincRNAs identified by Cabili et al	972	chr11	+	10948292	10949495	upstream	NM_001172705	EIF4G2	eukaryotic translation initiation factor 4 gamma 2 isoform 1	2.19813	down	chr11	-	10818592	10829543
TCONS_00019257	XLOC_009087	2.60246	down	LincRNAs identified by Cabili et al	435	chr11	+	22004518	22141438	downstream	NM_213599	ANO5	anoctamin-5 isoform a	2.65699	down	chr11	+	22214721	22304913
TCONS_00019318	XLOC_009152	3.43234	up	LincRNAs identified by Cabili et al	323	chr11	+	63262960	63268075	downstream	ENST00000433688	C11orf95	chromosome 11 open reading frame 95 [Source:HGNC Symbol;Acc:28449]	2.374	up	chr11	-	63527363	63536113
TCONS_00019318	XLOC_009152	3.43234	up	LincRNAs identified by Cabili et al	323	chr11	+	63262960	63268075	downstream	NM_001142535	LGALS12	galectin-12 isoform 1	2.29155	up	chr11	+	63273523	63284246
TCONS_00019318	XLOC_009152	3.43234	up	LincRNAs identified by Cabili et al	323	chr11	+	63262960	63268075	downstream	NM_004585	RARRES3	retinoic acid receptor responder protein 3	48.889	up	chr11	+	63304272	63313930
TCONS_00019318	XLOC_009152	3.43234	up	LincRNAs identified by Cabili et al	323	chr11	+	63262960	63268075	downstream	NM_007069	PLA2G16	group XVI phospholipase A1/A2	9.62647	up	chr11	-	63341943	63381909
TCONS_00019318	XLOC_009152	3.43234	up	LincRNAs identified by Cabili et al	323	chr11	+	63262960	63268075	downstream	NM_201429	RTN3	reticulon-3 isoform c	2.79013	down	chr11	+	63448921	63527363
TCONS_00019318	XLOC_009152	3.43234	up	LincRNAs identified by Cabili et al	323	chr11	+	63262960	63268075	downstream	NM_201430	RTN3	reticulon-3 isoform d	2.1967	down	chr11	+	63448921	63527363
TCONS_00019360	XLOC_009185	5.60311	down	LincRNAs identified by Cabili et al	1581	chr11	+	68049234	68052321	upstream	NM_002496	NDUFS8	NADH dehydrogenase [ubiquinone] iron-sulfur protein 8, mitochondrial precursor	3.51467	down	chr11	+	67798083	67804114
TCONS_00019360	XLOC_009185	5.60311	down	LincRNAs identified by Cabili et al	1581	chr11	+	68049234	68052321	upstream	NM_006053	TCIRG1	V-type proton ATPase 116 kDa subunit a isoform 3 isoform b	2.59494	down	chr11	+	67810446	67818366
TCONS_00019360	XLOC_009185	5.60311	down	LincRNAs identified by Cabili et al	1581	chr11	+	68049234	68052321	upstream	NM_022338	C11orf24	uncharacterized protein C11orf24 precursor	3.01671	down	chr11	-	68028802	68039469
TCONS_00019361	XLOC_009187	3.52357	up	LincRNAs identified by Cabili et al	205	chr11	+	68763661	68764006	upstream	NM_001031847	CPT1A	carnitine O-palmitoyltransferase 1, liver isoform isoform 2	2.55765	up	chr11	-	68522087	68609399
TCONS_00019361	XLOC_009187	3.52357	up	LincRNAs identified by Cabili et al	205	chr11	+	68763661	68764006	upstream	NM_001876	CPT1A	carnitine O-palmitoyltransferase 1, liver isoform isoform 1	2.73356	up	chr11	-	68522350	68609399
TCONS_00019361	XLOC_009187	3.52357	up	LincRNAs identified by Cabili et al	205	chr11	+	68763661	68764006	upstream	NM_181514	MRPL21	39S ribosomal protein L21, mitochondrial isoform d	2.46286	down	chr11	-	68658745	68671303
TCONS_00019385	XLOC_009208	2.06522	up	LincRNAs identified by Cabili et al	1404	chr11	+	72964637	72970234	downstream	ENST00000356467	FAM168A	family with sequence similarity 168, member A [Source:HGNC Symbol;Acc:28999]	2.2598	up	chr11	-	73117027	73309228
TCONS_00019385	XLOC_009208	2.06522	up	LincRNAs identified by Cabili et al	1404	chr11	+	72964637	72970234	upstream	NM_014824	FCHSD2	FCH and double SH3 domains protein 2	4.29991	up	chr11	-	72547789	72853143
TCONS_00019385	XLOC_009208	2.06522	up	LincRNAs identified by Cabili et al	1404	chr11	+	72964637	72970234	upstream	NM_176072	P2RY2	P2Y purinoceptor 2	2.04135	down	chr11	+	72929343	72947395
TCONS_00019475	XLOC_009279	3.8015	up	LincRNAs identified by Cabili et al	850	chr11	+	112236379	112237424	upstream	ENST00000280357	IL18	interleukin 18 (interferon-gamma-inducing factor) [Source:HGNC Symbol;Acc:5986]	2.22217	up	chr11	-	112013973	112034840
TCONS_00019475	XLOC_009279	3.8015	up	LincRNAs identified by Cabili et al	850	chr11	+	112236379	112237424	upstream	NM_001037290	BCO2	beta,beta-carotene 9',10'-oxygenase isoform b	3.15415	down	chr11	+	112047088	112089649
TCONS_00019475	XLOC_009279	3.8015	up	LincRNAs identified by Cabili et al	850	chr11	+	112236379	112237424	upstream	NM_138789	PIH1D2	PIH1 domain-containing protein 2 isoform 1	2.51732	up	chr11	-	111938522	111944895
TCONS_00019531	XLOC_009326	4.09429	down	LincRNAs identified by Cabili et al	305	chr11	+	128081357	128083924	downstream	NM_005238	ETS1	protein C-ets-1 isoform 2	2.72603	up	chr11	-	128328655	128392205
TCONS_00019570	XLOC_009370	9.76424	up	LincRNAs identified by Cabili et al	397	chr11	-	9137686	9142145	downstream	ENST00000309166	NRIP3	nuclear receptor interacting protein 3 [Source:HGNC Symbol;Acc:1167]	2.20937	down	chr11	-	9002122	9025596
TCONS_00019570	XLOC_009370	9.76424	up	LincRNAs identified by Cabili et al	397	chr11	-	9137686	9142145	downstream	NM_001170690	SCUBE2	signal peptide, CUB and EGF-like domain-containing protein 2 isoform 2 precursor	2.16583	up	chr11	-	9041046	9113150
TCONS_00019570	XLOC_009370	9.76424	up	LincRNAs identified by Cabili et al	397	chr11	-	9137686	9142145	upstream	NM_001165030	TMEM41B	transmembrane protein 41B isoform 2	2.5672	up	chr11	-	9316638	9336315
TCONS_00019570	XLOC_009370	9.76424	up	LincRNAs identified by Cabili et al	397	chr11	-	9137686	9142145	upstream	NM_015213	DENND5A	DENN domain-containing protein 5A isoform 1	2.95962	up	chr11	-	9160374	9286873
TCONS_00019571	XLOC_009370	4.12994	up	LincRNAs identified by Cabili et al	365	chr11	-	9142140	9142948	downstream	ENST00000309166	NRIP3	nuclear receptor interacting protein 3 [Source:HGNC Symbol;Acc:1167]	2.20937	down	chr11	-	9002122	9025596
TCONS_00019571	XLOC_009370	4.12994	up	LincRNAs identified by Cabili et al	365	chr11	-	9142140	9142948	downstream	NM_001170690	SCUBE2	signal peptide, CUB and EGF-like domain-containing protein 2 isoform 2 precursor	2.16583	up	chr11	-	9041046	9113150
TCONS_00019571	XLOC_009370	4.12994	up	LincRNAs identified by Cabili et al	365	chr11	-	9142140	9142948	upstream	NM_001165030	TMEM41B	transmembrane protein 41B isoform 2	2.5672	up	chr11	-	9316638	9336315
TCONS_00019571	XLOC_009370	4.12994	up	LincRNAs identified by Cabili et al	365	chr11	-	9142140	9142948	upstream	NM_015213	DENND5A	DENN domain-containing protein 5A isoform 1	2.95962	up	chr11	-	9160374	9286873
TCONS_00019588	XLOC_009389	4.00006	down	LincRNAs identified by Cabili et al	1776	chr11	-	18610354	18612385	downstream	NM_001040697	UEVLD	ubiquitin-conjugating enzyme E2 variant 3 isoform a	3.43055	up	chr11	-	18552949	18610293
TCONS_00019588	XLOC_009389	4.00006	down	LincRNAs identified by Cabili et al	1776	chr11	-	18610354	18612385	downstream	NM_001165416	LDHA	L-lactate dehydrogenase A chain isoform 5	2.37404	down	chr11	+	18415935	18429765
TCONS_00019588	XLOC_009389	4.00006	down	LincRNAs identified by Cabili et al	1776	chr11	-	18610354	18612385	downstream	NM_005566	LDHA	L-lactate dehydrogenase A chain isoform 1	2.45926	down	chr11	+	18415935	18429765
TCONS_00019588	XLOC_009389	4.00006	down	LincRNAs identified by Cabili et al	1776	chr11	-	18610354	18612385	downstream	NM_181508	HPS5	Hermansky-Pudlak syndrome 5 protein isoform b	3.22003	up	chr11	-	18300216	18343721
TCONS_00019588	XLOC_009389	4.00006	down	LincRNAs identified by Cabili et al	1776	chr11	-	18610354	18612385	upstream	NM_032781	PTPN5	tyrosine-protein phosphatase non-receptor type 5 isoform a	2.1701	up	chr11	-	18749474	18813389
TCONS_00019588	XLOC_009389	4.00006	down	LincRNAs identified by Cabili et al	1776	chr11	-	18610354	18612385	upstream	NM_194285	SPTY2D1	protein SPT2 homolog	4.82246	up	chr11	-	18627947	18656020
TCONS_00019611	XLOC_009412	2.10804	up	LincRNAs identified by Cabili et al	434	chr11	-	33958151	33976322	downstream	NM_001127227	CD59	CD59 glycoprotein preproprotein	2.3891	up	chr11	-	33724555	33744498
TCONS_00019611	XLOC_009412	2.10804	up	LincRNAs identified by Cabili et al	434	chr11	-	33958151	33976322	downstream	NM_001142315	LMO2	rhombotin-2 isoform 2	2.2214	down	chr11	-	33880122	33891509
TCONS_00019611	XLOC_009412	2.10804	up	LincRNAs identified by Cabili et al	434	chr11	-	33958151	33976322	downstream	NM_005574	LMO2	rhombotin-2 isoform 1	3.66039	down	chr11	-	33880122	33913836
TCONS_00019611	XLOC_009412	2.10804	up	LincRNAs identified by Cabili et al	434	chr11	-	33958151	33976322	downstream	NM_012175	FBXO3	F-box only protein 3 isoform 1	4.12763	up	chr11	-	33762489	33796071
TCONS_00019611	XLOC_009412	2.10804	up	LincRNAs identified by Cabili et al	434	chr11	-	33958151	33976322	upstream	NM_145804	ABTB2	ankyrin repeat and BTB/POZ domain-containing protein 2	2.97697	up	chr11	-	34172533	34379555
TCONS_00019614	XLOC_009414	4.88917	up	LincRNAs identified by Cabili et al	1535	chr11	-	34876858	34880602	upstream	ENST00000263398	CD44	CD44 molecule (Indian blood group) [Source:HGNC Symbol;Acc:1681]	2.88301	up	chr11	+	35160416	35253949
TCONS_00019614	XLOC_009414	4.88917	up	LincRNAs identified by Cabili et al	1535	chr11	-	34876858	34880602	upstream	NM_000610	CD44	CD44 antigen isoform 1 precursor	4.28977	up	chr11	+	35160416	35253949
TCONS_00019614	XLOC_009414	4.88917	up	LincRNAs identified by Cabili et al	1535	chr11	-	34876858	34880602	upstream	NM_001001389	CD44	CD44 antigen isoform 2 precursor	5.3487	up	chr11	+	35160416	35253949
TCONS_00019614	XLOC_009414	4.88917	up	LincRNAs identified by Cabili et al	1535	chr11	-	34876858	34880602	upstream	NM_001001390	CD44	CD44 antigen isoform 3 precursor	4.08829	up	chr11	+	35160416	35253949
TCONS_00019614	XLOC_009414	4.88917	up	LincRNAs identified by Cabili et al	1535	chr11	-	34876858	34880602	upstream	NM_001001392	CD44	CD44 antigen isoform 5 precursor	8.81907	up	chr11	+	35160416	35253949
TCONS_00019614	XLOC_009414	4.88917	up	LincRNAs identified by Cabili et al	1535	chr11	-	34876858	34880602	upstream	NM_003477	PDHX	pyruvate dehydrogenase protein X component, mitochondrial isoform 1	2.25363	up	chr11	+	34937676	35017675
TCONS_00019625	XLOC_009426	3.1855	up	LincRNAs identified by Cabili et al	366	chr11	-	44540874	44542479	downstream	NM_021926	ALX4	homeobox protein aristaless-like 4	2.52962	down	chr11	-	44282277	44331716
TCONS_00019644	XLOC_009447	9.62297	up	LincRNAs identified by Cabili et al	3206	chr11	-	60794934	60810810	upstream	NM_001079808	PGA4	pepsin A preproprotein	2.82959	up	chr11	+	60989820	60999179
TCONS_00019644	XLOC_009447	9.62297	up	LincRNAs identified by Cabili et al	3206	chr11	-	60794934	60810810	upstream	NM_014224	PGA5	pepsin A-5 preproprotein	2.28859	up	chr11	+	61008643	61018929
TCONS_00019665	XLOC_009473	5.67059	up	LincRNAs identified by Cabili et al	1173	chr11	-	65254017	65256453	downstream	ENST00000279249	CDC42EP2	CDC42 effector protein (Rho GTPase binding) 2 [Source:HGNC Symbol;Acc:16263]	3.54798	up	chr11	+	65082288	65089900
TCONS_00019665	XLOC_009473	5.67059	up	LincRNAs identified by Cabili et al	1173	chr11	-	65254017	65256453	downstream	NM_001004326	SLC22A20	solute carrier family 22 member 20	3.11691	up	chr11	+	64981310	64993511
TCONS_00019665	XLOC_009473	5.67059	up	LincRNAs identified by Cabili et al	1173	chr11	-	65254017	65256453	downstream	NM_002689	POLA2	DNA polymerase alpha subunit B	3.65023	up	chr11	+	65029431	65065088
TCONS_00019665	XLOC_009473	5.67059	up	LincRNAs identified by Cabili et al	1173	chr11	-	65254017	65256453	upstream	ENST00000394216	KCNK7	potassium channel, subfamily K, member 7 [Source:HGNC Symbol;Acc:6282]	3.80919	down	chr11	-	65360325	65363467
TCONS_00019665	XLOC_009473	5.67059	up	LincRNAs identified by Cabili et al	1173	chr11	-	65254017	65256453	upstream	NM_001098784	FAM89B	protein FAM89B isoform 3	2.20816	down	chr11	+	65339819	65341669
TCONS_00019665	XLOC_009473	5.67059	up	LincRNAs identified by Cabili et al	1173	chr11	-	65254017	65256453	upstream	NM_001098785	FAM89B	protein FAM89B isoform 1	2.06108	down	chr11	+	65339819	65341669
TCONS_00019665	XLOC_009473	5.67059	up	LincRNAs identified by Cabili et al	1173	chr11	-	65254017	65256453	upstream	NM_001099409	EHBP1L1	EH domain-binding protein 1-like protein 1	5.47617	up	chr11	+	65343508	65360116
TCONS_00019665	XLOC_009473	5.67059	up	LincRNAs identified by Cabili et al	1173	chr11	-	65254017	65256453	upstream	NM_004561	OVOL1	putative transcription factor Ovo-like 1	4.56339	down	chr11	+	65554504	65564690
TCONS_00019665	XLOC_009473	5.67059	up	LincRNAs identified by Cabili et al	1173	chr11	-	65254017	65256453	upstream	NM_021070	LTBP3	latent-transforming growth factor beta-binding protein 3 isoform 2 precursor	2.76772	up	chr11	-	65306029	65325699
TCONS_00019665	XLOC_009473	5.67059	up	LincRNAs identified by Cabili et al	1173	chr11	-	65254017	65256453	upstream	NM_021975	RELA	transcription factor p65 isoform 1	2.11951	up	chr11	-	65421066	65430443
TCONS_00019667	XLOC_009474	2.11392	up	LincRNAs identified by Cabili et al	1588	chr11	-	65266528	65268493	downstream	ENST00000279249	CDC42EP2	CDC42 effector protein (Rho GTPase binding) 2 [Source:HGNC Symbol;Acc:16263]	3.54798	up	chr11	+	65082288	65089900
TCONS_00019667	XLOC_009474	2.11392	up	LincRNAs identified by Cabili et al	1588	chr11	-	65266528	65268493	downstream	NM_001004326	SLC22A20	solute carrier family 22 member 20	3.11691	up	chr11	+	64981310	64993511
TCONS_00019667	XLOC_009474	2.11392	up	LincRNAs identified by Cabili et al	1588	chr11	-	65266528	65268493	downstream	NM_002689	POLA2	DNA polymerase alpha subunit B	3.65023	up	chr11	+	65029431	65065088
TCONS_00019667	XLOC_009474	2.11392	up	LincRNAs identified by Cabili et al	1588	chr11	-	65266528	65268493	upstream	ENST00000394216	KCNK7	potassium channel, subfamily K, member 7 [Source:HGNC Symbol;Acc:6282]	3.80919	down	chr11	-	65360325	65363467
TCONS_00019667	XLOC_009474	2.11392	up	LincRNAs identified by Cabili et al	1588	chr11	-	65266528	65268493	upstream	NM_001098784	FAM89B	protein FAM89B isoform 3	2.20816	down	chr11	+	65339819	65341669
TCONS_00019667	XLOC_009474	2.11392	up	LincRNAs identified by Cabili et al	1588	chr11	-	65266528	65268493	upstream	NM_001098785	FAM89B	protein FAM89B isoform 1	2.06108	down	chr11	+	65339819	65341669
TCONS_00019667	XLOC_009474	2.11392	up	LincRNAs identified by Cabili et al	1588	chr11	-	65266528	65268493	upstream	NM_001099409	EHBP1L1	EH domain-binding protein 1-like protein 1	5.47617	up	chr11	+	65343508	65360116
TCONS_00019667	XLOC_009474	2.11392	up	LincRNAs identified by Cabili et al	1588	chr11	-	65266528	65268493	upstream	NM_004561	OVOL1	putative transcription factor Ovo-like 1	4.56339	down	chr11	+	65554504	65564690
TCONS_00019667	XLOC_009474	2.11392	up	LincRNAs identified by Cabili et al	1588	chr11	-	65266528	65268493	upstream	NM_021070	LTBP3	latent-transforming growth factor beta-binding protein 3 isoform 2 precursor	2.76772	up	chr11	-	65306029	65325699
TCONS_00019667	XLOC_009474	2.11392	up	LincRNAs identified by Cabili et al	1588	chr11	-	65266528	65268493	upstream	NM_021975	RELA	transcription factor p65 isoform 1	2.11951	up	chr11	-	65421066	65430443
TCONS_00019755	XLOC_009549	2.4687	down	LincRNAs identified by Cabili et al	360	chr11	-	110962785	110968063	upstream	NM_006235	POU2AF1	POU domain class 2-associating factor 1	2.09345	down	chr11	-	111222980	111250157
TCONS_00019756	XLOC_009550	2.42337	up	LincRNAs identified by Cabili et al	1751	chr11	-	111065463	111068473	upstream	NM_006235	POU2AF1	POU domain class 2-associating factor 1	2.09345	down	chr11	-	111222980	111250157
TCONS_00019778	XLOC_009577	7.5727	down	LincRNAs identified by Cabili et al	7833	chr11	-	119478389	119489008	upstream	NM_203286	PVRL1	poliovirus receptor-related protein 1 isoform 3 precursor	2.76939	down	chr11	-	119545098	119599435
TCONS_00019805	XLOC_009605	3.99963	down	LincRNAs identified by Cabili et al	379	chr11	-	130642665	130646675	downstream	NM_139055	ADAMTS15	A disintegrin and metalloproteinase with thrombospondin motifs 15 preproprotein	2.0985	down	chr11	+	130318868	130346539
TCONS_00019908	XLOC_009143	5.07598	up	LincRNAs identified by Cabili et al	622	chr11	+	60803036	60807639	downstream	NM_001079808	PGA4	pepsin A preproprotein	2.82959	up	chr11	+	60989820	60999179
TCONS_00019908	XLOC_009143	5.07598	up	LincRNAs identified by Cabili et al	622	chr11	+	60803036	60807639	downstream	NM_014224	PGA5	pepsin A-5 preproprotein	2.28859	up	chr11	+	61008643	61018929
TCONS_00019909	XLOC_009146	2.50386	up	LincRNAs identified by Cabili et al	961	chr11	+	61267236	61274123	downstream	NM_004200	SYT7	synaptotagmin-7 isoform 2	2.1097	down	chr11	-	61281187	61348344
TCONS_00019909	XLOC_009146	2.50386	up	LincRNAs identified by Cabili et al	961	chr11	+	61267236	61274123	downstream	NM_006133	DAGLA	sn1-specific diacylglycerol lipase alpha	3.08067	down	chr11	+	61447904	61514474
TCONS_00019909	XLOC_009146	2.50386	up	LincRNAs identified by Cabili et al	961	chr11	+	61267236	61274123	downstream	NM_013402	FADS1	fatty acid desaturase 1	2.42811	down	chr11	-	61567096	61584529
TCONS_00019909	XLOC_009146	2.50386	up	LincRNAs identified by Cabili et al	961	chr11	+	61267236	61274123	upstream	NM_001079808	PGA4	pepsin A preproprotein	2.82959	up	chr11	+	60989820	60999179
TCONS_00019909	XLOC_009146	2.50386	up	LincRNAs identified by Cabili et al	961	chr11	+	61267236	61274123	upstream	NM_014224	PGA5	pepsin A-5 preproprotein	2.28859	up	chr11	+	61008643	61018929
TCONS_00019909	XLOC_009146	2.50386	up	LincRNAs identified by Cabili et al	961	chr11	+	61267236	61274123	upstream	NM_024811	CPSF7	cleavage and polyadenylation specificity factor subunit 7 isoform 1	2.00305	up	chr11	-	61170119	61197383
TCONS_00019986	XLOC_009261	5.8031	down	LincRNAs identified by Cabili et al	281	chr11	+	102511868	102548516	downstream	ENST00000236826	MMP8	matrix metallopeptidase 8 (neutrophil collagenase) [Source:HGNC Symbol;Acc:7175]	7.40586	down	chr11	-	102582525	102595685
TCONS_00019986	XLOC_009261	5.8031	down	LincRNAs identified by Cabili et al	281	chr11	+	102511868	102548516	downstream	NM_002421	MMP1	interstitial collagenase isoform 1 preproprotein	2.13283	down	chr11	-	102660640	102668966
TCONS_00019986	XLOC_009261	5.8031	down	LincRNAs identified by Cabili et al	281	chr11	+	102511868	102548516	downstream	NM_002422	MMP3	stromelysin-1 preproprotein	2.48741	up	chr11	-	102706527	102714342
TCONS_00019986	XLOC_009261	5.8031	down	LincRNAs identified by Cabili et al	281	chr11	+	102511868	102548516	downstream	NM_002426	MMP12	macrophage metalloelastase preproprotein	2.10354	down	chr11	-	102733463	102745764
TCONS_00019986	XLOC_009261	5.8031	down	LincRNAs identified by Cabili et al	281	chr11	+	102511868	102548516	downstream	NM_022122	MMP27	matrix metalloproteinase-27 precursor	2.07195	down	chr11	-	102562414	102576468
TCONS_00019986	XLOC_009261	5.8031	down	LincRNAs identified by Cabili et al	281	chr11	+	102511868	102548516	upstream	NM_002423	MMP7	matrilysin preproprotein	4.21031	up	chr11	-	102391238	102401478
TCONS_00020001	XLOC_009294	2.42333	up	LincRNAs identified by Cabili et al	227	chr11	+	118662486	118663730	downstream	NM_181721	FOXR1	forkhead box protein R1	2.24072	down	chr11	+	118842416	118851995
TCONS_00020001	XLOC_009294	2.42333	up	LincRNAs identified by Cabili et al	227	chr11	+	118662486	118663730	upstream	NM_001144034	TMEM25	transmembrane protein 25 isoform 2 precursor	2.93163	up	chr11	+	118401802	118406550
TCONS_00020001	XLOC_009294	2.42333	up	LincRNAs identified by Cabili et al	227	chr11	+	118662486	118663730	upstream	NM_001144037	TMEM25	transmembrane protein 25 isoform 4 precursor	2.19278	up	chr11	+	118401802	118417313
TCONS_00020005	XLOC_009301	3.86923	up	LincRNAs identified by Cabili et al	488	chr11	+	119776057	119784117	upstream	NM_203286	PVRL1	poliovirus receptor-related protein 1 isoform 3 precursor	2.76939	down	chr11	-	119545098	119599435
TCONS_00020006	XLOC_009304	3.42617	up	LincRNAs identified by Cabili et al	501	chr11	+	119897460	119898577	downstream	ENST00000260264	POU2F3	POU class 2 homeobox 3 [Source:HGNC Symbol;Acc:19864]	2.56051	up	chr11	+	120110902	120190653
TCONS_00020006	XLOC_009304	3.42617	up	LincRNAs identified by Cabili et al	501	chr11	+	119897460	119898577	upstream	NM_203286	PVRL1	poliovirus receptor-related protein 1 isoform 3 precursor	2.76939	down	chr11	-	119545098	119599435
TCONS_00020238	XLOC_009913	2.58842	up	LincRNAs identified by Cabili et al	1589	chr12	+	121625338	121627249	downstream	ENST00000392473	CAMKK2	calcium/calmodulin-dependent protein kinase kinase 2, beta [Source:HGNC Symbol;Acc:1470]	3.35024	up	chr12	-	121681390	121736111
TCONS_00020238	XLOC_009913	2.58842	up	LincRNAs identified by Cabili et al	1589	chr12	+	121625338	121627249	upstream	NM_003733	OASL	59 kDa 2'-5'-oligoadenylate synthase-like protein isoform a	5.62478	up	chr12	-	121458094	121477045
TCONS_00020238	XLOC_009913	2.58842	up	LincRNAs identified by Cabili et al	1589	chr12	+	121625338	121627249	upstream	NM_139015	SPPL3	signal peptide peptidase-like 3	2.00919	down	chr12	-	121200312	121342155
TCONS_00020238	XLOC_009913	2.58842	up	LincRNAs identified by Cabili et al	1589	chr12	+	121625338	121627249	upstream	NM_198213	OASL	59 kDa 2'-5'-oligoadenylate synthase-like protein isoform b	2.00761	up	chr12	-	121458094	121477045
TCONS_00020239	XLOC_009920	3.48968	up	LincRNAs identified by Cabili et al	2869	chr12	+	122510023	122514686	downstream	ENST00000377035	IL31	interleukin 31 [Source:HGNC Symbol;Acc:19372]	3.75786	up	chr12	-	122656576	122658746
TCONS_00020239	XLOC_009920	3.48968	up	LincRNAs identified by Cabili et al	2869	chr12	+	122510023	122514686	downstream	NM_030765	B3GNT4	UDP-GlcNAc:betaGal beta-1,3-N-acetylglucosaminyltransferase 4	2.08383	down	chr12	+	122688227	122692084
TCONS_00020239	XLOC_009920	3.48968	up	LincRNAs identified by Cabili et al	2869	chr12	+	122510023	122514686	downstream	NM_152759	LRRC43	leucine-rich repeat-containing protein 43 isoform 2	2.30631	up	chr12	+	122652265	122688018
TCONS_00020239	XLOC_009920	3.48968	up	LincRNAs identified by Cabili et al	2869	chr12	+	122510023	122514686	upstream	NM_019034	RHOF	rho-related GTP-binding protein RhoF precursor	4.3217	down	chr12	-	122215659	122231594
TCONS_00020239	XLOC_009920	3.48968	up	LincRNAs identified by Cabili et al	2869	chr12	+	122510023	122514686	upstream	NM_020993	BCL7A	B-cell CLL/lymphoma 7 protein family member A isoform a	2.39556	down	chr12	+	122459860	122499950
TCONS_00020239	XLOC_009920	3.48968	up	LincRNAs identified by Cabili et al	2869	chr12	+	122510023	122514686	upstream	NM_144668	WDR66	WD repeat-containing protein 66 isoform 1	2.34267	up	chr12	+	122356462	122441832
TCONS_00020261	XLOC_010279	21.9475	down	LincRNAs identified by Cabili et al	2709	chr12	-	133488104	133491318	downstream	NM_174873	P2RX2	P2X purinoceptor 2 isoform B	2.94621	down	chr12	+	133195402	133198972
TCONS_00020261	XLOC_010279	21.9475	down	LincRNAs identified by Cabili et al	2709	chr12	-	133488104	133491318	upstream	NM_001164715	ZNF605	zinc finger protein 605 isoform 2	2.09605	up	chr12	-	133498018	133532892
TCONS_00020339	XLOC_009670	2.91795	up	LincRNAs identified by Cabili et al	266	chr12	+	13301828	13329452	downstream	NM_001423	EMP1	epithelial membrane protein 1	5.14211	down	chr12	+	13349601	13369708
TCONS_00020339	XLOC_009670	2.91795	up	LincRNAs identified by Cabili et al	266	chr12	+	13301828	13329452	upstream	ENST00000228887	GPRC5D	G protein-coupled receptor, family C, group 5, member D [Source:HGNC Symbol;Acc:13310]	3.72341	down	chr12	-	13093708	13103318
TCONS_00020339	XLOC_009670	2.91795	up	LincRNAs identified by Cabili et al	266	chr12	+	13301828	13329452	upstream	NM_001080554	GSG1	germ cell-specific gene 1 protein isoform 3	6.10732	down	chr12	-	13236470	13256630
TCONS_00020339	XLOC_009670	2.91795	up	LincRNAs identified by Cabili et al	266	chr12	+	13301828	13329452	upstream	NM_031289	GSG1	germ cell-specific gene 1 protein isoform 1	2.56873	down	chr12	-	13236470	13248740
TCONS_00020339	XLOC_009670	2.91795	up	LincRNAs identified by Cabili et al	266	chr12	+	13301828	13329452	upstream	NM_153823	GSG1	germ cell-specific gene 1 protein isoform 2	9.78419	down	chr12	-	13236470	13248740
TCONS_00020373	XLOC_009705	2.58181	down	LincRNAs identified by Cabili et al	308	chr12	+	32803413	32810771	downstream	NM_012062	DNM1L	dynamin-1-like protein isoform 1	4.88134	up	chr12	+	32832136	32898584
TCONS_00020373	XLOC_009705	2.58181	down	LincRNAs identified by Cabili et al	308	chr12	+	32803413	32810771	downstream	NM_012063	DNM1L	dynamin-1-like protein isoform 2	2.92973	up	chr12	+	32832136	32898584
TCONS_00020373	XLOC_009705	2.58181	down	LincRNAs identified by Cabili et al	308	chr12	+	32803413	32810771	upstream	NM_139241	FGD4	FYVE, RhoGEF and PH domain-containing protein 4	2.1119	down	chr12	+	32655040	32798984
TCONS_00020435	XLOC_009765	2.79195	up	LincRNAs identified by Cabili et al	566	chr12	+	54536058	54537698	downstream	NM_001136023	NFE2	transcription factor NF-E2 45 kDa subunit	7.42747	down	chr12	-	54685890	54694821
TCONS_00020435	XLOC_009765	2.79195	up	LincRNAs identified by Cabili et al	566	chr12	+	54536058	54537698	downstream	NM_020370	GPR84	G-protein coupled receptor 84	2.60772	up	chr12	-	54756228	54758270
TCONS_00020435	XLOC_009765	2.79195	up	LincRNAs identified by Cabili et al	566	chr12	+	54536058	54537698	upstream	ENST00000430889	HOXC4	homeobox C4 [Source:HGNC Symbol;Acc:5126]	4.14666	up	chr12	+	54447660	54449814
TCONS_00020435	XLOC_009765	2.79195	up	LincRNAs identified by Cabili et al	566	chr12	+	54536058	54537698	upstream	NM_014212	HOXC11	homeobox protein Hox-C11	3.2821	up	chr12	+	54366909	54370203
TCONS_00020477	XLOC_009810	2.46272	up	LincRNAs identified by Cabili et al	359	chr12	+	76653592	76686085	upstream	NM_007350	PHLDA1	pleckstrin homology-like domain family A member 1	4.58692	down	chr12	-	76419226	76425556
TCONS_00020481	XLOC_009812	2.90302	up	LincRNAs identified by Cabili et al	222	chr12	+	77511552	77514022	upstream	NM_001321	CSRP2	cysteine and glycine-rich protein 2	2.16732	up	chr12	-	77252495	77272799
TCONS_00020490	XLOC_009815	3.60988	up	LincRNAs identified by Cabili et al	516	chr12	+	79194900	79196894	downstream	NM_005639	SYT1	synaptotagmin-1	8.09137	down	chr12	+	79258448	79845788
TCONS_00020502	XLOC_009823	2.60749	up	LincRNAs identified by Cabili et al	285	chr12	+	88811914	88813084	downstream	NM_000899	KITLG	kit ligand isoform b precursor	2.93278	down	chr12	-	88886569	88974250
TCONS_00020518	XLOC_009836	5.20736	up	LincRNAs identified by Cabili et al	1388	chr12	+	92951147	92977935	downstream	NM_001178097	C12orf74	uncharacterized protein C12orf74 isoform 1	2.15807	up	chr12	+	93096618	93102325
TCONS_00020575	XLOC_009891	2.42007	up	LincRNAs identified by Cabili et al	349	chr12	+	115334602	115336010	upstream	ENST00000349155	TBX3	T-box 3 [Source:HGNC Symbol;Acc:11602]	4.19702	up	chr12	-	115108058	115121969
TCONS_00020595	XLOC_009912	4.09588	up	LincRNAs identified by Cabili et al	1400	chr12	+	121555320	121558609	downstream	ENST00000392473	CAMKK2	calcium/calmodulin-dependent protein kinase kinase 2, beta [Source:HGNC Symbol;Acc:1470]	3.35024	up	chr12	-	121681390	121736111
TCONS_00020595	XLOC_009912	4.09588	up	LincRNAs identified by Cabili et al	1400	chr12	+	121555320	121558609	upstream	NM_003733	OASL	59 kDa 2'-5'-oligoadenylate synthase-like protein isoform a	5.62478	up	chr12	-	121458094	121477045
TCONS_00020595	XLOC_009912	4.09588	up	LincRNAs identified by Cabili et al	1400	chr12	+	121555320	121558609	upstream	NM_139015	SPPL3	signal peptide peptidase-like 3	2.00919	down	chr12	-	121200312	121342155
TCONS_00020595	XLOC_009912	4.09588	up	LincRNAs identified by Cabili et al	1400	chr12	+	121555320	121558609	upstream	NM_198213	OASL	59 kDa 2'-5'-oligoadenylate synthase-like protein isoform b	2.00761	up	chr12	-	121458094	121477045
TCONS_00020613	XLOC_009929	3.42192	up	LincRNAs identified by Cabili et al	536	chr12	+	125226846	125227701	upstream	NM_006312	NCOR2	nuclear receptor corepressor 2 isoform 1	2.2762	down	chr12	-	124808956	125052010
TCONS_00020692	XLOC_009994	3.9983	down	LincRNAs identified by Cabili et al	441	chr12	-	6258940	6277438	downstream	ENST00000327087	ANO2	anoctamin 2 [Source:HGNC Symbol;Acc:1183]	2.10312	up	chr12	-	5671816	6055398
TCONS_00020692	XLOC_009994	3.9983	down	LincRNAs identified by Cabili et al	441	chr12	-	6258940	6277438	downstream	NM_000552	VWF	von Willebrand factor preproprotein	2.06102	down	chr12	-	6058039	6233836
TCONS_00020692	XLOC_009994	3.9983	down	LincRNAs identified by Cabili et al	441	chr12	-	6258940	6277438	upstream	NM_001769	CD9	CD9 antigen	5.04839	down	chr12	+	6309481	6347437
TCONS_00020693	XLOC_009994	2.09921	down	LincRNAs identified by Cabili et al	326	chr12	-	6258992	6277380	downstream	ENST00000327087	ANO2	anoctamin 2 [Source:HGNC Symbol;Acc:1183]	2.10312	up	chr12	-	5671816	6055398
TCONS_00020693	XLOC_009994	2.09921	down	LincRNAs identified by Cabili et al	326	chr12	-	6258992	6277380	downstream	NM_000552	VWF	von Willebrand factor preproprotein	2.06102	down	chr12	-	6058039	6233836
TCONS_00020693	XLOC_009994	2.09921	down	LincRNAs identified by Cabili et al	326	chr12	-	6258992	6277380	upstream	NM_001769	CD9	CD9 antigen	5.04839	down	chr12	+	6309481	6347437
TCONS_00020709	XLOC_010007	2.8997	up	LincRNAs identified by Cabili et al	221	chr12	-	9210364	9211461	downstream	NM_144670	A2ML1	alpha-2-macroglobulin-like protein 1 precursor	2.90221	down	chr12	+	8975149	9029381
TCONS_00020760	XLOC_010052	3.03752	up	LincRNAs identified by Cabili et al	2707	chr12	-	40534258	40552325	upstream	NM_198578	LRRK2	leucine-rich repeat serine/threonine-protein kinase 2	16.5508	up	chr12	+	40618812	40763086
TCONS_00020761	XLOC_010052	10.4965	up	LincRNAs identified by Cabili et al	891	chr12	-	40537620	40552325	upstream	NM_198578	LRRK2	leucine-rich repeat serine/threonine-protein kinase 2	16.5508	up	chr12	+	40618812	40763086
TCONS_00020765	XLOC_010059	4.90023	down	LincRNAs identified by Cabili et al	235	chr12	-	45870533	45875130	downstream	ENST00000441606	ANO6	anoctamin 6 [Source:HGNC Symbol;Acc:25240]	6.8912	up	chr12	+	45686465	45826134
TCONS_00020777	XLOC_010065	2.07882	down	LincRNAs identified by Cabili et al	406	chr12	-	49194955	49204315	downstream	ENST00000310194	OR8S1	olfactory receptor, family 8, subfamily S, member 1 [Source:HGNC Symbol;Acc:19628]	2.25468	up	chr12	+	48919414	48921886
TCONS_00020777	XLOC_010065	2.07882	down	LincRNAs identified by Cabili et al	406	chr12	-	49194955	49204315	downstream	NM_001240	CCNT1	cyclin-T1	2.27482	up	chr12	-	49082240	49110781
TCONS_00020777	XLOC_010065	2.07882	down	LincRNAs identified by Cabili et al	406	chr12	-	49194955	49204315	downstream	NM_015270	ADCY6	adenylate cyclase type 6 isoform a	3.25414	up	chr12	-	49159974	49177877
TCONS_00020777	XLOC_010065	2.07882	down	LincRNAs identified by Cabili et al	406	chr12	-	49194955	49204315	upstream	NM_144593	RHEBL1	GTPase RhebL1 precursor	2.52744	up	chr12	-	49458467	49463775
TCONS_00020779	XLOC_010069	2.10124	down	LincRNAs identified by Cabili et al	1072	chr12	-	49681291	49683068	downstream	NM_006009	TUBA1A	tubulin alpha-1A chain isoform 1	2.00909	down	chr12	-	49578577	49583107
TCONS_00020779	XLOC_010069	2.10124	down	LincRNAs identified by Cabili et al	1072	chr12	-	49681291	49683068	downstream	NM_144593	RHEBL1	GTPase RhebL1 precursor	2.52744	up	chr12	-	49458467	49463775
TCONS_00020779	XLOC_010069	2.10124	down	LincRNAs identified by Cabili et al	1072	chr12	-	49681291	49683068	upstream	ENST00000334221	C1QL4	complement component 1, q subcomponent-like 4 [Source:HGNC Symbol;Acc:31416]	3.47618	down	chr12	-	49726199	49730971
TCONS_00020805	XLOC_010097	2.1183	down	LincRNAs identified by Cabili et al	1415	chr12	-	57477094	57481617	downstream	NM_007264	GPR182	G-protein coupled receptor 182	2.83508	down	chr12	+	57388354	57390469
TCONS_00020805	XLOC_010097	2.1183	down	LincRNAs identified by Cabili et al	1415	chr12	-	57477094	57481617	downstream	NM_014830	ZBTB39	zinc finger and BTB domain-containing protein 39	2.95271	down	chr12	-	57392616	57400297
TCONS_00020805	XLOC_010097	2.1183	down	LincRNAs identified by Cabili et al	1415	chr12	-	57477094	57481617	upstream	NM_001178079	STAT6	signal transducer and activator of transcription 6 isoform 1	2.52566	down	chr12	-	57489186	57504089
TCONS_00020805	XLOC_010097	2.1183	down	LincRNAs identified by Cabili et al	1415	chr12	-	57477094	57481617	upstream	NM_020142	NDUFA4L2	NADH dehydrogenase [ubiquinone] 1 alpha subcomplex subunit 4-like 2	2.33966	up	chr12	-	57628685	57634475
TCONS_00020805	XLOC_010097	2.1183	down	LincRNAs identified by Cabili et al	1415	chr12	-	57477094	57481617	upstream	NM_145064	STAC3	SH3 and cysteine-rich domain-containing protein 3	2.55765	up	chr12	-	57637241	57644969
TCONS_00020815	XLOC_010104	2.32369	up	LincRNAs identified by Cabili et al	500	chr12	-	58488695	58491865	downstream	NM_001172696	TSFM	elongation factor Ts, mitochondrial isoform 1 precursor	2.08242	up	chr12	+	58176527	58191370
TCONS_00020865	XLOC_010146	4.92096	up	LincRNAs identified by Cabili et al	217	chr12	-	89177078	89178025	downstream	NM_000899	KITLG	kit ligand isoform b precursor	2.93278	down	chr12	-	88886569	88974250
TCONS_00021014	XLOC_010275	2.89157	up	LincRNAs identified by Cabili et al	292	chr12	-	133169696	133170155	upstream	NM_174873	P2RX2	P2X purinoceptor 2 isoform B	2.94621	down	chr12	+	133195402	133198972
TCONS_00021040	XLOC_009643	2.35919	up	LincRNAs identified by Cabili et al	532	chr12	+	8717522	8718789	downstream	NM_144670	A2ML1	alpha-2-macroglobulin-like protein 1 precursor	2.90221	down	chr12	+	8975149	9029381
TCONS_00021040	XLOC_009643	2.35919	up	LincRNAs identified by Cabili et al	532	chr12	+	8717522	8718789	upstream	NM_001007033	CLEC6A	C-type lectin domain family 6 member A	11.4357	up	chr12	+	8608590	8630926
TCONS_00021040	XLOC_009643	2.35919	up	LincRNAs identified by Cabili et al	532	chr12	+	8717522	8718789	upstream	NM_014358	CLEC4E	C-type lectin domain family 4 member E	7.72042	up	chr12	-	8685900	8693558
TCONS_00021040	XLOC_009643	2.35919	up	LincRNAs identified by Cabili et al	532	chr12	+	8717522	8718789	upstream	NM_080387	CLEC4D	C-type lectin domain family 4 member D	12.0808	up	chr12	+	8666135	8674960
TCONS_00021051	XLOC_009650	2.36016	up	LincRNAs identified by Cabili et al	459	chr12	+	9499308	9500599	downstream	NM_002258	KLRB1	killer cell lectin-like receptor subfamily B member 1	2.18662	up	chr12	-	9747869	9760497
TCONS_00021074	XLOC_009668	2.24295	up	LincRNAs identified by Cabili et al	1588	chr12	+	12849322	12853012	downstream	ENST00000228887	GPRC5D	G protein-coupled receptor, family C, group 5, member D [Source:HGNC Symbol;Acc:13310]	3.72341	down	chr12	-	13093708	13103318
TCONS_00021074	XLOC_009668	2.24295	up	LincRNAs identified by Cabili et al	1588	chr12	+	12849322	12853012	downstream	NM_004064	CDKN1B	cyclin-dependent kinase inhibitor 1B	3.25892	up	chr12	+	12870301	12875305
TCONS_00021074	XLOC_009668	2.24295	up	LincRNAs identified by Cabili et al	1588	chr12	+	12849322	12853012	downstream	NM_030817	APOLD1	apolipoprotein L domain-containing protein 1 isoform 2	2.12716	up	chr12	+	12938540	12944399
TCONS_00021138	XLOC_009763	2.33978	up	LincRNAs identified by Cabili et al	404	chr12	+	54122653	54125008	downstream	NM_014212	HOXC11	homeobox protein Hox-C11	3.2821	up	chr12	+	54366909	54370203
TCONS_00021138	XLOC_009763	2.33978	up	LincRNAs identified by Cabili et al	404	chr12	+	54122653	54125008	upstream	NM_001128911	PCBP2	poly(rC)-binding protein 2 isoform d	2.41078	down	chr12	+	53845885	53874946
TCONS_00021138	XLOC_009763	2.33978	up	LincRNAs identified by Cabili et al	404	chr12	+	54122653	54125008	upstream	NM_001128914	PCBP2	poly(rC)-binding protein 2 isoform g	2.30353	down	chr12	+	53845885	53874946
TCONS_00021138	XLOC_009763	2.33978	up	LincRNAs identified by Cabili et al	404	chr12	+	54122653	54125008	upstream	NM_005016	PCBP2	poly(rC)-binding protein 2 isoform a	3.93834	down	chr12	+	53845885	53874946
TCONS_00021138	XLOC_009763	2.33978	up	LincRNAs identified by Cabili et al	404	chr12	+	54122653	54125008	upstream	NM_020898	CALCOCO1	calcium-binding and coiled-coil domain-containing protein 1 isoform 1	2.16905	down	chr12	-	54104901	54121307
TCONS_00021139	XLOC_009765	3.8021	up	LincRNAs identified by Cabili et al	310	chr12	+	54544425	54546509	downstream	NM_001136023	NFE2	transcription factor NF-E2 45 kDa subunit	7.42747	down	chr12	-	54685890	54694821
TCONS_00021139	XLOC_009765	3.8021	up	LincRNAs identified by Cabili et al	310	chr12	+	54544425	54546509	downstream	NM_020370	GPR84	G-protein coupled receptor 84	2.60772	up	chr12	-	54756228	54758270
TCONS_00021139	XLOC_009765	3.8021	up	LincRNAs identified by Cabili et al	310	chr12	+	54544425	54546509	upstream	ENST00000430889	HOXC4	homeobox C4 [Source:HGNC Symbol;Acc:5126]	4.14666	up	chr12	+	54447660	54449814
TCONS_00021139	XLOC_009765	3.8021	up	LincRNAs identified by Cabili et al	310	chr12	+	54544425	54546509	upstream	NM_014212	HOXC11	homeobox protein Hox-C11	3.2821	up	chr12	+	54366909	54370203
TCONS_00021257	XLOC_009955	3.68031	down	LincRNAs identified by Cabili et al	615	chr12	+	131245252	131247009	downstream	NM_001980	STX2	syntaxin-2 isoform 1	2.39251	down	chr12	-	131274144	131323819
TCONS_00021257	XLOC_009955	3.68031	down	LincRNAs identified by Cabili et al	615	chr12	+	131245252	131247009	downstream	NM_194356	STX2	syntaxin-2 isoform 2	4.85958	down	chr12	-	131274144	131323819
TCONS_00021299	XLOC_010047	2.66011	up	LincRNAs identified by Cabili et al	249	chr12	-	32111688	32112260	downstream	NM_001013699	H3F3C	histone H3.3C	2.41422	up	chr12	-	31944118	31945175
TCONS_00021299	XLOC_010047	2.66011	up	LincRNAs identified by Cabili et al	249	chr12	-	32111688	32112260	upstream	NM_018169	C12orf35	uncharacterized protein C12orf35	2.4491	up	chr12	+	32112352	32146043
TCONS_00021326	XLOC_010097	2.44862	down	LincRNAs identified by Cabili et al	758	chr12	-	57477786	57481646	downstream	NM_007264	GPR182	G-protein coupled receptor 182	2.83508	down	chr12	+	57388354	57390469
TCONS_00021326	XLOC_010097	2.44862	down	LincRNAs identified by Cabili et al	758	chr12	-	57477786	57481646	downstream	NM_014830	ZBTB39	zinc finger and BTB domain-containing protein 39	2.95271	down	chr12	-	57392616	57400297
TCONS_00021326	XLOC_010097	2.44862	down	LincRNAs identified by Cabili et al	758	chr12	-	57477786	57481646	upstream	NM_001178079	STAT6	signal transducer and activator of transcription 6 isoform 1	2.52566	down	chr12	-	57489186	57504089
TCONS_00021326	XLOC_010097	2.44862	down	LincRNAs identified by Cabili et al	758	chr12	-	57477786	57481646	upstream	NM_020142	NDUFA4L2	NADH dehydrogenase [ubiquinone] 1 alpha subcomplex subunit 4-like 2	2.33966	up	chr12	-	57628685	57634475
TCONS_00021326	XLOC_010097	2.44862	down	LincRNAs identified by Cabili et al	758	chr12	-	57477786	57481646	upstream	NM_145064	STAC3	SH3 and cysteine-rich domain-containing protein 3	2.55765	up	chr12	-	57637241	57644969
TCONS_00021731	XLOC_010311	4.52511	up	LincRNAs identified by Cabili et al	3893	chr13	+	24079514	24099623	downstream	ENST00000382258	TNFRSF19	tumor necrosis factor receptor superfamily, member 19 [Source:HGNC Symbol;Acc:11915]	2.15413	up	chr13	+	24153498	24243412
TCONS_00021731	XLOC_010311	4.52511	up	LincRNAs identified by Cabili et al	3893	chr13	+	24079514	24099623	downstream	NM_005932	MIPEP	mitochondrial intermediate peptidase	2.59333	down	chr13	-	24304327	24463587
TCONS_00021740	XLOC_010330	2.28803	down	LincRNAs identified by Cabili et al	357	chr13	+	30170019	30170919	upstream	NM_015233	MTUS2	microtubule-associated tumor suppressor candidate 2 isoform b	2.34621	up	chr13	+	30002776	30080084
TCONS_00021759	XLOC_010353	2.0285	up	LincRNAs identified by Cabili et al	3076	chr13	+	39659261	39665864	upstream	NM_001017370	NHLRC3	NHL repeat-containing protein 3 isoform b	3.83769	up	chr13	+	39612454	39624246
TCONS_00021760	XLOC_010354	2.03877	up	LincRNAs identified by Cabili et al	1121	chr13	+	40177555	40215175	downstream	ENST00000416691	COG6	component of oligomeric golgi complex 6 [Source:HGNC Symbol;Acc:18621]	2.67071	up	chr13	+	40229763	40365802
TCONS_00021765	XLOC_010360	2.03331	up	LincRNAs identified by Cabili et al	240	chr13	+	41870338	41873857	downstream	ENST00000379406	NAA16	N(alpha)-acetyltransferase 16, NatA auxiliary subunit [Source:HGNC Symbol;Acc:26164]	2.65496	down	chr13	+	41885340	41951166
TCONS_00021765	XLOC_010360	2.03331	up	LincRNAs identified by Cabili et al	240	chr13	+	41870338	41873857	downstream	NM_014059	RGCC	regulator of cell cycle RGCC	8.62119	down	chr13	+	42031541	42045013
TCONS_00021765	XLOC_010360	2.03331	up	LincRNAs identified by Cabili et al	240	chr13	+	41870338	41873857	upstream	NM_007187	WBP4	WW domain-binding protein 4	2.35984	up	chr13	+	41635696	41658139
TCONS_00021875	XLOC_010474	5.82101	up	LincRNAs identified by Cabili et al	632	chr13	+	96056525	96057258	upstream	NM_005845	ABCC4	multidrug resistance-associated protein 4 isoform 1	2.00815	down	chr13	-	95672082	95953687
TCONS_00021878	XLOC_010477	2.3123	up	LincRNAs identified by Cabili et al	459	chr13	+	99229671	99230412	upstream	NM_005766	FARP1	FERM, RhoGEF and pleckstrin domain-containing protein 1 isoform 1	2.30717	down	chr13	+	98795433	99102023
TCONS_00021879	XLOC_010477	2.08403	up	LincRNAs identified by Cabili et al	384	chr13	+	99230259	99231177	upstream	NM_005766	FARP1	FERM, RhoGEF and pleckstrin domain-containing protein 1 isoform 1	2.30717	down	chr13	+	98795433	99102023
TCONS_00021947	XLOC_010542	2.37683	up	LincRNAs identified by Cabili et al	356	chr13	-	27781433	27782296	upstream	NM_002097	GTF3A	transcription factor IIIA	2.19428	down	chr13	+	27998680	28009846
TCONS_00021967	XLOC_010568	2.62569	up	LincRNAs identified by Cabili et al	259	chr13	-	36731085	36735999	upstream	NM_001142296	SPG20	spartin	2.05755	up	chr13	-	36875774	36920646
TCONS_00021967	XLOC_010568	2.62569	up	LincRNAs identified by Cabili et al	259	chr13	-	36731085	36735999	upstream	NM_001144983	CCDC169	coiled-coil domain-containing protein 169 isoform b	2.48383	down	chr13	-	36801178	36871992
TCONS_00021967	XLOC_010568	2.62569	up	LincRNAs identified by Cabili et al	259	chr13	-	36731085	36735999	upstream	NM_001144984	CCDC169	coiled-coil domain-containing protein 169 isoform c	3.07605	up	chr13	-	36801178	36871992
TCONS_00021967	XLOC_010568	2.62569	up	LincRNAs identified by Cabili et al	259	chr13	-	36731085	36735999	upstream	NM_003914	CCNA1	cyclin-A1 isoform a	2.15292	up	chr13	+	37006408	37017019
TCONS_00021999	XLOC_010599	2.84166	down	LincRNAs identified by Cabili et al	662	chr13	-	48270850	48279452	upstream	ENST00000378654	SUCLA2	succinate-CoA ligase, ADP-forming, beta subunit [Source:HGNC Symbol;Acc:11448]	2.05368	down	chr13	-	48516790	48575462
TCONS_00022085	XLOC_010692	2.01891	up	LincRNAs identified by Cabili et al	637	chr13	-	95141146	95143272	downstream	NM_001129889	DCT	L-dopachrome tautomerase isoform 2 precursor	2.86769	up	chr13	-	95091840	95131936
TCONS_00022085	XLOC_010692	2.01891	up	LincRNAs identified by Cabili et al	637	chr13	-	95141146	95143272	downstream	NM_001922	DCT	L-dopachrome tautomerase isoform 1 precursor	2.10855	up	chr13	-	95091840	95131936
TCONS_00022086	XLOC_010693	2.42925	up	LincRNAs identified by Cabili et al	410	chr13	-	95157017	95165332	downstream	NM_001129889	DCT	L-dopachrome tautomerase isoform 2 precursor	2.86769	up	chr13	-	95091840	95131936
TCONS_00022086	XLOC_010693	2.42925	up	LincRNAs identified by Cabili et al	410	chr13	-	95157017	95165332	downstream	NM_001922	DCT	L-dopachrome tautomerase isoform 1 precursor	2.10855	up	chr13	-	95091840	95131936
TCONS_00022087	XLOC_010695	3.41492	up	LincRNAs identified by Cabili et al	1436	chr13	-	95357953	95359564	downstream	NM_001129889	DCT	L-dopachrome tautomerase isoform 2 precursor	2.86769	up	chr13	-	95091840	95131936
TCONS_00022087	XLOC_010695	3.41492	up	LincRNAs identified by Cabili et al	1436	chr13	-	95357953	95359564	downstream	NM_001922	DCT	L-dopachrome tautomerase isoform 1 precursor	2.10855	up	chr13	-	95091840	95131936
TCONS_00022099	XLOC_010709	4.28999	down	LincRNAs identified by Cabili et al	1083	chr13	-	100738208	100741196	upstream	NM_000282	PCCA	propionyl-CoA carboxylase alpha chain, mitochondrial isoform a precursor	2.65486	down	chr13	+	100741268	101182691
TCONS_00022133	XLOC_010743	2.50117	down	LincRNAs identified by Cabili et al	7579	chr13	-	114629497	114637260	downstream	NM_000820	GAS6	growth arrest-specific protein 6 isoform 1 precursor	2.06538	down	chr13	-	114523521	114567046
TCONS_00022136	XLOC_010292	6.28548	down	LincRNAs identified by Cabili et al	811	chr13	+	20530916	20532202	downstream	NM_004004	GJB2	gap junction beta-2 protein	13.4348	up	chr13	-	20761603	20767114
TCONS_00022237	XLOC_010542	2.03862	up	LincRNAs identified by Cabili et al	289	chr13	-	27781431	27782326	upstream	NM_002097	GTF3A	transcription factor IIIA	2.19428	down	chr13	+	27998680	28009846
TCONS_00022265	XLOC_010582	2.03311	down	LincRNAs identified by Cabili et al	750	chr13	-	43315734	43321473	upstream	NM_001002264	EPSTI1	epithelial-stromal interaction protein 1 isoform 1	25.9219	up	chr13	-	43460523	43566407
TCONS_00022265	XLOC_010582	2.03311	down	LincRNAs identified by Cabili et al	750	chr13	-	43315734	43321473	upstream	NM_033255	EPSTI1	epithelial-stromal interaction protein 1 isoform 2	101.581	up	chr13	-	43460523	43566407
TCONS_00022265	XLOC_010582	2.03311	down	LincRNAs identified by Cabili et al	750	chr13	-	43315734	43321473	upstream	NM_182508	FAM216B	protein FAM216B	11.1569	down	chr13	+	43355685	43365685
TCONS_00022428	XLOC_010767	2.52518	up	LincRNAs identified by Cabili et al	1221	chr14	+	24081353	24089221	upstream	ENST00000329715	IL25	interleukin 25 [Source:HGNC Symbol;Acc:13765]	2.78144	up	chr14	+	23842069	23845612
TCONS_00022428	XLOC_010767	2.52518	up	LincRNAs identified by Cabili et al	1221	chr14	+	24081353	24089221	upstream	ENST00000405093	MYH6	myosin, heavy chain 6, cardiac muscle, alpha [Source:HGNC Symbol;Acc:7576]	3.0734	up	chr14	-	23851198	23877486
TCONS_00022428	XLOC_010767	2.52518	up	LincRNAs identified by Cabili et al	1221	chr14	+	24081353	24089221	upstream	NM_033400	ZFHX2	zinc finger homeobox protein 2	2.1982	up	chr14	-	23990063	24020858
TCONS_00022469	XLOC_010798	8.97596	up	LincRNAs identified by Cabili et al	477	chr14	+	36690499	36704816	downstream	NM_001079668	NKX2-1	homeobox protein Nkx-2.1 isoform 1	4.56289	up	chr14	-	36985603	36989430
TCONS_00022469	XLOC_010798	8.97596	up	LincRNAs identified by Cabili et al	477	chr14	+	36690499	36704816	downstream	NM_001144891	MBIP	MAP3K12-binding inhibitory protein 1 isoform 2	2.2112	up	chr14	-	36767763	36789882
TCONS_00022523	XLOC_010846	2.10363	down	LincRNAs identified by Cabili et al	292	chr14	+	59546411	59590964	downstream	NM_014992	DAAM1	disheveled-associated activator of morphogenesis 1 isoform 1	2.64504	up	chr14	+	59730158	59838123
TCONS_00022531	XLOC_010855	4.04945	down	LincRNAs identified by Cabili et al	496	chr14	+	66219256	66220716	upstream	NM_004480	FUT8	alpha-(1,6)-fucosyltransferase isoform b	4.91934	up	chr14	+	65877309	66210839
TCONS_00022543	XLOC_010860	2.05416	up	LincRNAs identified by Cabili et al	1541	chr14	+	70278478	70283285	downstream	NM_001034852	SMOC1	SPARC-related modular calcium-binding protein 1 isoform 1 precursor	2.66056	down	chr14	+	70346113	70499083
TCONS_00022543	XLOC_010860	2.05416	up	LincRNAs identified by Cabili et al	1541	chr14	+	70278478	70283285	upstream	NM_014734	KIAA0247	uncharacterized protein KIAA0247 precursor	3.47489	up	chr14	+	70078309	70181861
TCONS_00022561	XLOC_010880	2.25255	up	LincRNAs identified by Cabili et al	522	chr14	+	77391087	77394837	downstream	NM_020431	TMEM63C	transmembrane protein 63C	2.3304	up	chr14	+	77648101	77725838
TCONS_00022561	XLOC_010880	2.25255	up	LincRNAs identified by Cabili et al	522	chr14	+	77391087	77394837	downstream	NM_033426	KIAA1737	uncharacterized protein KIAA1737	2.14696	down	chr14	+	77564577	77583630
TCONS_00022561	XLOC_010880	2.25255	up	LincRNAs identified by Cabili et al	522	chr14	+	77391087	77394837	upstream	NM_014909	VASH1	vasohibin-1	2.40365	down	chr14	+	77228234	77249363
TCONS_00022613	XLOC_010915	2.09417	up	LincRNAs identified by Cabili et al	1248	chr14	+	95786535	95796740	downstream	NM_016417	GLRX5	glutaredoxin-related protein 5, mitochondrial precursor	2.17427	down	chr14	+	96001322	96011055
TCONS_00022613	XLOC_010915	2.09417	up	LincRNAs identified by Cabili et al	1248	chr14	+	95786535	95796740	upstream	ENST00000343455	DICER1	dicer 1, ribonuclease type III [Source:HGNC Symbol;Acc:17098]	2.12923	up	chr14	-	95552564	95623759
TCONS_00022649	XLOC_010951	2.90249	down	LincRNAs identified by Cabili et al	204	chr14	+	105543607	105543911	downstream	NM_001100913	PACS2	phosphofurin acidic cluster sorting protein 2 isoform 1	2.47859	up	chr14	+	105780751	105864484
TCONS_00022649	XLOC_010951	2.90249	down	LincRNAs identified by Cabili et al	204	chr14	+	105543607	105543911	downstream	NM_015197	PACS2	phosphofurin acidic cluster sorting protein 2 isoform 2	2.1956	down	chr14	+	105780751	105864484
TCONS_00022649	XLOC_010951	2.90249	down	LincRNAs identified by Cabili et al	204	chr14	+	105543607	105543911	downstream	NM_033271	BTBD6	BTB/POZ domain-containing protein 6	2.22238	down	chr14	+	105714878	105717430
TCONS_00022649	XLOC_010951	2.90249	down	LincRNAs identified by Cabili et al	204	chr14	+	105543607	105543911	upstream	NM_001137601	ZBTB42	zinc finger and BTB domain-containing protein 42	2.18241	up	chr14	+	105266932	105271048
TCONS_00022649	XLOC_010951	2.90249	down	LincRNAs identified by Cabili et al	204	chr14	+	105543607	105543911	upstream	NM_013345	GPR132	probable G-protein coupled receptor 132	2.35713	up	chr14	-	105515736	105531754
TCONS_00022745	XLOC_011023	2.29543	up	LincRNAs identified by Cabili et al	889	chr14	-	52656511	52726892	downstream	NM_053064	GNG2	guanine nucleotide-binding protein G(I)/G(S)/G(O) subunit gamma-2 precursor	2.63462	up	chr14	+	52327021	52436518
TCONS_00022796	XLOC_011074	2.62933	down	LincRNAs identified by Cabili et al	1060	chr14	-	74674901	74684477	downstream	NM_001249	ENTPD5	ectonucleoside triphosphate diphosphohydrolase 5 precursor	7.31115	up	chr14	-	74433180	74486026
TCONS_00022796	XLOC_011074	2.62933	down	LincRNAs identified by Cabili et al	1060	chr14	-	74674901	74684477	downstream	NM_182476	COQ6	ubiquinone biosynthesis monooxygenase COQ6 isoform a	2.06464	down	chr14	+	74416954	74429813
TCONS_00022884	XLOC_011138	4.93992	up	LincRNAs identified by Cabili et al	2110	chr14	-	102414634	102419663	downstream	NM_002719	PPP2R5C	serine/threonine-protein phosphatase 2A 56 kDa regulatory subunit gamma isoform isoform a	2.74827	up	chr14	+	102276139	102394328
TCONS_00022884	XLOC_011138	4.93992	up	LincRNAs identified by Cabili et al	2110	chr14	-	102414634	102419663	downstream	NM_178586	PPP2R5C	serine/threonine-protein phosphatase 2A 56 kDa regulatory subunit gamma isoform isoform b	3.35516	up	chr14	+	102276139	102394328
TCONS_00022884	XLOC_011138	4.93992	up	LincRNAs identified by Cabili et al	2110	chr14	-	102414634	102419663	upstream	NM_144574	WDR20	WD repeat-containing protein 20 isoform 2	3.10467	up	chr14	+	102606188	102676867
TCONS_00022899	XLOC_011152	2.31723	up	LincRNAs identified by Cabili et al	285	chr14	-	105532070	105534066	downstream	NM_001137601	ZBTB42	zinc finger and BTB domain-containing protein 42	2.18241	up	chr14	+	105266932	105271048
TCONS_00022899	XLOC_011152	2.31723	up	LincRNAs identified by Cabili et al	285	chr14	-	105532070	105534066	downstream	NM_013345	GPR132	probable G-protein coupled receptor 132	2.35713	up	chr14	-	105515736	105531754
TCONS_00022899	XLOC_011152	2.31723	up	LincRNAs identified by Cabili et al	285	chr14	-	105532070	105534066	upstream	NM_001100913	PACS2	phosphofurin acidic cluster sorting protein 2 isoform 1	2.47859	up	chr14	+	105780751	105864484
TCONS_00022899	XLOC_011152	2.31723	up	LincRNAs identified by Cabili et al	285	chr14	-	105532070	105534066	upstream	NM_015197	PACS2	phosphofurin acidic cluster sorting protein 2 isoform 2	2.1956	down	chr14	+	105780751	105864484
TCONS_00022899	XLOC_011152	2.31723	up	LincRNAs identified by Cabili et al	285	chr14	-	105532070	105534066	upstream	NM_033271	BTBD6	BTB/POZ domain-containing protein 6	2.22238	down	chr14	+	105714878	105717430
TCONS_00023086	XLOC_010979	2.38956	down	LincRNAs identified by Cabili et al	568	chr14	-	26860499	26866526	upstream	NM_006491	NOVA1	RNA-binding protein Nova-1 isoform 3	2.5175	down	chr14	-	26939323	27066960
TCONS_00023094	XLOC_010996	5.47006	up	LincRNAs identified by Cabili et al	2461	chr14	-	36622943	36625878	downstream	NM_032352	BRMS1L	breast cancer metastasis-suppressor 1-like protein	3.27815	up	chr14	+	36295596	36341169
TCONS_00023094	XLOC_010996	5.47006	up	LincRNAs identified by Cabili et al	2461	chr14	-	36622943	36625878	upstream	NM_001144891	MBIP	MAP3K12-binding inhibitory protein 1 isoform 2	2.2112	up	chr14	-	36767763	36789882
TCONS_00023344	XLOC_011205	4.91573	up	LincRNAs identified by Cabili et al	540	chr15	+	35014272	35016108	downstream	NM_005159	ACTC1	actin, alpha cardiac muscle 1 proprotein	2.94816	up	chr15	-	35080296	35087927
TCONS_00023344	XLOC_011205	4.91573	up	LincRNAs identified by Cabili et al	540	chr15	+	35014272	35016108	downstream	NM_020660	GJD2	gap junction delta-2 protein	3.3368	up	chr15	-	35044678	35046689
TCONS_00023442	XLOC_011287	6.13528	down	LincRNAs identified by Cabili et al	265	chr15	+	65016564	65016901	downstream	NM_001127890	SPG21	maspardin isoform b	3.68353	down	chr15	-	65255362	65282251
TCONS_00023442	XLOC_011287	6.13528	down	LincRNAs identified by Cabili et al	265	chr15	+	65016564	65016901	downstream	NM_025049	PIF1	ATP-dependent DNA helicase PIF1	2.30158	down	chr15	-	65107832	65117838
TCONS_00023442	XLOC_011287	6.13528	down	LincRNAs identified by Cabili et al	265	chr15	+	65016564	65016901	downstream	NM_194272	RBPMS2	RNA-binding protein with multiple splicing 2	2.03165	down	chr15	-	65032094	65067770
TCONS_00023442	XLOC_011287	6.13528	down	LincRNAs identified by Cabili et al	265	chr15	+	65016564	65016901	upstream	NM_002537	OAZ2	ornithine decarboxylase antizyme 2	6.00627	up	chr15	-	64979772	64995462
TCONS_00023462	XLOC_011307	4.35599	up	LincRNAs identified by Cabili et al	310	chr15	+	74267676	74268524	downstream	NM_001142619	STRA6	stimulated by retinoic acid gene 6 protein homolog isoform b	2.13911	down	chr15	-	74471807	74501371
TCONS_00023462	XLOC_011307	4.35599	up	LincRNAs identified by Cabili et al	310	chr15	+	74267676	74268524	downstream	NM_001142620	STRA6	stimulated by retinoic acid gene 6 protein homolog isoform c	2.08992	up	chr15	-	74486728	74501371
TCONS_00023462	XLOC_011307	4.35599	up	LincRNAs identified by Cabili et al	310	chr15	+	74267676	74268524	downstream	NM_002675	PML	protein PML isoform 6	3.74243	up	chr15	+	74287013	74335717
TCONS_00023462	XLOC_011307	4.35599	up	LincRNAs identified by Cabili et al	310	chr15	+	74267676	74268524	downstream	NM_020851	ISLR2	immunoglobulin superfamily containing leucine-rich repeat protein 2 precursor	2.21281	down	chr15	+	74422742	74429143
TCONS_00023462	XLOC_011307	4.35599	up	LincRNAs identified by Cabili et al	310	chr15	+	74267676	74268524	downstream	NM_033238	PML	protein PML isoform 1	7.52995	up	chr15	+	74287013	74340155
TCONS_00023462	XLOC_011307	4.35599	up	LincRNAs identified by Cabili et al	310	chr15	+	74267676	74268524	downstream	NM_033239	PML	protein PML isoform 9	2.25191	up	chr15	+	74287013	74328735
TCONS_00023462	XLOC_011307	4.35599	up	LincRNAs identified by Cabili et al	310	chr15	+	74267676	74268524	downstream	NM_033244	PML	protein PML isoform 5	5.31326	up	chr15	+	74287013	74328735
TCONS_00023462	XLOC_011307	4.35599	up	LincRNAs identified by Cabili et al	310	chr15	+	74267676	74268524	downstream	NM_033246	PML	protein PML isoform 7	6.48899	up	chr15	+	74287013	74335717
TCONS_00023462	XLOC_011307	4.35599	up	LincRNAs identified by Cabili et al	310	chr15	+	74267676	74268524	downstream	NM_033250	PML	protein PML isoform 11	6.57201	up	chr15	+	74287013	74328735
TCONS_00023502	XLOC_011346	2.20169	down	LincRNAs identified by Cabili et al	544	chr15	+	89943394	89981066	downstream	ENST00000268130	WDR93	WD repeat domain 93 [Source:HGNC Symbol;Acc:26924]	2.11405	down	chr15	+	90234027	90286869
TCONS_00023502	XLOC_011346	2.20169	down	LincRNAs identified by Cabili et al	544	chr15	+	89943394	89981066	downstream	NM_016321	RHCG	ammonium transporter Rh type C	4.14154	up	chr15	-	90014637	90039799
TCONS_00023548	XLOC_011382	2.05991	up	LincRNAs identified by Cabili et al	484	chr15	+	99940269	99946149	downstream	NM_001130926	MEF2A	myocyte-specific enhancer factor 2A isoform 2	2.03127	down	chr15	+	100106132	100256629
TCONS_00023548	XLOC_011382	2.05991	up	LincRNAs identified by Cabili et al	484	chr15	+	99940269	99946149	downstream	NM_001130927	MEF2A	myocyte-specific enhancer factor 2A isoform 3	2.75307	down	chr15	+	100106132	100256629
TCONS_00023629	XLOC_011429	2.51863	down	LincRNAs identified by Cabili et al	818	chr15	-	38331915	38335102	downstream	NM_152453	TMCO5A	transmembrane and coiled-coil domain-containing protein 5A	4.65105	up	chr15	+	38227456	38243623
TCONS_00023655	XLOC_011456	2.10204	down	LincRNAs identified by Cabili et al	890	chr15	-	43513511	43518404	downstream	NM_001114134	EPB42	erythrocyte membrane protein band 4.2 isoform 2	3.78108	up	chr15	-	43489425	43513323
TCONS_00023655	XLOC_011456	2.10204	down	LincRNAs identified by Cabili et al	890	chr15	-	43513511	43518404	upstream	NM_002373	MAP1A	microtubule-associated protein 1A	3.37486	down	chr15	+	43809805	43823818
TCONS_00023655	XLOC_011456	2.10204	down	LincRNAs identified by Cabili et al	890	chr15	-	43513511	43518404	upstream	NM_014793	LCMT2	leucine carboxyl methyltransferase 2	2.00383	up	chr15	-	43619973	43622820
TCONS_00023690	XLOC_011492	6.36643	up	LincRNAs identified by Cabili et al	850	chr15	-	62466083	62478265	downstream	NM_017684	VPS13C	vacuolar protein sorting-associated protein 13C isoform 1A	3.3611	up	chr15	-	62144589	62352664
TCONS_00023699	XLOC_011504	2.34736	down	LincRNAs identified by Cabili et al	323	chr15	-	65128038	65128508	downstream	NM_002537	OAZ2	ornithine decarboxylase antizyme 2	6.00627	up	chr15	-	64979772	64995462
TCONS_00023699	XLOC_011504	2.34736	down	LincRNAs identified by Cabili et al	323	chr15	-	65128038	65128508	downstream	NM_025049	PIF1	ATP-dependent DNA helicase PIF1	2.30158	down	chr15	-	65107832	65117838
TCONS_00023699	XLOC_011504	2.34736	down	LincRNAs identified by Cabili et al	323	chr15	-	65128038	65128508	downstream	NM_194272	RBPMS2	RNA-binding protein with multiple splicing 2	2.03165	down	chr15	-	65032094	65067770
TCONS_00023699	XLOC_011504	2.34736	down	LincRNAs identified by Cabili et al	323	chr15	-	65128038	65128508	upstream	NM_001127890	SPG21	maspardin isoform b	3.68353	down	chr15	-	65255362	65282251
TCONS_00023699	XLOC_011504	2.34736	down	LincRNAs identified by Cabili et al	323	chr15	-	65128038	65128508	upstream	NM_016563	RASL12	ras-like protein family member 12	3.08151	up	chr15	-	65345674	65360388
TCONS_00023699	XLOC_011504	2.34736	down	LincRNAs identified by Cabili et al	323	chr15	-	65128038	65128508	upstream	NM_178859	SLC51B	organic solute transporter subunit beta	2.69545	down	chr15	+	65337707	65345734
TCONS_00023722	XLOC_011518	2.79048	up	LincRNAs identified by Cabili et al	343	chr15	-	69752816	69754460	downstream	NM_017705	PAQR5	membrane progestin receptor gamma	6.38189	down	chr15	+	69591293	69699976
TCONS_00023741	XLOC_011532	2.11925	up	LincRNAs identified by Cabili et al	487	chr15	-	75515789	75516799	downstream	NM_001178111	SCAMP5	secretory carrier-associated membrane protein 5	2.09738	down	chr15	+	75287875	75313836
TCONS_00023842	XLOC_011616	2.75714	down	LincRNAs identified by Cabili et al	3355	chr15	-	102142909	102147048	downstream	NM_002570	PCSK6	proprotein convertase subtilisin/kexin type 6 isoform a preproprotein	2.83093	down	chr15	-	101844132	102030187
TCONS_00023842	XLOC_011616	2.75714	down	LincRNAs identified by Cabili et al	3355	chr15	-	102142909	102147048	downstream	NM_138319	PCSK6	proprotein convertase subtilisin/kexin type 6 isoform b preproprotein	5.99295	down	chr15	-	101844132	102030187
TCONS_00023842	XLOC_011616	2.75714	down	LincRNAs identified by Cabili et al	3355	chr15	-	102142909	102147048	downstream	NM_138320	PCSK6	proprotein convertase subtilisin/kexin type 6 isoform g preproprotein	5.42835	down	chr15	-	101853222	102030187
TCONS_00023842	XLOC_011616	2.75714	down	LincRNAs identified by Cabili et al	3355	chr15	-	102142909	102147048	downstream	NM_138323	PCSK6	proprotein convertase subtilisin/kexin type 6 isoform e preproprotein	4.0341	down	chr15	-	101886946	102030187
TCONS_00023842	XLOC_011616	2.75714	down	LincRNAs identified by Cabili et al	3355	chr15	-	102142909	102147048	downstream	NM_138325	PCSK6	proprotein convertase subtilisin/kexin type 6 isoform f preproprotein	2.1369	down	chr15	-	101905078	102030187
TCONS_00023843	XLOC_011616	2.37907	down	LincRNAs identified by Cabili et al	3947	chr15	-	102142909	102154530	downstream	NM_002570	PCSK6	proprotein convertase subtilisin/kexin type 6 isoform a preproprotein	2.83093	down	chr15	-	101844132	102030187
TCONS_00023843	XLOC_011616	2.37907	down	LincRNAs identified by Cabili et al	3947	chr15	-	102142909	102154530	downstream	NM_138319	PCSK6	proprotein convertase subtilisin/kexin type 6 isoform b preproprotein	5.99295	down	chr15	-	101844132	102030187
TCONS_00023843	XLOC_011616	2.37907	down	LincRNAs identified by Cabili et al	3947	chr15	-	102142909	102154530	downstream	NM_138320	PCSK6	proprotein convertase subtilisin/kexin type 6 isoform g preproprotein	5.42835	down	chr15	-	101853222	102030187
TCONS_00023843	XLOC_011616	2.37907	down	LincRNAs identified by Cabili et al	3947	chr15	-	102142909	102154530	downstream	NM_138323	PCSK6	proprotein convertase subtilisin/kexin type 6 isoform e preproprotein	4.0341	down	chr15	-	101886946	102030187
TCONS_00023843	XLOC_011616	2.37907	down	LincRNAs identified by Cabili et al	3947	chr15	-	102142909	102154530	downstream	NM_138325	PCSK6	proprotein convertase subtilisin/kexin type 6 isoform f preproprotein	2.1369	down	chr15	-	101905078	102030187
TCONS_00023846	XLOC_011157	9.30364	up	LincRNAs identified by Cabili et al	525	chr15	+	20505565	20530156	downstream	ENST00000427390	GOLGA6L6	golgin A6 family-like 6 [Source:HGNC Symbol;Acc:37225]	3.29556	up	chr15	-	20737093	20747114
TCONS_00024001	XLOC_011341	2.1303	down	LincRNAs identified by Cabili et al	202	chr15	+	86623085	86668723	downstream	NM_152336	AGBL1	cytosolic carboxypeptidase 4	2.16475	up	chr15	+	86685241	87572283
TCONS_00024147	XLOC_011515	2.05283	up	LincRNAs identified by Cabili et al	684	chr15	-	68775546	68777423	downstream	ENST00000249806	CLN6	ceroid-lipofuscinosis, neuronal 6, late infantile, variant [Source:HGNC Symbol;Acc:2077]	3.96979	down	chr15	-	68499329	68522080
TCONS_00024147	XLOC_011515	2.05283	up	LincRNAs identified by Cabili et al	684	chr15	-	68775546	68777423	downstream	NM_001031733	CALML4	calmodulin-like protein 4 isoform 2	2.10619	down	chr15	-	68483042	68498448
TCONS_00024207	XLOC_011590	3.00283	up	LincRNAs identified by Cabili et al	237	chr15	-	95127106	95128051	downstream	NM_001159643	MCTP2	multiple C2 and transmembrane domain-containing protein 2 isoform 2	2.97456	up	chr15	+	94841429	95027181
TCONS_00024207	XLOC_011590	3.00283	up	LincRNAs identified by Cabili et al	237	chr15	-	95127106	95128051	downstream	NM_018349	MCTP2	multiple C2 and transmembrane domain-containing protein 2 isoform 1	2.59056	up	chr15	+	94841429	95027181
TCONS_00024285	XLOC_011677	7.99757	up	LincRNAs identified by Cabili et al	5246	chr16	+	24715880	24721546	upstream	NM_018703	RBBP6	E3 ubiquitin-protein ligase RBBP6 isoform 2	2.23469	up	chr16	+	24550907	24584183
TCONS_00024310	XLOC_011620	2.6422	up	LincRNAs identified by Cabili et al	1139	chr16	+	899231	900609	upstream	ENST00000219611	SOLH	small optic lobes homolog (Drosophila) [Source:HGNC Symbol;Acc:11182]	5.04961	down	chr16	+	577855	604636
TCONS_00024310	XLOC_011620	2.6422	up	LincRNAs identified by Cabili et al	1139	chr16	+	899231	900609	upstream	ENST00000301698	PRR25	proline rich 25 [Source:HGNC Symbol;Acc:37230]	3.38738	down	chr16	+	855442	863861
TCONS_00024310	XLOC_011620	2.6422	up	LincRNAs identified by Cabili et al	1139	chr16	+	899231	900609	upstream	NM_001040162	C16orf13	UPF0585 protein C16orf13 isoform d	2.75752	down	chr16	-	684428	686347
TCONS_00024310	XLOC_011620	2.6422	up	LincRNAs identified by Cabili et al	1139	chr16	+	899231	900609	upstream	NM_005861	STUB1	E3 ubiquitin-protein ligase CHIP	2.6884	down	chr16	+	730114	732768
TCONS_00024310	XLOC_011620	2.6422	up	LincRNAs identified by Cabili et al	1139	chr16	+	899231	900609	upstream	NM_022493	NARFL	cytosolic Fe-S cluster assembly factor NARFL	2.02415	down	chr16	-	779768	790997
TCONS_00024310	XLOC_011620	2.6422	up	LincRNAs identified by Cabili et al	1139	chr16	+	899231	900609	upstream	NM_023933	FAM173A	protein FAM173A	2.47537	down	chr16	+	771157	772590
TCONS_00024310	XLOC_011620	2.6422	up	LincRNAs identified by Cabili et al	1139	chr16	+	899231	900609	upstream	NM_024042	METRN	meteorin precursor	2.09964	down	chr16	+	765172	767480
TCONS_00024310	XLOC_011620	2.6422	up	LincRNAs identified by Cabili et al	1139	chr16	+	899231	900609	upstream	NM_032304	HAGHL	hydroxyacylglutathione hydrolase-like protein isoform 2	2.99041	down	chr16	+	777265	779715
TCONS_00024310	XLOC_011620	2.6422	up	LincRNAs identified by Cabili et al	1139	chr16	+	899231	900609	upstream	NM_032366	C16orf13	UPF0585 protein C16orf13 isoform a	3.48634	up	chr16	-	684428	686347
TCONS_00024342	XLOC_011660	2.1945	up	LincRNAs identified by Cabili et al	267	chr16	+	19934891	19940581	downstream	NM_001002911	GPR139	probable G-protein coupled receptor 139	2.69002	up	chr16	-	20043042	20085100
TCONS_00024342	XLOC_011660	2.1945	up	LincRNAs identified by Cabili et al	267	chr16	+	19934891	19940581	upstream	NM_153208	IQCK	IQ domain-containing protein K	3.47719	down	chr16	+	19727777	19868859
TCONS_00024348	XLOC_011670	3.33798	down	LincRNAs identified by Cabili et al	532	chr16	+	22445950	22447406	downstream	NM_001135865	LOC100132247	nuclear pore complex interacting protein family member	23.265	up	chr16	+	22524843	22547841
TCONS_00024499	XLOC_011816	5.91229	down	LincRNAs identified by Cabili et al	1375	chr16	+	86773463	86775053	upstream	NM_001159378	MTHFSD	methenyltetrahydrofolate synthase domain-containing protein isoform 2	7.19121	down	chr16	-	86563781	86588841
TCONS_00024508	XLOC_011826	2.35112	up	LincRNAs identified by Cabili et al	1832	chr16	+	88218474	88220609	upstream	NM_001173540	BANP	protein BANP isoform d	2.00232	up	chr16	+	87985037	88110924
TCONS_00024509	XLOC_011826	2.9559	down	LincRNAs identified by Cabili et al	298	chr16	+	88219138	88219657	upstream	NM_001173540	BANP	protein BANP isoform d	2.00232	up	chr16	+	87985037	88110924
TCONS_00024609	XLOC_011899	4.23284	down	LincRNAs identified by Cabili et al	273	chr16	-	22823086	22823707	downstream	NM_001135865	LOC100132247	nuclear pore complex interacting protein family member	23.265	up	chr16	+	22524843	22547841
TCONS_00024609	XLOC_011899	4.23284	down	LincRNAs identified by Cabili et al	273	chr16	-	22823086	22823707	upstream	NM_006043	HS3ST2	heparan sulfate glucosamine 3-O-sulfotransferase 2	5.75163	down	chr16	+	22825859	22927659
TCONS_00024610	XLOC_011899	11.6622	down	LincRNAs identified by Cabili et al	381	chr16	-	22823654	22824620	downstream	NM_001135865	LOC100132247	nuclear pore complex interacting protein family member	23.265	up	chr16	+	22524843	22547841
TCONS_00024610	XLOC_011899	11.6622	down	LincRNAs identified by Cabili et al	381	chr16	-	22823654	22824620	upstream	NM_006043	HS3ST2	heparan sulfate glucosamine 3-O-sulfotransferase 2	5.75163	down	chr16	+	22825859	22927659
TCONS_00024719	XLOC_012002	2.36235	down	LincRNAs identified by Cabili et al	473	chr16	-	72276918	72283140	downstream	NM_031293	PMFBP1	polyamine-modulated factor 1-binding protein 1 isoform a	2.21245	down	chr16	-	72152995	72206064
TCONS_00024764	XLOC_012044	2.23098	down	LincRNAs identified by Cabili et al	1121	chr16	-	86259018	86338058	upstream	NM_001159378	MTHFSD	methenyltetrahydrofolate synthase domain-containing protein isoform 2	7.19121	down	chr16	-	86563781	86588841
TCONS_00024783	XLOC_012057	2.18468	up	LincRNAs identified by Cabili et al	6888	chr16	-	88212560	88220293	downstream	NM_001173540	BANP	protein BANP isoform d	2.00232	up	chr16	+	87985037	88110924
TCONS_00024897	XLOC_011815	5.33135	up	LincRNAs identified by Cabili et al	569	chr16	+	86716080	86730049	upstream	NM_001159378	MTHFSD	methenyltetrahydrofolate synthase domain-containing protein isoform 2	7.19121	down	chr16	-	86563781	86588841
TCONS_00024904	XLOC_011826	2.22299	up	LincRNAs identified by Cabili et al	3842	chr16	+	88216426	88220350	upstream	NM_001173540	BANP	protein BANP isoform d	2.00232	up	chr16	+	87985037	88110924
TCONS_00024905	XLOC_011826	3.24271	down	LincRNAs identified by Cabili et al	2262	chr16	+	88217949	88220293	upstream	NM_001173540	BANP	protein BANP isoform d	2.00232	up	chr16	+	87985037	88110924
TCONS_00025039	XLOC_011989	3.21124	up	LincRNAs identified by Cabili et al	478	chr16	-	66933977	66934554	downstream	ENST00000433154	CCDC79	coiled-coil domain containing 79 [Source:HGNC Symbol;Acc:26675]	2.49687	up	chr16	-	66788878	66835523
TCONS_00025039	XLOC_011989	3.21124	up	LincRNAs identified by Cabili et al	478	chr16	-	66933977	66934554	downstream	NM_181553	CMTM3	CKLF-like MARVEL transmembrane domain-containing protein 3	2.51908	down	chr16	+	66638566	66647795
TCONS_00025039	XLOC_011989	3.21124	up	LincRNAs identified by Cabili et al	478	chr16	-	66933977	66934554	upstream	NM_001040715	KIAA0895L	uncharacterized protein KIAA0895-like	3.04834	up	chr16	-	67209504	67217883
TCONS_00025039	XLOC_011989	3.21124	up	LincRNAs identified by Cabili et al	478	chr16	-	66933977	66934554	upstream	NM_001185177	CES3	carboxylesterase 3 isoform 2 precursor	2.70049	up	chr16	+	66995131	67009052
TCONS_00025039	XLOC_011989	3.21124	up	LincRNAs identified by Cabili et al	478	chr16	-	66933977	66934554	upstream	NM_001950	E2F4	transcription factor E2F4	2.49104	down	chr16	+	67226067	67232821
TCONS_00025333	XLOC_012145	2.04649	down	LincRNAs identified by Cabili et al	488	chr17	+	21356141	21357099	downstream	NM_001113434	C17orf51	uncharacterized protein C17orf51	2.27881	up	chr17	-	21431570	21454941
TCONS_00025338	XLOC_012151	3.17602	up	LincRNAs identified by Cabili et al	707	chr17	+	26257004	26257874	upstream	NM_000625	NOS2	nitric oxide synthase, inducible	5.18069	up	chr17	-	26083791	26127555
TCONS_00025358	XLOC_012177	3.14801	up	LincRNAs identified by Cabili et al	1210	chr17	+	33640547	33652439	downstream	ENST00000415846	SLFN14	schlafen family member 14 [Source:HGNC Symbol;Acc:32689]	2.01532	up	chr17	-	33875143	33885110
TCONS_00025358	XLOC_012177	3.14801	up	LincRNAs identified by Cabili et al	1210	chr17	+	33640547	33652439	downstream	NM_001195790	SLFN12L	schlafen family member 12-like	2.66557	up	chr17	-	33801941	33814758
TCONS_00025358	XLOC_012177	3.14801	up	LincRNAs identified by Cabili et al	1210	chr17	+	33640547	33652439	downstream	NM_018042	SLFN12	schlafen family member 12	2.2327	up	chr17	-	33738080	33759543
TCONS_00025358	XLOC_012177	3.14801	up	LincRNAs identified by Cabili et al	1210	chr17	+	33640547	33652439	upstream	ENST00000297307	SLC35G3	solute carrier family 35, member G3 [Source:HGNC Symbol;Acc:26848]	4.24257	up	chr17	-	33519538	33521412
TCONS_00025358	XLOC_012177	3.14801	up	LincRNAs identified by Cabili et al	1210	chr17	+	33640547	33652439	upstream	NM_144975	SLFN5	schlafen family member 5	3.64941	up	chr17	+	33570085	33594761
TCONS_00025362	XLOC_012177	2.89409	up	LincRNAs identified by Cabili et al	950	chr17	+	33648816	33652433	downstream	ENST00000415846	SLFN14	schlafen family member 14 [Source:HGNC Symbol;Acc:32689]	2.01532	up	chr17	-	33875143	33885110
TCONS_00025362	XLOC_012177	2.89409	up	LincRNAs identified by Cabili et al	950	chr17	+	33648816	33652433	downstream	NM_001195790	SLFN12L	schlafen family member 12-like	2.66557	up	chr17	-	33801941	33814758
TCONS_00025362	XLOC_012177	2.89409	up	LincRNAs identified by Cabili et al	950	chr17	+	33648816	33652433	downstream	NM_018042	SLFN12	schlafen family member 12	2.2327	up	chr17	-	33738080	33759543
TCONS_00025362	XLOC_012177	2.89409	up	LincRNAs identified by Cabili et al	950	chr17	+	33648816	33652433	upstream	ENST00000297307	SLC35G3	solute carrier family 35, member G3 [Source:HGNC Symbol;Acc:26848]	4.24257	up	chr17	-	33519538	33521412
TCONS_00025362	XLOC_012177	2.89409	up	LincRNAs identified by Cabili et al	950	chr17	+	33648816	33652433	upstream	NM_144975	SLFN5	schlafen family member 5	3.64941	up	chr17	+	33570085	33594761
TCONS_00025369	XLOC_012183	2.62265	down	LincRNAs identified by Cabili et al	302	chr17	+	35015950	35040059	downstream	NM_012138	AATF	protein AATF	2.07651	up	chr17	+	35306174	35414171
TCONS_00025369	XLOC_012183	2.62265	down	LincRNAs identified by Cabili et al	302	chr17	+	35015950	35040059	upstream	NM_001040282	TBC1D3G	TBC1 domain family member 3G	2.32699	up	chr17	-	34797174	34808103
TCONS_00025369	XLOC_012183	2.62265	down	LincRNAs identified by Cabili et al	302	chr17	+	35015950	35040059	upstream	NM_024308	DHRS11	dehydrogenase/reductase SDR family member 11 precursor	8.59158	down	chr17	+	34948225	34957233
TCONS_00025419	XLOC_012229	4.66398	up	LincRNAs identified by Cabili et al	242	chr17	+	47308233	47313691	downstream	NM_002634	PHB	prohibitin	2.32154	down	chr17	-	47481419	47492242
TCONS_00025419	XLOC_012229	4.66398	up	LincRNAs identified by Cabili et al	242	chr17	+	47308233	47313691	upstream	NM_031498	GNGT2	guanine nucleotide-binding protein G(I)/G(S)/G(O) subunit gamma-T2	2.07077	down	chr17	-	47283595	47286743
TCONS_00025419	XLOC_012229	4.66398	up	LincRNAs identified by Cabili et al	242	chr17	+	47308233	47313691	upstream	NM_153446	B4GALNT2	beta-1,4 N-acetylgalactosaminyltransferase 2 isoform a	7.47823	down	chr17	+	47210328	47247351
TCONS_00025441	XLOC_012259	2.09349	up	LincRNAs identified by Cabili et al	337	chr17	+	55777832	55778887	downstream	NM_007146	VEZF1	vascular endothelial zinc finger 1	4.36839	down	chr17	-	56048909	56065615
TCONS_00025502	XLOC_012315	5.11622	up	LincRNAs identified by Cabili et al	491	chr17	+	75262915	75266597	downstream	NM_001113493	SEPT9	septin-9 isoform b	7.30246	down	chr17	+	75369271	75496678
TCONS_00025508	XLOC_012318	2.40105	down	LincRNAs identified by Cabili et al	366	chr17	+	75663171	75663808	upstream	NM_001113493	SEPT9	septin-9 isoform b	7.30246	down	chr17	+	75369271	75496678
TCONS_00025513	XLOC_012324	2.45576	up	LincRNAs identified by Cabili et al	541	chr17	+	76357828	76359220	upstream	ENST00000322914	TMC6	transmembrane channel-like 6 [Source:HGNC Symbol;Acc:18021]	2.86683	down	chr17	-	76108998	76128488
TCONS_00025513	XLOC_012324	2.45576	up	LincRNAs identified by Cabili et al	541	chr17	+	76357828	76359220	upstream	NM_001010982	AFMID	probable arylformamidase isoform 2	2.84601	down	chr17	+	76183397	76203782
TCONS_00025513	XLOC_012324	2.45576	up	LincRNAs identified by Cabili et al	541	chr17	+	76357828	76359220	upstream	NM_001012271	BIRC5	baculoviral IAP repeat-containing protein 5 isoform 3	3.40491	up	chr17	+	76210276	76221716
TCONS_00025513	XLOC_012324	2.45576	up	LincRNAs identified by Cabili et al	541	chr17	+	76357828	76359220	upstream	NM_003955	SOCS3	suppressor of cytokine signaling 3	13.0045	up	chr17	-	76352858	76356158
TCONS_00025556	XLOC_012385	11.0523	up	LincRNAs identified by Cabili et al	214	chr17	-	8608554	8609483	upstream	NM_001158261	CCDC42	coiled-coil domain-containing protein 42A isoform 2	3.69157	up	chr17	-	8633245	8648154
TCONS_00025556	XLOC_012385	11.0523	up	LincRNAs identified by Cabili et al	214	chr17	-	8608554	8609483	upstream	NM_014308	PIK3R5	phosphoinositide 3-kinase regulatory subunit 5 isoform 1	4.04224	down	chr17	-	8782232	8815834
TCONS_00025559	XLOC_012388	2.98949	down	LincRNAs identified by Cabili et al	591	chr17	-	10690547	10695151	downstream	NM_001100112	MYH2	myosin-2	3.02204	down	chr17	-	10424464	10452940
TCONS_00025559	XLOC_012388	2.98949	down	LincRNAs identified by Cabili et al	591	chr17	-	10690547	10695151	downstream	NM_002470	MYH3	myosin-3	2.09245	up	chr17	-	10531842	10560626
TCONS_00025559	XLOC_012388	2.98949	down	LincRNAs identified by Cabili et al	591	chr17	-	10690547	10695151	downstream	NM_004589	SCO1	protein SCO1 homolog, mitochondrial	2.76487	up	chr17	-	10583648	10600885
TCONS_00025605	XLOC_012436	4.54623	up	LincRNAs identified by Cabili et al	286	chr17	-	29914338	29986632	upstream	NM_018405	C17orf79	cooperator of PRMT5	2.33048	down	chr17	-	30178883	30186326
TCONS_00025656	XLOC_012482	3.5572	up	LincRNAs identified by Cabili et al	691	chr17	-	41754164	41768355	downstream	ENST00000262415	DHX8	DEAH (Asp-Glu-Ala-His) box polypeptide 8 [Source:HGNC Symbol;Acc:2749]	3.8059	up	chr17	+	41561333	41601680
TCONS_00025656	XLOC_012482	3.5572	up	LincRNAs identified by Cabili et al	691	chr17	-	41754164	41768355	downstream	NM_001079675	ETV4	ETS translocation variant 4 isoform 1	2.01117	down	chr17	-	41605210	41623800
TCONS_00025656	XLOC_012482	3.5572	up	LincRNAs identified by Cabili et al	691	chr17	-	41754164	41768355	downstream	NM_001661	ARL4D	ADP-ribosylation factor-like protein 4D	2.10679	up	chr17	+	41476352	41478504
TCONS_00025662	XLOC_012488	2.08391	down	LincRNAs identified by Cabili et al	1046	chr17	-	42723424	42725050	downstream	NM_198475	FAM171A2	protein FAM171A2 precursor	6.39597	up	chr17	-	42431100	42441235
TCONS_00025662	XLOC_012488	2.08391	down	LincRNAs identified by Cabili et al	1046	chr17	-	42723424	42725050	upstream	NM_002055	GFAP	glial fibrillary acidic protein isoform 1	2.67296	up	chr17	-	42982993	42992920
TCONS_00025662	XLOC_012488	2.08391	down	LincRNAs identified by Cabili et al	1046	chr17	-	42723424	42725050	upstream	NM_002390	ADAM11	disintegrin and metalloproteinase domain-containing protein 11 preproprotein	3.12931	up	chr17	+	42836567	42859214
TCONS_00025782	XLOC_012588	2.20593	up	LincRNAs identified by Cabili et al	1664	chr17	-	79759211	79761593	downstream	ENST00000331056	PDE6G	phosphodiesterase 6G, cGMP-specific, rod, gamma [Source:HGNC Symbol;Acc:8789]	3.01146	down	chr17	-	79617488	79623607
TCONS_00025782	XLOC_012588	2.20593	up	LincRNAs identified by Cabili et al	1664	chr17	-	79759211	79761593	downstream	NM_001614	ACTG1	actin, cytoplasmic 2	4.17033	down	chr17	-	79476996	79479892
TCONS_00025782	XLOC_012588	2.20593	up	LincRNAs identified by Cabili et al	1664	chr17	-	79759211	79761593	downstream	NM_002949	MRPL12	39S ribosomal protein L12, mitochondrial	2.25367	down	chr17	+	79670399	79674556
TCONS_00025782	XLOC_012588	2.20593	up	LincRNAs identified by Cabili et al	1664	chr17	-	79759211	79761593	downstream	NM_031945	TSPAN10	tetraspanin-10	3.24921	down	chr17	+	79609348	79615779
TCONS_00025782	XLOC_012588	2.20593	up	LincRNAs identified by Cabili et al	1664	chr17	-	79759211	79761593	upstream	ENST00000310496	RFNG	RFNG O-fucosylpeptide 3-beta-N-acetylglucosaminyltransferase [Source:HGNC Symbol;Acc:9974]	2.31343	down	chr17	-	80005777	80009650
TCONS_00025782	XLOC_012588	2.20593	up	LincRNAs identified by Cabili et al	1664	chr17	-	79759211	79761593	upstream	ENST00000409745	MYADML2	myeloid-associated differentiation marker-like 2 [Source:HGNC Symbol;Acc:34548]	2.05508	down	chr17	-	79897520	79905109
TCONS_00025782	XLOC_012588	2.20593	up	LincRNAs identified by Cabili et al	1664	chr17	-	79759211	79761593	upstream	ENST00000538396	FAM195B	family with sequence similarity 195, member B [Source:HGNC Symbol;Acc:28007]	5.68273	up	chr17	-	79780292	79791167
TCONS_00025782	XLOC_012588	2.20593	up	LincRNAs identified by Cabili et al	1664	chr17	-	79759211	79761593	upstream	NM_016286	DCXR	L-xylulose reductase isoform 1	2.07886	down	chr17	-	79993756	79995573
TCONS_00025782	XLOC_012588	2.20593	up	LincRNAs identified by Cabili et al	1664	chr17	-	79759211	79761593	upstream	NM_016538	SIRT7	NAD-dependent protein deacetylase sirtuin-7	2.55181	down	chr17	-	79869814	79876058
TCONS_00025782	XLOC_012588	2.20593	up	LincRNAs identified by Cabili et al	1664	chr17	-	79759211	79761593	upstream	NM_022156	DUS1L	tRNA-dihydrouridine(16/17) synthase [NAD(P)(+)]-like	2.37409	down	chr17	-	80015747	80023697
TCONS_00025782	XLOC_012588	2.20593	up	LincRNAs identified by Cabili et al	1664	chr17	-	79759211	79761593	upstream	NM_198082	CCDC57	coiled-coil domain-containing protein 57	2.08486	down	chr17	-	80059345	80170689
TCONS_00025785	XLOC_012594	2.14019	down	LincRNAs identified by Cabili et al	477	chr17	-	80340700	80341524	downstream	NM_001042423	SLC16A3	monocarboxylate transporter 4	2.02979	down	chr17	+	80190107	80197375
TCONS_00025785	XLOC_012594	2.14019	down	LincRNAs identified by Cabili et al	477	chr17	-	80340700	80341524	downstream	NM_006137	CD7	T-cell antigen CD7 precursor	4.18958	up	chr17	-	80272745	80275480
TCONS_00025785	XLOC_012594	2.14019	down	LincRNAs identified by Cabili et al	477	chr17	-	80340700	80341524	downstream	NM_198082	CCDC57	coiled-coil domain-containing protein 57	2.08486	down	chr17	-	80059345	80170689
TCONS_00025785	XLOC_012594	2.14019	down	LincRNAs identified by Cabili et al	477	chr17	-	80340700	80341524	upstream	NM_001038618	NARF	nuclear prelamin A recognition factor isoform c	2.90168	up	chr17	+	80416059	80446143
TCONS_00025785	XLOC_012594	2.14019	down	LincRNAs identified by Cabili et al	477	chr17	-	80340700	80341524	upstream	NM_024648	C17orf101	PKHD domain-containing transmembrane protein C17orf101 isoform 1	2.22711	down	chr17	-	80347085	80376513
TCONS_00025926	XLOC_012229	14.256	up	LincRNAs identified by Cabili et al	465	chr17	+	47308233	47316621	downstream	NM_002634	PHB	prohibitin	2.32154	down	chr17	-	47481419	47492242
TCONS_00025926	XLOC_012229	14.256	up	LincRNAs identified by Cabili et al	465	chr17	+	47308233	47316621	upstream	NM_031498	GNGT2	guanine nucleotide-binding protein G(I)/G(S)/G(O) subunit gamma-T2	2.07077	down	chr17	-	47283595	47286743
TCONS_00025926	XLOC_012229	14.256	up	LincRNAs identified by Cabili et al	465	chr17	+	47308233	47316621	upstream	NM_153446	B4GALNT2	beta-1,4 N-acetylgalactosaminyltransferase 2 isoform a	7.47823	down	chr17	+	47210328	47247351
TCONS_00025984	XLOC_012324	7.684	up	LincRNAs identified by Cabili et al	247	chr17	+	76357880	76360723	upstream	ENST00000322914	TMC6	transmembrane channel-like 6 [Source:HGNC Symbol;Acc:18021]	2.86683	down	chr17	-	76108998	76128488
TCONS_00025984	XLOC_012324	7.684	up	LincRNAs identified by Cabili et al	247	chr17	+	76357880	76360723	upstream	NM_001010982	AFMID	probable arylformamidase isoform 2	2.84601	down	chr17	+	76183397	76203782
TCONS_00025984	XLOC_012324	7.684	up	LincRNAs identified by Cabili et al	247	chr17	+	76357880	76360723	upstream	NM_001012271	BIRC5	baculoviral IAP repeat-containing protein 5 isoform 3	3.40491	up	chr17	+	76210276	76221716
TCONS_00025984	XLOC_012324	7.684	up	LincRNAs identified by Cabili et al	247	chr17	+	76357880	76360723	upstream	NM_003955	SOCS3	suppressor of cytokine signaling 3	13.0045	up	chr17	-	76352858	76356158
TCONS_00026227	XLOC_012602	2.04551	up	LincRNAs identified by Cabili et al	469	chr18	+	558299	571069	downstream	NM_001071	TYMS	thymidylate synthase	4.38166	down	chr18	+	657603	673499
TCONS_00026227	XLOC_012602	2.04551	up	LincRNAs identified by Cabili et al	469	chr18	+	558299	571069	downstream	NM_001126123	ENOSF1	mitochondrial enolase superfamily member 1 isoform rTSalpha	2.06708	down	chr18	-	670323	712662
TCONS_00026227	XLOC_012602	2.04551	up	LincRNAs identified by Cabili et al	469	chr18	+	558299	571069	downstream	NM_017512	ENOSF1	mitochondrial enolase superfamily member 1 isoform rTSbeta	3.23731	down	chr18	-	670323	712662
TCONS_00026227	XLOC_012602	2.04551	up	LincRNAs identified by Cabili et al	469	chr18	+	558299	571069	upstream	NM_130386	COLEC12	collectin-12	3.99639	down	chr18	-	319354	500729
TCONS_00026290	XLOC_012632	5.50282	down	LincRNAs identified by Cabili et al	389	chr18	+	12438421	12439075	downstream	NM_001128626	SPIRE1	protein spire homolog 1 isoform a	2.55486	down	chr18	-	12446510	12657912
TCONS_00026303	XLOC_012648	2.35352	up	LincRNAs identified by Cabili et al	437	chr18	+	24386464	24402547	upstream	NM_001136205	KCTD1	BTB/POZ domain-containing protein KCTD1 isoform a	2.89528	down	chr18	-	24034873	24129399
TCONS_00026369	XLOC_012720	2.54351	down	LincRNAs identified by Cabili et al	5242	chr18	+	72877669	72892146	downstream	ENST00000322038	TSHZ1	teashirt zinc finger homeobox 1 [Source:HGNC Symbol;Acc:10669]	2.91249	down	chr18	+	72922709	73001905
TCONS_00026369	XLOC_012720	2.54351	down	LincRNAs identified by Cabili et al	5242	chr18	+	72877669	72892146	downstream	NM_175907	ZADH2	zinc-binding alcohol dehydrogenase domain-containing protein 2	2.24975	down	chr18	-	72909277	72921281
TCONS_00026385	XLOC_012735	2.09922	down	LincRNAs identified by Cabili et al	919	chr18	+	77585951	77616419	downstream	NM_001171967	RBFA	putative ribosome-binding factor A, mitochondrial isoform 2 precursor	2.77856	down	chr18	+	77794345	77810652
TCONS_00026385	XLOC_012735	2.09922	down	LincRNAs identified by Cabili et al	919	chr18	+	77585951	77616419	downstream	NM_024805	RBFA	putative ribosome-binding factor A, mitochondrial isoform 1 precursor	2.26494	down	chr18	+	77794345	77810652
TCONS_00026385	XLOC_012735	2.09922	down	LincRNAs identified by Cabili et al	919	chr18	+	77585951	77616419	upstream	NM_048368	CTDP1	RNA polymerase II subunit A C-terminal domain phosphatase isoform 2	9.21067	up	chr18	+	77439800	77514510
TCONS_00026386	XLOC_012736	2.35824	down	LincRNAs identified by Cabili et al	3504	chr18	+	77712625	77716325	downstream	NM_001171967	RBFA	putative ribosome-binding factor A, mitochondrial isoform 2 precursor	2.77856	down	chr18	+	77794345	77810652
TCONS_00026386	XLOC_012736	2.35824	down	LincRNAs identified by Cabili et al	3504	chr18	+	77712625	77716325	downstream	NM_024805	RBFA	putative ribosome-binding factor A, mitochondrial isoform 1 precursor	2.26494	down	chr18	+	77794345	77810652
TCONS_00026386	XLOC_012736	2.35824	down	LincRNAs identified by Cabili et al	3504	chr18	+	77712625	77716325	upstream	NM_048368	CTDP1	RNA polymerase II subunit A C-terminal domain phosphatase isoform 2	9.21067	up	chr18	+	77439800	77514510
TCONS_00026396	XLOC_012747	4.71863	up	LincRNAs identified by Cabili et al	225	chr18	-	3462263	3480436	downstream	ENST00000400175	MYL12B	myosin, light chain 12B, regulatory [Source:HGNC Symbol;Acc:29827]	2.1559	up	chr18	+	3262610	3278282
TCONS_00026418	XLOC_012763	2.21473	up	LincRNAs identified by Cabili et al	868	chr18	-	10407026	10410448	upstream	ENST00000355285	APCDD1	adenomatosis polyposis coli down-regulated 1 [Source:HGNC Symbol;Acc:15718]	2.12162	down	chr18	+	10454624	10488698
TCONS_00026443	XLOC_012786	5.81779	down	LincRNAs identified by Cabili et al	390	chr18	-	19745126	19745640	downstream	NM_020774	MIB1	E3 ubiquitin-protein ligase MIB1	2.10375	down	chr18	+	19321544	19450912
TCONS_00026536	XLOC_012859	3.87198	up	LincRNAs identified by Cabili et al	807	chr18	-	57837847	57845359	downstream	NM_021127	PMAIP1	phorbol-12-myristate-13-acetate-induced protein 1	2.53474	up	chr18	+	57567191	57571538
TCONS_00026565	XLOC_012884	2.33803	up	LincRNAs identified by Cabili et al	563	chr18	-	72824304	72837517	upstream	ENST00000322038	TSHZ1	teashirt zinc finger homeobox 1 [Source:HGNC Symbol;Acc:10669]	2.91249	down	chr18	+	72922709	73001905
TCONS_00026565	XLOC_012884	2.33803	up	LincRNAs identified by Cabili et al	563	chr18	-	72824304	72837517	upstream	NM_175907	ZADH2	zinc-binding alcohol dehydrogenase domain-containing protein 2	2.24975	down	chr18	-	72909277	72921281
TCONS_00026597	XLOC_012622	2.13691	up	LincRNAs identified by Cabili et al	351	chr18	+	8974492	8982663	downstream	NM_001083625	ANKRD12	ankyrin repeat domain-containing protein 12 isoform 2	6.06449	up	chr18	+	9136750	9285983
TCONS_00026597	XLOC_012622	2.13691	up	LincRNAs identified by Cabili et al	351	chr18	+	8974492	8982663	downstream	NM_015208	ANKRD12	ankyrin repeat domain-containing protein 12 isoform 1	2.30319	up	chr18	+	9136750	9285983
TCONS_00026642	XLOC_012720	4.15512	down	LincRNAs identified by Cabili et al	685	chr18	+	72879678	72880566	downstream	ENST00000322038	TSHZ1	teashirt zinc finger homeobox 1 [Source:HGNC Symbol;Acc:10669]	2.91249	down	chr18	+	72922709	73001905
TCONS_00026642	XLOC_012720	4.15512	down	LincRNAs identified by Cabili et al	685	chr18	+	72879678	72880566	downstream	NM_175907	ZADH2	zinc-binding alcohol dehydrogenase domain-containing protein 2	2.24975	down	chr18	-	72909277	72921281
TCONS_00026679	XLOC_012776	2.9581	up	LincRNAs identified by Cabili et al	338	chr18	-	12739783	12749484	downstream	NM_001128626	SPIRE1	protein spire homolog 1 isoform a	2.55486	down	chr18	-	12446510	12657912
TCONS_00026679	XLOC_012776	2.9581	up	LincRNAs identified by Cabili et al	338	chr18	-	12739783	12749484	upstream	NM_001013437	SEH1L	nucleoporin SEH1 isoform 1	2.82712	down	chr18	+	12947982	12987536
TCONS_00026679	XLOC_012776	2.9581	up	LincRNAs identified by Cabili et al	338	chr18	-	12739783	12749484	upstream	NM_002828	PTPN2	tyrosine-protein phosphatase non-receptor type 2 isoform 1	3.64376	up	chr18	-	12792300	12884334
TCONS_00026679	XLOC_012776	2.9581	up	LincRNAs identified by Cabili et al	338	chr18	-	12739783	12749484	upstream	NM_080422	PTPN2	tyrosine-protein phosphatase non-receptor type 2 isoform 2	2.8461	up	chr18	-	12785476	12884334
TCONS_00026679	XLOC_012776	2.9581	up	LincRNAs identified by Cabili et al	338	chr18	-	12739783	12749484	upstream	NM_080423	PTPN2	tyrosine-protein phosphatase non-receptor type 2 isoform 3	3.4585	up	chr18	-	12785476	12884334
TCONS_00026702	XLOC_012810	2.09387	down	LincRNAs identified by Cabili et al	597	chr18	-	32486954	32493728	downstream	ENST00000315456	DTNA	dystrobrevin, alpha [Source:HGNC Symbol;Acc:3057]	3.79204	down	chr18	+	32073253	32409292
TCONS_00026702	XLOC_012810	2.09387	down	LincRNAs identified by Cabili et al	597	chr18	-	32486954	32493728	downstream	ENST00000399121	DTNA	dystrobrevin, alpha [Source:HGNC Symbol;Acc:3057]	3.29753	down	chr18	+	32398301	32471808
TCONS_00026864	XLOC_012912	2.31964	down	LincRNAs identified by Cabili et al	487	chr19	+	1261353	1262238	downstream	ENST00000320936	CIRBP	cold inducible RNA binding protein [Source:HGNC Symbol;Acc:1982]	2.10614	down	chr19	+	1269266	1273171
TCONS_00026864	XLOC_012912	2.31964	down	LincRNAs identified by Cabili et al	487	chr19	+	1261353	1262238	downstream	ENST00000330475	ADAMTSL5	ADAMTS-like 5 [Source:HGNC Symbol;Acc:27912]	2.43758	down	chr19	-	1505016	1513188
TCONS_00026864	XLOC_012912	2.31964	down	LincRNAs identified by Cabili et al	487	chr19	+	1261353	1262238	downstream	NM_000156	GAMT	guanidinoacetate N-methyltransferase isoform a	5.1693	down	chr19	-	1397024	1401569
TCONS_00026864	XLOC_012912	2.31964	down	LincRNAs identified by Cabili et al	487	chr19	+	1261353	1262238	downstream	NM_024407	NDUFS7	NADH dehydrogenase [ubiquinone] iron-sulfur protein 7, mitochondrial	2.44164	down	chr19	+	1383882	1395588
TCONS_00026864	XLOC_012912	2.31964	down	LincRNAs identified by Cabili et al	487	chr19	+	1261353	1262238	upstream	NM_002085	GPX4	phospholipid hydroperoxide glutathione peroxidase, mitochondrial isoform A precursor	2.52293	down	chr19	+	1103935	1106787
TCONS_00026864	XLOC_012912	2.31964	down	LincRNAs identified by Cabili et al	487	chr19	+	1261353	1262238	upstream	NM_004368	CNN2	calponin-2 isoform a	2.0227	up	chr19	+	1026297	1039064
TCONS_00026905	XLOC_012978	2.34627	down	LincRNAs identified by Cabili et al	259	chr19	+	14898315	14902721	downstream	ENST00000248072	OR7C2	olfactory receptor, family 7, subfamily C, member 2 [Source:HGNC Symbol;Acc:8374]	2.06272	up	chr19	+	15052300	15053260
TCONS_00026905	XLOC_012978	2.34627	down	LincRNAs identified by Cabili et al	259	chr19	+	14898315	14902721	upstream	NM_207390	CLEC17A	C-type lectin domain family 17, member A isoform 2	2.28252	up	chr19	+	14693895	14721956
TCONS_00026908	XLOC_012981	7.26544	up	LincRNAs identified by Cabili et al	908	chr19	+	15939784	15940818	downstream	NM_005370	RAB8A	ras-related protein Rab-8A	3.02937	up	chr19	+	16222489	16244445
TCONS_00026908	XLOC_012981	7.26544	up	LincRNAs identified by Cabili et al	908	chr19	+	15939784	15940818	upstream	NM_007253	CYP4F8	cytochrome P450 4F8 precursor	4.04975	up	chr19	+	15726028	15740447
TCONS_00026919	XLOC_012984	16.7662	down	LincRNAs identified by Cabili et al	267	chr19	+	16176492	16177108	downstream	NM_005370	RAB8A	ras-related protein Rab-8A	3.02937	up	chr19	+	16222489	16244445
TCONS_00026919	XLOC_012984	16.7662	down	LincRNAs identified by Cabili et al	267	chr19	+	16176492	16177108	downstream	NM_014077	FAM32A	protein FAM32A	3.45506	up	chr19	+	16296234	16302857
TCONS_00026919	XLOC_012984	16.7662	down	LincRNAs identified by Cabili et al	267	chr19	+	16176492	16177108	downstream	NM_021235	EPS15L1	epidermal growth factor receptor substrate 15-like 1 isoform 2	2.11635	up	chr19	-	16472388	16582823
TCONS_00026919	XLOC_012984	16.7662	down	LincRNAs identified by Cabili et al	267	chr19	+	16176492	16177108	downstream	NM_032855	HSH2D	hematopoietic SH2 domain-containing protein	2.40037	down	chr19	+	16244837	16269377
TCONS_00027001	XLOC_013049	2.12254	up	LincRNAs identified by Cabili et al	483	chr19	+	35695954	35706795	downstream	ENST00000246553	FFAR1	free fatty acid receptor 1 [Source:HGNC Symbol;Acc:4498]	5.35745	up	chr19	+	35842444	35843367
TCONS_00027001	XLOC_013049	2.12254	up	LincRNAs identified by Cabili et al	483	chr19	+	35695954	35706795	downstream	NM_001035516	DMKN	dermokine isoform 1 precursor	4.17018	up	chr19	-	35988118	35992813
TCONS_00027001	XLOC_013049	2.12254	up	LincRNAs identified by Cabili et al	483	chr19	+	35695954	35706795	downstream	NM_001126056	DMKN	dermokine isoform 3 precursor	2.86417	down	chr19	-	35988118	36004560
TCONS_00027001	XLOC_013049	2.12254	up	LincRNAs identified by Cabili et al	483	chr19	+	35695954	35706795	downstream	NM_001185099	CD22	B-cell receptor CD22 isoform 2 precursor	3.20908	down	chr19	+	35820071	35838264
TCONS_00027001	XLOC_013049	2.12254	up	LincRNAs identified by Cabili et al	483	chr19	+	35695954	35706795	downstream	NM_005304	FFAR3	free fatty acid receptor 3	2.4344	up	chr19	+	35849487	35851389
TCONS_00027001	XLOC_013049	2.12254	up	LincRNAs identified by Cabili et al	483	chr19	+	35695954	35706795	downstream	NM_005306	FFAR2	free fatty acid receptor 2	24.1112	up	chr19	+	35940616	35942669
TCONS_00027001	XLOC_013049	2.12254	up	LincRNAs identified by Cabili et al	483	chr19	+	35695954	35706795	downstream	NM_080600	MAG	myelin-associated glycoprotein isoform b precursor	2.09039	down	chr19	+	35782988	35804709
TCONS_00027001	XLOC_013049	2.12254	up	LincRNAs identified by Cabili et al	483	chr19	+	35695954	35706795	downstream	NM_152481	FAM187B	protein FAM187B precursor	2.20955	down	chr19	-	35715703	35719628
TCONS_00027001	XLOC_013049	2.12254	up	LincRNAs identified by Cabili et al	483	chr19	+	35695954	35706795	upstream	ENST00000406242	FXYD3	FXYD domain containing ion transport regulator 3 [Source:HGNC Symbol;Acc:4027]	4.96078	down	chr19	+	35606731	35614107
TCONS_00027001	XLOC_013049	2.12254	up	LincRNAs identified by Cabili et al	483	chr19	+	35695954	35706795	upstream	NM_001037	SCN1B	sodium channel subunit beta-1 isoform a precursor	19.2158	up	chr19	+	35521591	35531353
TCONS_00027001	XLOC_013049	2.12254	up	LincRNAs identified by Cabili et al	483	chr19	+	35695954	35706795	upstream	NM_001136007	FXYD3	FXYD domain-containing ion transport regulator 3 isoform 3	2.30955	up	chr19	+	35606731	35615228
TCONS_00027001	XLOC_013049	2.12254	up	LincRNAs identified by Cabili et al	483	chr19	+	35695954	35706795	upstream	NM_001136012	FXYD3	FXYD domain-containing ion transport regulator 3 isoform 2 precursor	22.1706	down	chr19	+	35606731	35615228
TCONS_00027001	XLOC_013049	2.12254	up	LincRNAs identified by Cabili et al	483	chr19	+	35695954	35706795	upstream	NM_005971	FXYD3	FXYD domain-containing ion transport regulator 3 isoform 1 precursor	27.2292	down	chr19	+	35606731	35615228
TCONS_00027001	XLOC_013049	2.12254	up	LincRNAs identified by Cabili et al	483	chr19	+	35695954	35706795	upstream	NM_144779	FXYD5	FXYD domain-containing ion transport regulator 5 precursor	4.23646	down	chr19	+	35645671	35660788
TCONS_00027005	XLOC_013051	3.75459	down	LincRNAs identified by Cabili et al	448	chr19	+	36077047	36078334	downstream	ENST00000246554	COX6B1	cytochrome c oxidase subunit VIb polypeptide 1 (ubiquitous) [Source:HGNC Symbol;Acc:2280]	2.15425	up	chr19	+	36139124	36149686
TCONS_00027005	XLOC_013051	3.75459	down	LincRNAs identified by Cabili et al	448	chr19	+	36077047	36078334	downstream	ENST00000378944	ARHGAP33	Rho GTPase activating protein 33 [Source:HGNC Symbol;Acc:23085]	2.73825	up	chr19	+	36266416	36279724
TCONS_00027005	XLOC_013051	3.75459	down	LincRNAs identified by Cabili et al	448	chr19	+	36077047	36078334	downstream	ENST00000402764	ETV2	ets variant 2 [Source:HGNC Symbol;Acc:3491]	2.09555	down	chr19	+	36132646	36135773
TCONS_00027005	XLOC_013051	3.75459	down	LincRNAs identified by Cabili et al	448	chr19	+	36077047	36078334	upstream	ENST00000246553	FFAR1	free fatty acid receptor 1 [Source:HGNC Symbol;Acc:4498]	5.35745	up	chr19	+	35842444	35843367
TCONS_00027005	XLOC_013051	3.75459	down	LincRNAs identified by Cabili et al	448	chr19	+	36077047	36078334	upstream	ENST00000518157	SBSN	suprabasin [Source:HGNC Symbol;Acc:24950]	4.11843	up	chr19	-	36014268	36019253
TCONS_00027005	XLOC_013051	3.75459	down	LincRNAs identified by Cabili et al	448	chr19	+	36077047	36078334	upstream	NM_001035516	DMKN	dermokine isoform 1 precursor	4.17018	up	chr19	-	35988118	35992813
TCONS_00027005	XLOC_013051	3.75459	down	LincRNAs identified by Cabili et al	448	chr19	+	36077047	36078334	upstream	NM_001126056	DMKN	dermokine isoform 3 precursor	2.86417	down	chr19	-	35988118	36004560
TCONS_00027005	XLOC_013051	3.75459	down	LincRNAs identified by Cabili et al	448	chr19	+	36077047	36078334	upstream	NM_001185099	CD22	B-cell receptor CD22 isoform 2 precursor	3.20908	down	chr19	+	35820071	35838264
TCONS_00027005	XLOC_013051	3.75459	down	LincRNAs identified by Cabili et al	448	chr19	+	36077047	36078334	upstream	NM_005304	FFAR3	free fatty acid receptor 3	2.4344	up	chr19	+	35849487	35851389
TCONS_00027005	XLOC_013051	3.75459	down	LincRNAs identified by Cabili et al	448	chr19	+	36077047	36078334	upstream	NM_005306	FFAR2	free fatty acid receptor 2	24.1112	up	chr19	+	35940616	35942669
TCONS_00027005	XLOC_013051	3.75459	down	LincRNAs identified by Cabili et al	448	chr19	+	36077047	36078334	upstream	NM_032635	TMEM147	transmembrane protein 147 isoform 1	3.60879	down	chr19	+	36036501	36038429
TCONS_00027005	XLOC_013051	3.75459	down	LincRNAs identified by Cabili et al	448	chr19	+	36077047	36078334	upstream	NM_080600	MAG	myelin-associated glycoprotein isoform b precursor	2.09039	down	chr19	+	35782988	35804709
TCONS_00027066	XLOC_013108	2.11354	up	LincRNAs identified by Cabili et al	1048	chr19	+	48824597	48826461	downstream	ENST00000263266	FAM83E	family with sequence similarity 83, member E [Source:HGNC Symbol;Acc:25972]	2.57817	up	chr19	-	49103856	49116694
TCONS_00027066	XLOC_013108	2.11354	up	LincRNAs identified by Cabili et al	1048	chr19	+	48824597	48826461	downstream	ENST00000270238	LMTK3	lemur tyrosine kinase 3 [Source:HGNC Symbol;Acc:19295]	4.23034	up	chr19	-	48988527	49016446
TCONS_00027066	XLOC_013108	2.11354	up	LincRNAs identified by Cabili et al	1048	chr19	+	48824597	48826461	downstream	ENST00000330720	KDELR1	KDEL (Lys-Asp-Glu-Leu) endoplasmic reticulum protein retention receptor 1 [Source:HGNC Symbol;Acc:6304]	2.72525	down	chr19	-	48885826	48894810
TCONS_00027066	XLOC_013108	2.11354	up	LincRNAs identified by Cabili et al	1048	chr19	+	48824597	48826461	downstream	NM_012451	SYNGR4	synaptogyrin-4	2.32909	up	chr19	+	48867650	48879634
TCONS_00027066	XLOC_013108	2.11354	up	LincRNAs identified by Cabili et al	1048	chr19	+	48824597	48826461	upstream	NM_022142	ELSPBP1	epididymal sperm-binding protein 1 precursor	2.74895	down	chr19	+	48497907	48528410
TCONS_00027067	XLOC_013108	3.3955	up	LincRNAs identified by Cabili et al	916	chr19	+	48824741	48826469	downstream	ENST00000263266	FAM83E	family with sequence similarity 83, member E [Source:HGNC Symbol;Acc:25972]	2.57817	up	chr19	-	49103856	49116694
TCONS_00027067	XLOC_013108	3.3955	up	LincRNAs identified by Cabili et al	916	chr19	+	48824741	48826469	downstream	ENST00000270238	LMTK3	lemur tyrosine kinase 3 [Source:HGNC Symbol;Acc:19295]	4.23034	up	chr19	-	48988527	49016446
TCONS_00027067	XLOC_013108	3.3955	up	LincRNAs identified by Cabili et al	916	chr19	+	48824741	48826469	downstream	ENST00000330720	KDELR1	KDEL (Lys-Asp-Glu-Leu) endoplasmic reticulum protein retention receptor 1 [Source:HGNC Symbol;Acc:6304]	2.72525	down	chr19	-	48885826	48894810
TCONS_00027067	XLOC_013108	3.3955	up	LincRNAs identified by Cabili et al	916	chr19	+	48824741	48826469	downstream	NM_012451	SYNGR4	synaptogyrin-4	2.32909	up	chr19	+	48867650	48879634
TCONS_00027067	XLOC_013108	3.3955	up	LincRNAs identified by Cabili et al	916	chr19	+	48824741	48826469	upstream	NM_022142	ELSPBP1	epididymal sperm-binding protein 1 precursor	2.74895	down	chr19	+	48497907	48528410
TCONS_00027078	XLOC_013120	2.3398	up	LincRNAs identified by Cabili et al	214	chr19	+	51340356	51354349	downstream	ENST00000250366	KLK9	kallikrein-related peptidase 9 [Source:HGNC Symbol;Acc:6370]	2.28457	up	chr19	-	51505768	51512890
TCONS_00027078	XLOC_013120	2.3398	up	LincRNAs identified by Cabili et al	214	chr19	+	51340356	51354349	downstream	ENST00000291726	KLK8	kallikrein-related peptidase 8 [Source:HGNC Symbol;Acc:6369]	2.05228	up	chr19	-	51499263	51504958
TCONS_00027078	XLOC_013120	2.3398	up	LincRNAs identified by Cabili et al	214	chr19	+	51340356	51354349	downstream	ENST00000319590	KLK12	kallikrein-related peptidase 12 [Source:HGNC Symbol;Acc:6360]	4.61228	down	chr19	-	51532347	51538148
TCONS_00027078	XLOC_013120	2.3398	up	LincRNAs identified by Cabili et al	214	chr19	+	51340356	51354349	downstream	ENST00000324041	KLK4	kallikrein-related peptidase 4 [Source:HGNC Symbol;Acc:6365]	2.36549	up	chr19	-	51409607	51413994
TCONS_00027078	XLOC_013120	2.3398	up	LincRNAs identified by Cabili et al	214	chr19	+	51340356	51354349	downstream	ENST00000435152	KLK3	kallikrein-related peptidase 3 [Source:HGNC Symbol;Acc:6364]	2.27583	up	chr19	+	51358170	51359963
TCONS_00027078	XLOC_013120	2.3398	up	LincRNAs identified by Cabili et al	214	chr19	+	51340356	51354349	downstream	NM_001077492	KLK5	kallikrein-5 preproprotein	3.12218	down	chr19	-	51446558	51456344
TCONS_00027078	XLOC_013120	2.3398	up	LincRNAs identified by Cabili et al	214	chr19	+	51340356	51354349	downstream	NM_001167605	KLK11	kallikrein-11 isoform 3 precursor	2.981	up	chr19	-	51525486	51531290
TCONS_00027078	XLOC_013120	2.3398	up	LincRNAs identified by Cabili et al	214	chr19	+	51340356	51354349	downstream	NM_139277	KLK7	kallikrein-7 isoform 1 preproprotein	8.55956	up	chr19	-	51479734	51487071
TCONS_00027078	XLOC_013120	2.3398	up	LincRNAs identified by Cabili et al	214	chr19	+	51340356	51354349	upstream	ENST00000270590	GPR32	G protein-coupled receptor 32 [Source:HGNC Symbol;Acc:4487]	8.72569	down	chr19	+	51273857	51274928
TCONS_00027078	XLOC_013120	2.3398	up	LincRNAs identified by Cabili et al	214	chr19	+	51340356	51354349	upstream	ENST00000270593	ACPT	acid phosphatase, testicular [Source:HGNC Symbol;Acc:14376]	2.15871	up	chr19	+	51293671	51298481
TCONS_00027078	XLOC_013120	2.3398	up	LincRNAs identified by Cabili et al	214	chr19	+	51340356	51354349	upstream	ENST00000293441	SHANK1	SH3 and multiple ankyrin repeat domains 1 [Source:HGNC Symbol;Acc:15474]	2.15432	down	chr19	-	51165083	51220195
TCONS_00027078	XLOC_013120	2.3398	up	LincRNAs identified by Cabili et al	214	chr19	+	51340356	51354349	upstream	ENST00000301421	KLK15	kallikrein-related peptidase 15 [Source:HGNC Symbol;Acc:20453]	2.33234	up	chr19	-	51328544	51334779
TCONS_00027078	XLOC_013120	2.3398	up	LincRNAs identified by Cabili et al	214	chr19	+	51340356	51354349	upstream	NM_001160329	SYT3	synaptotagmin-3	2.50913	down	chr19	-	51125233	51143092
TCONS_00027078	XLOC_013120	2.3398	up	LincRNAs identified by Cabili et al	214	chr19	+	51340356	51354349	upstream	NM_002975	CLEC11A	C-type lectin domain family 11 member A precursor	2.25122	down	chr19	+	51226604	51228981
TCONS_00027165	XLOC_013206	2.45713	up	LincRNAs identified by Cabili et al	300	chr19	-	5482068	5487673	downstream	ENST00000353284	PTPRS	protein tyrosine phosphatase, receptor type, S [Source:HGNC Symbol;Acc:9681]	2.13064	up	chr19	-	5205518	5340814
TCONS_00027165	XLOC_013206	2.45713	up	LincRNAs identified by Cabili et al	300	chr19	-	5482068	5487673	upstream	ENST00000309324	C19orf70	chromosome 19 open reading frame 70 [Source:HGNC Symbol;Acc:33702]	2.27473	down	chr19	-	5678432	5680911
TCONS_00027165	XLOC_013206	2.45713	up	LincRNAs identified by Cabili et al	300	chr19	-	5482068	5487673	upstream	NM_152784	CATSPERD	cation channel sperm-associated protein subunit delta precursor	2.66802	down	chr19	+	5720687	5778742
TCONS_00027174	XLOC_013216	3.12496	up	LincRNAs identified by Cabili et al	406	chr19	-	9498046	9517851	downstream	ENST00000305456	OR7G2	olfactory receptor, family 7, subfamily G, member 2 [Source:HGNC Symbol;Acc:8466]	4.63758	up	chr19	-	9212944	9213982
TCONS_00027174	XLOC_013216	3.12496	up	LincRNAs identified by Cabili et al	406	chr19	-	9498046	9517851	downstream	NM_003451	ZNF177	zinc finger protein 177 isoform b	2.51187	down	chr19	+	9473695	9493293
TCONS_00027174	XLOC_013216	3.12496	up	LincRNAs identified by Cabili et al	406	chr19	-	9498046	9517851	downstream	NM_198535	ZNF699	zinc finger protein 699	4.003	up	chr19	-	9405985	9415795
TCONS_00027174	XLOC_013216	3.12496	up	LincRNAs identified by Cabili et al	406	chr19	-	9498046	9517851	upstream	NM_017656	ZNF562	zinc finger protein 562 isoform b	4.21593	up	chr19	-	9759337	9785776
TCONS_00027198	XLOC_013238	3.74824	up	LincRNAs identified by Cabili et al	1319	chr19	-	13781330	13783538	upstream	ENST00000254323	ZSWIM4	zinc finger, SWIM-type containing 4 [Source:HGNC Symbol;Acc:25704]	2.04944	down	chr19	+	13906273	13943044
TCONS_00027198	XLOC_013238	3.74824	up	LincRNAs identified by Cabili et al	1319	chr19	-	13781330	13783538	upstream	ENST00000538371	PODNL1	podocan-like 1 [Source:HGNC Symbol;Acc:26275]	2.46777	down	chr19	-	14041999	14064204
TCONS_00027198	XLOC_013238	3.74824	up	LincRNAs identified by Cabili et al	1319	chr19	-	13781330	13783538	upstream	NM_001098622	NANOS3	nanos homolog 3	2.1076	down	chr19	+	13988062	13991571
TCONS_00027198	XLOC_013238	3.74824	up	LincRNAs identified by Cabili et al	1319	chr19	-	13781330	13783538	upstream	NM_030818	CCDC130	coiled-coil domain-containing protein 130	2.64861	up	chr19	+	13858752	13874106
TCONS_00027385	XLOC_013370	2.07208	up	LincRNAs identified by Cabili et al	449	chr19	-	47742377	47747476	downstream	NM_002517	NPAS1	neuronal PAS domain-containing protein 1	2.62978	down	chr19	+	47524142	47549017
TCONS_00027385	XLOC_013370	2.07208	up	LincRNAs identified by Cabili et al	449	chr19	-	47742377	47747476	upstream	ENST00000328771	DHX34	DEAH (Asp-Glu-Ala-His) box polypeptide 34 [Source:HGNC Symbol;Acc:16719]	2.50456	down	chr19	+	47852537	47885961
TCONS_00027385	XLOC_013370	2.07208	up	LincRNAs identified by Cabili et al	449	chr19	-	47742377	47747476	upstream	NM_001736	C5AR1	C5a anaphylatoxin chemotactic receptor	2.81825	down	chr19	+	47813103	47825327
TCONS_00027385	XLOC_013370	2.07208	up	LincRNAs identified by Cabili et al	449	chr19	-	47742377	47747476	upstream	NM_003827	NAPA	alpha-soluble NSF attachment protein	2.1792	up	chr19	-	47990890	48018515
TCONS_00027385	XLOC_013370	2.07208	up	LincRNAs identified by Cabili et al	449	chr19	-	47742377	47747476	upstream	NM_015603	CCDC9	coiled-coil domain-containing protein 9	5.04461	up	chr19	+	47759730	47775210
TCONS_00027397	XLOC_013388	2.45763	up	LincRNAs identified by Cabili et al	494	chr19	-	52282889	52284578	downstream	NM_001005738	FPR2	N-formyl peptide receptor 2	2.32216	up	chr19	+	52264452	52273779
TCONS_00027397	XLOC_013388	2.45763	up	LincRNAs identified by Cabili et al	494	chr19	-	52282889	52284578	downstream	NM_001177548	SIGLEC6	sialic acid-binding Ig-like lectin 6 isoform 5 precursor	2.27026	up	chr19	-	52022783	52035110
TCONS_00027397	XLOC_013388	2.45763	up	LincRNAs identified by Cabili et al	494	chr19	-	52282889	52284578	downstream	NM_007147	ZNF175	zinc finger protein 175	2.29772	up	chr19	+	52074530	52092991
TCONS_00027397	XLOC_013388	2.45763	up	LincRNAs identified by Cabili et al	494	chr19	-	52282889	52284578	upstream	ENST00000339223	FPR3	formyl peptide receptor 3 [Source:HGNC Symbol;Acc:3828]	2.97781	down	chr19	+	52298410	52329334
TCONS_00027397	XLOC_013388	2.45763	up	LincRNAs identified by Cabili et al	494	chr19	-	52282889	52284578	upstream	NM_001031721	ZNF613	zinc finger protein 613 isoform 1	2.0502	up	chr19	+	52430687	52449011
TCONS_00027397	XLOC_013388	2.45763	up	LincRNAs identified by Cabili et al	494	chr19	-	52282889	52284578	upstream	NM_032679	ZNF577	zinc finger protein 577 isoform a	2.38082	down	chr19	-	52374550	52391229
TCONS_00027474	XLOC_012959	5.14746	up	LincRNAs identified by Cabili et al	793	chr19	+	9903551	9913112	upstream	NM_017656	ZNF562	zinc finger protein 562 isoform b	4.21593	up	chr19	-	9759337	9785776
TCONS_00027590	XLOC_013108	2.8163	up	LincRNAs identified by Cabili et al	299	chr19	+	48824723	48826128	downstream	ENST00000263266	FAM83E	family with sequence similarity 83, member E [Source:HGNC Symbol;Acc:25972]	2.57817	up	chr19	-	49103856	49116694
TCONS_00027590	XLOC_013108	2.8163	up	LincRNAs identified by Cabili et al	299	chr19	+	48824723	48826128	downstream	ENST00000270238	LMTK3	lemur tyrosine kinase 3 [Source:HGNC Symbol;Acc:19295]	4.23034	up	chr19	-	48988527	49016446
TCONS_00027590	XLOC_013108	2.8163	up	LincRNAs identified by Cabili et al	299	chr19	+	48824723	48826128	downstream	ENST00000330720	KDELR1	KDEL (Lys-Asp-Glu-Leu) endoplasmic reticulum protein retention receptor 1 [Source:HGNC Symbol;Acc:6304]	2.72525	down	chr19	-	48885826	48894810
TCONS_00027590	XLOC_013108	2.8163	up	LincRNAs identified by Cabili et al	299	chr19	+	48824723	48826128	downstream	NM_012451	SYNGR4	synaptogyrin-4	2.32909	up	chr19	+	48867650	48879634
TCONS_00027590	XLOC_013108	2.8163	up	LincRNAs identified by Cabili et al	299	chr19	+	48824723	48826128	upstream	NM_022142	ELSPBP1	epididymal sperm-binding protein 1 precursor	2.74895	down	chr19	+	48497907	48528410
TCONS_00027736	XLOC_013310	2.24049	up	LincRNAs identified by Cabili et al	1030	chr19	-	35391800	35396094	upstream	ENST00000406242	FXYD3	FXYD domain containing ion transport regulator 3 [Source:HGNC Symbol;Acc:4027]	4.96078	down	chr19	+	35606731	35614107
TCONS_00027736	XLOC_013310	2.24049	up	LincRNAs identified by Cabili et al	1030	chr19	-	35391800	35396094	upstream	NM_001037	SCN1B	sodium channel subunit beta-1 isoform a precursor	19.2158	up	chr19	+	35521591	35531353
TCONS_00027736	XLOC_013310	2.24049	up	LincRNAs identified by Cabili et al	1030	chr19	-	35391800	35396094	upstream	NM_001136007	FXYD3	FXYD domain-containing ion transport regulator 3 isoform 3	2.30955	up	chr19	+	35606731	35615228
TCONS_00027736	XLOC_013310	2.24049	up	LincRNAs identified by Cabili et al	1030	chr19	-	35391800	35396094	upstream	NM_001136012	FXYD3	FXYD domain-containing ion transport regulator 3 isoform 2 precursor	22.1706	down	chr19	+	35606731	35615228
TCONS_00027736	XLOC_013310	2.24049	up	LincRNAs identified by Cabili et al	1030	chr19	-	35391800	35396094	upstream	NM_005971	FXYD3	FXYD domain-containing ion transport regulator 3 isoform 1 precursor	27.2292	down	chr19	+	35606731	35615228
TCONS_00027736	XLOC_013310	2.24049	up	LincRNAs identified by Cabili et al	1030	chr19	-	35391800	35396094	upstream	NM_144779	FXYD5	FXYD domain-containing ion transport regulator 5 precursor	4.23646	down	chr19	+	35645671	35660788
TCONS_00027767	XLOC_013356	2.03731	up	LincRNAs identified by Cabili et al	2447	chr19	-	45248301	45250906	downstream	NM_001102599	CEACAM20	carcinoembryonic antigen-related cell adhesion molecule 20 isoform 4L precursor	2.24932	up	chr19	-	45010210	45033548
TCONS_00027767	XLOC_013356	2.03731	up	LincRNAs identified by Cabili et al	2447	chr19	-	45248301	45250906	downstream	NM_001102600	CEACAM20	carcinoembryonic antigen-related cell adhesion molecule 20 isoform 5S precursor	5.57022	down	chr19	-	45010210	45033548
TCONS_00027767	XLOC_013356	2.03731	up	LincRNAs identified by Cabili et al	2447	chr19	-	45248301	45250906	downstream	NM_013256	ZNF180	zinc finger protein 180	2.27268	up	chr19	-	44979858	45004574
TCONS_00027767	XLOC_013356	2.03731	up	LincRNAs identified by Cabili et al	2447	chr19	-	45248301	45250906	upstream	ENST00000252483	PVRL2	poliovirus receptor-related 2 (herpesvirus entry mediator B) [Source:HGNC Symbol;Acc:9707]	3.96736	up	chr19	+	45349392	45392485
TCONS_00027767	XLOC_013356	2.03731	up	LincRNAs identified by Cabili et al	2447	chr19	-	45248301	45250906	upstream	ENST00000252491	APOC1	apolipoprotein C-I [Source:HGNC Symbol;Acc:607]	4.87737	down	chr19	+	45417920	45422606
TCONS_00027767	XLOC_013356	2.03731	up	LincRNAs identified by Cabili et al	2447	chr19	-	45248301	45250906	upstream	NM_000483	APOC2	apolipoprotein C-II precursor	2.28691	down	chr19	+	45449238	45452822
TCONS_00027767	XLOC_013356	2.03731	up	LincRNAs identified by Cabili et al	2447	chr19	-	45248301	45250906	upstream	NM_001128917	TOMM40	mitochondrial import receptor subunit TOM40 homolog	2.06438	down	chr19	+	45394476	45406946
TCONS_00027767	XLOC_013356	2.03731	up	LincRNAs identified by Cabili et al	2447	chr19	-	45248301	45250906	upstream	NM_001646	APOC4	apolipoprotein C-IV precursor	2.08867	down	chr19	+	45445494	45448753
TCONS_00027767	XLOC_013356	2.03731	up	LincRNAs identified by Cabili et al	2447	chr19	-	45248301	45250906	upstream	NM_006509	RELB	transcription factor RelB	2.59698	up	chr19	+	45504706	45541456
TCONS_00028097	XLOC_013448	2.98236	down	LincRNAs identified by Cabili et al	460	chr20	+	5466187	5466896	upstream	NM_003818	CDS2	phosphatidate cytidylyltransferase 2	2.02296	up	chr20	+	5107406	5178533
TCONS_00028098	XLOC_013448	2.11443	up	LincRNAs identified by Cabili et al	670	chr20	+	5466187	5483504	upstream	NM_003818	CDS2	phosphatidate cytidylyltransferase 2	2.02296	up	chr20	+	5107406	5178533
TCONS_00028114	XLOC_013468	2.22881	up	LincRNAs identified by Cabili et al	423	chr20	+	17115518	17133156	downstream	NM_002594	PCSK2	neuroendocrine convertase 2 isoform 1 preproprotein	2.13691	down	chr20	+	17207596	17465222
TCONS_00028152	XLOC_013507	3.6166	down	LincRNAs identified by Cabili et al	468	chr20	+	31728545	31733779	downstream	NM_001042439	BPIFA3	BPI fold-containing family A member 3 isoform 2 precursor	2.24733	up	chr20	+	31805134	31815559
TCONS_00028152	XLOC_013507	3.6166	down	LincRNAs identified by Cabili et al	468	chr20	+	31728545	31733779	downstream	NM_003098	SNTA1	alpha-1-syntrophin	2.55042	down	chr20	-	31995762	32031698
TCONS_00028177	XLOC_013535	2.43228	down	LincRNAs identified by Cabili et al	260	chr20	+	44080764	44085455	downstream	NM_020398	SPINLW1	eppin precursor	2.00472	up	chr20	-	44169264	44176065
TCONS_00028177	XLOC_013535	2.43228	down	LincRNAs identified by Cabili et al	260	chr20	+	44080764	44085455	downstream	NM_147197	WFDC11	protein WFDC11 precursor	4.0589	down	chr20	-	44277201	44298878
TCONS_00028177	XLOC_013535	2.43228	down	LincRNAs identified by Cabili et al	260	chr20	+	44080764	44085455	upstream	NM_001184728	PIGT	GPI transamidase component PIG-T isoform 2 precursor	2.13372	down	chr20	+	44044706	44054885
TCONS_00028177	XLOC_013535	2.43228	down	LincRNAs identified by Cabili et al	260	chr20	+	44080764	44085455	upstream	NM_001184730	PIGT	GPI transamidase component PIG-T isoform 4 precursor	2.0799	down	chr20	+	44044706	44054885
TCONS_00028177	XLOC_013535	2.43228	down	LincRNAs identified by Cabili et al	260	chr20	+	44080764	44085455	upstream	NM_002999	SDC4	syndecan-4 precursor	2.68883	up	chr20	-	43953928	43977064
TCONS_00028177	XLOC_013535	2.43228	down	LincRNAs identified by Cabili et al	260	chr20	+	44080764	44085455	upstream	NM_003007	SEMG1	semenogelin-1 preproprotein	3.15475	down	chr20	+	43835637	43838414
TCONS_00028177	XLOC_013535	2.43228	down	LincRNAs identified by Cabili et al	260	chr20	+	44080764	44085455	upstream	NM_014477	TP53TG5	TP53-target gene 5 protein	6.346	down	chr20	-	44002519	44006957
TCONS_00028190	XLOC_013543	2.89863	up	LincRNAs identified by Cabili et al	2018	chr20	+	46523122	46525630	upstream	NM_001174088	NCOA3	nuclear receptor coactivator 3 isoform d	2.76979	up	chr20	+	46130600	46285621
TCONS_00028193	XLOC_013543	2.58532	up	LincRNAs identified by Cabili et al	3722	chr20	+	46523132	46527679	upstream	NM_001174088	NCOA3	nuclear receptor coactivator 3 isoform d	2.76979	up	chr20	+	46130600	46285621
TCONS_00028205	XLOC_013553	2.3815	up	LincRNAs identified by Cabili et al	6231	chr20	+	47126390	47133386	downstream	NM_020820	PREX1	phosphatidylinositol 3,4,5-trisphosphate-dependent Rac exchanger 1 protein	2.65315	up	chr20	-	47240792	47444420
TCONS_00028233	XLOC_013577	3.21407	up	LincRNAs identified by Cabili et al	1258	chr20	+	55116822	55130744	upstream	ENST00000243911	MC3R	melanocortin 3 receptor [Source:HGNC Symbol;Acc:6931]	2.25948	up	chr20	+	54823787	54824871
TCONS_00028233	XLOC_013577	3.21407	up	LincRNAs identified by Cabili et al	1258	chr20	+	55116822	55130744	upstream	ENST00000371325	FAM209B	family with sequence similarity 209, member B [Source:HGNC Symbol;Acc:16101]	2.33906	up	chr20	+	55108301	55111576
TCONS_00028278	XLOC_013623	2.43059	up	LincRNAs identified by Cabili et al	565	chr20	-	1166481	1168514	downstream	ENST00000333082	PSMF1	proteasome (prosome, macropain) inhibitor subunit 1 (PI31) [Source:HGNC Symbol;Acc:9571]	2.12121	down	chr20	+	1093905	1148426
TCONS_00028278	XLOC_013623	2.43059	up	LincRNAs identified by Cabili et al	565	chr20	-	1166481	1168514	upstream	NM_054014	FKBP1A	peptidyl-prolyl cis-trans isomerase FKBP1A isoform a	2.51784	down	chr20	-	1352355	1373816
TCONS_00028307	XLOC_013643	4.15306	up	LincRNAs identified by Cabili et al	955	chr20	-	5466187	5469819	downstream	NM_003818	CDS2	phosphatidate cytidylyltransferase 2	2.02296	up	chr20	+	5107406	5178533
TCONS_00028324	XLOC_013666	4.96904	down	LincRNAs identified by Cabili et al	716	chr20	-	18251197	18252013	upstream	NM_001172745	SEC23B	protein transport protein Sec23B isoform 1	2.83535	up	chr20	+	18488606	18542059
TCONS_00028351	XLOC_013702	2.36848	down	LincRNAs identified by Cabili et al	363	chr20	-	24860689	24861148	upstream	NM_032501	ACSS1	acetyl-coenzyme A synthetase 2-like, mitochondrial isoform 1 precursor	3.20778	up	chr20	-	24986865	25038818
TCONS_00028366	XLOC_013721	3.16136	up	LincRNAs identified by Cabili et al	459	chr20	-	30863238	30865358	downstream	NM_001172130	HCK	tyrosine-protein kinase HCK isoform c	3.8516	up	chr20	+	30639990	30689657
TCONS_00028366	XLOC_013721	3.16136	up	LincRNAs identified by Cabili et al	459	chr20	-	30863238	30865358	downstream	NM_001172133	HCK	tyrosine-protein kinase HCK isoform b	2.14901	up	chr20	+	30639990	30689657
TCONS_00028366	XLOC_013721	3.16136	up	LincRNAs identified by Cabili et al	459	chr20	-	30863238	30865358	downstream	NM_002657	PLAGL2	zinc finger protein PLAGL2	2.09486	up	chr20	-	30780306	30795546
TCONS_00028410	XLOC_013763	10.5213	up	LincRNAs identified by Cabili et al	254	chr20	-	44543294	44544555	downstream	ENST00000372622	DNTTIP1	deoxynucleotidyltransferase, terminal, interacting protein 1 [Source:HGNC Symbol;Acc:16160]	2.21937	up	chr20	+	44420575	44440066
TCONS_00028410	XLOC_013763	10.5213	up	LincRNAs identified by Cabili et al	254	chr20	-	44543294	44544555	downstream	NM_001127695	CTSA	lysosomal protective protein isoform b precursor	2.5575	up	chr20	+	44519590	44527458
TCONS_00028410	XLOC_013763	10.5213	up	LincRNAs identified by Cabili et al	254	chr20	-	44543294	44544555	downstream	NM_006227	PLTP	phospholipid transfer protein isoform a precursor	2.41159	down	chr20	-	44527258	44541003
TCONS_00028410	XLOC_013763	10.5213	up	LincRNAs identified by Cabili et al	254	chr20	-	44543294	44544555	downstream	NM_007019	UBE2C	ubiquitin-conjugating enzyme E2 C isoform 1	5.02466	down	chr20	+	44441254	44445596
TCONS_00028410	XLOC_013763	10.5213	up	LincRNAs identified by Cabili et al	254	chr20	-	44543294	44544555	downstream	NM_080752	ZSWIM3	zinc finger SWIM domain-containing protein 3	6.05286	up	chr20	+	44486219	44507769
TCONS_00028410	XLOC_013763	10.5213	up	LincRNAs identified by Cabili et al	254	chr20	-	44543294	44544555	downstream	NM_147197	WFDC11	protein WFDC11 precursor	4.0589	down	chr20	-	44277201	44298878
TCONS_00028410	XLOC_013763	10.5213	up	LincRNAs identified by Cabili et al	254	chr20	-	44543294	44544555	upstream	ENST00000372330	MMP9	matrix metallopeptidase 9 (gelatinase B, 92kDa gelatinase, 92kDa type IV collagenase) [Source:HGNC Symbol;Acc:7176]	3.45928	down	chr20	+	44637546	44645200
TCONS_00028410	XLOC_013763	10.5213	up	LincRNAs identified by Cabili et al	254	chr20	-	44543294	44544555	upstream	NM_022095	ZNF335	zinc finger protein 335	4.18756	down	chr20	-	44577291	44600833
TCONS_00028410	XLOC_013763	10.5213	up	LincRNAs identified by Cabili et al	254	chr20	-	44543294	44544555	upstream	NM_152854	CD40	tumor necrosis factor receptor superfamily member 5 isoform 2 precursor	4.46197	up	chr20	+	44746905	44758384
TCONS_00028417	XLOC_013770	2.26803	down	LincRNAs identified by Cabili et al	269	chr20	-	46470885	46471713	downstream	NM_001174088	NCOA3	nuclear receptor coactivator 3 isoform d	2.76979	up	chr20	+	46130600	46285621
TCONS_00028426	XLOC_013778	4.6885	up	LincRNAs identified by Cabili et al	6563	chr20	-	47100208	47107082	upstream	NM_020820	PREX1	phosphatidylinositol 3,4,5-trisphosphate-dependent Rac exchanger 1 protein	2.65315	up	chr20	-	47240792	47444420
TCONS_00028427	XLOC_013779	13.4123	up	LincRNAs identified by Cabili et al	1492	chr20	-	47129932	47133386	upstream	NM_020820	PREX1	phosphatidylinositol 3,4,5-trisphosphate-dependent Rac exchanger 1 protein	2.65315	up	chr20	-	47240792	47444420
TCONS_00028428	XLOC_013779	6.23294	up	LincRNAs identified by Cabili et al	3188	chr20	-	47130100	47133386	upstream	NM_020820	PREX1	phosphatidylinositol 3,4,5-trisphosphate-dependent Rac exchanger 1 protein	2.65315	up	chr20	-	47240792	47444420
TCONS_00028441	XLOC_013792	2.56895	up	LincRNAs identified by Cabili et al	1149	chr20	-	49002365	49011265	downstream	NM_022442	UBE2V1	ubiquitin-conjugating enzyme E2 variant 1 isoform c	5.21008	up	chr20	-	48697660	48732496
TCONS_00028450	XLOC_013809	2.59665	up	LincRNAs identified by Cabili et al	532	chr20	-	55039242	55043472	downstream	ENST00000243911	MC3R	melanocortin 3 receptor [Source:HGNC Symbol;Acc:6931]	2.25948	up	chr20	+	54823787	54824871
TCONS_00028450	XLOC_013809	2.59665	up	LincRNAs identified by Cabili et al	532	chr20	-	55039242	55043472	upstream	ENST00000371325	FAM209B	family with sequence similarity 209, member B [Source:HGNC Symbol;Acc:16101]	2.33906	up	chr20	+	55108301	55111576
TCONS_00028471	XLOC_013844	2.05614	down	LincRNAs identified by Cabili et al	1040	chr20	-	62032241	62033399	downstream	NM_022161	BIRC7	baculoviral IAP repeat-containing protein 7 isoform beta	3.72857	up	chr20	+	61867275	61871854
TCONS_00028471	XLOC_013844	2.05614	down	LincRNAs identified by Cabili et al	1040	chr20	-	62032241	62033399	upstream	ENST00000370018	RTEL1	Regulator of telomere elongation helicase 1 [Source:UniProtKB/Swiss-Prot;Acc:Q9NZ71]	2.2771	down	chr20	+	62289162	62327606
TCONS_00028471	XLOC_013844	2.05614	down	LincRNAs identified by Cabili et al	1040	chr20	-	62032241	62033399	upstream	ENST00000370053	STMN3	stathmin-like 3 [Source:HGNC Symbol;Acc:15926]	3.64732	up	chr20	-	62271060	62284780
TCONS_00028471	XLOC_013844	2.05614	down	LincRNAs identified by Cabili et al	1040	chr20	-	62032241	62033399	upstream	NM_001958	EEF1A2	elongation factor 1-alpha 2	6.92595	up	chr20	-	62119364	62130668
TCONS_00028471	XLOC_013844	2.05614	down	LincRNAs identified by Cabili et al	1040	chr20	-	62032241	62033399	upstream	NM_003823	TNFRSF6B	tumor necrosis factor receptor superfamily member 6B precursor	2.50106	down	chr20	+	62328003	62330051
TCONS_00028471	XLOC_013844	2.05614	down	LincRNAs identified by Cabili et al	1040	chr20	-	62032241	62033399	upstream	NM_024299	PPDPF	pancreatic progenitor cell differentiation and proliferation factor	3.02538	down	chr20	+	62152132	62153524
TCONS_00028474	XLOC_013850	3.59836	up	LincRNAs identified by Cabili et al	334	chr20	-	62771380	62774940	downstream	ENST00000369888	ZNF512B	zinc finger protein 512B [Source:HGNC Symbol;Acc:29212]	2.875	down	chr20	-	62588054	62601218
TCONS_00028474	XLOC_013850	3.59836	up	LincRNAs identified by Cabili et al	334	chr20	-	62771380	62774940	downstream	NM_025219	DNAJC5	dnaJ homolog subfamily C member 5	2.15244	up	chr20	+	62526454	62567384
TCONS_00028474	XLOC_013850	3.59836	up	LincRNAs identified by Cabili et al	334	chr20	-	62771380	62774940	downstream	NM_198723	TCEA2	transcription elongation factor A protein 2 isoform b	2.04077	up	chr20	+	62688438	62703700
TCONS_00028474	XLOC_013850	3.59836	up	LincRNAs identified by Cabili et al	334	chr20	-	62771380	62774940	downstream	NM_199362	TPD52L2	tumor protein D54 isoform c	2.98371	up	chr20	+	62496580	62522898
TCONS_00028475	XLOC_013431	2.00798	down	LincRNAs identified by Cabili et al	373	chr20	+	1166982	1170031	downstream	NM_054014	FKBP1A	peptidyl-prolyl cis-trans isomerase FKBP1A isoform a	2.51784	down	chr20	-	1352355	1373816
TCONS_00028475	XLOC_013431	2.00798	down	LincRNAs identified by Cabili et al	373	chr20	+	1166982	1170031	upstream	ENST00000333082	PSMF1	proteasome (prosome, macropain) inhibitor subunit 1 (PI31) [Source:HGNC Symbol;Acc:9571]	2.12121	down	chr20	+	1093905	1148426
TCONS_00028491	XLOC_013448	3.9954	down	LincRNAs identified by Cabili et al	452	chr20	+	5466280	5483277	upstream	NM_003818	CDS2	phosphatidate cytidylyltransferase 2	2.02296	up	chr20	+	5107406	5178533
TCONS_00028492	XLOC_013448	2.04264	down	LincRNAs identified by Cabili et al	591	chr20	+	5466280	5483277	upstream	NM_003818	CDS2	phosphatidate cytidylyltransferase 2	2.02296	up	chr20	+	5107406	5178533
TCONS_00028507	XLOC_013473	2.49701	up	LincRNAs identified by Cabili et al	1605	chr20	+	18774716	18776656	upstream	NM_001172745	SEC23B	protein transport protein Sec23B isoform 1	2.83535	up	chr20	+	18488606	18542059
TCONS_00028587	XLOC_013608	2.37212	down	LincRNAs identified by Cabili et al	631	chr20	+	61747568	61748555	downstream	NM_022161	BIRC7	baculoviral IAP repeat-containing protein 7 isoform beta	3.72857	up	chr20	+	61867275	61871854
TCONS_00028587	XLOC_013608	2.37212	down	LincRNAs identified by Cabili et al	631	chr20	+	61747568	61748555	upstream	NM_033081	DIDO1	death-inducer obliterator 1 isoform c	2.29667	down	chr20	-	61509089	61569304
TCONS_00028603	XLOC_013639	2.54619	down	LincRNAs identified by Cabili et al	311	chr20	-	4544974	4551385	upstream	NM_001080122	PRNP	major prion protein preproprotein	2.3693	down	chr20	+	4666796	4682234
TCONS_00028603	XLOC_013639	2.54619	down	LincRNAs identified by Cabili et al	311	chr20	-	4544974	4551385	upstream	NM_170774	RASSF2	ras association domain-containing protein 2	2.46736	up	chr20	-	4760668	4795769
TCONS_00028615	XLOC_013649	3.87397	down	LincRNAs identified by Cabili et al	730	chr20	-	10298533	10299368	downstream	NM_198798	ANKRD5	ankyrin repeat domain-containing protein 5	8.61189	up	chr20	+	10015696	10037407
TCONS_00028965	XLOC_013856	4.75048	down	LincRNAs identified by Cabili et al	244	chr21	+	11169665	11172046	upstream	NM_199259	TPTE	putative tyrosine-protein phosphatase TPTE isoform beta	3.96736	up	chr21	-	10906742	10990920
TCONS_00028994	XLOC_013913	4.20438	up	LincRNAs identified by Cabili et al	359	chr21	+	33890760	33892029	downstream	NM_013329	GCFC1	GC-rich sequence DNA-binding factor 1 isoform 2	2.37624	up	chr21	-	34113649	34144169
TCONS_00028994	XLOC_013913	4.20438	up	LincRNAs identified by Cabili et al	359	chr21	+	33890760	33892029	upstream	NM_058187	FAM176C	protein FAM176C precursor	2.73841	down	chr21	+	33784751	33887697
TCONS_00028995	XLOC_013914	2.74315	up	LincRNAs identified by Cabili et al	304	chr21	+	33917052	33919308	downstream	NM_013329	GCFC1	GC-rich sequence DNA-binding factor 1 isoform 2	2.37624	up	chr21	-	34113649	34144169
TCONS_00028995	XLOC_013914	2.74315	up	LincRNAs identified by Cabili et al	304	chr21	+	33917052	33919308	upstream	NM_058187	FAM176C	protein FAM176C precursor	2.73841	down	chr21	+	33784751	33887697
TCONS_00028996	XLOC_013914	2.02156	down	LincRNAs identified by Cabili et al	227	chr21	+	33917096	33918261	downstream	NM_013329	GCFC1	GC-rich sequence DNA-binding factor 1 isoform 2	2.37624	up	chr21	-	34113649	34144169
TCONS_00028996	XLOC_013914	2.02156	down	LincRNAs identified by Cabili et al	227	chr21	+	33917096	33918261	upstream	NM_058187	FAM176C	protein FAM176C precursor	2.73841	down	chr21	+	33784751	33887697
TCONS_00029006	XLOC_013926	4.86965	up	LincRNAs identified by Cabili et al	402	chr21	+	35779934	35780677	downstream	NM_053277	CLIC6	chloride intracellular channel protein 6	2.45231	down	chr21	+	36041687	36090519
TCONS_00029024	XLOC_013947	9.83329	up	LincRNAs identified by Cabili et al	1182	chr21	+	42953358	42954625	upstream	NM_001135099	TMPRSS2	transmembrane protease serine 2 isoform 1	2.32655	down	chr21	-	42836477	42879992
TCONS_00029024	XLOC_013947	9.83329	up	LincRNAs identified by Cabili et al	1182	chr21	+	42953358	42954625	upstream	NM_001178046	MX1	interferon-induced GTP-binding protein Mx1	33.3816	up	chr21	+	42798102	42831141
TCONS_00029024	XLOC_013947	9.83329	up	LincRNAs identified by Cabili et al	1182	chr21	+	42953358	42954625	upstream	NM_002463	MX2	interferon-induced GTP-binding protein Mx2	4.78167	up	chr21	+	42733949	42780869
TCONS_00029025	XLOC_013949	4.01042	up	LincRNAs identified by Cabili et al	293	chr21	+	43136001	43136808	upstream	NM_001135099	TMPRSS2	transmembrane protease serine 2 isoform 1	2.32655	down	chr21	-	42836477	42879992
TCONS_00029045	XLOC_013960	2.20393	down	LincRNAs identified by Cabili et al	461	chr21	+	44776023	44777849	upstream	NM_000071	CBS	cystathionine beta-synthase	2.05351	down	chr21	-	44473300	44496040
TCONS_00029050	XLOC_013968	3.23124	up	LincRNAs identified by Cabili et al	1887	chr21	+	45627832	45629968	downstream	ENST00000270172	DNMT3L	DNA (cytosine-5-)-methyltransferase 3-like [Source:HGNC Symbol;Acc:2980]	2.05884	up	chr21	-	45666221	45682099
TCONS_00029050	XLOC_013968	3.23124	up	LincRNAs identified by Cabili et al	1887	chr21	+	45627832	45629968	downstream	ENST00000337909	AIRE	autoimmune regulator [Source:HGNC Symbol;Acc:360]	3.28211	up	chr21	+	45710149	45717872
TCONS_00029050	XLOC_013968	3.23124	up	LincRNAs identified by Cabili et al	1887	chr21	+	45627832	45629968	downstream	ENST00000339818	C21orf2	chromosome 21 open reading frame 2 [Source:HGNC Symbol;Acc:1260]	2.26442	down	chr21	-	45748826	45759285
TCONS_00029078	XLOC_014001	7.18794	up	LincRNAs identified by Cabili et al	456	chr21	-	16049035	16125734	downstream	NM_022136	SAMSN1	SAM domain-containing protein SAMSN-1 isoform 1	3.02141	up	chr21	-	15857548	15918681
TCONS_00029141	XLOC_014082	4.05635	down	LincRNAs identified by Cabili et al	2751	chr21	-	40447035	40450266	upstream	NM_004965	HMGN1	non-histone chromosomal protein HMG-14	3.54952	up	chr21	-	40714240	40721047
TCONS_00029141	XLOC_014082	4.05635	down	LincRNAs identified by Cabili et al	2751	chr21	-	40447035	40450266	upstream	NM_033656	BRWD1	bromodomain and WD repeat-containing protein 1 isoform B	2.37077	up	chr21	-	40557403	40685712
TCONS_00029142	XLOC_014082	3.33132	up	LincRNAs identified by Cabili et al	225	chr21	-	40449555	40454676	upstream	NM_004627	WRB	tail-anchored protein insertion receptor WRB isoform 1	2.37324	down	chr21	+	40752212	40769815
TCONS_00029142	XLOC_014082	3.33132	up	LincRNAs identified by Cabili et al	225	chr21	-	40449555	40454676	upstream	NM_004965	HMGN1	non-histone chromosomal protein HMG-14	3.54952	up	chr21	-	40714240	40721047
TCONS_00029142	XLOC_014082	3.33132	up	LincRNAs identified by Cabili et al	225	chr21	-	40449555	40454676	upstream	NM_033656	BRWD1	bromodomain and WD repeat-containing protein 1 isoform B	2.37077	up	chr21	-	40557403	40685712
TCONS_00029161	XLOC_014105	2.00096	up	LincRNAs identified by Cabili et al	392	chr21	-	44859454	44880662	upstream	NM_003681	PDXK	pyridoxal kinase	3.37895	down	chr21	+	45138977	45182188
TCONS_00029174	XLOC_014113	3.889	up	LincRNAs identified by Cabili et al	399	chr21	-	45610321	45614187	upstream	ENST00000270172	DNMT3L	DNA (cytosine-5-)-methyltransferase 3-like [Source:HGNC Symbol;Acc:2980]	2.05884	up	chr21	-	45666221	45682099
TCONS_00029174	XLOC_014113	3.889	up	LincRNAs identified by Cabili et al	399	chr21	-	45610321	45614187	upstream	ENST00000337909	AIRE	autoimmune regulator [Source:HGNC Symbol;Acc:360]	3.28211	up	chr21	+	45710149	45717872
TCONS_00029174	XLOC_014113	3.889	up	LincRNAs identified by Cabili et al	399	chr21	-	45610321	45614187	upstream	ENST00000339818	C21orf2	chromosome 21 open reading frame 2 [Source:HGNC Symbol;Acc:1260]	2.26442	down	chr21	-	45748826	45759285
TCONS_00029180	XLOC_014119	8.70943	up	LincRNAs identified by Cabili et al	469	chr21	-	46398626	46399161	downstream	ENST00000400365	KRTAP10-12	keratin associated protein 10-12 [Source:HGNC Symbol;Acc:20533]	6.63698	down	chr21	+	46117086	46117959
TCONS_00029180	XLOC_014119	8.70943	up	LincRNAs identified by Cabili et al	469	chr21	-	46398626	46399161	downstream	NM_004339	PTTG1IP	pituitary tumor-transforming gene 1 protein-interacting protein precursor	2.79438	up	chr21	-	46269499	46293818
TCONS_00029180	XLOC_014119	8.70943	up	LincRNAs identified by Cabili et al	469	chr21	-	46398626	46399161	upstream	ENST00000539173	ADARB1	adenosine deaminase, RNA-specific, B1 [Source:HGNC Symbol;Acc:226]	2.43349	down	chr21	+	46494492	46646478
TCONS_00029180	XLOC_014119	8.70943	up	LincRNAs identified by Cabili et al	469	chr21	-	46398626	46399161	upstream	NM_015834	ADARB1	double-stranded RNA-specific editase 1 isoform 3	2.24871	down	chr21	+	46494492	46646478
TCONS_00029182	XLOC_014122	2.15267	up	LincRNAs identified by Cabili et al	565	chr21	-	46475930	46488975	downstream	NM_004339	PTTG1IP	pituitary tumor-transforming gene 1 protein-interacting protein precursor	2.79438	up	chr21	-	46269499	46293818
TCONS_00029182	XLOC_014122	2.15267	up	LincRNAs identified by Cabili et al	565	chr21	-	46475930	46488975	upstream	ENST00000539173	ADARB1	adenosine deaminase, RNA-specific, B1 [Source:HGNC Symbol;Acc:226]	2.43349	down	chr21	+	46494492	46646478
TCONS_00029182	XLOC_014122	2.15267	up	LincRNAs identified by Cabili et al	565	chr21	-	46475930	46488975	upstream	NM_015834	ADARB1	double-stranded RNA-specific editase 1 isoform 3	2.24871	down	chr21	+	46494492	46646478
TCONS_00029195	XLOC_013863	4.10877	down	LincRNAs identified by Cabili et al	3807	chr21	+	16212635	16216520	upstream	NM_022136	SAMSN1	SAM domain-containing protein SAMSN-1 isoform 1	3.02141	up	chr21	-	15857548	15918681
TCONS_00029256	XLOC_014002	2.29132	down	LincRNAs identified by Cabili et al	280	chr21	-	16115526	16116886	downstream	NM_022136	SAMSN1	SAM domain-containing protein SAMSN-1 isoform 1	3.02141	up	chr21	-	15857548	15918681
TCONS_00029300	XLOC_014097	2.6002	down	LincRNAs identified by Cabili et al	1982	chr21	-	44255638	44257805	downstream	NM_001001568	PDE9A	high affinity cGMP-specific 3',5'-cyclic phosphodiesterase 9A isoform c	2.29387	up	chr21	+	44073861	44195618
TCONS_00029300	XLOC_014097	2.6002	down	LincRNAs identified by Cabili et al	1982	chr21	-	44255638	44257805	downstream	NM_001001569	PDE9A	high affinity cGMP-specific 3',5'-cyclic phosphodiesterase 9A isoform d	2.11776	down	chr21	+	44073861	44195618
TCONS_00029300	XLOC_014097	2.6002	down	LincRNAs identified by Cabili et al	1982	chr21	-	44255638	44257805	downstream	NM_001001574	PDE9A	high affinity cGMP-specific 3',5'-cyclic phosphodiesterase 9A isoform h	2.25352	down	chr21	+	44073861	44195618
TCONS_00029300	XLOC_014097	2.6002	down	LincRNAs identified by Cabili et al	1982	chr21	-	44255638	44257805	downstream	NM_001001577	PDE9A	high affinity cGMP-specific 3',5'-cyclic phosphodiesterase 9A isoform k	7.60832	up	chr21	+	44073861	44195618
TCONS_00029300	XLOC_014097	2.6002	down	LincRNAs identified by Cabili et al	1982	chr21	-	44255638	44257805	downstream	NM_001001583	PDE9A	high affinity cGMP-specific 3',5'-cyclic phosphodiesterase 9A isoform o	2.18511	up	chr21	+	44073861	44195618
TCONS_00029300	XLOC_014097	2.6002	down	LincRNAs identified by Cabili et al	1982	chr21	-	44255638	44257805	downstream	NM_002606	PDE9A	high affinity cGMP-specific 3',5'-cyclic phosphodiesterase 9A isoform a	2.74882	down	chr21	+	44073861	44195618
TCONS_00029300	XLOC_014097	2.6002	down	LincRNAs identified by Cabili et al	1982	chr21	-	44255638	44257805	upstream	NM_000071	CBS	cystathionine beta-synthase	2.05351	down	chr21	-	44473300	44496040
TCONS_00029500	XLOC_014143	2.54585	up	LincRNAs identified by Cabili et al	588	chr22	+	17741489	17742178	downstream	NM_031413	CECR2	cat eye syndrome critical region protein 2	2.00495	up	chr22	+	17956627	18033845
TCONS_00029500	XLOC_014143	2.54585	up	LincRNAs identified by Cabili et al	588	chr22	+	17741489	17742178	upstream	NM_014339	IL17RA	interleukin-17 receptor A precursor	2.73407	down	chr22	+	17565850	17596584
TCONS_00029529	XLOC_014172	3.39241	up	LincRNAs identified by Cabili et al	3880	chr22	+	23851749	23857412	downstream	NM_003073	SMARCB1	SWI/SNF-related matrix-associated actin-dependent regulator of chromatin subfamily B member 1 isoform a	4.18724	up	chr22	+	24129149	24176705
TCONS_00029529	XLOC_014172	3.39241	up	LincRNAs identified by Cabili et al	3880	chr22	+	23851749	23857412	downstream	NM_005940	MMP11	stromelysin-3 preproprotein	3.60156	up	chr22	+	24115035	24126503
TCONS_00029529	XLOC_014172	3.39241	up	LincRNAs identified by Cabili et al	3880	chr22	+	23851749	23857412	downstream	NM_152855	IGLL1	immunoglobulin lambda-like polypeptide 1 isoform b precursor	2.36321	up	chr22	-	23915312	23922495
TCONS_00029529	XLOC_014172	3.39241	up	LincRNAs identified by Cabili et al	3880	chr22	+	23851749	23857412	downstream	NM_213720	CHCHD10	coiled-coil-helix-coiled-coil-helix domain-containing protein 10, mitochondrial precursor	2.54362	up	chr22	-	24108020	24110141
TCONS_00029582	XLOC_014217	2.09593	up	LincRNAs identified by Cabili et al	482	chr22	+	34587559	34614763	upstream	NM_004737	LARGE	glycosyltransferase-like protein LARGE1	2.06959	down	chr22	-	33669061	34316416
TCONS_00029645	XLOC_014297	2.1562	down	LincRNAs identified by Cabili et al	2015	chr22	-	19538330	19544347	upstream	NM_053004	GNB1L	guanine nucleotide-binding protein subunit beta-like protein 1	2.10407	down	chr22	-	19775933	19842462
TCONS_00029720	XLOC_014395	3.43817	up	LincRNAs identified by Cabili et al	388	chr22	-	45659260	45664778	downstream	NM_001009880	KIAA0930	uncharacterized protein KIAA0930 isoform b	3.03954	down	chr22	-	45588122	45636650
TCONS_00029720	XLOC_014395	3.43817	up	LincRNAs identified by Cabili et al	388	chr22	-	45659260	45664778	downstream	NM_015264	KIAA0930	uncharacterized protein KIAA0930 isoform a	3.28876	down	chr22	-	45588122	45608347
TCONS_00029720	XLOC_014395	3.43817	up	LincRNAs identified by Cabili et al	388	chr22	-	45659260	45664778	upstream	NM_001167574	UPK3A	uroplakin-3a isoform 2 precursor	2.2066	up	chr22	+	45680867	45691755
TCONS_00029745	XLOC_014418	4.21581	up	LincRNAs identified by Cabili et al	321	chr22	-	50981205	50983413	downstream	NM_001113755	TYMP	thymidine phosphorylase isoform 1 proprotein	2.12729	up	chr22	-	50964180	50968514
TCONS_00029745	XLOC_014418	4.21581	up	LincRNAs identified by Cabili et al	321	chr22	-	50981205	50983413	downstream	NM_002751	MAPK11	mitogen-activated protein kinase 11	2.49043	up	chr22	-	50702141	50708779
TCONS_00029745	XLOC_014418	4.21581	up	LincRNAs identified by Cabili et al	321	chr22	-	50981205	50983413	downstream	NM_005138	SCO2	protein SCO2 homolog, mitochondrial precursor	2.09326	up	chr22	-	50961996	50964034
TCONS_00029745	XLOC_014418	4.21581	up	LincRNAs identified by Cabili et al	321	chr22	-	50981205	50983413	downstream	NM_024866	ADM2	ADM2 preproprotein	3.43664	up	chr22	+	50919984	50924866
TCONS_00029745	XLOC_014418	4.21581	up	LincRNAs identified by Cabili et al	321	chr22	-	50981205	50983413	downstream	NM_152299	NCAPH2	condensin-2 complex subunit H2 isoform 2	2.39825	down	chr22	+	50946644	50963209
TCONS_00029745	XLOC_014418	4.21581	up	LincRNAs identified by Cabili et al	321	chr22	-	50981205	50983413	upstream	NM_001145134	CPT1B	carnitine O-palmitoyltransferase 1, muscle isoform isoform c	2.1207	up	chr22	-	51007289	51017096
TCONS_00029745	XLOC_014418	4.21581	up	LincRNAs identified by Cabili et al	321	chr22	-	50981205	50983413	upstream	NM_138433	KLHDC7B	kelch domain-containing protein 7B	8.58308	up	chr22	+	50986461	50989452
TCONS_00029753	XLOC_014147	10.1956	up	LincRNAs identified by Cabili et al	893	chr22	+	18848963	18851914	downstream	NM_005137	DGCR2	integral membrane protein DGCR2/IDD isoform 1 precursor	2.10964	up	chr22	-	19023794	19109967
TCONS_00029753	XLOC_014147	10.1956	up	LincRNAs identified by Cabili et al	893	chr22	+	18848963	18851914	downstream	NM_022719	DGCR14	protein DGCR14	3.27187	up	chr22	-	19117791	19132190
TCONS_00029753	XLOC_014147	10.1956	up	LincRNAs identified by Cabili et al	893	chr22	+	18848963	18851914	upstream	NM_017414	USP18	ubl carboxyl-terminal hydrolase 18	8.67444	up	chr22	+	18632757	18660162
TCONS_00029754	XLOC_014147	12.4131	up	LincRNAs identified by Cabili et al	897	chr22	+	18848963	18851914	downstream	NM_005137	DGCR2	integral membrane protein DGCR2/IDD isoform 1 precursor	2.10964	up	chr22	-	19023794	19109967
TCONS_00029754	XLOC_014147	12.4131	up	LincRNAs identified by Cabili et al	897	chr22	+	18848963	18851914	downstream	NM_022719	DGCR14	protein DGCR14	3.27187	up	chr22	-	19117791	19132190
TCONS_00029754	XLOC_014147	12.4131	up	LincRNAs identified by Cabili et al	897	chr22	+	18848963	18851914	upstream	NM_017414	USP18	ubl carboxyl-terminal hydrolase 18	8.67444	up	chr22	+	18632757	18660162
TCONS_00029776	XLOC_014172	2.96054	down	LincRNAs identified by Cabili et al	742	chr22	+	23838523	23852694	downstream	NM_003073	SMARCB1	SWI/SNF-related matrix-associated actin-dependent regulator of chromatin subfamily B member 1 isoform a	4.18724	up	chr22	+	24129149	24176705
TCONS_00029776	XLOC_014172	2.96054	down	LincRNAs identified by Cabili et al	742	chr22	+	23838523	23852694	downstream	NM_005940	MMP11	stromelysin-3 preproprotein	3.60156	up	chr22	+	24115035	24126503
TCONS_00029776	XLOC_014172	2.96054	down	LincRNAs identified by Cabili et al	742	chr22	+	23838523	23852694	downstream	NM_152855	IGLL1	immunoglobulin lambda-like polypeptide 1 isoform b precursor	2.36321	up	chr22	-	23915312	23922495
TCONS_00029776	XLOC_014172	2.96054	down	LincRNAs identified by Cabili et al	742	chr22	+	23838523	23852694	downstream	NM_213720	CHCHD10	coiled-coil-helix-coiled-coil-helix domain-containing protein 10, mitochondrial precursor	2.54362	up	chr22	-	24108020	24110141
TCONS_00029835	XLOC_014267	14.1193	down	LincRNAs identified by Cabili et al	246	chr22	+	46043023	46045536	downstream	NM_001167621	ATXN10	ataxin-10 isoform 2	2.42064	down	chr22	+	46067677	46241187
TCONS_00029845	XLOC_014288	2.8131	up	LincRNAs identified by Cabili et al	430	chr22	+	51024086	51025883	upstream	NM_001113755	TYMP	thymidine phosphorylase isoform 1 proprotein	2.12729	up	chr22	-	50964180	50968514
TCONS_00029845	XLOC_014288	2.8131	up	LincRNAs identified by Cabili et al	430	chr22	+	51024086	51025883	upstream	NM_001145134	CPT1B	carnitine O-palmitoyltransferase 1, muscle isoform isoform c	2.1207	up	chr22	-	51007289	51017096
TCONS_00029845	XLOC_014288	2.8131	up	LincRNAs identified by Cabili et al	430	chr22	+	51024086	51025883	upstream	NM_005138	SCO2	protein SCO2 homolog, mitochondrial precursor	2.09326	up	chr22	-	50961996	50964034
TCONS_00029845	XLOC_014288	2.8131	up	LincRNAs identified by Cabili et al	430	chr22	+	51024086	51025883	upstream	NM_024866	ADM2	ADM2 preproprotein	3.43664	up	chr22	+	50919984	50924866
TCONS_00029845	XLOC_014288	2.8131	up	LincRNAs identified by Cabili et al	430	chr22	+	51024086	51025883	upstream	NM_138433	KLHDC7B	kelch domain-containing protein 7B	8.58308	up	chr22	+	50986461	50989452
TCONS_00029845	XLOC_014288	2.8131	up	LincRNAs identified by Cabili et al	430	chr22	+	51024086	51025883	upstream	NM_152299	NCAPH2	condensin-2 complex subunit H2 isoform 2	2.39825	down	chr22	+	50946644	50963209
TCONS_00029848	XLOC_014288	8.16819	up	LincRNAs identified by Cabili et al	813	chr22	+	51024957	51035736	upstream	NM_001113755	TYMP	thymidine phosphorylase isoform 1 proprotein	2.12729	up	chr22	-	50964180	50968514
TCONS_00029848	XLOC_014288	8.16819	up	LincRNAs identified by Cabili et al	813	chr22	+	51024957	51035736	upstream	NM_001145134	CPT1B	carnitine O-palmitoyltransferase 1, muscle isoform isoform c	2.1207	up	chr22	-	51007289	51017096
TCONS_00029848	XLOC_014288	8.16819	up	LincRNAs identified by Cabili et al	813	chr22	+	51024957	51035736	upstream	NM_005138	SCO2	protein SCO2 homolog, mitochondrial precursor	2.09326	up	chr22	-	50961996	50964034
TCONS_00029848	XLOC_014288	8.16819	up	LincRNAs identified by Cabili et al	813	chr22	+	51024957	51035736	upstream	NM_024866	ADM2	ADM2 preproprotein	3.43664	up	chr22	+	50919984	50924866
TCONS_00029848	XLOC_014288	8.16819	up	LincRNAs identified by Cabili et al	813	chr22	+	51024957	51035736	upstream	NM_138433	KLHDC7B	kelch domain-containing protein 7B	8.58308	up	chr22	+	50986461	50989452
TCONS_00029848	XLOC_014288	8.16819	up	LincRNAs identified by Cabili et al	813	chr22	+	51024957	51035736	upstream	NM_152299	NCAPH2	condensin-2 complex subunit H2 isoform 2	2.39825	down	chr22	+	50946644	50963209
TCONS_00029852	XLOC_014288	2.21776	down	LincRNAs identified by Cabili et al	360	chr22	+	51033594	51038732	upstream	NM_001113755	TYMP	thymidine phosphorylase isoform 1 proprotein	2.12729	up	chr22	-	50964180	50968514
TCONS_00029852	XLOC_014288	2.21776	down	LincRNAs identified by Cabili et al	360	chr22	+	51033594	51038732	upstream	NM_001145134	CPT1B	carnitine O-palmitoyltransferase 1, muscle isoform isoform c	2.1207	up	chr22	-	51007289	51017096
TCONS_00029852	XLOC_014288	2.21776	down	LincRNAs identified by Cabili et al	360	chr22	+	51033594	51038732	upstream	NM_005138	SCO2	protein SCO2 homolog, mitochondrial precursor	2.09326	up	chr22	-	50961996	50964034
TCONS_00029852	XLOC_014288	2.21776	down	LincRNAs identified by Cabili et al	360	chr22	+	51033594	51038732	upstream	NM_024866	ADM2	ADM2 preproprotein	3.43664	up	chr22	+	50919984	50924866
TCONS_00029852	XLOC_014288	2.21776	down	LincRNAs identified by Cabili et al	360	chr22	+	51033594	51038732	upstream	NM_138433	KLHDC7B	kelch domain-containing protein 7B	8.58308	up	chr22	+	50986461	50989452
TCONS_00029852	XLOC_014288	2.21776	down	LincRNAs identified by Cabili et al	360	chr22	+	51033594	51038732	upstream	NM_152299	NCAPH2	condensin-2 complex subunit H2 isoform 2	2.39825	down	chr22	+	50946644	50963209
TCONS_00029899	XLOC_014351	5.32708	up	LincRNAs identified by Cabili et al	257	chr22	-	32904728	32905176	downstream	NM_014306	C22orf28	tRNA-splicing ligase RtcB homolog	3.21659	up	chr22	-	32783561	32808274
TCONS_00029899	XLOC_014351	5.32708	up	LincRNAs identified by Cabili et al	257	chr22	-	32904728	32905176	upstream	NM_000362	TIMP3	metalloproteinase inhibitor 3 precursor	7.9259	down	chr22	+	33196801	33259028
TCONS_00029901	XLOC_014361	2.0521	up	LincRNAs identified by Cabili et al	203	chr22	-	36517579	36525898	downstream	NM_001031695	RBFOX2	RNA binding protein fox-1 homolog 2 isoform 1	2.22257	down	chr22	-	36134782	36236630
TCONS_00029901	XLOC_014361	2.0521	up	LincRNAs identified by Cabili et al	203	chr22	-	36517579	36525898	downstream	NM_001082576	RBFOX2	RNA binding protein fox-1 homolog 2 isoform 3	2.23464	down	chr22	-	36134782	36236630
TCONS_00029901	XLOC_014361	2.0521	up	LincRNAs identified by Cabili et al	203	chr22	-	36517579	36525898	downstream	NM_001082577	RBFOX2	RNA binding protein fox-1 homolog 2 isoform 4	3.16241	up	chr22	-	36134782	36236630
TCONS_00029901	XLOC_014361	2.0521	up	LincRNAs identified by Cabili et al	203	chr22	-	36517579	36525898	upstream	NM_001136540	APOL1	apolipoprotein L1 isoform a precursor	2.53151	up	chr22	+	36649116	36663577
TCONS_00029901	XLOC_014361	2.0521	up	LincRNAs identified by Cabili et al	203	chr22	-	36517579	36525898	upstream	NM_001136541	APOL1	apolipoprotein L1 isoform c	11.2411	up	chr22	+	36649116	36663577
TCONS_00029901	XLOC_014361	2.0521	up	LincRNAs identified by Cabili et al	203	chr22	-	36517579	36525898	upstream	NM_030643	APOL4	apolipoprotein L4 isoform 1	126.461	up	chr22	-	36585175	36600879
TCONS_00029901	XLOC_014361	2.0521	up	LincRNAs identified by Cabili et al	203	chr22	-	36517579	36525898	upstream	NM_145343	APOL1	apolipoprotein L1 isoform b precursor	19.2423	up	chr22	+	36649116	36663577
TCONS_00029901	XLOC_014361	2.0521	up	LincRNAs identified by Cabili et al	203	chr22	-	36517579	36525898	upstream	NM_145637	APOL2	apolipoprotein L2	10.4428	up	chr22	-	36622254	36636000
TCONS_00029901	XLOC_014361	2.0521	up	LincRNAs identified by Cabili et al	203	chr22	-	36517579	36525898	upstream	NM_145640	APOL3	apolipoprotein L3 isoform 1	36.8918	up	chr22	-	36536370	36556977
TCONS_00029901	XLOC_014361	2.0521	up	LincRNAs identified by Cabili et al	203	chr22	-	36517579	36525898	upstream	NM_145641	APOL3	apolipoprotein L3 isoform 3	33.141	up	chr22	-	36536370	36562225
TCONS_00029901	XLOC_014361	2.0521	up	LincRNAs identified by Cabili et al	203	chr22	-	36517579	36525898	upstream	NM_145660	APOL4	apolipoprotein L4 isoform 2 precursor	34.5339	up	chr22	-	36585175	36600879
TCONS_00029924	XLOC_014399	3.04844	up	LincRNAs identified by Cabili et al	336	chr22	-	46001271	46016302	upstream	NM_001167621	ATXN10	ataxin-10 isoform 2	2.42064	down	chr22	+	46067677	46241187

## Sheet: M(IL-4)_vs_M(-)
# Condition pairs: M(IL-4)_vs_M(-) # Fold Change cut-off: 2.0 This table contains the differentially expressed lincRNA and associated coding gene pairs (distance < 300 kb). # Column A: seqname, the sequence identifier. # Column B: GeneSymbol, the symbol of the LncRNA. # Column C: Fold change - LncRNAs, the absolute value of the ratio of normalized intensities between two samples. # Column D: Regu…
seqname	GeneSymbol	Fold change - LncRNAs	Regulation - LncRNAs	source	RNAlength	Chrom	Strand	txStart	txEnd	GenomeRelationship	NearbyGene	NearbyGeneSymbol	NearbyProteinName	Fold change - mRNAs	Regulation - mRNAs	NearbyGeneChrom	NearbyGeneStrand	NearbyGenetxStart	NearbyGenetxEnd
TCONS_00000846	XLOC_000061	2.28057	up	LincRNAs identified by Cabili et al	514	chr1	+	16510022	16510657	upstream	NM_000085	CLCNKB	chloride channel protein ClC-Kb isoform 1	2.28034	down	chr1	+	16370230	16383821
TCONS_00000846	XLOC_000061	2.28057	up	LincRNAs identified by Cabili et al	514	chr1	+	16510022	16510657	upstream	NM_182623	FAM131C	protein FAM131C	2.12164	up	chr1	-	16384263	16400127
TCONS_00001037	XLOC_000302	2.54931	up	LincRNAs identified by Cabili et al	599	chr1	+	95007607	95008571	downstream	NM_152369	SLC44A3	choline transporter-like protein 3 isoform 2	2.30845	down	chr1	+	95286099	95360803
TCONS_00001037	XLOC_000302	2.54931	up	LincRNAs identified by Cabili et al	599	chr1	+	95007607	95008571	upstream	NM_001993	F3	tissue factor isoform 1 precursor	4.85923	up	chr1	-	94994731	95007413
TCONS_00001038	XLOC_000303	2.21217	down	LincRNAs identified by Cabili et al	2179	chr1	+	95143553	95155440	downstream	NM_152369	SLC44A3	choline transporter-like protein 3 isoform 2	2.30845	down	chr1	+	95286099	95360803
TCONS_00001038	XLOC_000303	2.21217	down	LincRNAs identified by Cabili et al	2179	chr1	+	95143553	95155440	upstream	NM_001993	F3	tissue factor isoform 1 precursor	4.85923	up	chr1	-	94994731	95007413
TCONS_00001088	XLOC_000332	2.41594	down	LincRNAs identified by Cabili et al	360	chr1	+	108593041	108594976	downstream	NM_213651	SLC25A24	calcium-binding mitochondrial carrier protein SCaMC-1 isoform 2	2.06167	down	chr1	-	108677343	108735431
TCONS_00001209	XLOC_000475	2.69338	down	LincRNAs identified by Cabili et al	719	chr1	+	178675708	178676861	downstream	NM_152663	RALGPS2	ras-specific guanine nucleotide-releasing factor RalGPS2	2.36376	down	chr1	+	178694299	178889237
TCONS_00001212	XLOC_000478	2.86121	up	LincRNAs identified by Cabili et al	1817	chr1	+	180864245	180869874	upstream	NM_001135669	XPR1	xenotropic and polytropic retrovirus receptor 1 isoform 2	2.19073	down	chr1	+	180601145	180859415
TCONS_00001362	XLOC_000647	4.06301	up	LincRNAs identified by Cabili et al	327	chr1	+	247549930	247556961	downstream	NM_001127461	NLRP3	NACHT, LRR and PYD domains-containing protein 3 isoform c	2.05552	down	chr1	+	247579457	247612406
TCONS_00001362	XLOC_000647	4.06301	up	LincRNAs identified by Cabili et al	327	chr1	+	247549930	247556961	downstream	NM_001127462	NLRP3	NACHT, LRR and PYD domains-containing protein 3 isoform d	4.06851	down	chr1	+	247581350	247612406
TCONS_00001362	XLOC_000647	4.06301	up	LincRNAs identified by Cabili et al	327	chr1	+	247549930	247556961	downstream	NM_145278	C1orf150	putative uncharacterized protein C1orf150	2.30818	up	chr1	+	247712450	247739848
TCONS_00001362	XLOC_000647	4.06301	up	LincRNAs identified by Cabili et al	327	chr1	+	247549930	247556961	upstream	NM_024804	ZNF669	zinc finger protein 669 isoform 1	3.76636	up	chr1	-	247263263	247267674
TCONS_00001389	XLOC_000704	3.03073	up	LincRNAs identified by Cabili et al	268	chr1	-	11786467	11791920	downstream	NM_018438	FBXO6	F-box only protein 6	2.19547	up	chr1	+	11724149	11734409
TCONS_00001389	XLOC_000704	3.03073	up	LincRNAs identified by Cabili et al	268	chr1	-	11786467	11791920	downstream	NM_183412	FBXO44	F-box only protein 44 isoform 2	6.11294	down	chr1	+	11714431	11723384
TCONS_00001389	XLOC_000704	3.03073	up	LincRNAs identified by Cabili et al	268	chr1	-	11786467	11791920	upstream	NM_006172	NPPA	natriuretic peptides A preproprotein	3.61702	up	chr1	-	11905766	11907840
TCONS_00001406	XLOC_000721	2.03576	up	LincRNAs identified by Cabili et al	282	chr1	-	16123396	16126839	downstream	NM_032996	CASP9	caspase-9 isoform beta preproprotein	5.17758	down	chr1	-	15818768	15851285
TCONS_00001406	XLOC_000721	2.03576	up	LincRNAs identified by Cabili et al	282	chr1	-	16123396	16126839	downstream	NM_207348	SLC25A34	solute carrier family 25 member 34	2.51374	down	chr1	+	16062808	16067884
TCONS_00001406	XLOC_000721	2.03576	up	LincRNAs identified by Cabili et al	282	chr1	-	16123396	16126839	upstream	NM_000085	CLCNKB	chloride channel protein ClC-Kb isoform 1	2.28034	down	chr1	+	16370230	16383821
TCONS_00001406	XLOC_000721	2.03576	up	LincRNAs identified by Cabili et al	282	chr1	-	16123396	16126839	upstream	NM_182623	FAM131C	protein FAM131C	2.12164	up	chr1	-	16384263	16400127
TCONS_00001675	XLOC_001013	2.12856	up	LincRNAs identified by Cabili et al	345	chr1	-	149993002	149998813	downstream	ENST00000545683	HIST2H2BF	histone cluster 2, H2bf [Source:HGNC Symbol;Acc:24700]	2.62266	up	chr1	-	149754244	149783928
TCONS_00001675	XLOC_001013	2.12856	up	LincRNAs identified by Cabili et al	345	chr1	-	149993002	149998813	downstream	NM_001040874	HIST2H2AA4	histone H2A type 2-A	2.09251	up	chr1	+	149822627	149823161
TCONS_00001675	XLOC_001013	2.12856	up	LincRNAs identified by Cabili et al	345	chr1	-	149993002	149998813	upstream	NM_001136479	ANP32E	acidic leucine-rich nuclear phosphoprotein 32 family member E isoform 3	2.0836	down	chr1	-	150190716	150207026
TCONS_00001675	XLOC_001013	2.12856	up	LincRNAs identified by Cabili et al	345	chr1	-	149993002	149998813	upstream	NM_016274	PLEKHO1	pleckstrin homology domain-containing family O member 1	2.2702	down	chr1	+	150122169	150131825
TCONS_00001694	XLOC_001053	2.33496	up	LincRNAs identified by Cabili et al	1171	chr1	-	158096903	158098261	upstream	NM_001042584	CD1E	T-cell surface glycoprotein CD1e, membrane-associated isoform c precursor	3.19705	up	chr1	+	158323485	158327343
TCONS_00001694	XLOC_001053	2.33496	up	LincRNAs identified by Cabili et al	1171	chr1	-	158096903	158098261	upstream	NM_001042585	CD1E	T-cell surface glycoprotein CD1e, membrane-associated isoform d precursor	2.73117	up	chr1	+	158323485	158327343
TCONS_00001694	XLOC_001053	2.33496	up	LincRNAs identified by Cabili et al	1171	chr1	-	158096903	158098261	upstream	NM_001185107	CD1E	T-cell surface glycoprotein CD1e, membrane-associated isoform g precursor	4.78641	up	chr1	+	158323485	158327343
TCONS_00001694	XLOC_001053	2.33496	up	LincRNAs identified by Cabili et al	1171	chr1	-	158096903	158098261	upstream	NM_001185110	CD1E	T-cell surface glycoprotein CD1e, membrane-associated isoform l precursor	6.48121	up	chr1	+	158323485	158327343
TCONS_00001694	XLOC_001053	2.33496	up	LincRNAs identified by Cabili et al	1171	chr1	-	158096903	158098261	upstream	NM_001185112	CD1E	T-cell surface glycoprotein CD1e, membrane-associated isoform j precursor	3.50626	up	chr1	+	158323485	158327343
TCONS_00001694	XLOC_001053	2.33496	up	LincRNAs identified by Cabili et al	1171	chr1	-	158096903	158098261	upstream	NM_001185115	CD1E	T-cell surface glycoprotein CD1e, membrane-associated isoform h precursor	3.29572	up	chr1	+	158323485	158327343
TCONS_00001694	XLOC_001053	2.33496	up	LincRNAs identified by Cabili et al	1171	chr1	-	158096903	158098261	upstream	NM_030893	CD1E	T-cell surface glycoprotein CD1e, membrane-associated isoform a precursor	2.06532	up	chr1	+	158323485	158327343
TCONS_00001785	XLOC_001174	2.95318	up	LincRNAs identified by Cabili et al	626	chr1	-	207097099	207097924	downstream	NM_001142473	FAIM3	fas apoptotic inhibitory molecule 3 isoform b	2.86751	down	chr1	-	207076630	207095378
TCONS_00001785	XLOC_001174	2.95318	up	LincRNAs identified by Cabili et al	626	chr1	-	207097099	207097924	downstream	NM_003582	DYRK3	dual specificity tyrosine-phosphorylation-regulated kinase 3 isoform a	2.88306	down	chr1	+	206808880	206822542
TCONS_00001785	XLOC_001174	2.95318	up	LincRNAs identified by Cabili et al	626	chr1	-	207097099	207097924	upstream	NM_006212	PFKFB2	6-phosphofructo-2-kinase/fructose-2, 6-bisphosphatase 2 isoform a	4.06152	down	chr1	+	207226619	207251162
TCONS_00001856	XLOC_001246	2.6646	up	LincRNAs identified by Cabili et al	294	chr1	-	229916290	229926495	downstream	ENST00000344517	ABCB10	ATP-binding cassette, sub-family B (MDR/TAP), member 10 [Source:HGNC Symbol;Acc:41]	2.221	down	chr1	-	229652328	229694442
TCONS_00001856	XLOC_001246	2.6646	up	LincRNAs identified by Cabili et al	294	chr1	-	229916290	229926495	downstream	NM_014409	TAF5L	TAF5-like RNA polymerase II p300/CBP-associated factor-associated factor 65 kDa subunit 5L isoform a	2.28501	up	chr1	-	229728865	229761794
TCONS_00002016	XLOC_000166	3.56758	down	LincRNAs identified by Cabili et al	883	chr1	+	45282504	45283445	upstream	NM_006845	KIF2C	kinesin-like protein KIF2C	3.25308	up	chr1	+	45205489	45233438
TCONS_00002090	XLOC_000294	2.2667	down	LincRNAs identified by Cabili et al	207	chr1	+	93797323	93798755	downstream	NM_001024948	FNBP1L	formin-binding protein 1-like isoform 1	4.01561	down	chr1	+	93913687	94020218
TCONS_00002218	XLOC_000529	2.76954	up	LincRNAs identified by Cabili et al	2298	chr1	+	203343729	203369257	upstream	NM_001276	CHI3L1	chitinase-3-like protein 1 precursor	2.01028	down	chr1	-	203148058	203155922
TCONS_00002218	XLOC_000529	2.76954	up	LincRNAs identified by Cabili et al	2298	chr1	+	203343729	203369257	upstream	NM_003465	CHIT1	chitotriosidase-1 isoform 1 precursor	3.38324	down	chr1	-	203185206	203198860
TCONS_00002218	XLOC_000529	2.76954	up	LincRNAs identified by Cabili et al	2298	chr1	+	203343729	203369257	upstream	NM_004997	MYBPH	myosin-binding protein H	2.00437	down	chr1	-	203136938	203144942
TCONS_00002290	XLOC_000702	2.04917	up	LincRNAs identified by Cabili et al	897	chr1	-	11433556	11434764	upstream	NM_018438	FBXO6	F-box only protein 6	2.19547	up	chr1	+	11724149	11734409
TCONS_00002290	XLOC_000702	2.04917	up	LincRNAs identified by Cabili et al	897	chr1	-	11433556	11434764	upstream	NM_183412	FBXO44	F-box only protein 44 isoform 2	6.11294	down	chr1	+	11714431	11723384
TCONS_00002373	XLOC_000811	16.9864	down	LincRNAs identified by Cabili et al	364	chr1	-	44404329	44406129	downstream	NM_174965	ST3GAL3	CMP-N-acetylneuraminate-beta-1,4-galactoside alpha-2,3-sialyltransferase isoform c	2.46813	down	chr1	+	44173203	44396837
TCONS_00002373	XLOC_000811	16.9864	down	LincRNAs identified by Cabili et al	364	chr1	-	44404329	44406129	upstream	NM_006934	SLC6A9	sodium- and chloride-dependent glycine transporter 1 isoform 1	2.18647	up	chr1	-	44462154	44483012
TCONS_00002502	XLOC_001061	2.7358	up	LincRNAs identified by Cabili et al	464	chr1	-	159746249	159748375	upstream	ENST00000368093	SLAMF9	SLAM family member 9 [Source:HGNC Symbol;Acc:18430]	2.17315	down	chr1	-	159921281	159924044
TCONS_00002502	XLOC_001061	2.7358	up	LincRNAs identified by Cabili et al	464	chr1	-	159746249	159748375	upstream	ENST00000368102	C1orf204	chromosome 1 open reading frame 204 [Source:HGNC Symbol;Acc:27647]	2.29277	down	chr1	-	159804263	159825137
TCONS_00002502	XLOC_001061	2.7358	up	LincRNAs identified by Cabili et al	464	chr1	-	159746249	159748375	upstream	NM_002241	KCNJ10	ATP-sensitive inward rectifier potassium channel 10	2.8249	up	chr1	-	160007256	160040051
TCONS_00002569	XLOC_001174	3.47128	up	LincRNAs identified by Cabili et al	1030	chr1	-	207096851	207097961	downstream	NM_001142473	FAIM3	fas apoptotic inhibitory molecule 3 isoform b	2.86751	down	chr1	-	207076630	207095378
TCONS_00002569	XLOC_001174	3.47128	up	LincRNAs identified by Cabili et al	1030	chr1	-	207096851	207097961	downstream	NM_003582	DYRK3	dual specificity tyrosine-phosphorylation-regulated kinase 3 isoform a	2.88306	down	chr1	+	206808880	206822542
TCONS_00002569	XLOC_001174	3.47128	up	LincRNAs identified by Cabili et al	1030	chr1	-	207096851	207097961	upstream	NM_006212	PFKFB2	6-phosphofructo-2-kinase/fructose-2, 6-bisphosphatase 2 isoform a	4.06152	down	chr1	+	207226619	207251162
TCONS_00003624	XLOC_001414	3.31103	down	LincRNAs identified by Cabili et al	739	chr2	+	31046572	31083082	upstream	NM_001002257	LCLAT1	lysocardiolipin acyltransferase 1 isoform 2	3.08927	down	chr2	+	30670136	30867091
TCONS_00003752	XLOC_001550	2.24218	up	LincRNAs identified by Cabili et al	930	chr2	+	85190234	85194331	downstream	NM_031283	TCF7L1	transcription factor 7-like 1	2.12236	down	chr2	+	85360582	85537511
TCONS_00003757	XLOC_001558	2.71171	down	LincRNAs identified by Cabili et al	2151	chr2	+	86116375	86132077	upstream	NM_001042437	ST3GAL5	lactosylceramide alpha-2,3-sialyltransferase isoform 2	2.19402	down	chr2	-	86066271	86094793
TCONS_00003757	XLOC_001558	2.71171	down	LincRNAs identified by Cabili et al	2151	chr2	+	86116375	86132077	upstream	NM_006590	USP39	U4/U6.U5 tri-snRNP-associated protein 2 isoform 1	2.23688	down	chr2	+	85843214	85876407
TCONS_00003757	XLOC_001558	2.71171	down	LincRNAs identified by Cabili et al	2151	chr2	+	86116375	86132077	upstream	NM_006634	VAMP5	vesicle-associated membrane protein 5	3.4751	up	chr2	+	85811530	85820511
TCONS_00003800	XLOC_001595	3.43256	up	LincRNAs identified by Cabili et al	357	chr2	+	102604420	102605462	downstream	NM_004633	IL1R2	interleukin-1 receptor type 2 isoform 1 precursor	2.30487	down	chr2	+	102608305	102644884
TCONS_00003876	XLOC_001676	7.27245	down	LincRNAs identified by Cabili et al	598	chr2	+	132301071	132310702	upstream	NM_001077637	WTH3DI	RAB6C-like	2.53639	up	chr2	-	132118064	132121731
TCONS_00003876	XLOC_001676	7.27245	down	LincRNAs identified by Cabili et al	598	chr2	+	132301071	132310702	upstream	NM_138770	CCDC74A	coiled-coil domain-containing protein 74A isoform 1	2.0365	up	chr2	+	132285406	132291239
TCONS_00003906	XLOC_001711	2.06978	down	LincRNAs identified by Cabili et al	443	chr2	+	154122025	154122587	downstream	ENST00000325926	RPRM	reprimo, TP53 dependent G2 arrest mediator candidate [Source:HGNC Symbol;Acc:24201]	2.41202	up	chr2	-	154333851	154335322
TCONS_00003936	XLOC_001749	2.31614	up	LincRNAs identified by Cabili et al	401	chr2	+	171826455	171829764	downstream	NM_001136554	TLK1	serine/threonine-protein kinase tousled-like 1 isoform 2	2.82589	down	chr2	-	171847332	172087824
TCONS_00003940	XLOC_001756	3.32903	up	LincRNAs identified by Cabili et al	400	chr2	+	173117100	173145603	downstream	NM_000210	ITGA6	integrin alpha-6 isoform b precursor	3.57559	down	chr2	+	173292313	173371181
TCONS_00003940	XLOC_001756	3.32903	up	LincRNAs identified by Cabili et al	400	chr2	+	173117100	173145603	downstream	NM_001079818	ITGA6	integrin alpha-6 isoform a precursor	3.13793	down	chr2	+	173292313	173371181
TCONS_00003952	XLOC_001769	2.01178	up	LincRNAs identified by Cabili et al	1050	chr2	+	178417962	178424476	upstream	NM_001145412	NFE2L2	nuclear factor erythroid 2-related factor 2 isoform 2	2.31331	down	chr2	-	178095030	178128617
TCONS_00003952	XLOC_001769	2.01178	up	LincRNAs identified by Cabili et al	1050	chr2	+	178417962	178424476	upstream	NM_003659	AGPS	alkyldihydroxyacetonephosphate synthase, peroxisomal precursor	2.0972	down	chr2	+	178257470	178408564
TCONS_00003987	XLOC_001809	3.47447	down	LincRNAs identified by Cabili et al	3371	chr2	+	202038294	202043285	downstream	NM_033355	CASP8	caspase-8 isoform B precursor	2.07552	down	chr2	+	202098165	202152434
TCONS_00004057	XLOC_001903	2.30802	up	LincRNAs identified by Cabili et al	646	chr2	+	235591336	235632116	upstream	NM_005737	ARL4C	ADP-ribosylation factor-like protein 4C	2.5531	up	chr2	-	235401685	235405693
TCONS_00004148	XLOC_001990	3.22665	up	LincRNAs identified by Cabili et al	283	chr2	-	12675861	12805597	upstream	NM_021643	TRIB2	tribbles homolog 2	5.03631	up	chr2	+	12856997	12882858
TCONS_00004194	XLOC_002041	2.00254	up	LincRNAs identified by Cabili et al	252	chr2	-	30566622	30570923	upstream	NM_001002257	LCLAT1	lysocardiolipin acyltransferase 1 isoform 2	3.08927	down	chr2	+	30670136	30867091
TCONS_00004241	XLOC_002081	2.02718	down	LincRNAs identified by Cabili et al	770	chr2	-	46520808	46523596	upstream	NM_001430	EPAS1	endothelial PAS domain-containing protein 1	2.03599	down	chr2	+	46524540	46613842
TCONS_00004245	XLOC_002085	7.65894	down	LincRNAs identified by Cabili et al	425	chr2	-	46726849	46727359	downstream	NM_001430	EPAS1	endothelial PAS domain-containing protein 1	2.03599	down	chr2	+	46524540	46613842
TCONS_00004267	XLOC_002109	4.38158	up	LincRNAs identified by Cabili et al	252	chr2	-	60666527	60666905	upstream	NM_022893	BCL11A	B-cell lymphoma/leukemia 11A isoform 1	2.28664	down	chr2	-	60684328	60780633
TCONS_00004267	XLOC_002109	4.38158	up	LincRNAs identified by Cabili et al	252	chr2	-	60666527	60666905	upstream	NM_138559	BCL11A	B-cell lymphoma/leukemia 11A isoform 3	2.23345	down	chr2	-	60678301	60780633
TCONS_00004287	XLOC_002133	2.37726	down	LincRNAs identified by Cabili et al	1912	chr2	-	65273703	65283317	downstream	NM_003038	SLC1A4	neutral amino acid transporter A isoform 1	2.71076	down	chr2	+	65216494	65251000
TCONS_00004363	XLOC_002243	2.3007	up	LincRNAs identified by Cabili et al	293	chr2	-	105719307	105720606	upstream	NM_004257	TGFBRAP1	transforming growth factor-beta receptor-associated protein 1	2.32636	down	chr2	-	105883539	105946148
TCONS_00004466	XLOC_002344	2.00115	up	LincRNAs identified by Cabili et al	426	chr2	-	145281130	145282228	downstream	NM_014795	ZEB2	zinc finger E-box-binding homeobox 2 isoform 1	2.71755	down	chr2	-	145141941	145277958
TCONS_00004532	XLOC_002433	4.35295	down	LincRNAs identified by Cabili et al	394	chr2	-	190202502	190305807	upstream	NM_014585	SLC40A1	solute carrier family 40 member 1	9.24744	down	chr2	-	190425315	190445537
TCONS_00004623	XLOC_002534	2.27322	up	LincRNAs identified by Cabili et al	310	chr2	-	238832144	238842875	downstream	NM_005855	RAMP1	receptor activity-modifying protein 1 precursor	2.28337	up	chr2	+	238768186	238820755
TCONS_00004691	XLOC_001338	2.53184	down	LincRNAs identified by Cabili et al	291	chr2	+	9708628	9712850	upstream	NM_004763	ITGB1BP1	integrin beta-1-binding protein 1 isoform 1	2.03339	down	chr2	-	9545814	9563643
TCONS_00005192	XLOC_002192	2.36953	down	LincRNAs identified by Cabili et al	1052	chr2	-	86130445	86131926	downstream	NM_001042437	ST3GAL5	lactosylceramide alpha-2,3-sialyltransferase isoform 2	2.19402	down	chr2	-	86066271	86094793
TCONS_00005192	XLOC_002192	2.36953	down	LincRNAs identified by Cabili et al	1052	chr2	-	86130445	86131926	downstream	NM_006590	USP39	U4/U6.U5 tri-snRNP-associated protein 2 isoform 1	2.23688	down	chr2	+	85843214	85876407
TCONS_00005211	XLOC_002221	4.07237	down	LincRNAs identified by Cabili et al	210	chr2	-	99388254	99388552	downstream	NM_001160154	MGAT4A	alpha-1,3-mannosyl-glycoprotein 4-beta-N-acetylglucosaminyltransferase A isoform 2	2.37438	down	chr2	-	99235568	99279936
TCONS_00005211	XLOC_002221	4.07237	down	LincRNAs identified by Cabili et al	210	chr2	-	99388254	99388552	downstream	NM_001566	INPP4A	type I inositol 3,4-bisphosphate 4-phosphatase isoform b	2.77461	down	chr2	+	99061320	99198284
TCONS_00005211	XLOC_002221	4.07237	down	LincRNAs identified by Cabili et al	210	chr2	-	99388254	99388552	upstream	NM_207362	KIAA1211L	uncharacterized protein C2orf55	2.66493	down	chr2	-	99410308	99552684
TCONS_00005286	XLOC_002420	8.28656	up	LincRNAs identified by Cabili et al	390	chr2	-	183536803	183537875	upstream	NM_013436	NCKAP1	nck-associated protein 1 isoform 1	2.40217	down	chr2	-	183789604	183903229
TCONS_00005286	XLOC_002420	8.28656	up	LincRNAs identified by Cabili et al	390	chr2	-	183536803	183537875	upstream	NM_205842	NCKAP1	nck-associated protein 1 isoform 2	2.00487	down	chr2	-	183789604	183903229
TCONS_00005948	XLOC_002578	4.25263	down	LincRNAs identified by Cabili et al	275	chr3	+	12916996	12918609	upstream	NM_002880	RAF1	RAF proto-oncogene serine/threonine-protein kinase	2.12321	down	chr3	-	12625099	12705700
TCONS_00005992	XLOC_002617	3.00947	up	LincRNAs identified by Cabili et al	1569	chr3	+	39246725	39252892	downstream	NM_001171174	CX3CR1	CX3C chemokine receptor 1 isoform a	3.5797	up	chr3	-	39304984	39323226
TCONS_00005993	XLOC_002618	2.18409	down	LincRNAs identified by Cabili et al	796	chr3	+	39280588	39300798	downstream	NM_001171174	CX3CR1	CX3C chemokine receptor 1 isoform a	3.5797	up	chr3	-	39304984	39323226
TCONS_00006007	XLOC_002632	2.92765	up	LincRNAs identified by Cabili et al	249	chr3	+	45351421	45370924	downstream	NM_014240	LIMD1	LIM domain-containing protein 1	2.49373	down	chr3	+	45636322	45722755
TCONS_00006032	XLOC_002673	2.82264	up	LincRNAs identified by Cabili et al	361	chr3	+	57957603	57970238	downstream	NM_001164318	FLNB	filamin-B isoform 3	4.88052	down	chr3	+	57994126	58157982
TCONS_00006032	XLOC_002673	2.82264	up	LincRNAs identified by Cabili et al	361	chr3	+	57957603	57970238	downstream	NM_001164319	FLNB	filamin-B isoform 4	4.27294	down	chr3	+	57994126	58157982
TCONS_00006032	XLOC_002673	2.82264	up	LincRNAs identified by Cabili et al	361	chr3	+	57957603	57970238	downstream	NM_004944	DNASE1L3	deoxyribonuclease gamma isoform 1 precursor	4.20218	up	chr3	-	58178352	58196730
TCONS_00006032	XLOC_002673	2.82264	up	LincRNAs identified by Cabili et al	361	chr3	+	57957603	57970238	upstream	ENST00000295952	SLMAP	sarcolemma associated protein [Source:HGNC Symbol;Acc:16643]	2.00207	down	chr3	+	57743173	57914894
TCONS_00006033	XLOC_002674	2.14929	up	LincRNAs identified by Cabili et al	751	chr3	+	58165850	58173195	downstream	NM_004944	DNASE1L3	deoxyribonuclease gamma isoform 1 precursor	4.20218	up	chr3	-	58178352	58196730
TCONS_00006033	XLOC_002674	2.14929	up	LincRNAs identified by Cabili et al	751	chr3	+	58165850	58173195	upstream	ENST00000295952	SLMAP	sarcolemma associated protein [Source:HGNC Symbol;Acc:16643]	2.00207	down	chr3	+	57743173	57914894
TCONS_00006033	XLOC_002674	2.14929	up	LincRNAs identified by Cabili et al	751	chr3	+	58165850	58173195	upstream	NM_001164318	FLNB	filamin-B isoform 3	4.88052	down	chr3	+	57994126	58157982
TCONS_00006033	XLOC_002674	2.14929	up	LincRNAs identified by Cabili et al	751	chr3	+	58165850	58173195	upstream	NM_001164319	FLNB	filamin-B isoform 4	4.27294	down	chr3	+	57994126	58157982
TCONS_00006091	XLOC_002701	2.38691	up	LincRNAs identified by Cabili et al	811	chr3	+	71834485	71835668	upstream	NM_021935	PROK2	prokineticin-2 isoform b precursor	2.46934	up	chr3	-	71820805	71834357
TCONS_00006108	XLOC_002718	3.44697	down	LincRNAs identified by Cabili et al	774	chr3	+	81255528	81258035	downstream	NM_000158	GBE1	1,4-alpha-glucan-branching enzyme	2.59922	down	chr3	-	81538849	81810950
TCONS_00006131	XLOC_002733	2.00434	up	LincRNAs identified by Cabili et al	1123	chr3	+	97910048	97915894	downstream	NM_001005479	OR5H6	olfactory receptor 5H6	2.20305	down	chr3	+	97983128	97984106
TCONS_00006131	XLOC_002733	2.00434	up	LincRNAs identified by Cabili et al	1123	chr3	+	97910048	97915894	upstream	ENST00000356526	OR5H15	olfactory receptor, family 5, subfamily H, member 15 [Source:HGNC Symbol;Acc:31287]	3.75933	up	chr3	+	97887543	97888485
TCONS_00006203	XLOC_002798	2.57208	up	LincRNAs identified by Cabili et al	682	chr3	+	126011602	126013479	upstream	NM_017836	SLC41A3	solute carrier family 41 member 3 isoform 2	3.02271	down	chr3	-	125725199	125803134
TCONS_00006222	XLOC_002813	2.80923	down	LincRNAs identified by Cabili et al	1126	chr3	+	128949392	128955149	downstream	NM_016128	COPG1	coatomer subunit gamma-1	2.52622	down	chr3	+	128968452	128996616
TCONS_00006372	XLOC_002988	2.53915	up	LincRNAs identified by Cabili et al	568	chr3	+	194570163	194575044	upstream	NM_001166306	TMEM44	transmembrane protein 44 isoform d	3.02509	down	chr3	-	194308401	194354150
TCONS_00006372	XLOC_002988	2.53915	up	LincRNAs identified by Cabili et al	568	chr3	+	194570163	194575044	upstream	NM_138399	TMEM44	transmembrane protein 44 isoform a	2.49632	down	chr3	-	194308401	194354150
TCONS_00006483	XLOC_003087	3.89455	up	LincRNAs identified by Cabili et al	294	chr3	-	39018459	39024793	upstream	NM_001171174	CX3CR1	CX3C chemokine receptor 1 isoform a	3.5797	up	chr3	-	39304984	39323226
TCONS_00006508	XLOC_003120	2.02128	down	LincRNAs identified by Cabili et al	409	chr3	-	49838878	49839621	upstream	NM_005777	RBM6	RNA-binding protein 6 isoform 1	2.30122	down	chr3	+	49977476	50114685
TCONS_00006602	XLOC_003209	3.70112	down	LincRNAs identified by Cabili et al	695	chr3	-	107757246	107758725	upstream	NM_001777	CD47	leukocyte surface antigen CD47 isoform 1 precursor	2.03836	up	chr3	-	107761940	107809935
TCONS_00006602	XLOC_003209	3.70112	down	LincRNAs identified by Cabili et al	695	chr3	-	107757246	107758725	upstream	NM_198793	CD47	leukocyte surface antigen CD47 isoform 2 precursor	2.05763	up	chr3	-	107761940	107809935
TCONS_00006684	XLOC_003286	2.69442	up	LincRNAs identified by Cabili et al	409	chr3	-	151256967	151318744	upstream	NM_033050	SUCNR1	succinate receptor 1	2.02767	up	chr3	+	151591430	151599876
TCONS_00006684	XLOC_003286	2.69442	up	LincRNAs identified by Cabili et al	409	chr3	-	151256967	151318744	upstream	NM_207365	AADACL2	arylacetamide deacetylase-like 2 precursor	2.52296	up	chr3	+	151451703	151475556
TCONS_00006811	XLOC_002606	2.24386	up	LincRNAs identified by Cabili et al	472	chr3	+	30414585	30433637	downstream	NM_001024847	TGFBR2	TGF-beta receptor type-2 isoform A precursor	2.55204	down	chr3	+	30647993	30735633
TCONS_00006822	XLOC_002630	2.01187	up	LincRNAs identified by Cabili et al	480	chr3	+	44465794	44470957	downstream	NM_006991	ZNF197	zinc finger protein 197 isoform 1	2.07756	down	chr3	+	44666510	44686752
TCONS_00006841	XLOC_002647	2.27725	up	LincRNAs identified by Cabili et al	207	chr3	+	50300425	50304841	downstream	NM_004636	SEMA3B	semaphorin-3B isoform 1 precursor	6.85739	down	chr3	+	50305039	50314572
TCONS_00006841	XLOC_002647	2.27725	up	LincRNAs identified by Cabili et al	207	chr3	+	50300425	50304841	upstream	NM_005777	RBM6	RNA-binding protein 6 isoform 1	2.30122	down	chr3	+	49977476	50114685
TCONS_00006841	XLOC_002647	2.27725	up	LincRNAs identified by Cabili et al	207	chr3	+	50300425	50304841	upstream	NM_006841	SLC38A3	sodium-coupled neutral amino acid transporter 3	2.30949	up	chr3	+	50242691	50258406
TCONS_00006841	XLOC_002647	2.27725	up	LincRNAs identified by Cabili et al	207	chr3	+	50300425	50304841	upstream	NM_144499	GNAT1	guanine nucleotide-binding protein G(t) subunit alpha-1	2.87931	down	chr3	+	50229042	50235129
TCONS_00006852	XLOC_002653	3.19081	up	LincRNAs identified by Cabili et al	383	chr3	+	52279001	52279536	downstream	ENST00000356770	PBRM1	polybromo 1 [Source:HGNC Symbol;Acc:30064]	2.59735	down	chr3	-	52579367	52713730
TCONS_00006852	XLOC_002653	3.19081	up	LincRNAs identified by Cabili et al	383	chr3	+	52279001	52279536	upstream	NM_000666	ACY1	aminoacylase-1 isoform a	5.45505	down	chr3	+	52017299	52023218
TCONS_00007014	XLOC_002888	2.37993	down	LincRNAs identified by Cabili et al	449	chr3	+	155572512	155580750	upstream	ENST00000482061	C3orf33	chromosome 3 open reading frame 33 [Source:HGNC Symbol;Acc:26434]	2.06031	down	chr3	-	155480400	155524055
TCONS_00007190	XLOC_003162	2.07445	up	LincRNAs identified by Cabili et al	585	chr3	-	72712457	72713404	upstream	NM_001080393	GXYLT2	glucoside xylosyltransferase 2 precursor	2.50976	up	chr3	+	72937384	73024522
TCONS_00007244	XLOC_003225	2.41037	up	LincRNAs identified by Cabili et al	301	chr3	-	120084846	120085322	downstream	NM_001099678	LRRC58	leucine-rich repeat-containing protein 58	2.05571	down	chr3	-	120043575	120068186
TCONS_00008003	XLOC_003469	2.00419	up	LincRNAs identified by Cabili et al	345	chr4	+	16321721	16357365	downstream	NM_001290	LDB2	LIM domain-binding protein 2 isoform a	2.51291	up	chr4	-	16503164	16900424
TCONS_00008003	XLOC_003469	2.00419	up	LincRNAs identified by Cabili et al	345	chr4	+	16321721	16357365	upstream	ENST00000540805	PROM1	prominin 1 [Source:HGNC Symbol;Acc:9454]	2.87042	up	chr4	-	15969848	16077741
TCONS_00008003	XLOC_003469	2.00419	up	LincRNAs identified by Cabili et al	345	chr4	+	16321721	16357365	upstream	NM_001145848	PROM1	prominin-1 isoform 2 precursor	23.0307	down	chr4	-	15969848	16085623
TCONS_00008049	XLOC_003514	2.01195	up	LincRNAs identified by Cabili et al	2165	chr4	+	38749926	38754586	downstream	NM_001007075	KLHL5	kelch-like protein 5 isoform 3	2.63971	down	chr4	+	39046450	39127853
TCONS_00008049	XLOC_003514	2.01195	up	LincRNAs identified by Cabili et al	2165	chr4	+	38749926	38754586	downstream	NM_006068	TLR6	toll-like receptor 6 precursor	2.58531	down	chr4	-	38825328	38858438
TCONS_00008049	XLOC_003514	2.01195	up	LincRNAs identified by Cabili et al	2165	chr4	+	38749926	38754586	downstream	NM_138389	FAM114A1	protein NOXP20	3.66203	down	chr4	+	38869353	38947365
TCONS_00008049	XLOC_003514	2.01195	up	LincRNAs identified by Cabili et al	2165	chr4	+	38749926	38754586	upstream	NM_016531	KLF3	Krueppel-like factor 3	2.14527	down	chr4	+	38665789	38703129
TCONS_00008207	XLOC_003662	2.06926	down	LincRNAs identified by Cabili et al	239	chr4	+	119532090	119539356	downstream	NM_001128934	SYNPO2	synaptopodin-2 isoform c	8.02085	up	chr4	+	119809995	119959669
TCONS_00008291	XLOC_003741	2.16595	up	LincRNAs identified by Cabili et al	221	chr4	+	153602154	153602597	upstream	NM_152680	TMEM154	transmembrane protein 154 precursor	4.17913	down	chr4	-	153547265	153601317
TCONS_00008415	XLOC_003867	3.93043	down	LincRNAs identified by Cabili et al	275	chr4	-	6305742	6309206	downstream	NM_001099433	JAKMIP1	janus kinase and microtubule-interacting protein 1 isoform 1	2.67545	down	chr4	-	6027925	6202318
TCONS_00008530	XLOC_004017	4.42906	up	LincRNAs identified by Cabili et al	890	chr4	-	90507066	90623525	upstream	NM_001146055	SNCA	alpha-synuclein isoform NACP140	2.14809	down	chr4	-	90645249	90759447
TCONS_00008752	XLOC_003453	2.35611	up	LincRNAs identified by Cabili et al	574	chr4	+	10743561	10751216	upstream	NM_052964	CLNK	cytokine-dependent hematopoietic cell linker	2.02245	down	chr4	-	10491837	10686386
TCONS_00008753	XLOC_003455	3.25835	down	LincRNAs identified by Cabili et al	217	chr4	+	11315512	11330339	downstream	NM_005114	HS3ST1	heparan sulfate glucosamine 3-O-sulfotransferase 1 precursor	2.09422	down	chr4	-	11399987	11430537
TCONS_00008777	XLOC_003514	2.03241	up	LincRNAs identified by Cabili et al	281	chr4	+	38750287	38752371	downstream	NM_001007075	KLHL5	kelch-like protein 5 isoform 3	2.63971	down	chr4	+	39046450	39127853
TCONS_00008777	XLOC_003514	2.03241	up	LincRNAs identified by Cabili et al	281	chr4	+	38750287	38752371	downstream	NM_006068	TLR6	toll-like receptor 6 precursor	2.58531	down	chr4	-	38825328	38858438
TCONS_00008777	XLOC_003514	2.03241	up	LincRNAs identified by Cabili et al	281	chr4	+	38750287	38752371	downstream	NM_138389	FAM114A1	protein NOXP20	3.66203	down	chr4	+	38869353	38947365
[truncated: 336 more rows]

## Sheet: M(IL-4)_vs_M(IFN-γ+LPS)
# Condition pairs: M(IL-4)_vs_M(IFN-γ+LPS) # Fold Change cut-off: 2.0 This table contains the differentially expressed lincRNA and associated coding gene pairs (distance < 300 kb). # Column A: seqname, the sequence identifier. # Column B: GeneSymbol, the symbol of the LncRNA. # Column C: Fold change - LncRNAs, the absolute value of the ratio of normalized intensities between two samples. # Column…
[truncated: 2,253 more rows]
