# Supplementary material for: Identification of Differentially Expressed Long Non-coding RNAs in Polarized Macrophages
Source: Sci Rep. 2016 Jan 22;6:19705. doi: 10.1038/srep19705 (PMC4726337; doi:10.1038/srep19705)
Supplement: Supplementary Table S4 [file srep19705-s4.xls]

## Sheet: M(IFN-γ+LPS)_vs_M(-)
# Condition pairs: M(IFN-γ+LPS)_vs_M(-) # Fold Change cut-off: 2.0 This table contains the differentially expressed enhancer-like LncRNAs and their nearby coding genes (distance < 300 kb). # Column A: seqname, the sequence identifier. # Column B: GeneSymbol, the symbol of the LncRNA. # Column C: Fold change - LncRNAs, the absolute value of the ratio of normalized intensities between two samples. …
seqname	GeneSymbol	Fold change - LncRNAs	Regulation - LncRNAs	source	RNAlength	Chrom	Strand	txStart	txEnd	GenomeRelationship	NearbyGene	NearbyGeneSymbol	NearbyProteinName	Fold change - mRNAs	Regulation - mRNAs	NearbyGeneChrom	NearbyGeneStrand	NearbyGenetxStart	NearbyGenetxEnd
ENST00000268714	CDRT15P1	2.60175	down	GENCODE	645	chr17	+	13927801	13928981	downstream	NM_006041	HS3ST3B1	heparan sulfate glucosamine 3-O-sulfotransferase 3B1	10.8651	up	chr17	+	14204505	14249492
ENST00000326734	FAM87B	2.05755	up	GENCODE	1944	chr1	+	752750	755214	downstream	NM_001142467	HES4	transcription factor HES-4 isoform 1	2.19436	down	chr1	-	934343	935552
ENST00000326734	FAM87B	2.05755	up	GENCODE	1944	chr1	+	752750	755214	downstream	NM_001160184	PLEKHN1	pleckstrin homology domain-containing family N member 1 isoform b	2.73789	down	chr1	+	901876	910484
ENST00000326734	FAM87B	2.05755	up	GENCODE	1944	chr1	+	752750	755214	downstream	NM_005101	ISG15	ubiquitin-like protein ISG15 precursor	14.31	up	chr1	+	948846	949919
ENST00000326734	FAM87B	2.05755	up	GENCODE	1944	chr1	+	752750	755214	downstream	NM_017891	C1orf159	uncharacterized protein C1orf159 precursor	2.8355	up	chr1	-	1017197	1051736
ENST00000326734	FAM87B	2.05755	up	GENCODE	1944	chr1	+	752750	755214	downstream	NM_021170	HES4	transcription factor HES-4 isoform 2	2.40959	up	chr1	-	934341	935552
ENST00000326734	FAM87B	2.05755	up	GENCODE	1944	chr1	+	752750	755214	downstream	NM_152486	SAMD11	sterile alpha motif domain-containing protein 11	4.91916	up	chr1	+	861120	879961
ENST00000332587	LINC00158	167.837	up	GENCODE	1476	chr21	-	26758132	26804013	upstream	NM_001003696	ATP5J	ATP synthase-coupling factor 6, mitochondrial isoform a precursor	2.63801	down	chr21	-	27096790	27107965
ENST00000332587	LINC00158	167.837	up	GENCODE	1476	chr21	-	26758132	26804013	upstream	NM_080794	MRPL39	39S ribosomal protein L39, mitochondrial isoform b	2.52248	down	chr21	-	26957967	26979801
ENST00000366140	AC017076.5	23.4774	up	GENCODE	799	chr2	-	6968644	6973662	upstream	NM_080657	RSAD2	radical S-adenosyl methionine domain-containing protein 2	217.928	up	chr2	+	7017795	7038363
ENST00000366140	AC017076.5	23.4774	up	GENCODE	799	chr2	-	6968644	6973662	upstream	NM_207315	CMPK2	UMP-CMP kinase 2, mitochondrial isoform 1 precursor	35.4834	up	chr2	-	6988439	7005950
ENST00000366188	RP11-370F5.4	2.36308	up	GENCODE	410	chr9	+	95909321	95910838	downstream	NM_198841	FAM120AOS	putative FAM120A opposite strand protein	2.07236	down	chr9	-	96208781	96215874
ENST00000366188	RP11-370F5.4	2.36308	up	GENCODE	410	chr9	+	95909321	95910838	upstream	ENST00000375446	NINJ1	ninjurin 1 [Source:HGNC Symbol;Acc:7824]	4.02596	up	chr9	-	95883770	95896570
ENST00000380931	AF064858.6	2.03039	up	GENCODE	3823	chr21	-	40249214	40310353	downstream	NM_004449	ERG	transcriptional regulator ERG isoform 2	2.57517	down	chr21	-	39751949	40033704
ENST00000380931	AF064858.6	2.03039	up	GENCODE	3823	chr21	-	40249214	40310353	upstream	NM_033656	BRWD1	bromodomain and WD repeat-containing protein 1 isoform B	2.37077	up	chr21	-	40557403	40685712
ENST00000382045	LINC00487	2.53047	up	GENCODE	2131	chr2	-	6869299	6910442	upstream	NM_080657	RSAD2	radical S-adenosyl methionine domain-containing protein 2	217.928	up	chr2	+	7017795	7038363
ENST00000382045	LINC00487	2.53047	up	GENCODE	2131	chr2	-	6869299	6910442	upstream	NM_207315	CMPK2	UMP-CMP kinase 2, mitochondrial isoform 1 precursor	35.4834	up	chr2	-	6988439	7005950
ENST00000391359	RP1-122K4.3	3.87039	up	GENCODE	544	chrX	-	13998184	14006939	downstream	NM_005278	GPM6B	neuronal membrane glycoprotein M6-b isoform 3	5.06802	up	chrX	-	13792092	13835314
ENST00000400817	AC103965.1	7.42867	up	GENCODE	2850	chr15	-	84868062	84898877	upstream	NM_021077	NMB	neuromedin-B isoform 1 preproprotein	2.06626	down	chr15	-	85198359	85201802
ENST00000411844	KIAA0664L3	2.60131	up	GENCODE	582	chr16	+	31715600	31717339	downstream	NM_001130913	ZNF720	putative protein ZNF720	2.61214	up	chr16	+	31724549	31772886
ENST00000411844	KIAA0664L3	2.60131	up	GENCODE	582	chr16	+	31715600	31717339	downstream	NM_003414	ZNF267	zinc finger protein 267 isoform 1	2.58397	up	chr16	+	31885078	31928629
ENST00000411844	KIAA0664L3	2.60131	up	GENCODE	582	chr16	+	31715600	31717339	upstream	NM_001042454	TGFB1I1	transforming growth factor beta-1-induced transcript 1 protein isoform 1	2.54342	up	chr16	+	31483475	31489281
ENST00000412221	RP11-15I11.3	3.75464	up	GENCODE	337	chr1	-	212398621	212399880	upstream	NM_006243	PPP2R5A	serine/threonine-protein phosphatase 2A 56 kDa regulatory subunit alpha isoform isoform 1	2.35406	down	chr1	+	212458878	212535205
ENST00000412241	RP4-568F9.6	2.31363	up	GENCODE	455	chr20	-	18304298	18339903	upstream	NM_001172745	SEC23B	protein transport protein Sec23B isoform 1	2.83535	up	chr20	+	18488606	18542059
ENST00000412294	AC096559.1	2.28271	up	GENCODE	2183	chr2	+	12147253	12718474	downstream	NM_021643	TRIB2	tribbles homolog 2	3.08381	up	chr2	+	12856997	12882858
ENST00000412413	AC004009.3	3.09791	down	GENCODE	567	chr7	+	27401461	27449557	upstream	NM_005522	HOXA1	homeobox protein Hox-A1 isoform a	2.5057	down	chr7	-	27132613	27135625
ENST00000412413	AC004009.3	3.09791	down	GENCODE	567	chr7	+	27401461	27449557	upstream	NM_006735	HOXA2	homeobox protein Hox-A2	3.72693	down	chr7	-	27139972	27142394
ENST00000412413	AC004009.3	3.09791	down	GENCODE	567	chr7	+	27401461	27449557	upstream	NM_006896	HOXA7	homeobox protein Hox-A7	2.93544	down	chr7	-	27193337	27196296
ENST00000412413	AC004009.3	3.09791	down	GENCODE	567	chr7	+	27401461	27449557	upstream	NM_152739	HOXA9	homeobox protein Hox-A9	2.28176	up	chr7	-	27202056	27205149
ENST00000412427	RP11-380J14.1	2.79284	up	GENCODE	4676	chr1	+	17516277	17524112	downstream	NM_207421	PADI6	protein-arginine deiminase type-6	5.68494	up	chr1	+	17698740	17728195
ENST00000412427	RP11-380J14.1	2.79284	up	GENCODE	4676	chr1	+	17516277	17524112	upstream	NM_007365	PADI2	protein-arginine deiminase type-2	2.65397	up	chr1	-	17393255	17445948
ENST00000412563	AC007091.1	3.68723	down	GENCODE	566	chr7	+	19393156	19618229	upstream	ENST00000242261	TWIST1	twist homolog 1 (Drosophila) [Source:HGNC Symbol;Acc:12428]	2.09012	down	chr7	-	19155090	19157295
ENST00000412563	AC007091.1	3.68723	down	GENCODE	566	chr7	+	19393156	19618229	upstream	ENST00000275461	FERD3L	Fer3-like (Drosophila) [Source:HGNC Symbol;Acc:16660]	3.08882	up	chr7	-	19184404	19185044
ENST00000412606	AC096559.1	2.2869	up	GENCODE	578	chr2	+	12454442	12701391	downstream	NM_021643	TRIB2	tribbles homolog 2	3.08381	up	chr2	+	12856997	12882858
ENST00000413231	RP11-389O22.1	8.05989	up	GENCODE	377	chr1	+	113550875	113589677	downstream	NM_014813	LRIG2	leucine-rich repeats and immunoglobulin-like domains protein 2 precursor	2.23109	up	chr1	+	113615830	113667342
ENST00000413231	RP11-389O22.1	8.05989	up	GENCODE	377	chr1	+	113550875	113589677	upstream	NM_182759	FAM19A3	protein FAM19A3 isoform 1 precursor	2.15856	down	chr1	+	113263188	113269856
ENST00000413328	RP11-298A8.2	4.26802	down	GENCODE	217	chrX	+	140013902	140079613	downstream	NM_012317	LDOC1	protein LDOC1	2.12633	down	chrX	-	140269930	140271310
ENST00000413328	RP11-298A8.2	4.26802	down	GENCODE	217	chrX	+	140013902	140079613	downstream	NM_032461	SPANXB1	sperm protein associated with the nucleus on the X chromosome B/F	8.35006	up	chrX	+	140084755	140085871
ENST00000413541	RP11-86H7.6	2.82531	up	GENCODE	2171	chr1	-	95051111	95057853	downstream	NM_001993	F3	tissue factor isoform 1 precursor	5.0512	up	chr1	-	94994731	95007413
ENST00000413541	RP11-86H7.6	2.82531	up	GENCODE	2171	chr1	-	95051111	95057853	downstream	NM_002858	ABCD3	ATP-binding cassette sub-family D member 3 isoform a	2.29754	down	chr1	+	94883932	94984219
ENST00000413560	PROX1-AS1	3.76079	up	GENCODE	496	chr1	-	214014070	214139601	upstream	NM_002763	PROX1	prospero homeobox protein 1	2.04908	up	chr1	+	214161843	214214847
ENST00000413975	RP11-475O6.1	3.95907	up	GENCODE	382	chr1	-	84297303	84326653	upstream	NM_182948	PRKACB	cAMP-dependent protein kinase catalytic subunit beta isoform 1	4.34269	down	chr1	+	84609951	84704181
ENST00000414039	RP11-148B18.4	2.10273	down	GENCODE	592	chr1	-	94784034	94790125	downstream	NM_004815	ARHGAP29	rho GTPase-activating protein 29	2.606	down	chr1	-	94634462	94703307
ENST00000414039	RP11-148B18.4	2.10273	down	GENCODE	592	chr1	-	94784034	94790125	upstream	NM_001993	F3	tissue factor isoform 1 precursor	5.0512	up	chr1	-	94994731	95007413
ENST00000414039	RP11-148B18.4	2.10273	down	GENCODE	592	chr1	-	94784034	94790125	upstream	NM_002858	ABCD3	ATP-binding cassette sub-family D member 3 isoform a	2.29754	down	chr1	+	94883932	94984219
ENST00000414071	RP11-143G3.1	2.48728	up	GENCODE	378	chrX	-	144314448	144315139	upstream	NM_001009614	SPANXN1	sperm protein associated with the nucleus on the X chromosome N1	11.9415	up	chrX	+	144329106	144337728
ENST00000414210	RP11-242F24.1	5.49684	down	GENCODE	507	chr1	+	6784696	6790072	upstream	ENST00000377828	ESPN	espin [Source:HGNC Symbol;Acc:13281]	2.27472	down	chr1	+	6484847	6521004
ENST00000414210	RP11-242F24.1	5.49684	down	GENCODE	507	chr1	+	6784696	6790072	upstream	NM_003790	TNFRSF25	tumor necrosis factor receptor superfamily member 25 isoform 2 precursor	2.53326	down	chr1	-	6521213	6526255
ENST00000414210	RP11-242F24.1	5.49684	down	GENCODE	507	chr1	+	6784696	6790072	upstream	NM_148965	TNFRSF25	tumor necrosis factor receptor superfamily member 25 isoform 1 precursor	2.30201	down	chr1	-	6521213	6526255
ENST00000414340	RP11-108M9.1	4.97436	up	GENCODE	608	chr1	-	17177697	17179294	downstream	NM_017940	NBPF1	neuroblastoma breakpoint family member 1	2.085	down	chr1	-	16890411	16939982
ENST00000414340	RP11-108M9.1	4.97436	up	GENCODE	608	chr1	-	17177697	17179294	upstream	NM_007365	PADI2	protein-arginine deiminase type-2	2.65397	up	chr1	-	17393255	17445948
ENST00000414407	LINC00398	2.15998	up	GENCODE	906	chr13	+	31377342	31384782	downstream	NM_152325	TEX26	testis-expressed sequence 26 protein	2.45174	down	chr13	+	31506833	31549153
ENST00000414647	AC068538.4	2.20364	down	GENCODE	517	chr2	+	101223489	101225813	upstream	NM_004854	CHST10	carbohydrate sulfotransferase 10 precursor	2.04392	up	chr2	-	101008321	101034130
ENST00000414677	RP5-828H9.3	2.63243	up	GENCODE	442	chr20	-	5412637	5413249	downstream	NM_003818	CDS2	phosphatidate cytidylyltransferase 2	2.02296	up	chr20	+	5107406	5178533
ENST00000414795	AC017076.5	6.31502	up	GENCODE	506	chr2	-	6969010	6980595	upstream	NM_080657	RSAD2	radical S-adenosyl methionine domain-containing protein 2	217.928	up	chr2	+	7017795	7038363
ENST00000414795	AC017076.5	6.31502	up	GENCODE	506	chr2	-	6969010	6980595	upstream	NM_207315	CMPK2	UMP-CMP kinase 2, mitochondrial isoform 1 precursor	35.4834	up	chr2	-	6988439	7005950
ENST00000414875	RP1-153P14.5	2.48038	up	GENCODE	998	chr6	+	37512920	37518636	downstream	NM_021943	ZFAND3	AN1-type zinc finger protein 3	2.1409	up	chr6	+	37787306	38122399
ENST00000414875	RP1-153P14.5	2.48038	up	GENCODE	998	chr6	+	37512920	37518636	upstream	ENST00000373491	TBC1D22B	TBC1 domain family, member 22B [Source:HGNC Symbol;Acc:21602]	3.11792	up	chr6	+	37225547	37300746
ENST00000414875	RP1-153P14.5	2.48038	up	GENCODE	998	chr6	+	37512920	37518636	upstream	NM_015050	FTSJD2	cap-specific mRNA (nucleoside-2'-O-)-methyltransferase 1	3.16999	up	chr6	+	37400906	37449284
ENST00000415195	XXbac-BPG249D20.9	2.08357	down	GENCODE	851	chr6	+	30484042	30486994	downstream	NM_001025091	ABCF1	ATP-binding cassette sub-family F member 1 isoform a	6.1913	up	chr6	+	30539169	30559309
ENST00000415195	XXbac-BPG249D20.9	2.08357	down	GENCODE	851	chr6	+	30484042	30486994	downstream	NM_003897	IER3	radiation-inducible immediate-early gene IEX-1	3.29813	up	chr6	-	30710975	30712327
ENST00000415195	XXbac-BPG249D20.9	2.08357	down	GENCODE	851	chr6	+	30484042	30486994	downstream	NM_005275	GNL1	guanine nucleotide-binding protein-like 1	2.63722	up	chr6	-	30509154	30525371
ENST00000415195	XXbac-BPG249D20.9	2.08357	down	GENCODE	851	chr6	+	30484042	30486994	downstream	NM_014641	MDC1	mediator of DNA damage checkpoint protein 1	5.9524	up	chr6	-	30667583	30685458
ENST00000415195	XXbac-BPG249D20.9	2.08357	down	GENCODE	851	chr6	+	30484042	30486994	downstream	NM_024909	ATAT1	alpha-tubulin N-acetyltransferase isoform 2	2.03359	up	chr6	+	30594612	30612448
ENST00000415195	XXbac-BPG249D20.9	2.08357	down	GENCODE	851	chr6	+	30484042	30486994	upstream	NM_172016	TRIM39	tripartite motif-containing protein 39 isoform 2	2.43694	up	chr6	+	30295007	30311506
ENST00000415342	AC092431.3	5.42507	up	GENCODE	420	chr2	-	69927323	69940979	upstream	NM_002357	MXD1	max dimerization protein 1 isoform 1	7.23156	up	chr2	+	70142172	70170076
ENST00000415502	AC073130.1	2.71646	up	GENCODE	650	chr7	-	115923894	115926249	downstream	NM_001018058	TFEC	transcription factor EC isoform b	2.36255	up	chr7	-	115575201	115670867
ENST00000415502	AC073130.1	2.71646	up	GENCODE	650	chr7	-	115923894	115926249	downstream	NM_012252	TFEC	transcription factor EC isoform a	4.61861	up	chr7	-	115575201	115670867
ENST00000415502	AC073130.1	2.71646	up	GENCODE	650	chr7	-	115923894	115926249	upstream	NM_001172895	CAV1	caveolin-1 isoform beta	10.9552	up	chr7	+	116165062	116201239
ENST00000415509	RP11-338O1.2	6.66278	up	GENCODE	416	chr10	-	125185228	125187156	downstream	ENST00000339992	HMX2	H6 family homeobox 2 [Source:HGNC Symbol;Acc:5018]	10.8222	up	chr10	+	124907637	124910188
ENST00000415657	AC097517.2	3.66777	down	GENCODE	616	chr2	-	6789236	6790576	upstream	NM_080657	RSAD2	radical S-adenosyl methionine domain-containing protein 2	217.928	up	chr2	+	7017795	7038363
ENST00000415657	AC097517.2	3.66777	down	GENCODE	616	chr2	-	6789236	6790576	upstream	NM_207315	CMPK2	UMP-CMP kinase 2, mitochondrial isoform 1 precursor	35.4834	up	chr2	-	6988439	7005950
ENST00000416265	RP11-242G20.1	3.36845	up	GENCODE	3043	chr10	+	71426991	71477999	downstream	NM_080801	COL13A1	collagen alpha-1(XIII) chain isoform 5	2.67425	down	chr10	+	71561643	71718904
ENST00000416265	RP11-242G20.1	3.36845	up	GENCODE	3043	chr10	+	71426991	71477999	upstream	NM_001057	TACR2	substance-K receptor	2.83592	down	chr10	-	71163957	71176674
ENST00000416265	RP11-242G20.1	3.36845	up	GENCODE	3043	chr10	+	71426991	71477999	upstream	NM_012339	TSPAN15	tetraspanin-15	2.04751	down	chr10	+	71211225	71267423
ENST00000416265	RP11-242G20.1	3.36845	up	GENCODE	3043	chr10	+	71426991	71477999	upstream	NM_020999	NEUROG3	neurogenin-3	2.72964	up	chr10	-	71331790	71333210
ENST00000416265	RP11-242G20.1	3.36845	up	GENCODE	3043	chr10	+	71426991	71477999	upstream	NM_033497	HK1	hexokinase-1 isoform HKI-ta/tb	5.91233	up	chr10	+	71029755	71161637
ENST00000416468	BX322559.3	2.13119	up	GENCODE	188	chr21	-	46798250	46799550	downstream	ENST00000539173	ADARB1	adenosine deaminase, RNA-specific, B1 [Source:HGNC Symbol;Acc:226]	2.43349	down	chr21	+	46494492	46646478
ENST00000416468	BX322559.3	2.13119	up	GENCODE	188	chr21	-	46798250	46799550	downstream	NM_015834	ADARB1	double-stranded RNA-specific editase 1 isoform 3	2.24871	down	chr21	+	46494492	46646478
ENST00000416468	BX322559.3	2.13119	up	GENCODE	188	chr21	-	46798250	46799550	upstream	NM_030582	COL18A1	collagen alpha-1(XVIII) chain isoform 1 precursor	2.44483	down	chr21	+	46875423	46933634
ENST00000416468	BX322559.3	2.13119	up	GENCODE	188	chr21	-	46798250	46799550	upstream	NM_194255	SLC19A1	folate transporter 1 isoform 1	2.66699	down	chr21	-	46934628	46962385
ENST00000416509	AC107079.1	2.89279	down	GENCODE	669	chr2	-	238031552	238032740	upstream	NM_057165	COL6A3	collagen alpha-3(VI) chain isoform 3 precursor	2.17314	up	chr2	-	238280259	238322850
ENST00000416578	RP5-1198E17.1	2.17007	up	GENCODE	853	chr1	+	173831289	173833079	downstream	NM_172071	RC3H1	roquin	2.9067	up	chr1	-	173900351	173962210
ENST00000416578	RP5-1198E17.1	2.17007	up	GENCODE	853	chr1	+	173831289	173833079	upstream	NM_001195190	LOC730159	uncharacterized protein LOC730159 precursor	3.35568	up	chr1	+	173604660	173606272
ENST00000416595	RP3-425P12.1	2.49862	up	GENCODE	430	chr6	-	25053854	25057301	downstream	NM_015895	GMNN	geminin	2.59977	up	chr6	+	24775158	24786325
ENST00000416595	RP3-425P12.1	2.49862	up	GENCODE	430	chr6	-	25053854	25057301	upstream	ENST00000329474	LRRC16A	leucine rich repeat containing 16A [Source:HGNC Symbol;Acc:21581]	5.54983	up	chr6	+	25279655	25620758
ENST00000416696	RP5-888M10.2	2.44512	down	GENCODE	438	chr1	+	12587765	12588462	downstream	NM_004753	DHRS3	short-chain dehydrogenase/reductase 3	7.37132	down	chr1	-	12627938	12677820
ENST00000416696	RP5-888M10.2	2.44512	down	GENCODE	438	chr1	+	12587765	12588462	upstream	NM_018156	VPS13D	vacuolar protein sorting-associated protein 13D isoform 2	2.45447	down	chr1	+	12290112	12572098
ENST00000416842	AP001042.1	2.12963	up	GENCODE	487	chr21	+	40218170	40220568	upstream	NM_004449	ERG	transcriptional regulator ERG isoform 2	2.57517	down	chr21	-	39751949	40033704
ENST00000416845	AC093159.1	3.87514	down	GENCODE	424	chr2	+	62690261	62691205	downstream	NM_001142614	EHBP1	EH domain-binding protein 1 isoform 2	2.15825	down	chr2	+	62934031	63273621
ENST00000416908	RP11-449J1.1	3.94665	down	GENCODE	423	chr1	+	224954601	224961043	upstream	NM_152495	CNIH3	protein cornichon homolog 3	2.31323	down	chr1	+	224804178	224928249
ENST00000417054	RP11-447M12.2	4.72874	up	GENCODE	462	chr9	+	137828996	137835041	downstream	NM_014279	OLFM1	noelin isoform 1 precursor	2.58827	down	chr9	+	137967088	138013030
ENST00000417084	RP11-6J21.2	2.6554	up	GENCODE	917	chr1	+	207422411	207482466	downstream	NM_000573	CR1	complement receptor type 1 isoform F precursor	2.63937	down	chr1	+	207669472	207815110
ENST00000417084	RP11-6J21.2	2.6554	up	GENCODE	917	chr1	+	207422411	207482466	downstream	NM_001114752	CD55	complement decay-accelerating factor isoform 2 precursor	2.08884	down	chr1	+	207494816	207534311
ENST00000417218	AL592494.5	4.98569	up	GENCODE	3662	chr1	+	121138613	121204983	upstream	NM_001004340	FCGR1B	high affinity immunoglobulin gamma Fc receptor IB isoform 2 precursor	15.8602	up	chr1	-	120926127	120935944
ENST00000417218	AL592494.5	4.98569	up	GENCODE	3662	chr1	+	121138613	121204983	upstream	NM_001017986	FCGR1B	high affinity immunoglobulin gamma Fc receptor IB isoform 1 precursor	8.3142	up	chr1	-	120926127	120935944
ENST00000417542	RP11-461K13.1	3.88309	up	GENCODE	458	chr10	+	16320699	16337857	downstream	NM_152724	RSU1	ras suppressor protein 1 isoform 2	3.87184	up	chr10	-	16632616	16859453
ENST00000417651	RP3-437I16.1	2.06137	up	GENCODE	2148	chr1	-	29656131	29676626	downstream	NM_001024732	MECR	trans-2-enoyl-CoA reductase, mitochondrial isoform b	4.08169	down	chr1	-	29519384	29557454
ENST00000417651	RP3-437I16.1	2.06137	up	GENCODE	2148	chr1	-	29656131	29676626	downstream	NM_004437	EPB41	protein 4.1 isoform 6	3.9172	up	chr1	+	29213602	29446558
ENST00000417651	RP3-437I16.1	2.06137	up	GENCODE	2148	chr1	-	29656131	29676626	downstream	NM_016011	MECR	trans-2-enoyl-CoA reductase, mitochondrial isoform a	3.52554	down	chr1	-	29519384	29557454
ENST00000417651	RP3-437I16.1	2.06137	up	GENCODE	2148	chr1	-	29656131	29676626	downstream	NM_203343	EPB41	protein 4.1 isoform 2	2.52836	up	chr1	+	29213602	29446558
ENST00000417932	RP11-10J5.1	41.811	up	GENCODE	573	chr6	-	138264215	138266939	downstream	NM_006290	TNFAIP3	tumor necrosis factor alpha-induced protein 3	5.18965	up	chr6	+	138188324	138204451
ENST00000417932	RP11-10J5.1	41.811	up	GENCODE	573	chr6	-	138264215	138266939	upstream	NM_021635	PBOV1	prostate and breast cancer overexpressed gene 1 protein	5.01944	up	chr6	-	138537126	138539627
ENST00000417942	XIST	2.54295	down	GENCODE	724	chrX	-	73040490	73046136	downstream	NM_001039840	CHIC1	cysteine-rich hydrophobic domain 1 protein	7.46112	up	chrX	+	72782983	72906937
ENST00000418134	RP1-60O19.1	2.15032	down	GENCODE	650	chr6	-	107172489	107187962	upstream	NM_001142468	C6orf203	uncharacterized protein C6orf203 isoform a	2.12594	down	chr6	+	107349406	107372547
ENST00000418215	AC000123.4	2.6489	up	GENCODE	516	chr7	+	126990181	126991577	downstream	NM_001662	ARF5	ADP-ribosylation factor 5	2.5251	down	chr7	+	127228405	127231759
ENST00000418215	AC000123.4	2.6489	up	GENCODE	516	chr7	+	126990181	126991577	downstream	NM_024523	GCC1	GRIP and coiled-coil domain-containing protein 1	2.98595	up	chr7	-	127220681	127225654
ENST00000418215	AC000123.4	2.6489	up	GENCODE	516	chr7	+	126990181	126991577	upstream	ENST00000444921	GRM8	glutamate receptor, metabotropic 8 [Source:HGNC Symbol;Acc:4600]	3.68054	up	chr7	-	126078651	126883569
ENST00000418215	AC000123.4	2.6489	up	GENCODE	516	chr7	+	126990181	126991577	upstream	NM_001127323	GRM8	metabotropic glutamate receptor 8 isoform b precursor	2.81202	up	chr7	-	126078651	126892428
ENST00000418237	RP11-78J21.4	2.06139	up	GENCODE	673	chr13	+	53063127	53073279	upstream	NM_199263	THSD1	thrombospondin type-1 domain-containing protein 1 isoform 2 precursor	4.48993	up	chr13	-	52951302	52980629
ENST00000418403	RP11-462G2.1	2.32229	up	GENCODE	397	chr6	+	71104589	71109120	downstream	NM_001105531	FAM135A	protein FAM135A isoform a	5.74315	up	chr6	+	71123106	71270877
ENST00000418403	RP11-462G2.1	2.32229	up	GENCODE	397	chr6	+	71104589	71109120	downstream	NM_020819	FAM135A	protein FAM135A isoform b	2.26749	up	chr6	+	71123106	71270877
ENST00000418403	RP11-462G2.1	2.32229	up	GENCODE	397	chr6	+	71104589	71109120	upstream	NM_001858	COL19A1	collagen alpha-1(XIX) chain precursor	2.13053	down	chr6	+	70576447	70922157
ENST00000418743	RP4-749H3.1	2.61692	up	GENCODE	785	chr1	-	20724597	20755232	downstream	ENST00000247992	PLA2G2C	phospholipase A2, group IIC [Source:HGNC Symbol;Acc:9032]	2.24476	up	chr1	-	20490483	20501687
ENST00000418743	RP4-749H3.1	2.61692	up	GENCODE	785	chr1	-	20724597	20755232	downstream	NM_012400	PLA2G2D	group IID secretory phospholipase A2 precursor	4.02601	up	chr1	-	20438433	20446008
ENST00000418743	RP4-749H3.1	2.61692	up	GENCODE	785	chr1	-	20724597	20755232	upstream	ENST00000321556	PINK1	PTEN induced putative kinase 1 [Source:HGNC Symbol;Acc:14581]	2.99767	down	chr1	+	20959947	20978004
ENST00000418743	RP4-749H3.1	2.61692	up	GENCODE	785	chr1	-	20724597	20755232	upstream	ENST00000375031	SH2D5	SH2 domain containing 5 [Source:HGNC Symbol;Acc:28819]	3.32117	down	chr1	-	21046224	21059133
ENST00000418743	RP4-749H3.1	2.61692	up	GENCODE	785	chr1	-	20724597	20755232	upstream	NM_001785	CDA	cytidine deaminase	6.06005	down	chr1	+	20915443	20945400
ENST00000418775	RP11-348F1.2	2.42785	up	GENCODE	586	chrX	+	51139362	51141382	downstream	NM_018159	NUDT11	diphosphoinositol polyphosphate phosphohydrolase 3-beta	5.27416	up	chrX	-	51232862	51239459
ENST00000418775	RP11-348F1.2	2.42785	up	GENCODE	586	chrX	+	51139362	51141382	upstream	ENST00000376006	NUDT10	nudix (nucleoside diphosphate linked moiety X)-type motif 10 [Source:HGNC Symbol;Acc:17621]	3.49944	up	chrX	+	51075082	51080377
ENST00000419028	AC141930.2	6.58498	up	GENCODE	555	chr2	-	1576325	1584083	upstream	NM_015025	MYT1L	myelin transcription factor 1-like protein	2.14933	down	chr2	-	1792884	2335045
ENST00000419069	LINC00317	2.69898	up	GENCODE	612	chr21	-	23095612	23109639	downstream	NM_004540	NCAM2	neural cell adhesion molecule 2 precursor	2.57582	up	chr21	+	22370632	22912517
ENST00000419428	RP11-356N1.2	3.57244	down	GENCODE	432	chr1	+	108614103	108617141	downstream	ENST00000415641	NBPF4	neuroblastoma breakpoint family, member 4 [Source:HGNC Symbol;Acc:26550]	2.64573	up	chr1	-	108765962	108786703
ENST00000419736	AC068491.1	3.5993	up	GENCODE	777	chr2	-	112186888	112252628	downstream	NM_006538	BCL2L11	bcl-2-like protein 11 isoform 6	2.534	up	chr2	+	111878490	111926022
ENST00000419736	AC068491.1	3.5993	up	GENCODE	777	chr2	-	112186888	112252628	downstream	NM_138621	BCL2L11	bcl-2-like protein 11 isoform 1	3.97651	up	chr2	+	111878490	111926022
ENST00000419881	LINC00310	3.31612	up	GENCODE	745	chr21	+	35560648	35561498	upstream	NM_006933	SLC5A3	sodium/myo-inositol cotransporter	2.27757	down	chr21	+	35445869	35478561
ENST00000419905	AC068610.3	3.07007	up	GENCODE	746	chr7	+	114719051	114765845	upstream	NM_001166345	MDFIC	myoD family inhibitor domain-containing protein isoform p32	2.08788	down	chr7	+	114562208	114659970
ENST00000420143	ANKRD20A19P	2.11211	up	GENCODE	641	chr13	-	24515107	24520363	downstream	ENST00000382258	TNFRSF19	tumor necrosis factor receptor superfamily, member 19 [Source:HGNC Symbol;Acc:11915]	2.15413	up	chr13	+	24153498	24243412
ENST00000420143	ANKRD20A19P	2.11211	up	GENCODE	641	chr13	-	24515107	24520363	downstream	ENST00000435039	C1QTNF9B-AS1	C1QTNF9B antisense RNA 1 (non-protein coding) [Source:HGNC Symbol;Acc:39839]	2.19338	up	chr13	+	24463591	24466242
ENST00000420143	ANKRD20A19P	2.11211	up	GENCODE	641	chr13	-	24515107	24520363	downstream	NM_001014442	C1QTNF9B-AS1	protein PCOTH isoform 1	2.30406	down	chr13	+	24463027	24466242
ENST00000420143	ANKRD20A19P	2.11211	up	GENCODE	641	chr13	-	24515107	24520363	downstream	NM_005932	MIPEP	mitochondrial intermediate peptidase	2.59333	down	chr13	-	24304327	24463587
ENST00000420160	U82670.4	2.13006	down	GENCODE	921	chrX	-	152435329	152439727	upstream	NM_001080485	ZNF275	zinc finger protein 275	2.12274	up	chrX	+	152599612	152618384
ENST00000420160	U82670.4	2.13006	down	GENCODE	921	chrX	-	152435329	152439727	upstream	NM_017518	HAUS7	HAUS augmin-like complex subunit 7	2.24231	down	chrX	-	152713122	152736603
ENST00000420701	AC113617.1	2.44553	up	GENCODE	597	chr4	+	118281780	118293754	upstream	NM_152402	TRAM1L1	translocating chain-associated membrane protein 1-like 1	3.87264	up	chr4	-	118004709	118006736
ENST00000420807	RP11-452J13.1	5.07969	up	GENCODE	779	chr1	+	193273874	193335083	upstream	NM_001042370	TROVE2	60 kDa SS-A/Ro ribonucleoprotein isoform 3	2.76514	up	chr1	+	193029003	193060906
ENST00000420807	RP11-452J13.1	5.07969	up	GENCODE	779	chr1	+	193273874	193335083	upstream	NM_001173525	TROVE2	60 kDa SS-A/Ro ribonucleoprotein isoform 4	2.81617	up	chr1	+	193029003	193060906
ENST00000420807	RP11-452J13.1	5.07969	up	GENCODE	779	chr1	+	193273874	193335083	upstream	NM_015984	UCHL5	ubiquitin carboxyl-terminal hydrolase isozyme L5 isoform 1	4.31726	up	chr1	-	192981495	193028523
ENST00000420852	AC015977.6	2.24938	down	GENCODE	567	chr2	-	26894121	26897332	downstream	ENST00000272371	OTOF	otoferlin [Source:HGNC Symbol;Acc:8515]	5.41292	up	chr2	-	26680070	26781566
ENST00000420852	AC015977.6	2.24938	down	GENCODE	567	chr2	-	26894121	26897332	downstream	NM_001029881	CIB4	calcium and integrin-binding family member 4	2.21539	up	chr2	-	26804072	26864211
ENST00000420852	AC015977.6	2.24938	down	GENCODE	567	chr2	-	26894121	26897332	upstream	NM_001042426	CENPA	histone H3-like centromeric protein A isoform b	2.05519	down	chr2	+	27008882	27017455
ENST00000420981	RP11-420G6.4	13.4108	up	GENCODE	1588	chr6	-	2854890	2876744	downstream	NM_030666	SERPINB1	leukocyte elastase inhibitor	4.72192	up	chr6	-	2833733	2842081
ENST00000420981	RP11-420G6.4	13.4108	up	GENCODE	1588	chr6	-	2854890	2876744	upstream	NM_001069	TUBB2A	tubulin beta-2A chain	3.05667	down	chr6	-	3153901	3157783
ENST00000420981	RP11-420G6.4	13.4108	up	GENCODE	1588	chr6	-	2854890	2876744	upstream	NM_004155	SERPINB9	serpin B9	13.3611	up	chr6	-	2887499	2903546
ENST00000421051	AP000289.6	2.45224	up	GENCODE	1361	chr21	-	34484004	34496009	upstream	ENST00000290219	IFNGR2	interferon gamma receptor 2 (interferon gamma transducer 1) [Source:HGNC Symbol;Acc:5440]	20.0274	up	chr21	+	34775201	34809828
ENST00000421051	AP000289.6	2.45224	up	GENCODE	1361	chr21	-	34484004	34496009	upstream	NM_000874	IFNAR2	interferon alpha/beta receptor 2 isoform b precursor	3.88439	up	chr21	+	34602230	34635062
ENST00000421297	RP5-1050E16.2	2.1911	up	GENCODE	916	chr9	+	92501141	92523200	upstream	NM_006705	GADD45G	growth arrest and DNA damage-inducible protein GADD45 gamma	5.28376	up	chr9	+	92219926	92221469
ENST00000421322	XIST	3.88653	up	GENCODE	446	chrX	-	73040487	73046641	downstream	NM_001039840	CHIC1	cysteine-rich hydrophobic domain 1 protein	7.46112	up	chrX	+	72782983	72906937
ENST00000421380	AC074389.5	2.51274	up	GENCODE	437	chr7	+	1660289	1661041	upstream	NM_001097620	TMEM184A	transmembrane protein 184A	3.13626	up	chr7	-	1581870	1596066
ENST00000421380	AC074389.5	2.51274	up	GENCODE	437	chr7	+	1660289	1661041	upstream	NM_002360	MAFK	transcription factor MafK	2.11613	down	chr7	+	1570367	1582679
ENST00000421469	RP11-242F24.1	4.86298	down	GENCODE	379	chr1	+	6787586	6790072	upstream	ENST00000377828	ESPN	espin [Source:HGNC Symbol;Acc:13281]	2.27472	down	chr1	+	6484847	6521004
ENST00000421469	RP11-242F24.1	4.86298	down	GENCODE	379	chr1	+	6787586	6790072	upstream	NM_003790	TNFRSF25	tumor necrosis factor receptor superfamily member 25 isoform 2 precursor	2.53326	down	chr1	-	6521213	6526255
ENST00000421469	RP11-242F24.1	4.86298	down	GENCODE	379	chr1	+	6787586	6790072	upstream	NM_148965	TNFRSF25	tumor necrosis factor receptor superfamily member 25 isoform 1 precursor	2.30201	down	chr1	-	6521213	6526255
ENST00000421965	AC006159.4	5.0427	down	GENCODE	692	chr7	-	116203647	116211288	downstream	NM_001172895	CAV1	caveolin-1 isoform beta	10.9552	up	chr7	+	116165062	116201239
ENST00000421965	AC006159.4	5.0427	down	GENCODE	692	chr7	-	116203647	116211288	upstream	NM_000245	MET	hepatocyte growth factor receptor isoform b precursor	5.54277	up	chr7	+	116312458	116438440
ENST00000421965	AC006159.4	5.0427	down	GENCODE	692	chr7	-	116203647	116211288	upstream	NM_001127500	MET	hepatocyte growth factor receptor isoform a precursor	8.78494	up	chr7	+	116312458	116438440
ENST00000422227	RP11-735G4.1	3.04097	down	GENCODE	821	chr6	-	125691356	125695470	downstream	ENST00000359704	RNF217	ring finger protein 217 [Source:HGNC Symbol;Acc:21487]	2.03922	up	chr6	+	125304513	125404661
ENST00000422227	RP11-735G4.1	3.04097	down	GENCODE	821	chr6	-	125691356	125695470	downstream	ENST00000398153	HDDC2	HD domain containing 2 [Source:HGNC Symbol;Acc:21078]	2.31538	up	chr6	-	125596495	125623282
ENST00000422227	RP11-735G4.1	3.04097	down	GENCODE	821	chr6	-	125691356	125695470	downstream	NM_001003396	TPD52L1	tumor protein D53 isoform 3	2.89448	down	chr6	+	125474878	125584644
ENST00000422227	RP11-735G4.1	3.04097	down	GENCODE	821	chr6	-	125691356	125695470	downstream	NM_001003397	TPD52L1	tumor protein D53 isoform 4	4.89115	up	chr6	+	125474878	125584644
ENST00000422227	RP11-735G4.1	3.04097	down	GENCODE	821	chr6	-	125691356	125695470	downstream	NM_003287	TPD52L1	tumor protein D53 isoform 1	2.59694	down	chr6	+	125474878	125584644
ENST00000422744	RP11-310E22.5	2.11994	down	GENCODE	421	chr10	-	96901681	96928182	upstream	NM_001034956	SORBS1	sorbin and SH3 domain-containing protein 1 isoform 5	4.91865	up	chr10	-	97071529	97200937
ENST00000422744	RP11-310E22.5	2.11994	down	GENCODE	421	chr10	-	96901681	96928182	upstream	NM_207321	C10orf129	acyl-coenzyme A synthetase ACSM6, mitochondrial precursor	2.11557	up	chr10	+	96953956	96988686
ENST00000422764	RP11-384P7.6	5.84959	up	GENCODE	399	chr9	-	33732972	33738414	downstream	NM_004925	AQP3	aquaporin-3	2.77116	down	chr9	-	33441151	33447631
ENST00000422764	RP11-384P7.6	5.84959	up	GENCODE	399	chr9	-	33732972	33738414	upstream	NM_002771	PRSS3	trypsin-3 isoform 2 preproprotein	2.72314	up	chr9	+	33795558	33799229
ENST00000423020	RP5-963E22.4	2.58827	down	GENCODE	542	chr20	-	61798148	61812255	downstream	NM_033081	DIDO1	death-inducer obliterator 1 isoform c	2.29667	down	chr20	-	61509089	61569304
ENST00000423020	RP5-963E22.4	2.58827	down	GENCODE	542	chr20	-	61798148	61812255	upstream	NM_022161	BIRC7	baculoviral IAP repeat-containing protein 7 isoform beta	3.72857	up	chr20	+	61867275	61871854
ENST00000423122	RP11-65J3.1	2.22533	down	GENCODE	545	chr9	+	132104121	132121817	upstream	NM_001012715	C9orf106	putative uncharacterized protein C9orf106	3.39113	up	chr9	+	132083294	132084882
ENST00000423122	RP11-65J3.1	2.22533	down	GENCODE	545	chr9	+	132104121	132121817	upstream	NM_203434	IER5L	immediate early response gene 5-like protein	6.67212	down	chr9	-	131937830	131940540
ENST00000423162	RP11-508N22.8	2.62715	up	GENCODE	790	chr10	+	38464595	38501285	upstream	NM_006974	ZNF33A	zinc finger protein 33A isoform b	2.24368	up	chr10	+	38299577	38348995
ENST00000423274	BRWD1-AS1	2.90452	down	GENCODE	691	chr21	+	40687632	40695144	downstream	NM_004627	WRB	tail-anchored protein insertion receptor WRB isoform 1	2.37324	down	chr21	+	40752212	40769815
ENST00000423274	BRWD1-AS1	2.90452	down	GENCODE	691	chr21	+	40687632	40695144	downstream	NM_004965	HMGN1	non-histone chromosomal protein HMG-14	3.54952	up	chr21	-	40714240	40721047
ENST00000423274	BRWD1-AS1	2.90452	down	GENCODE	691	chr21	+	40687632	40695144	upstream	NM_033656	BRWD1	bromodomain and WD repeat-containing protein 1 isoform B	2.37077	up	chr21	-	40557403	40685712
ENST00000423486	RP4-749H3.1	3.9064	up	GENCODE	354	chr1	-	20725208	20757727	downstream	ENST00000247992	PLA2G2C	phospholipase A2, group IIC [Source:HGNC Symbol;Acc:9032]	2.24476	up	chr1	-	20490483	20501687
ENST00000423486	RP4-749H3.1	3.9064	up	GENCODE	354	chr1	-	20725208	20757727	downstream	NM_012400	PLA2G2D	group IID secretory phospholipase A2 precursor	4.02601	up	chr1	-	20438433	20446008
ENST00000423486	RP4-749H3.1	3.9064	up	GENCODE	354	chr1	-	20725208	20757727	upstream	ENST00000321556	PINK1	PTEN induced putative kinase 1 [Source:HGNC Symbol;Acc:14581]	2.99767	down	chr1	+	20959947	20978004
ENST00000423486	RP4-749H3.1	3.9064	up	GENCODE	354	chr1	-	20725208	20757727	upstream	ENST00000375031	SH2D5	SH2 domain containing 5 [Source:HGNC Symbol;Acc:28819]	3.32117	down	chr1	-	21046224	21059133
ENST00000423486	RP4-749H3.1	3.9064	up	GENCODE	354	chr1	-	20725208	20757727	upstream	NM_001785	CDA	cytidine deaminase	6.06005	down	chr1	+	20915443	20945400
ENST00000423842	RP11-61J19.3	3.34782	down	GENCODE	332	chr1	+	212719035	212729407	downstream	NM_001024601	C1orf227	UPF0732 protein C1orf227	3.28902	up	chr1	-	213003484	213020991
ENST00000423842	RP11-61J19.3	3.34782	down	GENCODE	332	chr1	+	212719035	212729407	downstream	NM_001042553	TATDN3	putative deoxyribonuclease TATDN3 isoform 2	2.31013	up	chr1	+	212965169	212990167
ENST00000423842	RP11-61J19.3	3.34782	down	GENCODE	332	chr1	+	212719035	212729407	downstream	NM_015471	NSL1	kinetochore-associated protein NSL1 homolog isoform 1	3.26705	up	chr1	-	212899494	212965139
ENST00000423842	RP11-61J19.3	3.34782	down	GENCODE	332	chr1	+	212719035	212729407	downstream	NM_018664	BATF3	basic leucine zipper transcriptional factor ATF-like 3	6.41438	up	chr1	-	212859758	212873327
ENST00000423842	RP11-61J19.3	3.34782	down	GENCODE	332	chr1	+	212719035	212729407	upstream	NM_006243	PPP2R5A	serine/threonine-protein phosphatase 2A 56 kDa regulatory subunit alpha isoform isoform 1	2.35406	down	chr1	+	212458878	212535205
ENST00000423925	AC008069.1	6.06915	up	GENCODE	564	chr2	+	16909390	16948676	upstream	NM_030797	FAM49A	protein FAM49A	8.82369	up	chr2	-	16730729	16847134
ENST00000424179	LINC00487	3.46379	up	GENCODE	602	chr2	-	6869299	6871358	upstream	NM_080657	RSAD2	radical S-adenosyl methionine domain-containing protein 2	217.928	up	chr2	+	7017795	7038363
ENST00000424179	LINC00487	3.46379	up	GENCODE	602	chr2	-	6869299	6871358	upstream	NM_207315	CMPK2	UMP-CMP kinase 2, mitochondrial isoform 1 precursor	35.4834	up	chr2	-	6988439	7005950
ENST00000424215	RP3-395M20.9	4.01549	up	GENCODE	626	chr1	+	2512998	2515972	upstream	ENST00000378486	PLCH2	phospholipase C, eta 2 [Source:HGNC Symbol;Acc:29037]	2.31356	up	chr1	+	2407753	2436964
ENST00000424215	RP3-395M20.9	4.01549	up	GENCODE	626	chr1	+	2512998	2515972	upstream	NM_007033	RER1	protein RER1	2.07194	down	chr1	+	2323213	2336885
ENST00000424215	RP3-395M20.9	4.01549	up	GENCODE	626	chr1	+	2512998	2515972	upstream	NM_024848	MORN1	MORN repeat-containing protein 1	5.54147	down	chr1	-	2252695	2322993
ENST00000424355	AC023672.2	2.47831	up	GENCODE	388	chr2	-	108665655	108669211	downstream	NM_021815	SLC5A7	high affinity choline transporter 1	2.59236	up	chr2	+	108602994	108630443
ENST00000424569	AL133493.2	4.10952	down	GENCODE	821	chr21	+	47013591	47017005	upstream	NM_030582	COL18A1	collagen alpha-1(XVIII) chain isoform 1 precursor	2.44483	down	chr21	+	46875423	46933634
ENST00000424569	AL133493.2	4.10952	down	GENCODE	821	chr21	+	47013591	47017005	upstream	NM_194255	SLC19A1	folate transporter 1 isoform 1	2.66699	down	chr21	-	46934628	46962385
ENST00000424592	RP11-63G10.2	2.1273	up	GENCODE	395	chr1	-	59304119	59316926	downstream	NM_002353	TACSTD2	tumor-associated calcium signal transducer 2 precursor	4.54528	down	chr1	-	59041094	59043166
ENST00000424837	AP000282.3	2.75971	up	GENCODE	576	chr21	+	34331195	34332874	downstream	NM_000874	IFNAR2	interferon alpha/beta receptor 2 isoform b precursor	3.88439	up	chr21	+	34602230	34635062
ENST00000424837	AP000282.3	2.75971	up	GENCODE	576	chr21	+	34331195	34332874	upstream	NM_013329	GCFC1	GC-rich sequence DNA-binding factor 1 isoform 2	2.37624	up	chr21	-	34113649	34144169
ENST00000424887	TCEAL3-AS1	2.93811	up	GENCODE	361	chrX	-	102881003	102881420	downstream	NM_206915	NGFRAP1	protein BEX3 isoform b	4.06317	down	chrX	+	102631267	102633001
ENST00000424887	TCEAL3-AS1	2.93811	up	GENCODE	361	chrX	-	102881003	102881420	downstream	NM_206917	NGFRAP1	protein BEX3 isoform a	3.36817	down	chrX	+	102631267	102633001
ENST00000424887	TCEAL3-AS1	2.93811	up	GENCODE	361	chrX	-	102881003	102881420	upstream	NM_199478	PLP1	myelin proteolipid protein isoform 2	2.21252	down	chrX	+	103031753	103047547
ENST00000425109	RP4-704D21.2	6.44267	up	GENCODE	727	chr1	-	146473498	146475178	upstream	NM_005399	PRKAB2	5'-AMP-activated protein kinase subunit beta-2	2.56342	up	chr1	-	146626684	146644129
ENST00000425157	RP11-436F21.3	3.50792	down	GENCODE	202	chr9	+	106006007	106015452	upstream	ENST00000374798	CYLC2	cylicin, basic protein of sperm head cytoskeleton 2 [Source:HGNC Symbol;Acc:2583]	6.5297	down	chr9	+	105757592	105780770
ENST00000426015	RP11-84P7.3	3.42934	up	GENCODE	388	chr9	-	36332946	36334969	downstream	NM_001128227	GNE	bifunctional UDP-N-acetylglucosamine 2-epimerase/N-acetylmannosamine kinase isoform 1	5.47711	up	chr9	-	36214438	36277053
ENST00000426015	RP11-84P7.3	3.42934	up	GENCODE	388	chr9	-	36332946	36334969	downstream	NM_001190388	GNE	bifunctional UDP-N-acetylglucosamine 2-epimerase/N-acetylmannosamine kinase isoform 3	2.32236	up	chr9	-	36214438	36277053
ENST00000426015	RP11-84P7.3	3.42934	up	GENCODE	388	chr9	-	36332946	36334969	downstream	NM_005893	CCIN	calicin	2.894	up	chr9	+	36169388	36171331
ENST00000426015	RP11-84P7.3	3.42934	up	GENCODE	388	chr9	-	36332946	36334969	downstream	NM_022343	GLIPR2	Golgi-associated plant pathogenesis-related protein 1	2.61814	up	chr9	+	36136741	36163903
ENST00000426067	RP11-253D19.2	3.30844	up	GENCODE	378	chr10	+	30865627	30869111	downstream	NM_001143769	ZNF438	zinc finger protein 438 isoform c	2.19929	up	chr10	-	31133564	31288446
ENST00000426067	RP11-253D19.2	3.30844	up	GENCODE	378	chr10	+	30865627	30869111	upstream	NM_005204	MAP3K8	mitogen-activated protein kinase kinase kinase 8	4.15027	up	chr10	+	30722949	30750762
ENST00000426112	RP3-439F8.1	3.31355	down	GENCODE	2949	chr22	+	46937391	46944093	downstream	NM_022766	CERK	ceramide kinase	2.00077	down	chr22	-	47080306	47134152
ENST00000426204	RP11-202G18.1	14.6271	up	GENCODE	744	chr9	-	113901525	114047116	upstream	NM_012212	PTGR1	prostaglandin reductase 1 isoform 1	2.16951	down	chr9	-	114325246	114361711
ENST00000426489	AC024619.2	5.39845	up	GENCODE	495	chr17	+	27342359	27343530	downstream	NM_004740	TIAF1	TGFB1-induced anti-apoptotic factor 1	3.35559	up	chr17	-	27400538	27402627
ENST00000426489	AC024619.2	5.39845	up	GENCODE	495	chr17	+	27342359	27343530	downstream	NM_005208	CRYBA1	beta-crystallin A3	2.01219	up	chr17	+	27573874	27581502
ENST00000426489	AC024619.2	5.39845	up	GENCODE	495	chr17	+	27342359	27343530	downstream	NM_016518	PIPOX	peroxisomal sarcosine oxidase	2.41567	up	chr17	+	27369917	27384236
ENST00000426489	AC024619.2	5.39845	up	GENCODE	495	chr17	+	27342359	27343530	upstream	NM_001098635	SEZ6	seizure protein 6 homolog isoform 2 precursor	3.97096	down	chr17	-	27281946	27333081
ENST00000426489	AC024619.2	5.39845	up	GENCODE	495	chr17	+	27342359	27343530	upstream	NM_001160407	TLCD1	TLC domain-containing protein 1 isoform 2	2.20652	down	chr17	-	27051365	27053949
ENST00000426489	AC024619.2	5.39845	up	GENCODE	495	chr17	+	27342359	27343530	upstream	NM_178170	NEK8	serine/threonine-protein kinase Nek8	3.46717	up	chr17	+	27055831	27069784
ENST00000427011	RP3-380E11.2	2.76021	down	GENCODE	386	chr6	+	14005150	14007132	upstream	NM_001165032	RNF182	E3 ubiquitin-protein ligase RNF182	3.55826	up	chr6	+	13925097	13980240
ENST00000427080	RP11-344B5.4	17.3563	up	GENCODE	966	chr9	+	132020632	132022125	downstream	NM_001012715	C9orf106	putative uncharacterized protein C9orf106	3.39113	up	chr9	+	132083294	132084882
ENST00000427080	RP11-344B5.4	17.3563	up	GENCODE	966	chr9	+	132020632	132022125	upstream	NM_203434	IER5L	immediate early response gene 5-like protein	6.67212	down	chr9	-	131937830	131940540
ENST00000427132	RP13-30A9.1	2.34514	down	GENCODE	499	chr20	-	61265032	61266856	upstream	NM_033081	DIDO1	death-inducer obliterator 1 isoform c	2.29667	down	chr20	-	61509089	61569304
ENST00000427722	RP11-509J21.3	6.03613	up	GENCODE	537	chr9	+	3674545	3691814	downstream	NM_001042413	GLIS3	zinc finger protein GLIS3 isoform a	2.93302	up	chr9	-	3824127	4300035
ENST00000427722	RP11-509J21.3	6.03613	up	GENCODE	537	chr9	+	3674545	3691814	upstream	NM_134428	RFX3	transcription factor RFX3 isoform b	4.71344	up	chr9	-	3224646	3525983
ENST00000427775	RP1-309H15.2	4.83105	up	GENCODE	742	chr6	-	22589365	22594062	downstream	NM_001163558	PRL	prolactin precursor	3.08613	down	chr6	-	22287472	22303082
ENST00000427778	RP11-492E3.51	2.10572	down	GENCODE	382	chr9	+	132264268	132275965	downstream	NM_004878	PTGES	prostaglandin E synthase	8.03459	up	chr9	-	132500614	132515344
ENST00000427778	RP11-492E3.51	2.10572	down	GENCODE	382	chr9	+	132264268	132275965	upstream	NM_001012715	C9orf106	putative uncharacterized protein C9orf106	3.39113	up	chr9	+	132083294	132084882
ENST00000427901	RP11-63P12.7	2.53948	up	GENCODE	361	chr9	+	74872251	74872699	upstream	NM_182505	C9orf85	uncharacterized protein C9orf85	2.27356	up	chr9	+	74526422	74588371
ENST00000427974	RP1-56L9.7	3.13084	up	GENCODE	741	chr6	-	160060338	160061133	upstream	NM_000636	SOD2	superoxide dismutase [Mn], mitochondrial isoform A precursor	2.62549	up	chr6	-	160102754	160114353
ENST00000427974	RP1-56L9.7	3.13084	up	GENCODE	741	chr6	-	160060338	160061133	upstream	NM_001008897	TCP1	T-complex protein 1 subunit alpha isoform b	2.30367	down	chr6	-	160199529	160210735
ENST00000427974	RP1-56L9.7	3.13084	up	GENCODE	741	chr6	-	160060338	160061133	upstream	NM_001024466	SOD2	superoxide dismutase [Mn], mitochondrial isoform B precursor	15.8048	up	chr6	-	160100148	160114353
ENST00000427974	RP1-56L9.7	3.13084	up	GENCODE	741	chr6	-	160060338	160061133	upstream	NM_002377	MAS1	proto-oncogene Mas	3.13187	up	chr6	+	160327973	160329107
ENST00000427974	RP1-56L9.7	3.13084	up	GENCODE	741	chr6	-	160060338	160061133	upstream	NM_004906	WTAP	pre-mRNA-splicing regulator WTAP isoform 1	2.0189	up	chr6	+	160148029	160177352
ENST00000427974	RP1-56L9.7	3.13084	up	GENCODE	741	chr6	-	160060338	160061133	upstream	NM_005891	ACAT2	acetyl-CoA acetyltransferase, cytosolic	4.86808	down	chr6	+	160182988	160200087
ENST00000427974	RP1-56L9.7	3.13084	up	GENCODE	741	chr6	-	160060338	160061133	upstream	NM_152858	WTAP	pre-mRNA-splicing regulator WTAP isoform 2	3.26797	up	chr6	+	160148029	160170453
ENST00000427974	RP1-56L9.7	3.13084	up	GENCODE	741	chr6	-	160060338	160061133	upstream	NM_173516	PNLDC1	poly(A)-specific ribonuclease PARN-like domain-containing protein 1 precursor	2.19415	up	chr6	+	160221300	160241735
ENST00000428508	RP11-353N4.1	8.92698	up	GENCODE	398	chr1	-	149590751	149591762	upstream	ENST00000331380	HIST2H2AC	histone cluster 2, H2ac [Source:HGNC Symbol;Acc:4738]	2.18452	up	chr1	+	149858524	149858961
ENST00000428508	RP11-353N4.1	8.92698	up	GENCODE	398	chr1	-	149590751	149591762	upstream	ENST00000369155	HIST2H2BE	histone cluster 2, H2be [Source:HGNC Symbol;Acc:4760]	2.58339	up	chr1	-	149856009	149858232
ENST00000428508	RP11-353N4.1	8.92698	up	GENCODE	398	chr1	-	149590751	149591762	upstream	ENST00000545683	HIST2H2BF	histone cluster 2, H2bf [Source:HGNC Symbol;Acc:24700]	3.09834	up	chr1	-	149754244	149783928
ENST00000428508	RP11-353N4.1	8.92698	up	GENCODE	398	chr1	-	149590751	149591762	upstream	NM_000566	FCGR1A	high affinity immunoglobulin gamma Fc receptor I precursor	11.7272	up	chr1	+	149754249	149764074
ENST00000428508	RP11-353N4.1	8.92698	up	GENCODE	398	chr1	-	149590751	149591762	upstream	NM_001034077	HIST2H4B	histone H4	2.41741	up	chr1	+	149804220	149804616
ENST00000428508	RP11-353N4.1	8.92698	up	GENCODE	398	chr1	-	149590751	149591762	upstream	NM_001040874	HIST2H2AA4	histone H2A type 2-A	5.14501	up	chr1	+	149822627	149823161
ENST00000428508	RP11-353N4.1	8.92698	up	GENCODE	398	chr1	-	149590751	149591762	upstream	NM_014849	SV2A	synaptic vesicle glycoprotein 2A	2.52562	up	chr1	-	149874871	149889434
ENST00000428641	RP11-66D17.5	2.26932	down	GENCODE	433	chr1	-	156682003	156682966	downstream	NM_001878	CRABP2	cellular retinoic acid-binding protein 2	29.7698	down	chr1	-	156669399	156675459
ENST00000428641	RP11-66D17.5	2.26932	down	GENCODE	433	chr1	-	156682003	156682966	downstream	NM_144772	APOA1BP	NAD(P)H-hydrate epimerase precursor	2.18221	down	chr1	+	156561557	156564091
ENST00000428641	RP11-66D17.5	2.26932	down	GENCODE	433	chr1	-	156682003	156682966	downstream	NM_198427	BCAN	brevican core protein isoform 2 precursor	3.20175	down	chr1	+	156611739	156623264
ENST00000428641	RP11-66D17.5	2.26932	down	GENCODE	433	chr1	-	156682003	156682966	upstream	NM_001161442	SH2D2A	SH2 domain-containing protein 2A isoform 3	3.47463	up	chr1	-	156776034	156786640
ENST00000428641	RP11-66D17.5	2.26932	down	GENCODE	433	chr1	-	156682003	156682966	upstream	NM_015997	RRNAD1	protein RRNAD1 isoform 1	2.29656	up	chr1	+	156698262	156706752
ENST00000428753	RP11-343J3.2	3.16342	up	GENCODE	503	chr10	+	71335562	71336910	downstream	NM_080801	COL13A1	collagen alpha-1(XIII) chain isoform 5	2.67425	down	chr10	+	71561643	71718904
ENST00000428753	RP11-343J3.2	3.16342	up	GENCODE	503	chr10	+	71335562	71336910	upstream	NM_001057	TACR2	substance-K receptor	2.83592	down	chr10	-	71163957	71176674
ENST00000428753	RP11-343J3.2	3.16342	up	GENCODE	503	chr10	+	71335562	71336910	upstream	NM_012339	TSPAN15	tetraspanin-15	2.04751	down	chr10	+	71211225	71267423
ENST00000428753	RP11-343J3.2	3.16342	up	GENCODE	503	chr10	+	71335562	71336910	upstream	NM_020999	NEUROG3	neurogenin-3	2.72964	up	chr10	-	71331790	71333210
ENST00000428753	RP11-343J3.2	3.16342	up	GENCODE	503	chr10	+	71335562	71336910	upstream	NM_033497	HK1	hexokinase-1 isoform HKI-ta/tb	5.91233	up	chr10	+	71029755	71161637
ENST00000428765	CTA-126B4.7	4.00975	up	GENCODE	572	chr22	+	42834028	42842201	downstream	ENST00000505920	ATP5L2	ATP synthase, H+ transporting, mitochondrial Fo complex, subunit G2 [Source:HGNC Symbol;Acc:13213]	2.89172	up	chr22	-	43035808	43036607
ENST00000428765	CTA-126B4.7	4.00975	up	GENCODE	572	chr22	+	42834028	42842201	downstream	NM_001171660	CYB5R3	NADH-cytochrome b5 reductase 3 isoform 3	2.4241	down	chr22	-	43013845	43040640
ENST00000428765	CTA-126B4.7	4.00975	up	GENCODE	572	chr22	+	42834028	42842201	downstream	NM_017436	A4GALT	lactosylceramide 4-alpha-galactosyltransferase	2.31133	down	chr22	-	43088126	43116876
ENST00000428765	CTA-126B4.7	4.00975	up	GENCODE	572	chr22	+	42834028	42842201	upstream	NM_145912	NFAM1	NFAT activation molecule 1 precursor	4.34962	up	chr22	-	42776413	42828401
ENST00000428914	LINC00310	2.59473	up	GENCODE	655	chr21	+	35552977	35555546	upstream	NM_006933	SLC5A3	sodium/myo-inositol cotransporter	2.27757	down	chr21	+	35445869	35478561
ENST00000429011	LINC00361	2.01526	down	GENCODE	1016	chr13	-	95954704	95956401	downstream	NM_005845	ABCC4	multidrug resistance-associated protein 4 isoform 1	2.00815	down	chr13	-	95672082	95953687
ENST00000429328	PDZK1IP1-AS1	2.02229	down	GENCODE	661	chr1	+	47644921	47646011	downstream	NM_012186	FOXE3	forkhead box protein E3	2.25645	down	chr1	+	47881743	47883724
ENST00000429634	RP11-153K11.3	2.05083	down	GENCODE	417	chr10	-	69993009	69995190	downstream	NM_032578	MYPN	myopalladin isoform a	6.52412	down	chr10	+	69869189	69971773
ENST00000429680	RP11-78C6.1	2.95089	up	GENCODE	450	chr10	-	107249353	107262113	downstream	ENST00000369701	SORCS3	sortilin-related VPS10 domain containing receptor 3 [Source:HGNC Symbol;Acc:16699]	143.054	down	chr10	+	106400858	107024993
ENST00000430001	AF124730.4	3.05866	up	GENCODE	327	chr21	-	30554347	30560116	downstream	NM_001032410	USP16	ubiquitin carboxyl-terminal hydrolase 16 isoform a	2.78594	up	chr21	+	30396937	30426807
ENST00000430058	RP11-23B15.1	2.66288	up	GENCODE	204	chr9	-	100568216	100572290	downstream	NM_001166116	TMOD1	tropomodulin-1	2.0136	down	chr9	+	100263461	100364025
ENST00000430058	RP11-23B15.1	2.66288	up	GENCODE	204	chr9	-	100568216	100572290	upstream	ENST00000341469	TRIM14	tripartite motif containing 14 [Source:HGNC Symbol;Acc:16283]	2.72816	up	chr9	-	100846636	100881480
ENST00000430107	RP4-655J12.4	2.32426	up	GENCODE	480	chr1	-	117006342	117009074	upstream	NM_001144822	CD58	lymphocyte function-associated antigen 3 isoform 2	2.54635	up	chr1	-	117061321	117113715
ENST00000430284	RP11-508M1.7	2.23044	up	GENCODE	709	chr10	-	48988120	48998766	downstream	NM_001042358	PTPN20B	protein tyrosine phosphatase, non-receptor type 20 isoform 3	3.40728	up	chr10	-	48737041	48827581
ENST00000430537	AC007036.6	4.79099	up	GENCODE	674	chr7	-	30216002	30218630	downstream	NM_001080529	WIPF3	WAS/WASL-interacting protein family member 3	24.4097	down	chr7	+	29846169	29956682
ENST00000430537	AC007036.6	4.79099	up	GENCODE	674	chr7	-	30216002	30218630	downstream	NM_001145515	SCRN1	secernin-1 isoform c	3.57419	up	chr7	-	29959718	30029425
ENST00000430776	RP11-541F9.2	9.24081	up	GENCODE	2035	chr1	+	191844624	191980390	downstream	NM_130782	RGS18	regulator of G-protein signaling 18	12.6996	down	chr1	+	192127591	192154945
ENST00000430897	AC099344.2	2.05478	up	GENCODE	1061	chr2	-	11497640	11505762	upstream	ENST00000381483	GREB1	growth regulation by estrogen in breast cancer 1 [Source:HGNC Symbol;Acc:24885]	19.7225	up	chr2	+	11682850	11732272
ENST00000430905	RP11-227F8.2	8.76787	up	GENCODE	453	chr1	+	162008805	162009357	upstream	ENST00000294794	OLFML2B	olfactomedin-like 2B [Source:HGNC Symbol;Acc:24558]	2.39008	down	chr1	-	161952981	161993644
ENST00000431296	LINC00202	2.86145	down	GENCODE	3620	chr10	-	27220134	27230930	downstream	ENST00000346832	ABI1	abl-interactor 1 [Source:HGNC Symbol;Acc:11320]	2.35476	up	chr10	-	27035524	27150016
ENST00000431296	LINC00202	2.86145	down	GENCODE	3620	chr10	-	27220134	27230930	downstream	ENST00000490841	ABI1	abl-interactor 1 [Source:HGNC Symbol;Acc:11320]	2.35216	up	chr10	-	27035524	27150016
ENST00000431296	LINC00202	2.86145	down	GENCODE	3620	chr10	-	27220134	27230930	downstream	NM_001012750	ABI1	abl interactor 1 isoform b	2.48089	up	chr10	-	27035524	27150016
ENST00000431296	LINC00202	2.86145	down	GENCODE	3620	chr10	-	27220134	27230930	downstream	NM_001178120	ABI1	abl interactor 1 isoform g	2.59882	up	chr10	-	27035524	27150016
ENST00000431296	LINC00202	2.86145	down	GENCODE	3620	chr10	-	27220134	27230930	upstream	ENST00000375946	MASTL	microtubule associated serine/threonine kinase-like [Source:HGNC Symbol;Acc:19042]	2.15791	up	chr10	+	27443752	27475848
ENST00000431296	LINC00202	2.86145	down	GENCODE	3620	chr10	-	27220134	27230930	upstream	NM_001042473	ACBD5	acyl-CoA-binding domain-containing protein 5 isoform 2	2.15702	up	chr10	-	27484142	27531068
ENST00000431296	LINC00202	2.86145	down	GENCODE	3620	chr10	-	27220134	27230930	upstream	NM_139312	YME1L1	ATP-dependent zinc metalloprotease YME1L1 isoform 1	2.25201	up	chr10	-	27399039	27443349
ENST00000431336	AC097517.2	2.56109	up	GENCODE	569	chr2	-	6779254	6790651	upstream	NM_080657	RSAD2	radical S-adenosyl methionine domain-containing protein 2	217.928	up	chr2	+	7017795	7038363
ENST00000431336	AC097517.2	2.56109	up	GENCODE	569	chr2	-	6779254	6790651	upstream	NM_207315	CMPK2	UMP-CMP kinase 2, mitochondrial isoform 1 precursor	35.4834	up	chr2	-	6988439	7005950
ENST00000431401	RP1-290I10.5	2.17518	down	GENCODE	256	chr6	-	10474732	10478735	upstream	NM_001127711	TMEM14B	transmembrane protein 14B isoform b	4.09443	down	chr6	+	10747994	10757214
ENST00000431401	RP1-290I10.5	2.17518	down	GENCODE	256	chr6	-	10474732	10478735	upstream	NM_145649	GCNT2	N-acetyllactosaminide beta-1,6-N-acetylglucosaminyl-transferase isoform A	2.19431	up	chr6	+	10521567	10629601
ENST00000431557	AC012074.2	4.71685	up	GENCODE	419	chr2	-	25592041	25598714	upstream	NM_021907	DTNB	dystrobrevin beta isoform 1	24.9036	up	chr2	-	25600111	25896516
ENST00000431557	AC012074.2	4.71685	up	GENCODE	419	chr2	-	25592041	25598714	upstream	NM_033147	DTNB	dystrobrevin beta isoform 2	2.03169	up	chr2	-	25600111	25896516
ENST00000431557	AC012074.2	4.71685	up	GENCODE	419	chr2	-	25592041	25598714	upstream	NM_033148	DTNB	dystrobrevin beta isoform 3	8.99113	up	chr2	-	25600111	25896516
ENST00000431557	AC012074.2	4.71685	up	GENCODE	419	chr2	-	25592041	25598714	upstream	NM_183360	DTNB	dystrobrevin beta isoform 4	11.9885	up	chr2	-	25600111	25896516
ENST00000431557	AC012074.2	4.71685	up	GENCODE	419	chr2	-	25592041	25598714	upstream	NM_183361	DTNB	dystrobrevin beta isoform 5	2.49272	up	chr2	-	25600111	25896516
ENST00000431761	KIAA0664L3	5.34943	up	GENCODE	723	chr16	+	31716990	31718672	downstream	NM_001130913	ZNF720	putative protein ZNF720	2.61214	up	chr16	+	31724549	31772886
ENST00000431761	KIAA0664L3	5.34943	up	GENCODE	723	chr16	+	31716990	31718672	downstream	NM_003414	ZNF267	zinc finger protein 267 isoform 1	2.58397	up	chr16	+	31885078	31928629
ENST00000431761	KIAA0664L3	5.34943	up	GENCODE	723	chr16	+	31716990	31718672	upstream	NM_001042454	TGFB1I1	transforming growth factor beta-1-induced transcript 1 protein isoform 1	2.54342	up	chr16	+	31483475	31489281
ENST00000431979	AC093838.7	3.02435	up	GENCODE	3516	chr2	+	132394597	132407188	upstream	NM_001077637	WTH3DI	RAB6C-like	3.21994	down	chr2	-	132118064	132121731
ENST00000432331	RP11-478K15.1	2.0687	down	GENCODE	340	chr13	-	44680513	44711372	downstream	NM_153218	LACC1	laccase domain-containing protein 1	2.02182	down	chr13	+	44453968	44468068
ENST00000432331	RP11-478K15.1	2.0687	down	GENCODE	340	chr13	-	44680513	44711372	upstream	ENST00000379179	SERP2	stress-associated endoplasmic reticulum protein family member 2 [Source:HGNC Symbol;Acc:20607]	2.26488	up	chr13	+	44947977	44971850
ENST00000432961	RP11-54O7.3	8.99737	up	GENCODE	630	chr1	-	852749	853914	upstream	NM_001142467	HES4	transcription factor HES-4 isoform 1	2.19436	down	chr1	-	934343	935552
ENST00000432961	RP11-54O7.3	8.99737	up	GENCODE	630	chr1	-	852749	853914	upstream	NM_001160184	PLEKHN1	pleckstrin homology domain-containing family N member 1 isoform b	2.73789	down	chr1	+	901876	910484
ENST00000432961	RP11-54O7.3	8.99737	up	GENCODE	630	chr1	-	852749	853914	upstream	NM_003327	TNFRSF4	tumor necrosis factor receptor superfamily member 4 precursor	3.3742	up	chr1	-	1146705	1149548
ENST00000432961	RP11-54O7.3	8.99737	up	GENCODE	630	chr1	-	852749	853914	upstream	NM_005101	ISG15	ubiquitin-like protein ISG15 precursor	14.31	up	chr1	+	948846	949919
ENST00000432961	RP11-54O7.3	8.99737	up	GENCODE	630	chr1	-	852749	853914	upstream	NM_017891	C1orf159	uncharacterized protein C1orf159 precursor	2.8355	up	chr1	-	1017197	1051736
ENST00000432961	RP11-54O7.3	8.99737	up	GENCODE	630	chr1	-	852749	853914	upstream	NM_021170	HES4	transcription factor HES-4 isoform 2	2.40959	up	chr1	-	934341	935552
ENST00000432961	RP11-54O7.3	8.99737	up	GENCODE	630	chr1	-	852749	853914	upstream	NM_152486	SAMD11	sterile alpha motif domain-containing protein 11	4.91916	up	chr1	+	861120	879961
ENST00000433061	RP11-357C3.3	2.31528	down	GENCODE	529	chrX	-	62729821	62780929	downstream	ENST00000335144	SPIN4	spindlin family, member 4 [Source:HGNC Symbol;Acc:27040]	2.68346	down	chrX	-	62567106	62571218
ENST00000433061	RP11-357C3.3	2.31528	down	GENCODE	529	chrX	-	62729821	62780929	upstream	NM_001173479	ARHGEF9	rho guanine nucleotide exchange factor 9 isoform 2	4.34007	up	chrX	-	62854847	63005426
ENST00000433280	LINC00371	2.50734	up	GENCODE	800	chr13	-	51658216	51746524	downstream	NM_198989	DLEU7	leukemia-associated protein 7	2.01234	up	chr13	-	51286758	51417885
ENST00000433377	RP5-866L20.1	3.50026	down	GENCODE	683	chr1	-	54982084	54982932	downstream	NM_001009955	SSBP3	single-stranded DNA-binding protein 3 isoform c	3.24141	down	chr1	-	54692194	54872092
ENST00000433377	RP5-866L20.1	3.50026	down	GENCODE	683	chr1	-	54982084	54982932	downstream	NM_018070	SSBP3	single-stranded DNA-binding protein 3 isoform b	2.90309	down	chr1	-	54692194	54871979
ENST00000433377	RP5-866L20.1	3.50026	down	GENCODE	683	chr1	-	54982084	54982932	downstream	NM_145716	SSBP3	single-stranded DNA-binding protein 3 isoform a	2.31667	down	chr1	-	54692194	54871979
ENST00000433377	RP5-866L20.1	3.50026	down	GENCODE	683	chr1	-	54982084	54982932	upstream	NM_147161	ACOT11	acyl-coenzyme A thioesterase 11 isoform 2	2.04966	down	chr1	+	55013806	55076005
ENST00000433505	RP11-426L16.8	2.18636	down	GENCODE	767	chr1	-	113362791	113392437	downstream	NM_001042678	RHOC	rho-related GTP-binding protein RhoC precursor	2.9773	down	chr1	-	113243748	113250025
ENST00000433505	RP11-426L16.8	2.18636	down	GENCODE	767	chr1	-	113362791	113392437	downstream	NM_182759	FAM19A3	protein FAM19A3 isoform 1 precursor	2.15856	down	chr1	+	113263188	113269856
ENST00000433505	RP11-426L16.8	2.18636	down	GENCODE	767	chr1	-	113362791	113392437	upstream	NM_014813	LRIG2	leucine-rich repeats and immunoglobulin-like domains protein 2 precursor	2.23109	up	chr1	+	113615830	113667342
ENST00000433614	RP11-95H8.5	2.70389	up	GENCODE	1125	chr9	-	39925025	39926970	downstream	NM_001085452	FAM75A1	protein FAM75A1	3.34192	up	chr9	+	39884974	39891207
ENST00000433856	AC003051.1	2.27295	up	GENCODE	3085	chr17	+	67590925	67624492	upstream	NM_002758	MAP2K6	dual specificity mitogen-activated protein kinase kinase 6	2.18161	down	chr17	+	67410837	67538470
ENST00000433952	AF064858.7	3.5395	up	GENCODE	1598	chr21	-	40346354	40349700	upstream	NM_033656	BRWD1	bromodomain and WD repeat-containing protein 1 isoform B	2.37077	up	chr21	-	40557403	40685712
ENST00000434296	RP1-249H1.4	12.9275	up	GENCODE	413	chr6	-	114191161	114191899	downstream	NM_002356	MARCKS	myristoylated alanine-rich C-kinase substrate	2.21842	up	chr6	+	114178526	114184652
ENST00000434510	CTA-796E4.4	3.16293	up	GENCODE	357	chr22	-	26557875	26559180	upstream	NM_001184776	SEZ6L	seizure 6-like protein isoform 5 precursor	2.34323	up	chr22	+	26565439	26779563
ENST00000434510	CTA-796E4.4	3.16293	up	GENCODE	357	chr22	-	26557875	26559180	upstream	NM_001184777	SEZ6L	seizure 6-like protein isoform 6 precursor	2.15347	down	chr22	+	26565439	26779563
ENST00000434510	CTA-796E4.4	3.16293	up	GENCODE	357	chr22	-	26557875	26559180	upstream	NM_020437	ASPHD2	aspartate beta-hydroxylase domain-containing protein 2	8.48624	up	chr22	+	26825279	26840978
ENST00000434510	CTA-796E4.4	3.16293	up	GENCODE	357	chr22	-	26557875	26559180	upstream	NM_152841	HPS4	Hermansky-Pudlak syndrome 4 protein isoform b	5.8487	down	chr22	-	26847445	26875551
ENST00000434516	RP3-333H23.8	2.60832	up	GENCODE	1778	chr22	+	39688992	39691568	downstream	NM_145731	SYNGR1	synaptogyrin-1 isoform 1b	2.96027	down	chr22	+	39745953	39774394
ENST00000434516	RP3-333H23.8	2.60832	up	GENCODE	1778	chr22	+	39688992	39691568	upstream	ENST00000407997	APOBEC3G	apolipoprotein B mRNA editing enzyme, catalytic polypeptide-like 3G [Source:HGNC Symbol;Acc:17357]	5.701	up	chr22	+	39473009	39483748
ENST00000434516	RP3-333H23.8	2.60832	up	GENCODE	1778	chr22	+	39688992	39691568	upstream	ENST00000421988	APOBEC3H	apolipoprotein B mRNA editing enzyme, catalytic polypeptide-like 3H [Source:HGNC Symbol;Acc:24100]	2.36447	up	chr22	+	39493228	39498610
ENST00000434516	RP3-333H23.8	2.60832	up	GENCODE	1778	chr22	+	39688992	39691568	upstream	NM_002608	PDGFB	platelet-derived growth factor subunit B isoform 1 preproprotein	6.39714	down	chr22	-	39619684	39640957
ENST00000434516	RP3-333H23.8	2.60832	up	GENCODE	1778	chr22	+	39688992	39691568	upstream	NM_014508	APOBEC3C	probable DNA dC->dU-editing enzyme APOBEC-3C	2.00103	up	chr22	+	39410264	39414825
ENST00000434516	RP3-333H23.8	2.60832	up	GENCODE	1778	chr22	+	39688992	39691568	upstream	NM_033016	PDGFB	platelet-derived growth factor subunit B isoform 2 preproprotein	7.72782	down	chr22	-	39619684	39636914
ENST00000434516	RP3-333H23.8	2.60832	up	GENCODE	1778	chr22	+	39688992	39691568	upstream	NM_145298	APOBEC3F	DNA dC->dU-editing enzyme APOBEC-3F isoform a	4.52554	up	chr22	+	39436672	39451975
ENST00000434516	RP3-333H23.8	2.60832	up	GENCODE	1778	chr22	+	39688992	39691568	upstream	NM_181773	APOBEC3H	DNA dC->dU-editing enzyme APOBEC-3H isoform 2	3.98903	up	chr22	+	39493228	39500072
ENST00000434839	XIST	4.38918	up	GENCODE	720	chrX	-	73040485	73046290	downstream	NM_001039840	CHIC1	cysteine-rich hydrophobic domain 1 protein	7.46112	up	chrX	+	72782983	72906937
ENST00000435322	AL163953.3	2.03828	up	GENCODE	566	chr14	+	53684608	53836219	upstream	NM_001135000	FERMT2	fermitin family homolog 2 isoform 3	3.77836	up	chr14	-	53326205	53417815
ENST00000435322	AL163953.3	2.03828	up	GENCODE	566	chr14	+	53684608	53836219	upstream	NM_001160148	DDHD1	phospholipase DDHD1 isoform c	2.44415	up	chr14	-	53503457	53620046
ENST00000435322	AL163953.3	2.03828	up	GENCODE	566	chr14	+	53684608	53836219	upstream	NM_030637	DDHD1	phospholipase DDHD1 isoform a	2.15276	up	chr14	-	53503457	53620046
ENST00000435367	RP11-475D12.2	3.36408	down	GENCODE	500	chr10	+	87192618	87204685	downstream	NM_017551	GRID1	glutamate receptor delta-1 subunit precursor	3.04097	up	chr10	-	87359311	88126250
ENST00000435421	RP11-143M1.3	3.52866	up	GENCODE	612	chr9	-	100803	102850	upstream	ENST00000382387	C9orf66	chromosome 9 open reading frame 66 [Source:HGNC Symbol;Acc:26436]	2.09332	up	chr9	-	213107	215893
ENST00000435421	RP11-143M1.3	3.52866	up	GENCODE	612	chr9	-	100803	102850	upstream	NM_001145355	CBWD1	COBW domain-containing protein 1 isoform 2	4.94329	up	chr9	-	121037	179075
ENST00000435493	LINC00323	2.55987	down	GENCODE	349	chr21	-	42515068	42519350	downstream	NM_001389	DSCAM	Down syndrome cell adhesion molecule isoform CHD2-42 precursor	11.6576	up	chr21	-	41384342	42219039
ENST00000435493	LINC00323	2.55987	down	GENCODE	349	chr21	-	42515068	42519350	upstream	NM_001178046	MX1	interferon-induced GTP-binding protein Mx1	33.3816	up	chr21	+	42798102	42831141
ENST00000435493	LINC00323	2.55987	down	GENCODE	349	chr21	-	42515068	42519350	upstream	NM_002463	MX2	interferon-induced GTP-binding protein Mx2	4.78167	up	chr21	+	42733949	42780869
ENST00000435526	RP11-414H17.6	2.27646	down	GENCODE	409	chr10	-	6168004	6179520	downstream	NM_000417	IL2RA	interleukin-2 receptor subunit alpha precursor	4.93812	up	chr10	-	6052656	6104333
ENST00000435526	RP11-414H17.6	2.27646	down	GENCODE	409	chr10	-	6168004	6179520	downstream	NM_001009943	ANKRD16	ankyrin repeat domain-containing protein 16 isoform c	2.03486	down	chr10	-	5920049	5931860
ENST00000435526	RP11-414H17.6	2.27646	down	GENCODE	409	chr10	-	6168004	6179520	downstream	NM_172200	IL15RA	interleukin-15 receptor subunit alpha isoform 2 precursor	4.55511	up	chr10	-	5994333	6019574
ENST00000435526	RP11-414H17.6	2.27646	down	GENCODE	409	chr10	-	6168004	6179520	upstream	NM_004566	PFKFB3	6-phosphofructo-2-kinase/fructose-2, 6-bisphosphatase 3 isoform 1	3.58925	up	chr10	+	6244839	6277507
ENST00000435541	RP1-238O23.4	2.04651	up	GENCODE	514	chr6	-	41107664	41108570	downstream	NM_001159726	TSPO2	translocator protein 2	2.01691	down	chr6	+	41010456	41012076
ENST00000435541	RP1-238O23.4	2.04651	up	GENCODE	514	chr6	-	41107664	41108570	upstream	NM_004828	NCR2	natural cytotoxicity triggering receptor 2 isoform 1 precursor	2.09321	up	chr6	+	41303527	41318625
ENST00000435541	RP1-238O23.4	2.04651	up	GENCODE	514	chr6	-	41107664	41108570	upstream	NM_018965	TREM2	triggering receptor expressed on myeloid cells 2 precursor	4.19685	down	chr6	-	41126245	41130922
ENST00000435547	AC004895.4	5.2073	up	GENCODE	547	chr7	+	6120733	6132683	downstream	NM_032172	USP42	ubiquitin carboxyl-terminal hydrolase 42	3.93441	up	chr7	+	6144549	6201195
ENST00000435547	AC004895.4	5.2073	up	GENCODE	547	chr7	+	6120733	6132683	upstream	NM_001097622	OCM	oncomodulin-1	4.05081	up	chr7	+	5920428	5925994
ENST00000435547	AC004895.4	5.2073	up	GENCODE	547	chr7	+	6120733	6132683	upstream	NM_006303	AIMP2	aminoacyl tRNA synthase complex-interacting multifunctional protein 2	2.31385	down	chr7	+	6048881	6063465
ENST00000435547	AC004895.4	5.2073	up	GENCODE	547	chr7	+	6120733	6132683	upstream	NM_015622	CCZ1	vacuolar fusion protein CCZ1 homolog	3.31068	up	chr7	+	5938340	5965603
ENST00000435559	RP11-86H7.7	3.26329	up	GENCODE	2272	chr1	-	95086706	95089740	downstream	NM_001993	F3	tissue factor isoform 1 precursor	5.0512	up	chr1	-	94994731	95007413
ENST00000435559	RP11-86H7.7	3.26329	up	GENCODE	2272	chr1	-	95086706	95089740	downstream	NM_002858	ABCD3	ATP-binding cassette sub-family D member 3 isoform a	2.29754	down	chr1	+	94883932	94984219
ENST00000435981	AC068610.3	2.03668	up	GENCODE	1187	chr7	+	114719011	114766368	upstream	NM_001166345	MDFIC	myoD family inhibitor domain-containing protein isoform p32	2.08788	down	chr7	+	114562208	114659970
ENST00000435984	AC104135.3	2.51339	down	GENCODE	565	chr2	+	75145274	75159921	upstream	ENST00000290536	C2orf65	chromosome 2 open reading frame 65 [Source:HGNC Symbol;Acc:25183]	2.26523	down	chr2	-	74785009	74875164
ENST00000436395	CTA-342B11.2	2.28326	up	GENCODE	298	chr22	+	32366847	32369462	downstream	NM_001010859	C22orf42	uncharacterized protein C22orf42	2.21281	up	chr22	-	32545518	32555243
ENST00000436395	CTA-342B11.2	2.28326	up	GENCODE	298	chr22	+	32366847	32369462	upstream	ENST00000248984	C22orf24	chromosome 22 open reading frame 24 [Source:HGNC Symbol;Acc:23051]	4.63831	down	chr22	-	32329506	32341336
ENST00000436469	AC022816.2	3.60645	up	GENCODE	804	chr17	+	14277455	14324343	upstream	NM_006041	HS3ST3B1	heparan sulfate glucosamine 3-O-sulfotransferase 3B1	10.8651	up	chr17	+	14204505	14249492
ENST00000436492	RP1-125N5.2	4.58588	up	GENCODE	557	chr6	+	169116744	169123604	upstream	ENST00000354536	SMOC2	SPARC related modular calcium binding 2 [Source:HGNC Symbol;Acc:20323]	4.22272	down	chr6	+	168841830	169068674
ENST00000436492	RP1-125N5.2	4.58588	up	GENCODE	557	chr6	+	169116744	169123604	upstream	ENST00000356284	SMOC2	SPARC related modular calcium binding 2 [Source:HGNC Symbol;Acc:20323]	2.57532	down	chr6	+	168841830	169068674
ENST00000436681	LINC00281	2.696	up	GENCODE	3714	chr22	-	21655279	21664170	downstream	NM_005446	P2RX6	P2X purinoceptor 6 isoform 1	2.46198	up	chr22	+	21369463	21382302
ENST00000436681	LINC00281	2.696	up	GENCODE	3714	chr22	-	21655279	21664170	upstream	NM_015094	HIC2	hypermethylated in cancer 2 protein	2.33462	up	chr22	+	21771692	21805750
ENST00000436722	LINC00411	2.40771	up	GENCODE	461	chr13	-	101593115	101596618	downstream	NM_032813	TMTC4	transmembrane and TPR repeat-containing protein 4 isoform 1	2.46142	down	chr13	-	101256089	101327103
ENST00000436885	AC012442.6	2.38593	up	GENCODE	529	chr2	+	113348372	113349516	downstream	NM_000575	IL1A	interleukin-1 alpha proprotein	10.445	up	chr2	-	113531491	113542971
ENST00000436885	AC012442.6	2.38593	up	GENCODE	529	chr2	+	113348372	113349516	downstream	NM_000576	IL1B	interleukin-1 beta proprotein	33.8205	up	chr2	-	113587336	113594356
ENST00000436885	AC012442.6	2.38593	up	GENCODE	529	chr2	+	113348372	113349516	downstream	NM_005415	SLC20A1	sodium-dependent phosphate transporter 1	2.20929	down	chr2	+	113403433	113421400
ENST00000436955	GS1-204I12.1	3.51577	up	GENCODE	642	chr1	-	185576315	185597659	downstream	NM_006469	IVNS1ABP	influenza virus NS1A-binding protein	2.36131	down	chr1	-	185265521	185286461
ENST00000437646	AC004448.2	2.40344	down	GENCODE	520	chr17	+	19322347	19327670	downstream	NM_000382	ALDH3A2	fatty aldehyde dehydrogenase isoform 2	2.54545	up	chr17	+	19552063	19580908
ENST00000437646	AC004448.2	2.40344	down	GENCODE	520	chr17	+	19322347	19327670	downstream	NM_001031806	ALDH3A2	fatty aldehyde dehydrogenase isoform 1	2.38025	down	chr17	+	19552063	19580904
ENST00000437646	AC004448.2	2.40344	down	GENCODE	520	chr17	+	19322347	19327670	upstream	ENST00000347697	EPN2	epsin 2 [Source:HGNC Symbol;Acc:18639]	2.14498	up	chr17	+	19140689	19240028
ENST00000437646	AC004448.2	2.40344	down	GENCODE	520	chr17	+	19322347	19327670	upstream	NM_002404	MFAP4	microfibril-associated glycoprotein 4 isoform 2 precursor	3.44659	down	chr17	-	19286754	19290532
ENST00000437646	AC004448.2	2.40344	down	GENCODE	520	chr17	+	19322347	19327670	upstream	NM_007148	RNF112	RING finger protein 112	2.96968	up	chr17	+	19314490	19320589
ENST00000437646	AC004448.2	2.40344	down	GENCODE	520	chr17	+	19322347	19327670	upstream	NM_015681	B9D1	B9 domain-containing protein 1 isoform b	2.2368	down	chr17	-	19246482	19266046
ENST00000437646	AC004448.2	2.40344	down	GENCODE	520	chr17	+	19322347	19327670	upstream	NM_139032	MAPK7	mitogen-activated protein kinase 7 isoform 2	3.15446	down	chr17	+	19281033	19286857
ENST00000437712	RP11-168K11.3	3.81349	up	GENCODE	3043	chr9	+	116381507	116384914	downstream	NM_133374	ZNF618	zinc finger protein 618	2.0474	up	chr9	+	116638561	116818875
ENST00000437712	RP11-168K11.3	3.81349	up	GENCODE	3043	chr9	+	116381507	116384914	upstream	ENST00000343817	RGS3	regulator of G-protein signaling 3 [Source:HGNC Symbol;Acc:9999]	2.38112	down	chr9	+	116263706	116360018
ENST00000437712	RP11-168K11.3	3.81349	up	GENCODE	3043	chr9	+	116381507	116384914	upstream	NM_031219	HDHD3	haloacid dehalogenase-like hydrolase domain-containing protein 3	2.05248	up	chr9	-	116135697	116138341
ENST00000437795	LINC00570	5.44418	up	GENCODE	490	chr2	+	11539127	11542234	downstream	ENST00000381483	GREB1	growth regulation by estrogen in breast cancer 1 [Source:HGNC Symbol;Acc:24885]	19.7225	up	chr2	+	11682850	11732272
ENST00000438147	RP11-509J21.4	4.33516	up	GENCODE	676	chr9	-	3684075	3689626	downstream	NM_134428	RFX3	transcription factor RFX3 isoform b	4.71344	up	chr9	-	3224646	3525983
ENST00000438147	RP11-509J21.4	4.33516	up	GENCODE	676	chr9	-	3684075	3689626	upstream	NM_001042413	GLIS3	zinc finger protein GLIS3 isoform a	2.93302	up	chr9	-	3824127	4300035
ENST00000438322	LINC00475	2.10517	down	GENCODE	424	chr9	+	94903877	94907392	downstream	NM_014057	OGN	mimecan preproprotein	3.20699	up	chr9	-	95146248	95166937
ENST00000439438	RP11-305L7.6	2.1429	up	GENCODE	454	chr9	+	93881343	93945044	downstream	NM_005384	NFIL3	nuclear factor interleukin-3-regulated protein	3.31308	up	chr9	-	94171326	94186144
ENST00000439438	RP11-305L7.6	2.1429	up	GENCODE	454	chr9	+	93881343	93945044	upstream	NM_001174168	SYK	tyrosine-protein kinase SYK isoform 2	2.17371	down	chr9	+	93564206	93660842
ENST00000439840	LINC00158	6.81318	up	GENCODE	631	chr21	-	26768798	26802321	upstream	NM_001003696	ATP5J	ATP synthase-coupling factor 6, mitochondrial isoform a precursor	2.63801	down	chr21	-	27096790	27107965
ENST00000439840	LINC00158	6.81318	up	GENCODE	631	chr21	-	26768798	26802321	upstream	NM_080794	MRPL39	39S ribosomal protein L39, mitochondrial isoform b	2.52248	down	chr21	-	26957967	26979801
ENST00000439904	RP11-9E13.2	3.9105	up	GENCODE	1780	chr10	-	70237754	70240521	downstream	NM_032578	MYPN	myopalladin isoform a	6.52412	down	chr10	+	69869189	69971773
ENST00000440205	LINC00158	5.58534	up	GENCODE	740	chr21	-	26768505	26797021	upstream	NM_001003696	ATP5J	ATP synthase-coupling factor 6, mitochondrial isoform a precursor	2.63801	down	chr21	-	27096790	27107965
ENST00000440205	LINC00158	5.58534	up	GENCODE	740	chr21	-	26768505	26797021	upstream	NM_080794	MRPL39	39S ribosomal protein L39, mitochondrial isoform b	2.52248	down	chr21	-	26957967	26979801
ENST00000440397	RP11-95M15.1	4.03935	down	GENCODE	523	chr6	+	137994596	137995691	downstream	NM_006290	TNFAIP3	tumor necrosis factor alpha-induced protein 3	5.18965	up	chr6	+	138188324	138204451
ENST00000440430	GS1-542M4.4	6.32773	down	GENCODE	466	chrX	-	8831901	8835642	downstream	ENST00000262648	KAL1	Kallmann syndrome 1 sequence [Source:HGNC Symbol;Acc:6211]	2.52171	up	chrX	-	8496914	8700227
ENST00000440492	RP11-288L9.1	4.18341	up	GENCODE	441	chr1	-	27986838	27989233	downstream	NM_001029882	AHDC1	AT-hook DNA-binding motif-containing protein 1	4.04342	down	chr1	-	27860755	27930143
ENST00000440492	RP11-288L9.1	4.18341	up	GENCODE	441	chr1	-	27986838	27989233	upstream	ENST00000373943	STX12	syntaxin 12 [Source:HGNC Symbol;Acc:11430]	2.88589	up	chr1	+	28099693	28150963
ENST00000440492	RP11-288L9.1	4.18341	up	GENCODE	441	chr1	-	27986838	27989233	upstream	NM_002038	IFI6	interferon alpha-inducible protein 6 isoform a precursor	3.39535	up	chr1	-	27992571	27998724
ENST00000440492	RP11-288L9.1	4.18341	up	GENCODE	441	chr1	-	27986838	27989233	upstream	NM_004848	THEMIS2	protein THEMIS2 isoform 1	2.81615	up	chr1	+	28199054	28213193
ENST00000440492	RP11-288L9.1	4.18341	up	GENCODE	441	chr1	-	27986838	27989233	upstream	NM_022872	IFI6	interferon alpha-inducible protein 6 isoform b precursor	4.26924	up	chr1	-	27992571	27998724
ENST00000440735	RP11-365P13.3	4.0467	up	GENCODE	684	chr13	+	111635653	111642911	upstream	NM_024537	CARS2	probable cysteine--tRNA ligase, mitochondrial	2.06306	down	chr13	-	111293756	111358480
ENST00000441013	LINC00158	5.42061	up	GENCODE	1380	chr21	-	26758132	26804013	upstream	NM_001003696	ATP5J	ATP synthase-coupling factor 6, mitochondrial isoform a precursor	2.63801	down	chr21	-	27096790	27107965
ENST00000441013	LINC00158	5.42061	up	GENCODE	1380	chr21	-	26758132	26804013	upstream	NM_080794	MRPL39	39S ribosomal protein L39, mitochondrial isoform b	2.52248	down	chr21	-	26957967	26979801
ENST00000441033	RP13-392I16.1	12.7986	up	GENCODE	708	chr1	-	9561150	9563530	downstream	NM_004285	H6PD	GDH/6PGL endoplasmic bifunctional protein precursor	2.37497	up	chr1	+	9294862	9331394
ENST00000441033	RP13-392I16.1	12.7986	up	GENCODE	708	chr1	-	9561150	9563530	downstream	NM_025106	SPSB1	SPRY domain-containing SOCS box protein 1	2.06235	down	chr1	+	9352940	9429590
ENST00000441095	AL133493.2	2.36312	down	GENCODE	674	chr21	+	47013567	47016923	upstream	NM_030582	COL18A1	collagen alpha-1(XVIII) chain isoform 1 precursor	2.44483	down	chr21	+	46875423	46933634
ENST00000441095	AL133493.2	2.36312	down	GENCODE	674	chr21	+	47013567	47016923	upstream	NM_194255	SLC19A1	folate transporter 1 isoform 1	2.66699	down	chr21	-	46934628	46962385
ENST00000441203	RP3-416J7.2	5.49127	up	GENCODE	844	chr6	+	224949	226400	downstream	NM_002460	IRF4	interferon regulatory factor 4 isoform 1	8.91199	up	chr6	+	391738	411443
ENST00000441287	AC011193.1	2.08079	down	GENCODE	323	chr17	+	32806352	32806976	upstream	NM_002981	CCL1	C-C motif chemokine 1 precursor	3.38577	up	chr17	-	32687398	32690252
ENST00000441287	AC011193.1	2.08079	down	GENCODE	323	chr17	+	32806352	32806976	upstream	NM_002982	CCL2	C-C motif chemokine 2 precursor	3.49363	up	chr17	+	32582295	32584220
ENST00000441287	AC011193.1	2.08079	down	GENCODE	323	chr17	+	32806352	32806976	upstream	NM_002986	CCL11	eotaxin precursor	2.53632	up	chr17	+	32612686	32615199
ENST00000441287	AC011193.1	2.08079	down	GENCODE	323	chr17	+	32806352	32806976	upstream	NM_005623	CCL8	C-C motif chemokine 8 precursor	596.854	up	chr17	+	32646065	32648421
ENST00000441287	AC011193.1	2.08079	down	GENCODE	323	chr17	+	32806352	32806976	upstream	NM_006273	CCL7	C-C motif chemokine 7 precursor	16.9698	up	chr17	+	32597239	32599256
ENST00000441809	CTA-520D8.2	2.81204	up	GENCODE	1007	chr1	-	13983805	13987033	downstream	NM_001010847	LRRC38	leucine-rich repeat-containing protein 38 precursor	3.13453	up	chr1	-	13801444	13840242
ENST00000441809	CTA-520D8.2	2.81204	up	GENCODE	1007	chr1	-	13983805	13987033	downstream	NM_198389	PDPN	podoplanin isoform b	5.4387	up	chr1	+	13910251	13944452
ENST00000441809	CTA-520D8.2	2.81204	up	GENCODE	1007	chr1	-	13983805	13987033	upstream	NM_001007257	PRDM2	PR domain zinc finger protein 2 isoform c	2.7566	down	chr1	+	14075875	14114574
ENST00000442069	RP11-143M1.2	5.10634	up	GENCODE	575	chr9	+	72715	75298	downstream	ENST00000382387	C9orf66	chromosome 9 open reading frame 66 [Source:HGNC Symbol;Acc:26436]	2.09332	up	chr9	-	213107	215893
ENST00000442069	RP11-143M1.2	5.10634	up	GENCODE	575	chr9	+	72715	75298	downstream	NM_001145355	CBWD1	COBW domain-containing protein 1 isoform 2	4.94329	up	chr9	-	121037	179075
ENST00000442358	RP11-404O13.1	2.03162	down	GENCODE	649	chr1	-	158101833	158110420	upstream	NM_001042584	CD1E	T-cell surface glycoprotein CD1e, membrane-associated isoform c precursor	3.02977	down	chr1	+	158323485	158327343
ENST00000442358	RP11-404O13.1	2.03162	down	GENCODE	649	chr1	-	158101833	158110420	upstream	NM_001042585	CD1E	T-cell surface glycoprotein CD1e, membrane-associated isoform d precursor	3.45918	down	chr1	+	158323485	158327343
ENST00000442358	RP11-404O13.1	2.03162	down	GENCODE	649	chr1	-	158101833	158110420	upstream	NM_001042586	CD1E	T-cell surface glycoprotein CD1e, membrane-associated isoform e precursor	3.69478	up	chr1	+	158323485	158327343
ENST00000442358	RP11-404O13.1	2.03162	down	GENCODE	649	chr1	-	158101833	158110420	upstream	NM_001185107	CD1E	T-cell surface glycoprotein CD1e, membrane-associated isoform g precursor	4.15997	up	chr1	+	158323485	158327343
ENST00000442358	RP11-404O13.1	2.03162	down	GENCODE	649	chr1	-	158101833	158110420	upstream	NM_001185110	CD1E	T-cell surface glycoprotein CD1e, membrane-associated isoform l precursor	16.8915	down	chr1	+	158323485	158327343
ENST00000442358	RP11-404O13.1	2.03162	down	GENCODE	649	chr1	-	158101833	158110420	upstream	NM_001185113	CD1E	T-cell surface glycoprotein CD1e, membrane-associated isoform k precursor	2.36336	down	chr1	+	158323485	158327343
ENST00000442358	RP11-404O13.1	2.03162	down	GENCODE	649	chr1	-	158101833	158110420	upstream	NM_001765	CD1C	T-cell surface glycoprotein CD1c precursor	2.27819	down	chr1	+	158259562	158264564
ENST00000442358	RP11-404O13.1	2.03162	down	GENCODE	649	chr1	-	158101833	158110420	upstream	NM_001766	CD1D	antigen-presenting glycoprotein CD1d precursor	2.07325	up	chr1	+	158149736	158156216
ENST00000442712	RP11-439E19.7	2.42334	up	GENCODE	522	chr1	+	246853348	246855123	downstream	NM_015446	AHCTF1	protein ELYS	3.43888	up	chr1	-	247002401	247094726
ENST00000442712	RP11-439E19.7	2.42334	up	GENCODE	522	chr1	+	246853348	246855123	upstream	NM_001139459	CNST	consortin isoform 2	2.6404	up	chr1	+	246729638	246811544
ENST00000442712	RP11-439E19.7	2.42334	up	GENCODE	522	chr1	+	246853348	246855123	upstream	NM_001167740	SMYD3	SET and MYND domain-containing protein 3 isoform 1	2.16441	down	chr1	-	245912641	246670644
ENST00000442852	XXbac-BPG27H4.8	2.20606	up	GENCODE	799	chr6	-	30807302	30815936	downstream	NM_001025091	ABCF1	ATP-binding cassette sub-family F member 1 isoform a	6.1913	up	chr6	+	30539169	30559309
ENST00000442852	XXbac-BPG27H4.8	2.20606	up	GENCODE	799	chr6	-	30807302	30815936	downstream	NM_003897	IER3	radiation-inducible immediate-early gene IEX-1	3.29813	up	chr6	-	30710975	30712327
ENST00000442852	XXbac-BPG27H4.8	2.20606	up	GENCODE	799	chr6	-	30807302	30815936	downstream	NM_005275	GNL1	guanine nucleotide-binding protein-like 1	2.63722	up	chr6	-	30509154	30525371
ENST00000442852	XXbac-BPG27H4.8	2.20606	up	GENCODE	799	chr6	-	30807302	30815936	downstream	NM_014641	MDC1	mediator of DNA damage checkpoint protein 1	5.9524	up	chr6	-	30667583	30685458
ENST00000442852	XXbac-BPG27H4.8	2.20606	up	GENCODE	799	chr6	-	30807302	30815936	downstream	NM_024909	ATAT1	alpha-tubulin N-acetyltransferase isoform 2	2.03359	up	chr6	+	30594612	30612448
ENST00000442852	XXbac-BPG27H4.8	2.20606	up	GENCODE	799	chr6	-	30807302	30815936	upstream	NM_001105563	CCHCR1	coiled-coil alpha-helical rod protein 1 isoform 2	2.46248	up	chr6	-	31110215	31125566
ENST00000442852	XXbac-BPG27H4.8	2.20606	up	GENCODE	799	chr6	-	30807302	30815936	upstream	NM_001167733	VARS2	valine--tRNA ligase, mitochondrial isoform 3	2.74411	up	chr6	+	30881981	30894235
ENST00000442852	XXbac-BPG27H4.8	2.20606	up	GENCODE	799	chr6	-	30807302	30815936	upstream	NM_001264	CDSN	corneodesmosin precursor	3.00352	up	chr6	-	31082864	31088252
ENST00000442852	XXbac-BPG27H4.8	2.20606	up	GENCODE	799	chr6	-	30807302	30815936	upstream	NM_013993	DDR1	epithelial discoidin domain-containing receptor 1 isoform 2 precursor	3.34117	down	chr6	+	30852326	30867933
ENST00000442852	XXbac-BPG27H4.8	2.20606	up	GENCODE	799	chr6	-	30807302	30815936	upstream	NM_020442	VARS2	valine--tRNA ligase, mitochondrial isoform 2 precursor	2.06741	down	chr6	+	30881981	30894235
ENST00000443364	RP11-48O20.4	3.14291	down	GENCODE	804	chr1	+	159931007	159946902	downstream	NM_001231	CASQ1	calsequestrin-1 precursor	6.91687	down	chr1	+	160160284	160171676
ENST00000443364	RP11-48O20.4	3.14291	down	GENCODE	804	chr1	+	159931007	159946902	downstream	NM_002241	KCNJ10	ATP-sensitive inward rectifier potassium channel 10	3.77501	up	chr1	-	160007256	160040051
ENST00000443364	RP11-48O20.4	3.14291	down	GENCODE	804	chr1	+	159931007	159946902	downstream	NM_002857	PEX19	peroxisomal biogenesis factor 19 isoform a	2.67713	down	chr1	-	160246598	160254941
ENST00000443364	RP11-48O20.4	3.14291	down	GENCODE	804	chr1	+	159931007	159946902	downstream	NM_004983	KCNJ9	G protein-activated inward rectifier potassium channel 3	3.35295	up	chr1	+	160051359	160059212
ENST00000443364	RP11-48O20.4	3.14291	down	GENCODE	804	chr1	+	159931007	159946902	downstream	NM_052868	IGSF8	immunoglobulin superfamily member 8 precursor	9.65288	up	chr1	-	160061128	160068439
ENST00000443364	RP11-48O20.4	3.14291	down	GENCODE	804	chr1	+	159931007	159946902	upstream	ENST00000368093	SLAMF9	SLAM family member 9 [Source:HGNC Symbol;Acc:18430]	4.71385	down	chr1	-	159921281	159924044
ENST00000443364	RP11-48O20.4	3.14291	down	GENCODE	804	chr1	+	159931007	159946902	upstream	ENST00000368094	IGSF9	immunoglobulin superfamily, member 9 [Source:HGNC Symbol;Acc:18132]	2.40199	down	chr1	-	159896828	159915386
ENST00000443364	RP11-48O20.4	3.14291	down	GENCODE	804	chr1	+	159931007	159946902	upstream	NM_001146172	SLAMF9	SLAM family member 9 isoform 2 precursor	6.13515	down	chr1	-	159921281	159924044
ENST00000443364	RP11-48O20.4	3.14291	down	GENCODE	804	chr1	+	159931007	159946902	upstream	NM_017823	DUSP23	dual specificity protein phosphatase 23	2.56621	down	chr1	+	159750758	159752333
ENST00000443448	RP11-15I11.3	2.07422	down	GENCODE	337	chr1	-	212398619	212407888	upstream	NM_006243	PPP2R5A	serine/threonine-protein phosphatase 2A 56 kDa regulatory subunit alpha isoform isoform 1	2.35406	down	chr1	+	212458878	212535205
ENST00000443579	RP1-159A19.4	4.13744	down	GENCODE	283	chr1	+	27852315	27857072	downstream	ENST00000373943	STX12	syntaxin 12 [Source:HGNC Symbol;Acc:11430]	2.88589	up	chr1	+	28099693	28150963
ENST00000443579	RP1-159A19.4	4.13744	down	GENCODE	283	chr1	+	27852315	27857072	downstream	NM_001029882	AHDC1	AT-hook DNA-binding motif-containing protein 1	4.04342	down	chr1	-	27860755	27930143
ENST00000443579	RP1-159A19.4	4.13744	down	GENCODE	283	chr1	+	27852315	27857072	downstream	NM_002038	IFI6	interferon alpha-inducible protein 6 isoform a precursor	3.39535	up	chr1	-	27992571	27998724
ENST00000443579	RP1-159A19.4	4.13744	down	GENCODE	283	chr1	+	27852315	27857072	downstream	NM_022872	IFI6	interferon alpha-inducible protein 6 isoform b precursor	4.26924	up	chr1	-	27992571	27998724
ENST00000443593	RP1-212P9.2	2.3372	down	GENCODE	1746	chr1	+	29194086	29197779	downstream	NM_004437	EPB41	protein 4.1 isoform 6	3.9172	up	chr1	+	29213602	29446558
ENST00000443593	RP1-212P9.2	2.3372	down	GENCODE	1746	chr1	+	29194086	29197779	downstream	NM_203343	EPB41	protein 4.1 isoform 2	2.52836	up	chr1	+	29213602	29446558
ENST00000443593	RP1-212P9.2	2.3372	down	GENCODE	1746	chr1	+	29194086	29197779	upstream	NM_005644	TAF12	transcription initiation factor TFIID subunit 12	2.07912	up	chr1	-	28929608	28969604
ENST00000443593	RP1-212P9.2	2.3372	down	GENCODE	1746	chr1	+	29194086	29197779	upstream	NM_016258	YTHDF2	YTH domain family protein 2 isoform 1	2.80006	up	chr1	+	29063135	29096287
ENST00000443593	RP1-212P9.2	2.3372	down	GENCODE	1746	chr1	+	29194086	29197779	upstream	NM_152304	RAB42	putative Ras-related protein Rab-42 isoform 2	3.93186	down	chr1	+	28918711	28921088
ENST00000443716	RP11-165J3.5	3.61376	up	GENCODE	641	chr9	-	96192623	96193581	downstream	ENST00000375446	NINJ1	ninjurin 1 [Source:HGNC Symbol;Acc:7824]	4.02596	up	chr9	-	95883770	95896570
ENST00000443716	RP11-165J3.5	3.61376	up	GENCODE	641	chr9	-	96192623	96193581	upstream	NM_005392	PHF2	lysine-specific demethylase PHF2	4.48546	up	chr9	+	96338908	96441869
ENST00000443716	RP11-165J3.5	3.61376	up	GENCODE	641	chr9	-	96192623	96193581	upstream	NM_198841	FAM120AOS	putative FAM120A opposite strand protein	2.07236	down	chr9	-	96208781	96215874
ENST00000443930	RP11-547D24.1	4.32272	down	GENCODE	1954	chr1	-	1944651	1946969	upstream	ENST00000378567	PRKCZ	protein kinase C, zeta [Source:HGNC Symbol;Acc:9412]	2.47885	up	chr1	+	1981908	2116834
ENST00000444125	RP11-65J3.1	5.05941	down	GENCODE	783	chr9	+	132099157	132109743	upstream	NM_001012715	C9orf106	putative uncharacterized protein C9orf106	3.39113	up	chr9	+	132083294	132084882
ENST00000444125	RP11-65J3.1	5.05941	down	GENCODE	783	chr9	+	132099157	132109743	upstream	NM_203434	IER5L	immediate early response gene 5-like protein	6.67212	down	chr9	-	131937830	131940540
ENST00000444158	AC006372.4	2.09845	up	GENCODE	4049	chr7	+	157258924	157292410	upstream	NM_058246	DNAJB6	dnaJ homolog subfamily B member 6 isoform a	6.89049	up	chr7	+	157129710	157210133
ENST00000444259	RP5-1112D6.4	3.51994	down	GENCODE	557	chr6	+	111599134	111599945	downstream	NM_001164283	TRAF3IP2	adapter protein CIKS isoform 5	2.24503	up	chr6	-	111876580	111888563
ENST00000444301	AC068491.1	2.03563	up	GENCODE	666	chr2	-	112071888	112252610	downstream	NM_006538	BCL2L11	bcl-2-like protein 11 isoform 6	2.534	up	chr2	+	111878490	111926022
ENST00000444301	AC068491.1	2.03563	up	GENCODE	666	chr2	-	112071888	112252610	downstream	NM_138621	BCL2L11	bcl-2-like protein 11 isoform 1	3.97651	up	chr2	+	111878490	111926022
ENST00000444330	RP11-527D7.1	2.37821	up	GENCODE	504	chr1	+	241587591	241596628	downstream	NM_001821	CHML	rab proteins geranylgeranyltransferase component A 2	2.90457	down	chr1	-	241792166	241799232
ENST00000444330	RP11-527D7.1	2.37821	up	GENCODE	504	chr1	+	241587591	241596628	downstream	NM_014322	OPN3	opsin-3	8.02333	down	chr1	-	241756451	241803701
ENST00000444330	RP11-527D7.1	2.37821	up	GENCODE	504	chr1	+	241587591	241596628	upstream	NM_002924	RGS7	regulator of G-protein signaling 7	4.34817	down	chr1	-	240938816	241520478
ENST00000444478	RP11-112L6.2	5.46581	up	GENCODE	425	chr20	+	48782898	48786032	upstream	NM_022442	UBE2V1	ubiquitin-conjugating enzyme E2 variant 1 isoform c	5.21008	up	chr20	-	48697660	48732496
ENST00000444501	AC097724.3	2.17904	up	GENCODE	723	chr2	-	28945305	28958975	downstream	NM_001170585	PLB1	phospholipase B1, membrane-associated isoform 2 precursor	2.03103	down	chr2	+	28718937	28866653
ENST00000444501	AC097724.3	2.17904	up	GENCODE	723	chr2	-	28945305	28958975	upstream	ENST00000379558	FAM179A	family with sequence similarity 179, member A [Source:HGNC Symbol;Acc:33715]	2.98729	up	chr2	+	29204163	29275096
ENST00000444501	AC097724.3	2.17904	up	GENCODE	723	chr2	-	28945305	28958975	upstream	NM_015131	WDR43	WD repeat-containing protein 43	2.3785	down	chr2	+	29117532	29171080
ENST00000444515	LINC00302	2.3177	up	GENCODE	302	chr1	+	152627952	152629280	downstream	ENST00000368775	C1orf68	chromosome 1 open reading frame 68 [Source:HGNC Symbol;Acc:29468]	2.34744	down	chr1	+	152691997	152692905
ENST00000444515	LINC00302	2.3177	up	GENCODE	302	chr1	+	152627952	152629280	downstream	NM_030663	SMCP	sperm mitochondrial-associated cysteine-rich protein	2.04214	up	chr1	+	152850797	152857523
ENST00000444800	RP11-423C15.3	2.65938	up	GENCODE	509	chr9	-	128506032	128508019	downstream	ENST00000265960	MAPKAP1	mitogen-activated protein kinase associated protein 1 [Source:HGNC Symbol;Acc:18752]	2.85776	down	chr9	-	128199672	128469513
ENST00000444800	RP11-423C15.3	2.65938	up	GENCODE	509	chr9	-	128506032	128508019	downstream	NM_001006618	MAPKAP1	target of rapamycin complex 2 subunit MAPKAP1 isoform 5	2.23782	down	chr9	-	128283748	128469513
ENST00000444848	RP1-149A16.17	3.06369	up	GENCODE	444	chr22	+	32779772	32781618	downstream	NM_014306	C22orf28	tRNA-splicing ligase RtcB homolog	3.21659	up	chr22	-	32783561	32808274
ENST00000444848	RP1-149A16.17	3.06369	up	GENCODE	444	chr22	+	32779772	32781618	upstream	NM_001010859	C22orf42	uncharacterized protein C22orf42	2.21281	up	chr22	-	32545518	32555243
ENST00000444862	AP005273.1	5.62412	up	GENCODE	522	chr11	+	64268324	64272858	downstream	ENST00000294066	MAP4K2	mitogen-activated protein kinase kinase kinase kinase 2 [Source:HGNC Symbol;Acc:6864]	2.0108	down	chr11	-	64556608	64570713
ENST00000444862	AP005273.1	5.62412	up	GENCODE	522	chr11	+	64268324	64272858	downstream	NM_130799	MEN1	menin isoform 2	2.27196	down	chr11	-	64570985	64578188
ENST00000444862	AP005273.1	5.62412	up	GENCODE	522	chr11	+	64268324	64272858	upstream	NM_001128613	NUDT22	nucleoside diphosphate-linked moiety X motif 22 isoform b	2.09172	down	chr11	+	63993737	63997488
ENST00000444862	AP005273.1	5.62412	up	GENCODE	522	chr11	+	64268324	64272858	upstream	NM_001135208	FKBP2	peptidyl-prolyl cis-trans isomerase FKBP2 precursor	3.30202	down	chr11	+	64008603	64011607
ENST00000444862	AP005273.1	5.62412	up	GENCODE	522	chr11	+	64268324	64272858	upstream	NM_001170726	GPR137	integral membrane protein GPR137 isoform 4	2.80089	up	chr11	+	64051810	64056972
ENST00000444862	AP005273.1	5.62412	up	GENCODE	522	chr11	+	64268324	64272858	upstream	NM_003377	VEGFB	vascular endothelial growth factor B isoform VEGFB-186 precursor	3.21536	down	chr11	+	64002055	64006736
ENST00000444862	AP005273.1	5.62412	up	GENCODE	522	chr11	+	64268324	64272858	upstream	NM_003942	RPS6KA4	ribosomal protein S6 kinase alpha-4 isoform a	3.42837	up	chr11	+	64126624	64139687
ENST00000444862	AP005273.1	5.62412	up	GENCODE	522	chr11	+	64268324	64272858	upstream	NM_006819	STIP1	stress-induced-phosphoprotein 1	2.4176	down	chr11	+	63953586	63972020
ENST00000444862	AP005273.1	5.62412	up	GENCODE	522	chr11	+	64268324	64272858	upstream	NM_138689	PPP1R14B	protein phosphatase 1 regulatory subunit 14B	2.55845	down	chr11	-	64011950	64014413
ENST00000444956	RP11-384P7.6	6.12945	up	GENCODE	486	chr9	-	33732972	33738414	downstream	NM_004925	AQP3	aquaporin-3	2.77116	down	chr9	-	33441151	33447631
ENST00000444956	RP11-384P7.6	6.12945	up	GENCODE	486	chr9	-	33732972	33738414	upstream	NM_002771	PRSS3	trypsin-3 isoform 2 preproprotein	2.72314	up	chr9	+	33795558	33799229
ENST00000445003	RP11-290F20.3	4.10678	down	GENCODE	539	chr20	+	48884035	48894964	upstream	NM_022442	UBE2V1	ubiquitin-conjugating enzyme E2 variant 1 isoform c	5.21008	up	chr20	-	48697660	48732496
ENST00000445332	AC009404.2	3.9121	up	GENCODE	424	chr2	+	118595319	118596965	downstream	NM_016133	INSIG2	insulin-induced gene 2 protein	4.46364	up	chr2	+	118846049	118867597
ENST00000445332	AC009404.2	3.9121	up	GENCODE	424	chr2	+	118595319	118596965	downstream	NM_019044	CCDC93	coiled-coil domain-containing protein 93	2.95305	up	chr2	-	118673053	118771739
ENST00000445568	RP3-471C18.1	2.4782	up	GENCODE	470	chr6	-	19730657	19734798	upstream	NM_001546	ID4	DNA-binding protein inhibitor ID-4	2.69011	down	chr6	+	19837600	19842431
ENST00000445865	AC007880.1	2.44013	down	GENCODE	1977	chr2	-	65073263	65090760	upstream	NM_003038	SLC1A4	neutral amino acid transporter A isoform 1	2.09092	down	chr2	+	65216494	65251000
ENST00000445865	AC007880.1	2.44013	down	GENCODE	1977	chr2	-	65073263	65090760	upstream	NM_015147	CEP68	centrosomal protein of 68 kDa	3.49121	down	chr2	+	65283494	65314142
ENST00000446200	RP11-414H17.7	2.40779	up	GENCODE	371	chr10	-	6163690	6168004	downstream	NM_000417	IL2RA	interleukin-2 receptor subunit alpha precursor	4.93812	up	chr10	-	6052656	6104333
ENST00000446200	RP11-414H17.7	2.40779	up	GENCODE	371	chr10	-	6163690	6168004	downstream	NM_001009943	ANKRD16	ankyrin repeat domain-containing protein 16 isoform c	2.03486	down	chr10	-	5920049	5931860
ENST00000446200	RP11-414H17.7	2.40779	up	GENCODE	371	chr10	-	6163690	6168004	downstream	NM_172200	IL15RA	interleukin-15 receptor subunit alpha isoform 2 precursor	4.55511	up	chr10	-	5994333	6019574
ENST00000446200	RP11-414H17.7	2.40779	up	GENCODE	371	chr10	-	6163690	6168004	upstream	NM_004566	PFKFB3	6-phosphofructo-2-kinase/fructose-2, 6-bisphosphatase 3 isoform 1	3.58925	up	chr10	+	6244839	6277507
ENST00000446357	AC104623.2	3.54915	up	GENCODE	546	chr2	+	16704443	16710655	downstream	NM_030797	FAM49A	protein FAM49A	8.82369	up	chr2	-	16730729	16847134
ENST00000446557	RP13-16H11.2	21.188	up	GENCODE	319	chr10	-	26953134	26965088	downstream	NM_019043	APBB1IP	amyloid beta A4 precursor protein-binding family B member 1-interacting protein	2.51834	down	chr10	+	26727265	26856732
ENST00000446557	RP13-16H11.2	21.188	up	GENCODE	319	chr10	-	26953134	26965088	upstream	ENST00000346832	ABI1	abl-interactor 1 [Source:HGNC Symbol;Acc:11320]	2.35476	up	chr10	-	27035524	27150016
ENST00000446557	RP13-16H11.2	21.188	up	GENCODE	319	chr10	-	26953134	26965088	upstream	ENST00000490841	ABI1	abl-interactor 1 [Source:HGNC Symbol;Acc:11320]	2.35216	up	chr10	-	27035524	27150016
ENST00000446557	RP13-16H11.2	21.188	up	GENCODE	319	chr10	-	26953134	26965088	upstream	NM_001012750	ABI1	abl interactor 1 isoform b	2.48089	up	chr10	-	27035524	27150016
ENST00000446557	RP13-16H11.2	21.188	up	GENCODE	319	chr10	-	26953134	26965088	upstream	NM_001178120	ABI1	abl interactor 1 isoform g	2.59882	up	chr10	-	27035524	27150016
ENST00000446593	AC093642.6	4.07038	down	GENCODE	561	chr2	-	242989845	243026289	downstream	NM_022134	GAL3ST2	galactose-3-O-sulfotransferase 2	2.51662	down	chr2	+	242716239	242743702
ENST00000446593	AC093642.6	4.07038	down	GENCODE	561	chr2	-	242989845	243026289	downstream	NM_152783	D2HGDH	D-2-hydroxyglutarate dehydrogenase, mitochondrial precursor	2.75604	up	chr2	+	242674029	242708231
ENST00000446593	AC093642.6	4.07038	down	GENCODE	561	chr2	-	242989845	243026289	downstream	NM_173821	CXXC11	CXXC-type zinc finger protein 11	3.06456	up	chr2	+	242811885	242815482
ENST00000446794	RP11-57C13.4	2.30747	down	GENCODE	168	chr10	-	89351363	89365781	downstream	ENST00000412718	FAM22D	family with sequence similarity 22, member D [Source:HGNC Symbol;Acc:23447]	2.49468	up	chr10	+	89117476	89130452
ENST00000446794	RP11-57C13.4	2.30747	down	GENCODE	168	chr10	-	89351363	89365781	upstream	NM_001126049	KLLN	killin	2.19127	down	chr10	-	89618917	89623194
ENST00000446811	RP11-503C24.4	3.03489	down	GENCODE	2246	chr6	+	168643617	168663261	downstream	ENST00000354536	SMOC2	SPARC related modular calcium binding 2 [Source:HGNC Symbol;Acc:20323]	4.22272	down	chr6	+	168841830	169068674
ENST00000446811	RP11-503C24.4	3.03489	down	GENCODE	2246	chr6	+	168643617	168663261	downstream	ENST00000356284	SMOC2	SPARC related modular calcium binding 2 [Source:HGNC Symbol;Acc:20323]	2.57532	down	chr6	+	168841830	169068674
ENST00000446811	RP11-503C24.4	3.03489	down	GENCODE	2246	chr6	+	168643617	168663261	upstream	NM_001040000	MLLT4	afadin isoform 2	3.2605	up	chr6	+	168227670	168365793
ENST00000446811	RP11-503C24.4	3.03489	down	GENCODE	2246	chr6	+	168643617	168663261	upstream	NM_024919	FRMD1	FERM domain-containing protein 1 isoform 1	2.15462	up	chr6	-	168456463	168479839
ENST00000446962	RP11-338C15.3	2.44212	up	GENCODE	473	chr1	-	212827340	212838776	downstream	NM_006243	PPP2R5A	serine/threonine-protein phosphatase 2A 56 kDa regulatory subunit alpha isoform isoform 1	2.35406	down	chr1	+	212458878	212535205
ENST00000446962	RP11-338C15.3	2.44212	up	GENCODE	473	chr1	-	212827340	212838776	upstream	NM_001024601	C1orf227	UPF0732 protein C1orf227	3.28902	up	chr1	-	213003484	213020991
ENST00000446962	RP11-338C15.3	2.44212	up	GENCODE	473	chr1	-	212827340	212838776	upstream	NM_001042553	TATDN3	putative deoxyribonuclease TATDN3 isoform 2	2.31013	up	chr1	+	212965169	212990167
ENST00000446962	RP11-338C15.3	2.44212	up	GENCODE	473	chr1	-	212827340	212838776	upstream	NM_015471	NSL1	kinetochore-associated protein NSL1 homolog isoform 1	3.26705	up	chr1	-	212899494	212965139
ENST00000446962	RP11-338C15.3	2.44212	up	GENCODE	473	chr1	-	212827340	212838776	upstream	NM_018664	BATF3	basic leucine zipper transcriptional factor ATF-like 3	6.41438	up	chr1	-	212859758	212873327
ENST00000447260	AC012361.1	3.72033	down	GENCODE	1498	chr2	+	21059530	21061421	upstream	NM_182828	GDF7	growth/differentiation factor 7 preproprotein	2.23398	down	chr2	+	20866423	20871250
ENST00000447571	AC079807.4	8.0268	down	GENCODE	1808	chr2	-	48168834	48468122	upstream	NM_001193475	PPP1R21	protein phosphatase 1 regulatory subunit 21 isoform 5	3.19679	up	chr2	+	48667907	48742531
ENST00000447720	LINC00281	8.25566	down	GENCODE	3215	chr22	-	21655278	21679331	downstream	NM_005446	P2RX6	P2X purinoceptor 6 isoform 1	2.46198	up	chr22	+	21369463	21382302
ENST00000447720	LINC00281	8.25566	down	GENCODE	3215	chr22	-	21655278	21679331	upstream	NM_015094	HIC2	hypermethylated in cancer 2 protein	2.33462	up	chr22	+	21771692	21805750
ENST00000447883	RP11-277L2.3	2.08311	up	GENCODE	561	chr1	-	149576590	149577296	upstream	ENST00000331380	HIST2H2AC	histone cluster 2, H2ac [Source:HGNC Symbol;Acc:4738]	2.18452	up	chr1	+	149858524	149858961
ENST00000447883	RP11-277L2.3	2.08311	up	GENCODE	561	chr1	-	149576590	149577296	upstream	ENST00000369155	HIST2H2BE	histone cluster 2, H2be [Source:HGNC Symbol;Acc:4760]	2.58339	up	chr1	-	149856009	149858232
ENST00000447883	RP11-277L2.3	2.08311	up	GENCODE	561	chr1	-	149576590	149577296	upstream	ENST00000545683	HIST2H2BF	histone cluster 2, H2bf [Source:HGNC Symbol;Acc:24700]	3.09834	up	chr1	-	149754244	149783928
ENST00000447883	RP11-277L2.3	2.08311	up	GENCODE	561	chr1	-	149576590	149577296	upstream	NM_000566	FCGR1A	high affinity immunoglobulin gamma Fc receptor I precursor	11.7272	up	chr1	+	149754249	149764074
ENST00000447883	RP11-277L2.3	2.08311	up	GENCODE	561	chr1	-	149576590	149577296	upstream	NM_001034077	HIST2H4B	histone H4	2.41741	up	chr1	+	149804220	149804616
ENST00000447883	RP11-277L2.3	2.08311	up	GENCODE	561	chr1	-	149576590	149577296	upstream	NM_001040874	HIST2H2AA4	histone H2A type 2-A	5.14501	up	chr1	+	149822627	149823161
ENST00000447883	RP11-277L2.3	2.08311	up	GENCODE	561	chr1	-	149576590	149577296	upstream	NM_014849	SV2A	synaptic vesicle glycoprotein 2A	2.52562	up	chr1	-	149874871	149889434
ENST00000447987	AC007251.2	3.87886	down	GENCODE	708	chr2	-	103489797	103512180	downstream	NM_003048	SLC9A2	sodium/hydrogen exchanger 2 precursor	2.93836	up	chr2	+	103236165	103327809
ENST00000448327	RP11-345L23.1	3.53995	down	GENCODE	566	chr6	+	53493177	53496192	upstream	NM_001498	GCLC	glutamate--cysteine ligase catalytic subunit isoform a	4.20706	down	chr6	-	53362139	53409927
ENST00000448327	RP11-345L23.1	3.53995	down	GENCODE	566	chr6	+	53493177	53496192	upstream	NM_021814	ELOVL5	elongation of very long chain fatty acids protein 5 isoform 1	2.06198	down	chr6	-	53132195	53213977
ENST00000449071	RP11-128B16.3	2.1704	down	GENCODE	422	chr10	-	26866604	26868236	downstream	NM_019043	APBB1IP	amyloid beta A4 precursor protein-binding family B member 1-interacting protein	2.51834	down	chr10	+	26727265	26856732
ENST00000449071	RP11-128B16.3	2.1704	down	GENCODE	422	chr10	-	26866604	26868236	upstream	ENST00000346832	ABI1	abl-interactor 1 [Source:HGNC Symbol;Acc:11320]	2.35476	up	chr10	-	27035524	27150016
ENST00000449071	RP11-128B16.3	2.1704	down	GENCODE	422	chr10	-	26866604	26868236	upstream	ENST00000490841	ABI1	abl-interactor 1 [Source:HGNC Symbol;Acc:11320]	2.35216	up	chr10	-	27035524	27150016
ENST00000449071	RP11-128B16.3	2.1704	down	GENCODE	422	chr10	-	26866604	26868236	upstream	NM_001012750	ABI1	abl interactor 1 isoform b	2.48089	up	chr10	-	27035524	27150016
ENST00000449071	RP11-128B16.3	2.1704	down	GENCODE	422	chr10	-	26866604	26868236	upstream	NM_001178120	ABI1	abl interactor 1 isoform g	2.59882	up	chr10	-	27035524	27150016
ENST00000449144	RP11-384P7.5	2.85927	up	GENCODE	1144	chr9	+	33719687	33722553	downstream	NM_002771	PRSS3	trypsin-3 isoform 2 preproprotein	2.72314	up	chr9	+	33795558	33799229
ENST00000449144	RP11-384P7.5	2.85927	up	GENCODE	1144	chr9	+	33719687	33722553	upstream	NM_004925	AQP3	aquaporin-3	2.77116	down	chr9	-	33441151	33447631
ENST00000449180	RP11-404H14.1	2.73932	down	GENCODE	414	chr6	-	106806440	106807592	downstream	NM_001198	PRDM1	PR domain zinc finger protein 1 isoform 1	2.54577	up	chr6	+	106534194	106557814
ENST00000449259	AC007386.2	2.37097	down	GENCODE	2928	chr2	-	65128973	65132271	upstream	NM_003038	SLC1A4	neutral amino acid transporter A isoform 1	2.09092	down	chr2	+	65216494	65251000
ENST00000449259	AC007386.2	2.37097	down	GENCODE	2928	chr2	-	65128973	65132271	upstream	NM_015147	CEP68	centrosomal protein of 68 kDa	3.49121	down	chr2	+	65283494	65314142
ENST00000449345	RP11-85G21.1	2.05897	down	GENCODE	399	chr1	-	157202020	157206926	downstream	NM_001004341	ETV3L	ETS translocation variant 3-like protein	11.1898	up	chr1	-	157061834	157069600
ENST00000449345	RP11-85G21.1	2.05897	down	GENCODE	399	chr1	-	157202020	157206926	downstream	NM_001145312	ETV3	ETS translocation variant 3 isoform 1	2.01467	up	chr1	-	157094458	157108383
ENST00000449457	RP11-445P17.8	2.68227	down	GENCODE	692	chr10	-	5307995	5313199	downstream	NM_003739	AKR1C3	aldo-keto reductase family 1 member C3 isoform 1	14.303	down	chr10	+	5136567	5149878
ENST00000449457	RP11-445P17.8	2.68227	down	GENCODE	692	chr10	-	5307995	5313199	upstream	NM_001047160	NET1	neuroepithelial cell-transforming gene 1 protein isoform 1	5.48871	up	chr10	+	5454513	5501019
ENST00000449457	RP11-445P17.8	2.68227	down	GENCODE	692	chr10	-	5307995	5313199	upstream	NM_053049	UCN3	urocortin-3 preproprotein	2.89493	down	chr10	+	5406975	5416169
ENST00000449572	RP11-426L16.8	4.4068	up	GENCODE	704	chr1	-	113362911	113392401	downstream	NM_001042678	RHOC	rho-related GTP-binding protein RhoC precursor	2.9773	down	chr1	-	113243748	113250025
ENST00000449572	RP11-426L16.8	4.4068	up	GENCODE	704	chr1	-	113362911	113392401	downstream	NM_182759	FAM19A3	protein FAM19A3 isoform 1 precursor	2.15856	down	chr1	+	113263188	113269856
ENST00000449572	RP11-426L16.8	4.4068	up	GENCODE	704	chr1	-	113362911	113392401	upstream	NM_014813	LRIG2	leucine-rich repeats and immunoglobulin-like domains protein 2 precursor	2.23109	up	chr1	+	113615830	113667342
ENST00000449819	AC093901.1	2.49819	up	GENCODE	458	chr2	-	118940596	118943962	downstream	NM_016133	INSIG2	insulin-induced gene 2 protein	4.46364	up	chr2	+	118846049	118867597
ENST00000449819	AC093901.1	2.49819	up	GENCODE	458	chr2	-	118940596	118943962	downstream	NM_019044	CCDC93	coiled-coil domain-containing protein 93	2.95305	up	chr2	-	118673053	118771739
ENST00000449958	RP11-117D22.2	2.81157	down	GENCODE	850	chr1	-	53832339	53833917	downstream	NM_033300	LRP8	low-density lipoprotein receptor-related protein 8 isoform 2 precursor	2.10855	down	chr1	-	53708040	53793821
ENST00000450063	AC006159.3	4.19616	up	GENCODE	469	chr7	-	116211013	116213798	downstream	NM_001172895	CAV1	caveolin-1 isoform beta	10.9552	up	chr7	+	116165062	116201239
ENST00000450063	AC006159.3	4.19616	up	GENCODE	469	chr7	-	116211013	116213798	upstream	NM_000245	MET	hepatocyte growth factor receptor isoform b precursor	5.54277	up	chr7	+	116312458	116438440
ENST00000450063	AC006159.3	4.19616	up	GENCODE	469	chr7	-	116211013	116213798	upstream	NM_001127500	MET	hepatocyte growth factor receptor isoform a precursor	8.78494	up	chr7	+	116312458	116438440
ENST00000450399	RP11-96L7.2	2.07625	down	GENCODE	439	chr9	+	101945654	101947173	downstream	NM_006808	SEC61B	protein transport protein Sec61 subunit beta	2.59949	down	chr9	+	101984569	101992901
ENST00000450399	RP11-96L7.2	2.07625	down	GENCODE	439	chr9	+	101945654	101947173	upstream	NM_004612	TGFBR1	TGF-beta receptor type-1 isoform 1 precursor	2.71355	down	chr9	+	101867411	101916473
ENST00000450581	RP11-14C22.3	2.32123	down	GENCODE	486	chr10	+	30944417	30946464	downstream	NM_001143769	ZNF438	zinc finger protein 438 isoform c	2.19929	up	chr10	-	31133564	31288446
ENST00000450581	RP11-14C22.3	2.32123	down	GENCODE	486	chr10	+	30944417	30946464	upstream	NM_005204	MAP3K8	mitogen-activated protein kinase kinase kinase 8	4.15027	up	chr10	+	30722949	30750762
ENST00000450586	RP5-998H6.2	3.34856	up	GENCODE	2137	chr20	-	44797042	44799876	downstream	ENST00000372330	MMP9	matrix metallopeptidase 9 (gelatinase B, 92kDa gelatinase, 92kDa type IV collagenase) [Source:HGNC Symbol;Acc:7176]	3.45928	down	chr20	+	44637546	44645200
ENST00000450586	RP5-998H6.2	3.34856	up	GENCODE	2137	chr20	-	44797042	44799876	downstream	NM_001127695	CTSA	lysosomal protective protein isoform b precursor	2.5575	up	chr20	+	44519590	44527458
ENST00000450586	RP5-998H6.2	3.34856	up	GENCODE	2137	chr20	-	44797042	44799876	downstream	NM_006227	PLTP	phospholipid transfer protein isoform a precursor	2.41159	down	chr20	-	44527258	44541003
ENST00000450586	RP5-998H6.2	3.34856	up	GENCODE	2137	chr20	-	44797042	44799876	downstream	NM_022095	ZNF335	zinc finger protein 335	4.18756	down	chr20	-	44577291	44600833
ENST00000450586	RP5-998H6.2	3.34856	up	GENCODE	2137	chr20	-	44797042	44799876	downstream	NM_080752	ZSWIM3	zinc finger SWIM domain-containing protein 3	6.05286	up	chr20	+	44486219	44507769
ENST00000450586	RP5-998H6.2	3.34856	up	GENCODE	2137	chr20	-	44797042	44799876	downstream	NM_152854	CD40	tumor necrosis factor receptor superfamily member 5 isoform 2 precursor	4.46197	up	chr20	+	44746905	44758384
ENST00000450758	AC002314.2	8.3212	down	GENCODE	347	chr19	+	36198271	36199158	downstream	ENST00000246551	HCST	hematopoietic cell signal transducer [Source:HGNC Symbol;Acc:16977]	7.1037	down	chr19	+	36393381	36395173
ENST00000450758	AC002314.2	8.3212	down	GENCODE	347	chr19	+	36198271	36199158	downstream	ENST00000378944	ARHGAP33	Rho GTPase activating protein 33 [Source:HGNC Symbol;Acc:23085]	2.73825	up	chr19	+	36266416	36279724
ENST00000450758	AC002314.2	8.3212	down	GENCODE	347	chr19	+	36198271	36199158	downstream	ENST00000437550	HCST	hematopoietic cell signal transducer [Source:HGNC Symbol;Acc:16977]	4.99144	down	chr19	+	36393381	36395173
ENST00000450758	AC002314.2	8.3212	down	GENCODE	347	chr19	+	36198271	36199158	downstream	NM_003332	TYROBP	TYRO protein tyrosine kinase-binding protein isoform 1 precursor	2.49083	down	chr19	-	36395302	36399211
ENST00000450758	AC002314.2	8.3212	down	GENCODE	347	chr19	+	36198271	36199158	upstream	ENST00000246554	COX6B1	cytochrome c oxidase subunit VIb polypeptide 1 (ubiquitous) [Source:HGNC Symbol;Acc:2280]	2.15425	up	chr19	+	36139124	36149686
ENST00000450758	AC002314.2	8.3212	down	GENCODE	347	chr19	+	36198271	36199158	upstream	ENST00000402764	ETV2	ets variant 2 [Source:HGNC Symbol;Acc:3491]	2.09555	down	chr19	+	36132646	36135773
ENST00000450758	AC002314.2	8.3212	down	GENCODE	347	chr19	+	36198271	36199158	upstream	ENST00000518157	SBSN	suprabasin [Source:HGNC Symbol;Acc:24950]	4.11843	up	chr19	-	36014268	36019253
ENST00000450758	AC002314.2	8.3212	down	GENCODE	347	chr19	+	36198271	36199158	upstream	NM_001035516	DMKN	dermokine isoform 1 precursor	4.17018	up	chr19	-	35988118	35992813
ENST00000450758	AC002314.2	8.3212	down	GENCODE	347	chr19	+	36198271	36199158	upstream	NM_001126056	DMKN	dermokine isoform 3 precursor	2.86417	down	chr19	-	35988118	36004560
ENST00000450758	AC002314.2	8.3212	down	GENCODE	347	chr19	+	36198271	36199158	upstream	NM_005306	FFAR2	free fatty acid receptor 2	24.1112	up	chr19	+	35940616	35942669
ENST00000450758	AC002314.2	8.3212	down	GENCODE	347	chr19	+	36198271	36199158	upstream	NM_032635	TMEM147	transmembrane protein 147 isoform 1	3.60879	down	chr19	+	36036501	36038429
ENST00000450811	RP4-771M4.3	3.2571	up	GENCODE	447	chr1	+	63361679	63367310	upstream	NM_014495	ANGPTL3	angiopoietin-related protein 3 precursor	3.07146	up	chr1	+	63063186	63071180
ENST00000450830	AP000290.7	3.61801	down	GENCODE	449	chr21	+	34528937	34531416	downstream	ENST00000290219	IFNGR2	interferon gamma receptor 2 (interferon gamma transducer 1) [Source:HGNC Symbol;Acc:5440]	20.0274	up	chr21	+	34775201	34809828
ENST00000450830	AP000290.7	3.61801	down	GENCODE	449	chr21	+	34528937	34531416	downstream	NM_000874	IFNAR2	interferon alpha/beta receptor 2 isoform b precursor	3.88439	up	chr21	+	34602230	34635062
ENST00000450860	RP5-1091N2.9	2.86948	up	GENCODE	726	chrX	-	70403408	70418025	downstream	NM_005938	FOXO4	forkhead box protein O4 isoform 1	2.28219	down	chrX	+	70315998	70323384
ENST00000450860	RP5-1091N2.9	2.86948	up	GENCODE	726	chrX	-	70403408	70418025	downstream	NM_013346	SNX12	sorting nexin-12 isoform 1	2.26077	up	chrX	-	70279096	70288298
ENST00000450860	RP5-1091N2.9	2.86948	up	GENCODE	726	chrX	-	70403408	70418025	upstream	ENST00000373790	TAF1	TAF1 RNA polymerase II, TATA box binding protein (TBP)-associated factor, 250kDa [Source:HGNC Symbol;Acc:11535]	2.30212	up	chrX	+	70586113	70685855
ENST00000450860	RP5-1091N2.9	2.86948	up	GENCODE	726	chrX	-	70403408	70418025	upstream	NM_001145409	NONO	non-POU domain-containing octamer-binding protein isoform 1	4.58108	up	chrX	+	70503041	70521018
ENST00000451023	RP11-356N1.2	4.15437	down	GENCODE	428	chr1	+	108614992	108617115	downstream	ENST00000415641	NBPF4	neuroblastoma breakpoint family, member 4 [Source:HGNC Symbol;Acc:26550]	2.64573	up	chr1	-	108765962	108786703
ENST00000451149	RP11-389O22.1	2.07662	down	GENCODE	436	chr1	+	113576294	113589677	downstream	NM_014813	LRIG2	leucine-rich repeats and immunoglobulin-like domains protein 2 precursor	2.23109	up	chr1	+	113615830	113667342
ENST00000451438	RP11-168L22.2	4.36076	up	GENCODE	391	chr10	+	43819112	43823380	upstream	NM_020630	RET	proto-oncogene tyrosine-protein kinase receptor Ret isoform c precursor	3.33771	down	chr10	+	43572516	43622952
ENST00000451618	AP001476.2	2.6612	up	GENCODE	2198	chr21	+	47456965	47459721	downstream	ENST00000291688	MCM3AP	minichromosome maintenance complex component 3 associated protein [Source:HGNC Symbol;Acc:6946]	2.76382	down	chr21	-	47655047	47705236
ENST00000451618	AP001476.2	2.6612	up	GENCODE	2198	chr21	+	47456965	47459721	downstream	NM_001849	COL6A2	collagen alpha-2(VI) chain isoform 2C2 precursor	5.69671	down	chr21	+	47518032	47552763
ENST00000451618	AP001476.2	2.6612	up	GENCODE	2198	chr21	+	47456965	47459721	upstream	NM_001848	COL6A1	collagen alpha-1(VI) chain precursor	2.61433	down	chr21	+	47401662	47424963
ENST00000451960	RP11-112L6.2	3.87915	down	GENCODE	341	chr20	+	48785882	48788279	upstream	NM_022442	UBE2V1	ubiquitin-conjugating enzyme E2 variant 1 isoform c	5.21008	up	chr20	-	48697660	48732496
ENST00000452618	RP11-306I1.2	2.47812	down	GENCODE	492	chr1	+	165567699	165592568	downstream	NM_004528	MGST3	microsomal glutathione S-transferase 3	2.38516	down	chr1	+	165600109	165625372
ENST00000452618	RP11-306I1.2	2.47812	down	GENCODE	492	chr1	+	165567699	165592568	downstream	NM_019026	TMCO1	transmembrane and coiled-coil domain-containing protein 1 isoform a	2.74521	up	chr1	-	165693527	165738159
ENST00000452697	XXbac-B33L19.3	2.22964	up	GENCODE	381	chr22	+	20325665	20342955	downstream	NM_001242313	TMEM191B	transmembrane protein 191B	2.10285	up	chr22	+	20377668	20380440
ENST00000452697	XXbac-B33L19.3	2.22964	up	GENCODE	381	chr22	+	20325665	20342955	upstream	NM_001243537	LOC388849	uncharacterized protein LOC388849	4.03669	up	chr22	-	20136108	20137431
ENST00000452697	XXbac-B33L19.3	2.22964	up	GENCODE	381	chr22	+	20325665	20342955	upstream	NM_002882	RANBP1	ran-specific GTPase-activating protein	2.02311	down	chr22	+	20105023	20114704
ENST00000452697	XXbac-B33L19.3	2.22964	up	GENCODE	381	chr22	+	20325665	20342955	upstream	NM_023004	RTN4R	reticulon-4 receptor precursor	4.00403	up	chr22	-	20228937	20255816
ENST00000452746	RP11-32F11.2	2.08466	up	GENCODE	886	chr9	+	3181588	3198517	downstream	NM_134428	RFX3	transcription factor RFX3 isoform b	4.71344	up	chr9	-	3224646	3525983
ENST00000452888	CTA-31J9.2	3.7436	up	GENCODE	370	chr6	+	134957626	134963633	downstream	ENST00000265605	ALDH8A1	aldehyde dehydrogenase 8 family, member A1 [Source:HGNC Symbol;Acc:15471]	9.91483	up	chr6	-	135238527	135271260
ENST00000452888	CTA-31J9.2	3.7436	up	GENCODE	370	chr6	+	134957626	134963633	downstream	NM_001193480	ALDH8A1	aldehyde dehydrogenase family 8 member A1 isoform 3	4.94093	up	chr6	-	135238527	135271260
ENST00000452923	RP11-397D12.4	4.7156	up	GENCODE	243	chr9	-	37383174	37384431	upstream	NM_014872	ZBTB5	zinc finger and BTB domain-containing protein 5	2.3967	up	chr9	-	37438099	37465407
ENST00000453236	RP11-319I23.2	3.35715	up	GENCODE	485	chr10	+	120117266	120124615	upstream	NM_001134672	FAM204A	protein FAM204A	2.02748	down	chr10	-	120068571	120101839
ENST00000453421	CECR9	2.08374	up	GENCODE	199	chr22	+	17809923	17810122	downstream	NM_031413	CECR2	cat eye syndrome critical region protein 2	2.00495	up	chr22	+	17956627	18033845
ENST00000453421	CECR9	2.08374	up	GENCODE	199	chr22	+	17809923	17810122	downstream	NM_031481	SLC25A18	mitochondrial glutamate carrier 2	2.08716	up	chr22	+	18043182	18073647
ENST00000453421	CECR9	2.08374	up	GENCODE	199	chr22	+	17809923	17810122	upstream	NM_014339	IL17RA	interleukin-17 receptor A precursor	2.73407	down	chr22	+	17565850	17596584
ENST00000453476	AC007381.2	3.59311	up	GENCODE	703	chr2	-	60586350	60618510	upstream	NM_138559	BCL11A	B-cell lymphoma/leukemia 11A isoform 3	2.59998	down	chr2	-	60678301	60780633
ENST00000453760	RP11-365O16.3	2.10521	down	GENCODE	437	chr1	-	224396448	224398114	downstream	NM_003676	DEGS1	sphingolipid delta(4)-desaturase DES1	2.29816	up	chr1	+	224370909	224381142
ENST00000454185	RP11-568A7.3	2.26832	up	GENCODE	579	chr6	-	167650995	167653968	upstream	NM_018974	UNC93A	protein unc-93 homolog A isoform 1	4.40698	up	chr6	+	167704802	167729502
ENST00000454224	AC011747.4	8.10964	up	GENCODE	8839	chr2	-	8699962	8723922	upstream	NM_138799	MBOAT2	lysophospholipid acyltransferase 2	2.01209	up	chr2	-	8996700	9143876
ENST00000454262	RP11-102N11.1	8.17696	up	GENCODE	335	chr6	+	131018456	131018923	upstream	NM_052913	TMEM200A	transmembrane protein 200A	2.58013	up	chr6	+	130758261	130764210
ENST00000454551	RP13-210D15.4	2.04506	up	GENCODE	388	chrX	+	134386739	134387531	upstream	NM_001163438	CXorf69	putative uncharacterized protein CXorf69	3.52626	up	chrX	+	134124967	134126503
ENST00000454635	RP11-492E3.1	2.09749	down	GENCODE	605	chr9	+	132253097	132264793	downstream	NM_004878	PTGES	prostaglandin E synthase	8.03459	up	chr9	-	132500614	132515344
ENST00000454635	RP11-492E3.1	2.09749	down	GENCODE	605	chr9	+	132253097	132264793	upstream	NM_001012715	C9orf106	putative uncharacterized protein C9orf106	3.39113	up	chr9	+	132083294	132084882
ENST00000454935	LINC00263	2.69233	up	GENCODE	2551	chr10	+	102133371	102143125	downstream	NM_003393	WNT8B	protein Wnt-8b precursor	7.67213	up	chr10	+	102222811	102243399
ENST00000454935	LINC00263	2.69233	up	GENCODE	2551	chr10	+	102133371	102143125	downstream	NM_005004	NDUFB8	NADH dehydrogenase [ubiquinone] 1 beta subcomplex subunit 8, mitochondrial precursor	2.07021	down	chr10	-	102283496	102289636
ENST00000454935	LINC00263	2.69233	up	GENCODE	2551	chr10	+	102133371	102143125	upstream	NM_016112	PKD2L1	polycystic kidney disease 2-like 1 protein isoform 1	9.86226	up	chr10	-	102047902	102090243
ENST00000455039	RP11-426A6.7	2.15134	up	GENCODE	795	chr9	+	138359933	138364095	downstream	NM_001048265	C9orf116	UPF0691 protein C9orf116 isoform 1	2.46093	down	chr9	-	138387025	138391761
ENST00000455039	RP11-426A6.7	2.15134	up	GENCODE	795	chr9	+	138359933	138364095	downstream	NM_016034	MRPS2	28S ribosomal protein S2, mitochondrial	2.01987	down	chr9	+	138392476	138396519
ENST00000455039	RP11-426A6.7	2.15134	up	GENCODE	795	chr9	+	138359933	138364095	downstream	NM_144654	C9orf116	UPF0691 protein C9orf116 isoform 2	2.24562	down	chr9	-	138387025	138391761
ENST00000455247	LINC00505	3.23914	up	GENCODE	354	chr1	+	46921494	46948147	downstream	ENST00000319928	MOB3C	MOB kinase activator 3C [Source:HGNC Symbol;Acc:29800]	2.12629	down	chr1	-	47073386	47082563
ENST00000455247	LINC00505	3.23914	up	GENCODE	354	chr1	+	46921494	46948147	downstream	NM_001042546	ATPAF1	ATP synthase mitochondrial F1 complex assembly factor 1 isoform 2	2.32307	down	chr1	-	47100710	47134099
ENST00000455247	LINC00505	3.23914	up	GENCODE	354	chr1	+	46921494	46948147	downstream	NM_001145474	ATPAF1-AS1	uncharacterized protein ATPAF1-AS1	2.56697	up	chr1	+	47137496	47139256
ENST00000455247	LINC00505	3.23914	up	GENCODE	354	chr1	+	46921494	46948147	downstream	NM_145279	MOB3C	MOB kinase activator 3C isoform 1	2.40896	down	chr1	-	47073386	47080805
ENST00000455247	LINC00505	3.23914	up	GENCODE	354	chr1	+	46921494	46948147	downstream	NM_198973	MKNK1	MAP kinase-interacting serine/threonine-protein kinase 1 isoform 2	2.18114	down	chr1	-	47023078	47069966
ENST00000455288	LINC00281	4.28499	up	GENCODE	1737	chr22	-	21655285	21677166	downstream	NM_005446	P2RX6	P2X purinoceptor 6 isoform 1	2.46198	up	chr22	+	21369463	21382302
ENST00000455288	LINC00281	4.28499	up	GENCODE	1737	chr22	-	21655285	21677166	upstream	NM_015094	HIC2	hypermethylated in cancer 2 protein	2.33462	up	chr22	+	21771692	21805750
ENST00000455465	RP11-236B18.3	6.83931	up	GENCODE	363	chr10	-	92720832	92757505	downstream	NM_014391	ANKRD1	ankyrin repeat domain-containing protein 1	8.35087	up	chr10	-	92671856	92681032
ENST00000455832	AC093063.1	9.91758	up	GENCODE	2584	chr19	+	40170013	40176361	downstream	NM_001828	CLC	eosinophil lysophospholipase	6.76014	up	chr19	-	40221892	40228669
ENST00000455832	AC093063.1	9.91758	up	GENCODE	2584	chr19	+	40170013	40176361	downstream	NM_006483	DYRK1B	dual specificity tyrosine-phosphorylation-regulated kinase 1B isoform b	2.07789	down	chr19	-	40315989	40324841
ENST00000455832	AC093063.1	9.91758	up	GENCODE	2584	chr19	+	40170013	40176361	downstream	NM_203471	LGALS14	placental protein 13-like isoform 2	2.31241	up	chr19	+	40194945	40200088
ENST00000455832	AC093063.1	9.91758	up	GENCODE	2584	chr19	+	40170013	40176361	upstream	ENST00000392051	LGALS16	lectin, galactoside-binding, soluble, 16 [Source:HGNC Symbol;Acc:40039]	4.58678	up	chr19	+	40146557	40151287
ENST00000455832	AC093063.1	9.91758	up	GENCODE	2584	chr19	+	40170013	40176361	upstream	NM_001020	RPS16	40S ribosomal protein S16	2.70933	down	chr19	-	39923846	39926618
ENST00000455981	RP11-344B5.2	2.58093	down	GENCODE	583	chr9	+	132044736	132048007	downstream	NM_001012715	C9orf106	putative uncharacterized protein C9orf106	3.39113	up	chr9	+	132083294	132084882
ENST00000455981	RP11-344B5.2	2.58093	down	GENCODE	583	chr9	+	132044736	132048007	upstream	NM_203434	IER5L	immediate early response gene 5-like protein	6.67212	down	chr9	-	131937830	131940540
ENST00000456072	L29074.3	2.25723	up	GENCODE	534	chrX	-	146981695	146982977	upstream	NM_001185075	FMR1	fragile X mental retardation protein 1 isoform ISO6	9.64372	up	chrX	+	146993468	147032647
ENST00000456072	L29074.3	2.25723	up	GENCODE	534	chrX	-	146981695	146982977	upstream	NM_001185076	FMR1	fragile X mental retardation protein 1 isoform ISO7	2.53406	up	chrX	+	146993468	147032647
ENST00000456072	L29074.3	2.25723	up	GENCODE	534	chrX	-	146981695	146982977	upstream	NM_002024	FMR1	fragile X mental retardation protein 1 isoform ISO1	7.66552	up	chrX	+	146993468	147032647
ENST00000456100	AL163953.3	2.01096	up	GENCODE	562	chr14	+	53684429	54153976	upstream	NM_001135000	FERMT2	fermitin family homolog 2 isoform 3	3.77836	up	chr14	-	53326205	53417815
ENST00000456100	AL163953.3	2.01096	up	GENCODE	562	chr14	+	53684429	54153976	upstream	NM_001160148	DDHD1	phospholipase DDHD1 isoform c	2.44415	up	chr14	-	53503457	53620046
ENST00000456100	AL163953.3	2.01096	up	GENCODE	562	chr14	+	53684429	54153976	upstream	NM_030637	DDHD1	phospholipase DDHD1 isoform a	2.15276	up	chr14	-	53503457	53620046
ENST00000456240	RP11-323I1.1	4.1253	down	GENCODE	347	chr1	+	213904758	213967930	downstream	NM_002763	PROX1	prospero homeobox protein 1	2.04908	up	chr1	+	214161843	214214847
ENST00000456368	AC093063.1	80.587	up	GENCODE	289	chr19	+	40175883	40185217	downstream	NM_001828	CLC	eosinophil lysophospholipase	6.76014	up	chr19	-	40221892	40228669
ENST00000456368	AC093063.1	80.587	up	GENCODE	289	chr19	+	40175883	40185217	downstream	NM_006483	DYRK1B	dual specificity tyrosine-phosphorylation-regulated kinase 1B isoform b	2.07789	down	chr19	-	40315989	40324841
ENST00000456368	AC093063.1	80.587	up	GENCODE	289	chr19	+	40175883	40185217	downstream	NM_203471	LGALS14	placental protein 13-like isoform 2	2.31241	up	chr19	+	40194945	40200088
ENST00000456368	AC093063.1	80.587	up	GENCODE	289	chr19	+	40175883	40185217	upstream	ENST00000392051	LGALS16	lectin, galactoside-binding, soluble, 16 [Source:HGNC Symbol;Acc:40039]	4.58678	up	chr19	+	40146557	40151287
ENST00000456368	AC093063.1	80.587	up	GENCODE	289	chr19	+	40175883	40185217	upstream	NM_001020	RPS16	40S ribosomal protein S16	2.70933	down	chr19	-	39923846	39926618
ENST00000456414	RP5-1086K13.1	3.05048	up	GENCODE	2295	chr1	-	117035644	117041834	upstream	NM_001144822	CD58	lymphocyte function-associated antigen 3 isoform 2	2.54635	up	chr1	-	117061321	117113715
ENST00000456613	BX322559.3	2.62277	up	GENCODE	319	chr21	-	46798115	46799539	downstream	ENST00000539173	ADARB1	adenosine deaminase, RNA-specific, B1 [Source:HGNC Symbol;Acc:226]	2.43349	down	chr21	+	46494492	46646478
ENST00000456613	BX322559.3	2.62277	up	GENCODE	319	chr21	-	46798115	46799539	downstream	NM_015834	ADARB1	double-stranded RNA-specific editase 1 isoform 3	2.24871	down	chr21	+	46494492	46646478
ENST00000456613	BX322559.3	2.62277	up	GENCODE	319	chr21	-	46798115	46799539	upstream	NM_030582	COL18A1	collagen alpha-1(XVIII) chain isoform 1 precursor	2.44483	down	chr21	+	46875423	46933634
ENST00000456613	BX322559.3	2.62277	up	GENCODE	319	chr21	-	46798115	46799539	upstream	NM_194255	SLC19A1	folate transporter 1 isoform 1	2.66699	down	chr21	-	46934628	46962385
ENST00000456715	RP1-200K18.1	11.4774	up	GENCODE	442	chr6	-	153115630	153153048	upstream	NM_001114184	MTRF1L	peptide chain release factor 1-like, mitochondrial isoform b	7.18083	up	chr6	-	153308399	153323925
ENST00000457000	AC004947.2	2.30528	up	GENCODE	576	chr7	+	26591457	26594733	upstream	NM_013322	SNX10	sorting nexin-10 isoform 1	3.92233	up	chr7	+	26331514	26413949
ENST00000457009	RP4-568F9.6	2.94379	up	GENCODE	2490	chr20	-	18303195	18339944	upstream	NM_001172745	SEC23B	protein transport protein Sec23B isoform 1	2.83535	up	chr20	+	18488606	18542059
ENST00000457253	XXbac-BPG308K3.5	7.34405	up	GENCODE	709	chr6	-	28805645	28806783	upstream	ENST00000377169	OR2J3	olfactory receptor, family 2, subfamily J, member 3 [Source:HGNC Symbol;Acc:8261]	2.04325	up	chr6	+	29079667	29080603
ENST00000457253	XXbac-BPG308K3.5	7.34405	up	GENCODE	709	chr6	-	28805645	28806783	upstream	ENST00000377173	OR2B3	olfactory receptor, family 2, subfamily B, member 3 [Source:HGNC Symbol;Acc:8238]	3.92845	down	chr6	-	29053984	29055090
ENST00000457340	RP11-503C24.1	2.17967	up	GENCODE	449	chr6	+	168595037	168605181	downstream	ENST00000354536	SMOC2	SPARC related modular calcium binding 2 [Source:HGNC Symbol;Acc:20323]	4.22272	down	chr6	+	168841830	169068674
ENST00000457340	RP11-503C24.1	2.17967	up	GENCODE	449	chr6	+	168595037	168605181	downstream	ENST00000356284	SMOC2	SPARC related modular calcium binding 2 [Source:HGNC Symbol;Acc:20323]	2.57532	down	chr6	+	168841830	169068674
ENST00000457340	RP11-503C24.1	2.17967	up	GENCODE	449	chr6	+	168595037	168605181	upstream	NM_001040000	MLLT4	afadin isoform 2	3.2605	up	chr6	+	168227670	168365793
ENST00000457340	RP11-503C24.1	2.17967	up	GENCODE	449	chr6	+	168595037	168605181	upstream	NM_024919	FRMD1	FERM domain-containing protein 1 isoform 1	2.15462	up	chr6	-	168456463	168479839
ENST00000457668	AC007381.3	2.82305	up	GENCODE	2005	chr2	-	60577729	60580151	upstream	NM_138559	BCL11A	B-cell lymphoma/leukemia 11A isoform 3	2.59998	down	chr2	-	60678301	60780633
ENST00000457706	RP11-63N8.3	2.90851	up	GENCODE	821	chr1	+	21912964	21917680	downstream	ENST00000290101	RAP1GAP	RAP1 GTPase activating protein [Source:HGNC Symbol;Acc:9858]	2.6683	down	chr1	-	21922707	21978348
ENST00000457706	RP11-63N8.3	2.90851	up	GENCODE	821	chr1	+	21912964	21917680	downstream	NM_032236	USP48	ubiquitin carboxyl-terminal hydrolase 48 isoform a	2.30974	up	chr1	-	22004791	22109688
ENST00000457816	LINC00489	5.27128	up	GENCODE	543	chr20	-	36247699	36251521	upstream	NM_030877	CTNNBL1	beta-catenin-like protein 1	2.70201	up	chr20	+	36322433	36500520
ENST00000457890	AC063976.3	2.54756	down	GENCODE	381	chr5	-	131514926	131516821	downstream	NM_000758	CSF2	granulocyte-macrophage colony-stimulating factor precursor	8.12073	up	chr5	+	131409484	131411863
ENST00000457890	AC063976.3	2.54756	down	GENCODE	381	chr5	-	131514926	131516821	upstream	ENST00000337752	C5orf56	chromosome 5 open reading frame 56 [Source:HGNC Symbol;Acc:33838]	2.49753	up	chr5	+	131746672	131798059
ENST00000457890	AC063976.3	2.54756	down	GENCODE	381	chr5	-	131514926	131516821	upstream	NM_001017974	P4HA2	prolyl 4-hydroxylase subunit alpha-2 isoform 2 precursor	2.13442	up	chr5	-	131528303	131563556
ENST00000457890	AC063976.3	2.54756	down	GENCODE	381	chr5	-	131514926	131516821	upstream	NM_001131027	PDLIM4	PDZ and LIM domain protein 4 isoform 2	5.13927	down	chr5	+	131593350	131609147
ENST00000457890	AC063976.3	2.54756	down	GENCODE	381	chr5	-	131514926	131516821	upstream	NM_003060	SLC22A5	solute carrier family 22 member 5	2.1804	down	chr5	+	131705400	131731306
ENST00000457890	AC063976.3	2.54756	down	GENCODE	381	chr5	-	131514926	131516821	upstream	NM_003687	PDLIM4	PDZ and LIM domain protein 4 isoform 1	4.24947	down	chr5	+	131593350	131609147
ENST00000457945	RP11-125M16.1	2.22923	down	GENCODE	894	chr6	-	12583146	12585636	downstream	NM_001955	EDN1	endothelin-1 isoform 1 preproprotein	7.28747	up	chr6	+	12290528	12297427
ENST00000457945	RP11-125M16.1	2.22923	down	GENCODE	894	chr6	-	12583146	12585636	upstream	NM_030948	PHACTR1	phosphatase and actin regulator 1	3.50263	down	chr6	+	12717036	13288075
ENST00000458044	RP11-443B7.1	8.18434	up	GENCODE	359	chr1	-	235097122	235098873	upstream	NM_015014	RBM34	RNA-binding protein 34 isoform 1	2.24609	up	chr1	-	235294497	235324571
ENST00000458044	RP11-443B7.1	8.18434	up	GENCODE	359	chr1	-	235097122	235098873	upstream	NM_031371	ARID4B	AT-rich interactive domain-containing protein 4B isoform 2	6.47335	up	chr1	-	235330209	235491532
ENST00000458070	RP1-35C21.2	4.04568	down	GENCODE	546	chr1	-	177362814	177566844	downstream	ENST00000361539	FAM5B	family with sequence similarity 5, member B [Source:HGNC Symbol;Acc:13746]	2.51156	up	chr1	+	177140632	177251558
ENST00000458293	RP5-897D18.1	2.10249	down	GENCODE	483	chr20	-	55305452	55306516	downstream	ENST00000371325	FAM209B	family with sequence similarity 209, member B [Source:HGNC Symbol;Acc:16101]	2.33906	up	chr20	+	55108301	55111576
ENST00000458492	AC005224.2	5.20057	up	GENCODE	1537	chr17	+	14113804	14121239	downstream	NM_006041	HS3ST3B1	heparan sulfate glucosamine 3-O-sulfotransferase 3B1	10.8651	up	chr17	+	14204505	14249492
ENST00000461248	RP1-300I2.2	2.02808	down	GENCODE	556	chr20	+	43859508	43861972	downstream	NM_001184728	PIGT	GPI transamidase component PIG-T isoform 2 precursor	2.13372	down	chr20	+	44044706	44054885
ENST00000461248	RP1-300I2.2	2.02808	down	GENCODE	556	chr20	+	43859508	43861972	downstream	NM_001184730	PIGT	GPI transamidase component PIG-T isoform 4 precursor	2.0799	down	chr20	+	44044706	44054885
ENST00000461248	RP1-300I2.2	2.02808	down	GENCODE	556	chr20	+	43859508	43861972	downstream	NM_002999	SDC4	syndecan-4 precursor	2.68883	up	chr20	-	43953928	43977064
ENST00000461248	RP1-300I2.2	2.02808	down	GENCODE	556	chr20	+	43859508	43861972	downstream	NM_014477	TP53TG5	TP53-target gene 5 protein	6.346	down	chr20	-	44002519	44006957
ENST00000461248	RP1-300I2.2	2.02808	down	GENCODE	556	chr20	+	43859508	43861972	upstream	NM_002251	KCNS1	potassium voltage-gated channel subfamily S member 1	2.13736	up	chr20	-	43720949	43729753
ENST00000461248	RP1-300I2.2	2.02808	down	GENCODE	556	chr20	+	43859508	43861972	upstream	NM_003007	SEMG1	semenogelin-1 preproprotein	3.15475	down	chr20	+	43835637	43838414
ENST00000461248	RP1-300I2.2	2.02808	down	GENCODE	556	chr20	+	43859508	43861972	upstream	NM_006282	STK4	serine/threonine-protein kinase 4	3.18911	up	chr20	+	43595119	43708593
ENST00000461248	RP1-300I2.2	2.02808	down	GENCODE	556	chr20	+	43859508	43861972	upstream	NM_080869	WFDC12	WAP four-disulfide core domain protein 12 precursor	9.37816	up	chr20	-	43752066	43753106
ENST00000465755	AC093627.7	3.7821	down	GENCODE	759	chr7	-	70971	71835	upstream	NM_020223	FAM20C	extracellular serine/threonine protein kinase Fam20C precursor	3.90687	down	chr7	+	192968	300740
ENST00000489284	RP5-1103I5.1	2.59103	down	GENCODE	549	chr7	+	27401461	27448577	upstream	NM_005522	HOXA1	homeobox protein Hox-A1 isoform a	2.5057	down	chr7	-	27132613	27135625
ENST00000489284	RP5-1103I5.1	2.59103	down	GENCODE	549	chr7	+	27401461	27448577	upstream	NM_006735	HOXA2	homeobox protein Hox-A2	3.72693	down	chr7	-	27139972	27142394
ENST00000489284	RP5-1103I5.1	2.59103	down	GENCODE	549	chr7	+	27401461	27448577	upstream	NM_006896	HOXA7	homeobox protein Hox-A7	2.93544	down	chr7	-	27193337	27196296
ENST00000489284	RP5-1103I5.1	2.59103	down	GENCODE	549	chr7	+	27401461	27448577	upstream	NM_152739	HOXA9	homeobox protein Hox-A9	2.28176	up	chr7	-	27202056	27205149
ENST00000492208	AC093627.10	2.01724	down	GENCODE	553	chr7	+	152678	153823	downstream	NM_020223	FAM20C	extracellular serine/threonine protein kinase Fam20C precursor	3.90687	down	chr7	+	192968	300740
ENST00000545177	RP11-420G6.4	14.321	up	GENCODE	1251	chr6	-	2854891	2876744	downstream	NM_030666	SERPINB1	leukocyte elastase inhibitor	4.72192	up	chr6	-	2833733	2842081
ENST00000545177	RP11-420G6.4	14.321	up	GENCODE	1251	chr6	-	2854891	2876744	upstream	NM_001069	TUBB2A	tubulin beta-2A chain	3.05667	down	chr6	-	3153901	3157783
ENST00000545177	RP11-420G6.4	14.321	up	GENCODE	1251	chr6	-	2854891	2876744	upstream	NM_004155	SERPINB9	serpin B9	13.3611	up	chr6	-	2887499	2903546
ENST00000554109	NKAPP1	7.77395	up	GENCODE	573	chrX	-	119312342	119379122	downstream	NM_001099685	RHOXF2B	rhox homeobox family member 2B	3.43987	up	chrX	-	119206228	119211707
ENST00000554109	NKAPP1	7.77395	up	GENCODE	573	chrX	-	119312342	119379122	upstream	NM_001122606	LAMP2	lysosome-associated membrane glycoprotein 2 isoform C precursor	3.02533	up	chrX	-	119560002	119603204
ENST00000554109	NKAPP1	7.77395	up	GENCODE	573	chrX	-	119312342	119379122	upstream	NM_012069	ATP1B4	protein ATP1B4 isoform B	2.15563	down	chrX	+	119495939	119517104
ENST00000562227	ZNF192P1	2.0265	down	GENCODE	1113	chr6	+	28130400	28134936	downstream	ENST00000343684	NKAPL	NFKB activating protein-like [Source:HGNC Symbol;Acc:21584]	3.01927	up	chr6	+	28227097	28228736
ENST00000562227	ZNF192P1	2.0265	down	GENCODE	1113	chr6	+	28130400	28134936	downstream	NM_030899	ZNF323	zinc finger protein 323 isoform 1	2.05989	down	chr6	-	28292514	28304152
ENST00000562227	ZNF192P1	2.0265	down	GENCODE	1113	chr6	+	28130400	28134936	downstream	NM_032507	PGBD1	piggyBac transposable element-derived protein 1	4.22161	down	chr6	+	28249313	28270326
ENST00000562227	ZNF192P1	2.0265	down	GENCODE	1113	chr6	+	28130400	28134936	upstream	ENST00000244623	OR2B6	olfactory receptor, family 2, subfamily B, member 6 [Source:HGNC Symbol;Acc:8241]	5.07276	up	chr6	+	27925018	27925960
ENST00000562227	ZNF192P1	2.0265	down	GENCODE	1113	chr6	+	28130400	28134936	upstream	ENST00000303806	HIST1H2BO	histone cluster 1, H2bo [Source:HGNC Symbol;Acc:4758]	3.14707	up	chr6	+	27861202	27861669
ENST00000562227	ZNF192P1	2.0265	down	GENCODE	1113	chr6	+	28130400	28134936	upstream	ENST00000331442	HIST1H1B	histone cluster 1, H1b [Source:HGNC Symbol;Acc:4719]	4.64433	up	chr6	-	27834569	27835359
ENST00000562227	ZNF192P1	2.0265	down	GENCODE	1113	chr6	+	28130400	28134936	upstream	ENST00000359611	HIST1H2AM	histone cluster 1, H2am [Source:HGNC Symbol;Acc:4735]	3.7783	up	chr6	-	27860476	27860963
ENST00000562227	ZNF192P1	2.0265	down	GENCODE	1113	chr6	+	28130400	28134936	upstream	NM_003447	ZNF165	zinc finger protein 165	4.31462	up	chr6	+	28048481	28057340
ENST00000562227	ZNF192P1	2.0265	down	GENCODE	1113	chr6	+	28130400	28134936	upstream	NM_006298	ZNF192	zinc finger protein 192	2.28472	up	chr6	+	28109715	28125236
ENST00000562227	ZNF192P1	2.0265	down	GENCODE	1113	chr6	+	28130400	28134936	upstream	NM_025231	ZSCAN16	zinc finger and SCAN domain-containing protein 16	3.45379	up	chr6	+	28092386	28097856
ENST00000570042	ZNF192P1	2.00982	down	GENCODE	640	chr6	+	28130195	28134416	downstream	ENST00000343684	NKAPL	NFKB activating protein-like [Source:HGNC Symbol;Acc:21584]	3.01927	up	chr6	+	28227097	28228736
ENST00000570042	ZNF192P1	2.00982	down	GENCODE	640	chr6	+	28130195	28134416	downstream	NM_030899	ZNF323	zinc finger protein 323 isoform 1	2.05989	down	chr6	-	28292514	28304152
ENST00000570042	ZNF192P1	2.00982	down	GENCODE	640	chr6	+	28130195	28134416	downstream	NM_032507	PGBD1	piggyBac transposable element-derived protein 1	4.22161	down	chr6	+	28249313	28270326
ENST00000570042	ZNF192P1	2.00982	down	GENCODE	640	chr6	+	28130195	28134416	upstream	ENST00000244623	OR2B6	olfactory receptor, family 2, subfamily B, member 6 [Source:HGNC Symbol;Acc:8241]	5.07276	up	chr6	+	27925018	27925960
ENST00000570042	ZNF192P1	2.00982	down	GENCODE	640	chr6	+	28130195	28134416	upstream	ENST00000303806	HIST1H2BO	histone cluster 1, H2bo [Source:HGNC Symbol;Acc:4758]	3.14707	up	chr6	+	27861202	27861669
ENST00000570042	ZNF192P1	2.00982	down	GENCODE	640	chr6	+	28130195	28134416	upstream	ENST00000331442	HIST1H1B	histone cluster 1, H1b [Source:HGNC Symbol;Acc:4719]	4.64433	up	chr6	-	27834569	27835359
ENST00000570042	ZNF192P1	2.00982	down	GENCODE	640	chr6	+	28130195	28134416	upstream	ENST00000359611	HIST1H2AM	histone cluster 1, H2am [Source:HGNC Symbol;Acc:4735]	3.7783	up	chr6	-	27860476	27860963
ENST00000570042	ZNF192P1	2.00982	down	GENCODE	640	chr6	+	28130195	28134416	upstream	NM_003447	ZNF165	zinc finger protein 165	4.31462	up	chr6	+	28048481	28057340
ENST00000570042	ZNF192P1	2.00982	down	GENCODE	640	chr6	+	28130195	28134416	upstream	NM_006298	ZNF192	zinc finger protein 192	2.28472	up	chr6	+	28109715	28125236
ENST00000570042	ZNF192P1	2.00982	down	GENCODE	640	chr6	+	28130195	28134416	upstream	NM_025231	ZSCAN16	zinc finger and SCAN domain-containing protein 16	3.45379	up	chr6	+	28092386	28097856
ENST00000570126	ZNF192P1	2.10169	down	GENCODE	962	chr6	+	28129569	28131289	downstream	ENST00000343684	NKAPL	NFKB activating protein-like [Source:HGNC Symbol;Acc:21584]	3.01927	up	chr6	+	28227097	28228736
ENST00000570126	ZNF192P1	2.10169	down	GENCODE	962	chr6	+	28129569	28131289	downstream	NM_030899	ZNF323	zinc finger protein 323 isoform 1	2.05989	down	chr6	-	28292514	28304152
ENST00000570126	ZNF192P1	2.10169	down	GENCODE	962	chr6	+	28129569	28131289	downstream	NM_032507	PGBD1	piggyBac transposable element-derived protein 1	4.22161	down	chr6	+	28249313	28270326
ENST00000570126	ZNF192P1	2.10169	down	GENCODE	962	chr6	+	28129569	28131289	upstream	ENST00000244623	OR2B6	olfactory receptor, family 2, subfamily B, member 6 [Source:HGNC Symbol;Acc:8241]	5.07276	up	chr6	+	27925018	27925960
ENST00000570126	ZNF192P1	2.10169	down	GENCODE	962	chr6	+	28129569	28131289	upstream	ENST00000303806	HIST1H2BO	histone cluster 1, H2bo [Source:HGNC Symbol;Acc:4758]	3.14707	up	chr6	+	27861202	27861669
ENST00000570126	ZNF192P1	2.10169	down	GENCODE	962	chr6	+	28129569	28131289	upstream	ENST00000331442	HIST1H1B	histone cluster 1, H1b [Source:HGNC Symbol;Acc:4719]	4.64433	up	chr6	-	27834569	27835359
ENST00000570126	ZNF192P1	2.10169	down	GENCODE	962	chr6	+	28129569	28131289	upstream	ENST00000359611	HIST1H2AM	histone cluster 1, H2am [Source:HGNC Symbol;Acc:4735]	3.7783	up	chr6	-	27860476	27860963
ENST00000570126	ZNF192P1	2.10169	down	GENCODE	962	chr6	+	28129569	28131289	upstream	NM_003447	ZNF165	zinc finger protein 165	4.31462	up	chr6	+	28048481	28057340
ENST00000570126	ZNF192P1	2.10169	down	GENCODE	962	chr6	+	28129569	28131289	upstream	NM_006298	ZNF192	zinc finger protein 192	2.28472	up	chr6	+	28109715	28125236
ENST00000570126	ZNF192P1	2.10169	down	GENCODE	962	chr6	+	28129569	28131289	upstream	NM_025231	ZSCAN16	zinc finger and SCAN domain-containing protein 16	3.45379	up	chr6	+	28092386	28097856
ENST00000577456	AC011718.2	2.17754	up	GENCODE	3674	chr22	-	20632022	20656899	downstream	NM_001242313	TMEM191B	transmembrane protein 191B	2.10285	up	chr22	+	20377668	20380440
ENST00000577828	LINC00511	2.93355	down	GENCODE	538	chr17	-	70400779	70427300	upstream	NM_139177	SLC39A11	zinc transporter ZIP11 isoform 2	2.92759	up	chr17	-	70642084	71088853
ENST00000578206	LINC00511	3.17674	down	GENCODE	908	chr17	-	70400291	70419167	upstream	NM_139177	SLC39A11	zinc transporter ZIP11 isoform 2	2.92759	up	chr17	-	70642084	71088853
ENST00000582712	LINC00511	5.48291	up	GENCODE	141	chr17	-	70417120	70424430	upstream	NM_139177	SLC39A11	zinc transporter ZIP11 isoform 2	2.92759	up	chr17	-	70642084	71088853
ENST00000583460	LINC00511	2.64922	up	GENCODE	757	chr17	-	70379095	70381264	upstream	NM_139177	SLC39A11	zinc transporter ZIP11 isoform 2	2.92759	up	chr17	-	70642084	71088853
NR_003245	HAR1B	5.42942	down	RefSeq	896	chr20	-	61726844	61733671	downstream	NM_033081	DIDO1	death-inducer obliterator 1 isoform c	2.29667	down	chr20	-	61509089	61569304
NR_003245	HAR1B	5.42942	down	RefSeq	896	chr20	-	61726844	61733671	upstream	NM_022161	BIRC7	baculoviral IAP repeat-containing protein 7 isoform beta	3.72857	up	chr20	+	61867275	61871854
NR_015395	LOC541471	2.45417	down	RefSeq	809	chr2	-	112124590	112252692	downstream	NM_006538	BCL2L11	bcl-2-like protein 11 isoform 6	2.534	up	chr2	+	111878490	111926022
NR_015395	LOC541471	2.45417	down	RefSeq	809	chr2	-	112124590	112252692	downstream	NM_138621	BCL2L11	bcl-2-like protein 11 isoform 1	3.97651	up	chr2	+	111878490	111926022
NR_024100	LINC00323	5.06101	down	RefSeq	2019	chr21	-	42513426	42519991	downstream	NM_001389	DSCAM	Down syndrome cell adhesion molecule isoform CHD2-42 precursor	11.6576	up	chr21	-	41384342	42219039
NR_024100	LINC00323	5.06101	down	RefSeq	2019	chr21	-	42513426	42519991	upstream	NM_001178046	MX1	interferon-induced GTP-binding protein Mx1	33.3816	up	chr21	+	42798102	42831141
NR_024100	LINC00323	5.06101	down	RefSeq	2019	chr21	-	42513426	42519991	upstream	NM_002463	MX2	interferon-induced GTP-binding protein Mx2	4.78167	up	chr21	+	42733949	42780869
NR_024280	UNQ6494	7.88584	up	RefSeq	2194	chr9	+	92254697	92334674	upstream	NM_006378	SEMA4D	semaphorin-4D isoform 1 precursor	6.08784	up	chr9	-	91992151	92094611
NR_024280	UNQ6494	7.88584	up	RefSeq	2194	chr9	+	92254697	92334674	upstream	NM_006705	GADD45G	growth arrest and DNA damage-inducible protein GADD45 gamma	5.28376	up	chr9	+	92219926	92221469
NR_024582	JPX	2.74631	up	RefSeq	1696	chrX	+	73164158	73290217	upstream	NM_001039840	CHIC1	cysteine-rich hydrophobic domain 1 protein	7.46112	up	chrX	+	72782983	72906937
NR_026651	DGCR10	2.76297	down	RefSeq	944	chr22	+	19010136	19011063	downstream	NM_005137	DGCR2	integral membrane protein DGCR2/IDD isoform 1 precursor	2.10964	up	chr22	-	19023794	19109967
NR_026651	DGCR10	2.76297	down	RefSeq	944	chr22	+	19010136	19011063	downstream	NM_022719	DGCR14	protein DGCR14	3.27187	up	chr22	-	19117791	19132190
NR_026775	LINC00240	5.76281	up	RefSeq	983	chr6	+	26924771	26991753	downstream	NM_005865	PRSS16	thymus-specific serine protease	2.03205	down	chr6	+	27215501	27224399
NR_026775	LINC00240	5.76281	up	RefSeq	983	chr6	+	26924771	26991753	downstream	NM_021064	HIST1H2AG	histone H2A type 1	2.78924	up	chr6	+	27100816	27101314
NR_026793	LINC00264	3.0024	up	RefSeq	1117	chr10	+	26878793	26883251	downstream	ENST00000346832	ABI1	abl-interactor 1 [Source:HGNC Symbol;Acc:11320]	2.35476	up	chr10	-	27035524	27150016
NR_026793	LINC00264	3.0024	up	RefSeq	1117	chr10	+	26878793	26883251	downstream	ENST00000490841	ABI1	abl-interactor 1 [Source:HGNC Symbol;Acc:11320]	2.35216	up	chr10	-	27035524	27150016
NR_026793	LINC00264	3.0024	up	RefSeq	1117	chr10	+	26878793	26883251	downstream	NM_001012750	ABI1	abl interactor 1 isoform b	2.48089	up	chr10	-	27035524	27150016
NR_026793	LINC00264	3.0024	up	RefSeq	1117	chr10	+	26878793	26883251	downstream	NM_001178120	ABI1	abl interactor 1 isoform g	2.59882	up	chr10	-	27035524	27150016
NR_026793	LINC00264	3.0024	up	RefSeq	1117	chr10	+	26878793	26883251	upstream	NM_019043	APBB1IP	amyloid beta A4 precursor protein-binding family B member 1-interacting protein	2.51834	down	chr10	+	26727265	26856732
NR_026878	FOXD2-AS1	2.70073	down	RefSeq	2527	chr1	-	47897806	47900313	downstream	NM_012186	FOXE3	forkhead box protein E3	2.25645	down	chr1	+	47881743	47883724
NR_026946	LINC00301	9.05298	up	RefSeq	864	chr11	+	60383223	60454621	upstream	ENST00000345732	MS4A1	membrane-spanning 4-domains, subfamily A, member 1 [Source:HGNC Symbol;Acc:7315]	2.71813	up	chr11	+	60223281	60238225
NR_026946	LINC00301	9.05298	up	RefSeq	864	chr11	+	60383223	60454621	upstream	NM_139249	MS4A6E	membrane-spanning 4-domains subfamily A member 6E	5.17356	down	chr11	+	60102354	60108441
NR_027266	LINC00310	2.51996	up	RefSeq	1269	chr21	+	35552977	35562220	upstream	NM_006933	SLC5A3	sodium/myo-inositol cotransporter	2.27757	down	chr21	+	35445869	35478561
NR_033376	LINC00222	3.32029	up	RefSeq	1753	chr6	+	109072856	109091145	upstream	NM_201559	FOXO3	forkhead box protein O3	3.60192	down	chr6	+	108881025	109005971
NR_033883	LOC339529	6.74952	down	RefSeq	1809	chr1	+	244080703	244210619	upstream	NM_005465	AKT3	RAC-gamma serine/threonine-protein kinase isoform 1	3.84827	up	chr1	-	243663020	244006584
NR_033919	LOC645434	2.30016	down	RefSeq	1690	chr6	-	139790131	139795733	downstream	NM_153235	TXLNB	beta-taxilin	2.29782	down	chr6	-	139561198	139613208
NR_034144	FLJ34690	3.82396	up	RefSeq	2605	chr17	+	12453284	12540504	downstream	NM_153604	MYOCD	myocardin isoform 2	5.31528	up	chr17	+	12569206	12670651
NR_034149	LOC200261	2.02163	down	RefSeq	1926	chr20	-	23105704	23113273	downstream	NM_000361	THBD	thrombomodulin precursor	4.37756	up	chr20	-	23026269	23030301
NR_034149	LOC200261	2.02163	down	RefSeq	1926	chr20	-	23105704	23113273	downstream	NM_012072	CD93	complement component C1q receptor precursor	2.24571	down	chr20	-	23059992	23066977
NR_036586	LOC400958	2.09188	down	RefSeq	3067	chr2	-	65128973	65159581	upstream	NM_001005386	ACTR2	actin-related protein 2 isoform a	11.2708	up	chr2	+	65454828	65498390
NR_036586	LOC400958	2.09188	down	RefSeq	3067	chr2	-	65128973	65159581	upstream	NM_003038	SLC1A4	neutral amino acid transporter A isoform 1	2.09092	down	chr2	+	65216494	65251000
NR_036586	LOC400958	2.09188	down	RefSeq	3067	chr2	-	65128973	65159581	upstream	NM_015147	CEP68	centrosomal protein of 68 kDa	3.49121	down	chr2	+	65283494	65314142
NR_038225	ZNF503-AS1	2.18202	up	RefSeq	1636	chr10	+	77056140	77121436	upstream	NM_012330	KAT6B	histone acetyltransferase KAT6B isoform 1	2.09	down	chr10	+	76586170	76792380
NR_038239	LOC100507629	3.54758	up	RefSeq	1639	chr20	-	5412602	5426394	downstream	NM_003818	CDS2	phosphatidate cytidylyltransferase 2	2.02296	up	chr20	+	5107406	5178533
NR_038388	LOC729444	3.5698	down	RefSeq	3186	chr22	+	20325589	20350461	downstream	NM_001242313	TMEM191B	transmembrane protein 191B	2.10285	up	chr22	+	20377668	20380440
NR_038388	LOC729444	3.5698	down	RefSeq	3186	chr22	+	20325589	20350461	upstream	NM_001243537	LOC388849	uncharacterized protein LOC388849	4.03669	up	chr22	-	20136108	20137431
NR_038388	LOC729444	3.5698	down	RefSeq	3186	chr22	+	20325589	20350461	upstream	NM_002882	RANBP1	ran-specific GTPase-activating protein	2.02311	down	chr22	+	20105023	20114704
NR_038388	LOC729444	3.5698	down	RefSeq	3186	chr22	+	20325589	20350461	upstream	NM_023004	RTN4R	reticulon-4 receptor precursor	4.00403	up	chr22	-	20228937	20255816
NR_038460	LOC284865	2.34203	down	RefSeq	2227	chr22	-	20186252	20192441	downstream	ENST00000449653	COMT	catechol-O-methyltransferase [Source:HGNC Symbol;Acc:2228]	3.25344	down	chr22	+	19950069	19957498
NR_038460	LOC284865	2.34203	down	RefSeq	2227	chr22	-	20186252	20192441	downstream	NM_001135161	COMT	catechol O-methyltransferase isoform MB-COMT	2.19946	down	chr22	+	19938459	19957498
NR_038460	LOC284865	2.34203	down	RefSeq	2227	chr22	-	20186252	20192441	downstream	NM_001243537	LOC388849	uncharacterized protein LOC388849	4.03669	up	chr22	-	20136108	20137431
NR_038460	LOC284865	2.34203	down	RefSeq	2227	chr22	-	20186252	20192441	downstream	NM_002882	RANBP1	ran-specific GTPase-activating protein	2.02311	down	chr22	+	20105023	20114704
NR_038460	LOC284865	2.34203	down	RefSeq	2227	chr22	-	20186252	20192441	upstream	NM_001242313	TMEM191B	transmembrane protein 191B	2.10285	up	chr22	+	20377668	20380440
NR_038460	LOC284865	2.34203	down	RefSeq	2227	chr22	-	20186252	20192441	upstream	NM_023004	RTN4R	reticulon-4 receptor precursor	4.00403	up	chr22	-	20228937	20255816
NR_038863	LOC285758	31.7119	up	RefSeq	2764	chr6	-	114189178	114194512	downstream	NM_002356	MARCKS	myristoylated alanine-rich C-kinase substrate	2.21842	up	chr6	+	114178526	114184652
NR_038885	LOC100506385	2.35285	down	RefSeq	2564	chr21	+	36118121	36157168	upstream	NM_053277	CLIC6	chloride intracellular channel protein 6	2.45231	down	chr21	+	36041687	36090519
NR_038886	LOC100506385	2.91767	down	RefSeq	779	chr21	+	36118121	36120664	upstream	NM_053277	CLIC6	chloride intracellular channel protein 6	2.45231	down	chr21	+	36041687	36090519
NR_038955	LOC100506190	2.07981	down	RefSeq	2123	chr9	+	132250938	132275965	downstream	NM_004878	PTGES	prostaglandin E synthase	8.03459	up	chr9	-	132500614	132515344
NR_038955	LOC100506190	2.07981	down	RefSeq	2123	chr9	+	132250938	132275965	upstream	NM_001012715	C9orf106	putative uncharacterized protein C9orf106	3.39113	up	chr9	+	132083294	132084882
NR_038969	LOC100506599	2.13079	up	RefSeq	2939	chr9	-	138354564	138364095	upstream	NM_001048265	C9orf116	UPF0691 protein C9orf116 isoform 1	2.46093	down	chr9	-	138387025	138391761
NR_038969	LOC100506599	2.13079	up	RefSeq	2939	chr9	-	138354564	138364095	upstream	NM_016034	MRPS2	28S ribosomal protein S2, mitochondrial	2.01987	down	chr9	+	138392476	138396519
NR_038969	LOC100506599	2.13079	up	RefSeq	2939	chr9	-	138354564	138364095	upstream	NM_144654	C9orf116	UPF0691 protein C9orf116 isoform 2	2.24562	down	chr9	-	138387025	138391761
NR_038987	LOC100507489	3.36653	up	RefSeq	1903	chr6	-	143287558	143358719	downstream	NM_006734	HIVEP2	transcription factor HIVEP2	8.07674	up	chr6	-	143072603	143266338
NR_051983	LINC00462	2.71793	down	RefSeq	1023	chr13	-	49151109	49155037	downstream	NM_001162498	LPAR6	lysophosphatidic acid receptor 6	4.00061	down	chr13	-	48985181	48987653
NR_051983	LINC00462	2.71793	down	RefSeq	1023	chr13	-	49151109	49155037	downstream	NM_001268	RCBTB2	RCC1 and BTB domain-containing protein 2	3.19281	down	chr13	-	49063098	49107316
NR_051983	LINC00462	2.71793	down	RefSeq	1023	chr13	-	49151109	49155037	upstream	ENST00000282018	CYSLTR2	cysteinyl leukotriene receptor 2 [Source:HGNC Symbol;Acc:18274]	2.52385	up	chr13	+	49280950	49283498
TCONS_00002241	XLOC_000587	2.05967	down	LincRNAs identified by Cabili et al	750	chr1	+	225898089	225904316	downstream	NM_000120	EPHX1	epoxide hydrolase 1 precursor	3.72476	down	chr1	+	226013001	226033262
TCONS_00002241	XLOC_000587	2.05967	down	LincRNAs identified by Cabili et al	750	chr1	+	225898089	225904316	upstream	NM_194442	LBR	lamin-B receptor	2.31148	up	chr1	-	225589203	225616557
TCONS_00004287	XLOC_002133	3.19305	down	LincRNAs identified by Cabili et al	1912	chr2	-	65273703	65283317	downstream	NM_003038	SLC1A4	neutral amino acid transporter A isoform 1	2.09092	down	chr2	+	65216494	65251000
TCONS_00004287	XLOC_002133	3.19305	down	LincRNAs identified by Cabili et al	1912	chr2	-	65273703	65283317	upstream	NM_001005386	ACTR2	actin-related protein 2 isoform a	11.2708	up	chr2	+	65454828	65498390
TCONS_00004287	XLOC_002133	3.19305	down	LincRNAs identified by Cabili et al	1912	chr2	-	65273703	65283317	upstream	NM_015147	CEP68	centrosomal protein of 68 kDa	3.49121	down	chr2	+	65283494	65314142
TCONS_00016140	XLOC_007533	2.15921	down	LincRNAs identified by Cabili et al	273	chr9	+	118506261	118661023	downstream	NM_002581	PAPPA	pappalysin-1 preproprotein	2.95889	down	chr9	+	118916070	119164600
TCONS_00017392	XLOC_007916	5.29507	down	LincRNAs identified by Cabili et al	279	chrX	+	1862406	1862778	upstream	NM_004192	ASMTL	N-acetylserotonin O-methyltransferase-like protein isoform 1	2.10939	up	chrX	-	1522031	1571870
TCONS_00017403	XLOC_007925	6.30995	down	LincRNAs identified by Cabili et al	784	chrX	+	7896715	8030696	downstream	NM_016378	VCX2	variable charge X-linked protein 2	5.99706	up	chrX	-	8137984	8139308
TCONS_00018527	XLOC_008833	2.92429	up	LincRNAs identified by Cabili et al	315	chr10	-	63579826	63581160	upstream	NM_032199	ARID5B	AT-rich interactive domain-containing protein 5B isoform 1	2.29877	up	chr10	+	63661012	63856707
TCONS_00028205	XLOC_013553	2.3815	up	LincRNAs identified by Cabili et al	6231	chr20	+	47126390	47133386	downstream	NM_020820	PREX1	phosphatidylinositol 3,4,5-trisphosphate-dependent Rac exchanger 1 protein	2.65315	up	chr20	-	47240792	47444420
TCONS_00029078	XLOC_014001	7.18794	up	LincRNAs identified by Cabili et al	456	chr21	-	16049035	16125734	downstream	NM_022136	SAMSN1	SAM domain-containing protein SAMSN-1 isoform 1	3.02141	up	chr21	-	15857548	15918681
uc001abm.2	AK310751	2.37024	up	UCSC_knowngene	683	chr1	-	674239	679736	upstream	NM_001142467	HES4	transcription factor HES-4 isoform 1	2.19436	down	chr1	-	934343	935552
uc001abm.2	AK310751	2.37024	up	UCSC_knowngene	683	chr1	-	674239	679736	upstream	NM_001160184	PLEKHN1	pleckstrin homology domain-containing family N member 1 isoform b	2.73789	down	chr1	+	901876	910484
uc001abm.2	AK310751	2.37024	up	UCSC_knowngene	683	chr1	-	674239	679736	upstream	NM_005101	ISG15	ubiquitin-like protein ISG15 precursor	14.31	up	chr1	+	948846	949919
uc001abm.2	AK310751	2.37024	up	UCSC_knowngene	683	chr1	-	674239	679736	upstream	NM_021170	HES4	transcription factor HES-4 isoform 2	2.40959	up	chr1	-	934341	935552
uc001abm.2	AK310751	2.37024	up	UCSC_knowngene	683	chr1	-	674239	679736	upstream	NM_152486	SAMD11	sterile alpha motif domain-containing protein 11	4.91916	up	chr1	+	861120	879961
uc001enh.1	AX747132	4.28487	up	UCSC_knowngene	896	chr1	-	145373798	145374694	downstream	ENST00000342960	NBPF10	neuroblastoma breakpoint family, member 10 [Source:HGNC Symbol;Acc:31992]	3.46828	up	chr1	+	145293370	145368684
uc001enh.1	AX747132	4.28487	up	UCSC_knowngene	896	chr1	-	145373798	145374694	upstream	NM_003637	ITGA10	integrin alpha-10 precursor	2.21481	down	chr1	+	145524989	145543868
uc001enh.1	AX747132	4.28487	up	UCSC_knowngene	896	chr1	-	145373798	145374694	upstream	NM_014455	RNF115	E3 ubiquitin-protein ligase RNF115	4.33702	up	chr1	+	145611035	145688776
uc001enh.1	AX747132	4.28487	up	UCSC_knowngene	896	chr1	-	145373798	145374694	upstream	NM_153713	LIX1L	LIX1-like protein	2.40184	up	chr1	+	145477084	145499091
uc001kpt.3	chromosome 10 open reading frame 139	2.80436	up	UCSC_knowngene	731	chr10	+	101286704	101288224	downstream	NM_031212	SLC25A28	mitoferrin-2	3.82203	up	chr10	-	101370274	101380221
uc001kpt.3	chromosome 10 open reading frame 139	2.80436	up	UCSC_knowngene	731	chr10	+	101286704	101288224	upstream	ENST00000356713	CNNM1	cyclin M1 [Source:HGNC Symbol;Acc:102]	3.54156	down	chr10	+	101088855	101154087
uc001upb.1	AK127292	2.04861	down	UCSC_knowngene	4914	chr13	-	24481604	24523454	downstream	ENST00000382258	TNFRSF19	tumor necrosis factor receptor superfamily, member 19 [Source:HGNC Symbol;Acc:11915]	2.15413	up	chr13	+	24153498	24243412
uc001upb.1	AK127292	2.04861	down	UCSC_knowngene	4914	chr13	-	24481604	24523454	downstream	ENST00000435039	C1QTNF9B-AS1	C1QTNF9B antisense RNA 1 (non-protein coding) [Source:HGNC Symbol;Acc:39839]	2.19338	up	chr13	+	24463591	24466242
uc001upb.1	AK127292	2.04861	down	UCSC_knowngene	4914	chr13	-	24481604	24523454	downstream	NM_001014442	C1QTNF9B-AS1	protein PCOTH isoform 1	2.30406	down	chr13	+	24463027	24466242
uc001upb.1	AK127292	2.04861	down	UCSC_knowngene	4914	chr13	-	24481604	24523454	downstream	NM_005932	MIPEP	mitochondrial intermediate peptidase	2.59333	down	chr13	-	24304327	24463587
uc002bkb.3	LOC388152	2.74843	up	UCSC_knowngene	2557	chr15	-	84868063	84898920	upstream	NM_021077	NMB	neuromedin-B isoform 1 preproprotein	2.06626	down	chr15	-	85198359	85201802
uc002ecl.4	KIAA0664L3	10.6237	up	UCSC_knowngene	1580	chr16	+	31711933	31718745	downstream	NM_001130913	ZNF720	putative protein ZNF720	2.61214	up	chr16	+	31724549	31772886
uc002ecl.4	KIAA0664L3	10.6237	up	UCSC_knowngene	1580	chr16	+	31711933	31718745	downstream	NM_003414	ZNF267	zinc finger protein 267 isoform 1	2.58397	up	chr16	+	31885078	31928629
uc002ecl.4	KIAA0664L3	10.6237	up	UCSC_knowngene	1580	chr16	+	31711933	31718745	upstream	NM_001042454	TGFB1I1	transforming growth factor beta-1-induced transcript 1 protein isoform 1	2.54342	up	chr16	+	31483475	31489281
uc002jez.3	AMZ2P1	2.0507	up	UCSC_knowngene	2511	chr17	-	62962667	62971168	upstream	NM_001081955	RGS9	regulator of G-protein signaling 9 isoform 2	6.89993	up	chr17	+	63133455	63223821
uc002jfb.3	AMZ2P1	2.38853	up	UCSC_knowngene	3756	chr17	-	62962667	62971703	upstream	NM_001081955	RGS9	regulator of G-protein signaling 9 isoform 2	6.89993	up	chr17	+	63133455	63223821
uc002rdd.2	FLJ12334	2.26826	down	UCSC_knowngene	2509	chr2	+	20068614	20077296	downstream	ENST00000175091	LAPTM4A	lysosomal protein transmembrane 4 alpha [Source:HGNC Symbol;Acc:6924]	2.22374	down	chr2	-	20232410	20251789
uc002rdd.2	FLJ12334	2.26826	down	UCSC_knowngene	2509	chr2	+	20068614	20077296	downstream	NM_020779	WDR35	WD repeat-containing protein 35 isoform 2	2.22369	down	chr2	-	20110028	20189884
uc002rqj.1	AK057187	2.07741	down	UCSC_knowngene	1889	chr2	-	38053389	38056541	downstream	NM_006449	CDC42EP3	cdc42 effector protein 3	2.67606	down	chr2	-	37869024	37899342
uc002rqj.1	AK057187	2.07741	down	UCSC_knowngene	1889	chr2	-	38053389	38056541	upstream	ENST00000417700	FAM82A1	family with sequence similarity 82, member A1 [Source:HGNC Symbol;Acc:26567]	2.81299	down	chr2	+	38177595	38244884
uc002tss.3	LOC389043	2.09146	up	UCSC_knowngene	1040	chr2	+	132160473	132165801	upstream	NM_001077637	WTH3DI	RAB6C-like	3.21994	down	chr2	-	132118064	132121731
uc002ydh.3	BC141903	6.65071	down	UCSC_knowngene	222	chr20	-	61405786	61406753	upstream	NM_033081	DIDO1	death-inducer obliterator 1 isoform c	2.29667	down	chr20	-	61509089	61569304
uc002zon.2	DGCR5	2.82607	up	UCSC_knowngene	1313	chr22	+	18958010	19018742	downstream	NM_005137	DGCR2	integral membrane protein DGCR2/IDD isoform 1 precursor	2.10964	up	chr22	-	19023794	19109967
uc002zon.2	DGCR5	2.82607	up	UCSC_knowngene	1313	chr22	+	18958010	19018742	downstream	NM_022719	DGCR14	protein DGCR14	3.27187	up	chr22	-	19117791	19132190
uc002zon.2	DGCR5	2.82607	up	UCSC_knowngene	1313	chr22	+	18958010	19018742	upstream	NM_017414	USP18	ubl carboxyl-terminal hydrolase 18	8.67444	up	chr22	+	18632757	18660162
uc003ajf.1	TUG1	2.16287	down	UCSC_knowngene	2810	chr22	+	31365633	31369587	downstream	NM_001031801	LIMK2	LIM domain kinase 2 isoform 1	6.60534	up	chr22	+	31644347	31673624
uc003ajf.1	TUG1	2.16287	down	UCSC_knowngene	2810	chr22	+	31365633	31369587	downstream	NM_005569	LIMK2	LIM domain kinase 2 isoform 2a	5.48597	up	chr22	+	31608249	31676066
uc003ajf.1	TUG1	2.16287	down	UCSC_knowngene	2810	chr22	+	31365633	31369587	downstream	NM_016733	LIMK2	LIM domain kinase 2 isoform 2b	4.97271	up	chr22	+	31644347	31676066
uc003ajf.1	TUG1	2.16287	down	UCSC_knowngene	2810	chr22	+	31365633	31369587	upstream	NM_014941	MORC2	MORC family CW-type zinc finger protein 2	3.1463	up	chr22	-	31322599	31364187
uc003ajj.3	TUG1	2.10195	down	UCSC_knowngene	5564	chr22	+	31368248	31375380	downstream	NM_001031801	LIMK2	LIM domain kinase 2 isoform 1	6.60534	up	chr22	+	31644347	31673624
uc003ajj.3	TUG1	2.10195	down	UCSC_knowngene	5564	chr22	+	31368248	31375380	downstream	NM_005569	LIMK2	LIM domain kinase 2 isoform 2a	5.48597	up	chr22	+	31608249	31676066
uc003ajj.3	TUG1	2.10195	down	UCSC_knowngene	5564	chr22	+	31368248	31375380	downstream	NM_016733	LIMK2	LIM domain kinase 2 isoform 2b	4.97271	up	chr22	+	31644347	31676066
uc003ajj.3	TUG1	2.10195	down	UCSC_knowngene	5564	chr22	+	31368248	31375380	upstream	NM_014941	MORC2	MORC family CW-type zinc finger protein 2	3.1463	up	chr22	-	31322599	31364187
uc003prn.1	LOC100422737	2.55903	up	UCSC_knowngene	2232	chr6	-	107165326	107193879	upstream	NM_001142468	C6orf203	uncharacterized protein C6orf203 isoform a	2.12594	down	chr6	+	107349406	107372547
uc003sio.1	AK024243	2.82883	down	UCSC_knowngene	4411	chr7	+	149596	154868	downstream	NM_020223	FAM20C	extracellular serine/threonine protein kinase Fam20C precursor	3.90687	down	chr7	+	192968	300740
uc003zfx.3	AY343892	4.08692	up	UCSC_knowngene	532	chr9	+	72697	75294	downstream	ENST00000382387	C9orf66	chromosome 9 open reading frame 66 [Source:HGNC Symbol;Acc:26436]	2.09332	up	chr9	-	213107	215893
uc003zfx.3	AY343892	4.08692	up	UCSC_knowngene	532	chr9	+	72697	75294	downstream	NM_001145355	CBWD1	COBW domain-containing protein 1 isoform 2	4.94329	up	chr9	-	121037	179075
uc004bxt.1	AX747401	3.25191	down	UCSC_knowngene	1772	chr9	+	132098802	132100574	upstream	NM_001012715	C9orf106	putative uncharacterized protein C9orf106	3.39113	up	chr9	+	132083294	132084882
uc004bxt.1	AX747401	3.25191	down	UCSC_knowngene	1772	chr9	+	132098802	132100574	upstream	NM_203434	IER5L	immediate early response gene 5-like protein	6.67212	down	chr9	-	131937830	131940540
uc004bxu.3	BC094873	2.78861	down	UCSC_knowngene	1215	chr9	+	132105694	132106909	upstream	NM_001012715	C9orf106	putative uncharacterized protein C9orf106	3.39113	up	chr9	+	132083294	132084882
uc004bxu.3	BC094873	2.78861	down	UCSC_knowngene	1215	chr9	+	132105694	132106909	upstream	NM_203434	IER5L	immediate early response gene 5-like protein	6.67212	down	chr9	-	131937830	131940540
uc004ebm.1	XIST	2.44366	up	UCSC_knowngene	19271	chrX	-	73040494	73072588	downstream	NM_001039840	CHIC1	cysteine-rich hydrophobic domain 1 protein	7.46112	up	chrX	+	72782983	72906937
uc004ebo.2	JPX	2.77189	up	UCSC_knowngene	2212	chrX	+	73164158	73220326	upstream	NM_001039840	CHIC1	cysteine-rich hydrophobic domain 1 protein	7.46112	up	chrX	+	72782983	72906937
uc010del.2	AMZ2P1	2.62707	up	UCSC_knowngene	2161	chr17	-	62962667	62971703	upstream	NM_001081955	RGS9	regulator of G-protein signaling 9 isoform 2	6.89993	up	chr17	+	63133455	63223821
uc010khg.1	LOC153910	3.34384	up	UCSC_knowngene	2343	chr6	-	142847591	142959026	downstream	NM_001032395	GPR126	G-protein coupled receptor 126 beta 2 precursor	3.13311	down	chr6	+	142623055	142767403
uc010khg.1	LOC153910	3.34384	up	UCSC_knowngene	2343	chr6	-	142847591	142959026	upstream	NM_006734	HIVEP2	transcription factor HIVEP2	8.07674	up	chr6	-	143072603	143266338
uc021uuo.1	LGALS17A	181.864	up	UCSC_knowngene	2204	chr19	+	40170013	40176058	downstream	NM_001828	CLC	eosinophil lysophospholipase	6.76014	up	chr19	-	40221892	40228669
uc021uuo.1	LGALS17A	181.864	up	UCSC_knowngene	2204	chr19	+	40170013	40176058	downstream	NM_006483	DYRK1B	dual specificity tyrosine-phosphorylation-regulated kinase 1B isoform b	2.07789	down	chr19	-	40315989	40324841
uc021uuo.1	LGALS17A	181.864	up	UCSC_knowngene	2204	chr19	+	40170013	40176058	downstream	NM_203471	LGALS14	placental protein 13-like isoform 2	2.31241	up	chr19	+	40194945	40200088
uc021uuo.1	LGALS17A	181.864	up	UCSC_knowngene	2204	chr19	+	40170013	40176058	upstream	ENST00000392051	LGALS16	lectin, galactoside-binding, soluble, 16 [Source:HGNC Symbol;Acc:40039]	4.58678	up	chr19	+	40146557	40151287
uc021uuo.1	LGALS17A	181.864	up	UCSC_knowngene	2204	chr19	+	40170013	40176058	upstream	NM_001020	RPS16	40S ribosomal protein S16	2.70933	down	chr19	-	39923846	39926618
uc021uup.1	LGALS17A	2.39826	up	UCSC_knowngene	1993	chr19	+	40170013	40176058	downstream	NM_001828	CLC	eosinophil lysophospholipase	6.76014	up	chr19	-	40221892	40228669
uc021uup.1	LGALS17A	2.39826	up	UCSC_knowngene	1993	chr19	+	40170013	40176058	downstream	NM_006483	DYRK1B	dual specificity tyrosine-phosphorylation-regulated kinase 1B isoform b	2.07789	down	chr19	-	40315989	40324841
uc021uup.1	LGALS17A	2.39826	up	UCSC_knowngene	1993	chr19	+	40170013	40176058	downstream	NM_203471	LGALS14	placental protein 13-like isoform 2	2.31241	up	chr19	+	40194945	40200088
uc021uup.1	LGALS17A	2.39826	up	UCSC_knowngene	1993	chr19	+	40170013	40176058	upstream	ENST00000392051	LGALS16	lectin, galactoside-binding, soluble, 16 [Source:HGNC Symbol;Acc:40039]	4.58678	up	chr19	+	40146557	40151287
uc021uup.1	LGALS17A	2.39826	up	UCSC_knowngene	1993	chr19	+	40170013	40176058	upstream	NM_001020	RPS16	40S ribosomal protein S16	2.70933	down	chr19	-	39923846	39926618
uc021uuq.1	LGALS17A	14.095	up	UCSC_knowngene	2567	chr19	+	40170013	40177013	downstream	NM_001828	CLC	eosinophil lysophospholipase	6.76014	up	chr19	-	40221892	40228669
uc021uuq.1	LGALS17A	14.095	up	UCSC_knowngene	2567	chr19	+	40170013	40177013	downstream	NM_006483	DYRK1B	dual specificity tyrosine-phosphorylation-regulated kinase 1B isoform b	2.07789	down	chr19	-	40315989	40324841
uc021uuq.1	LGALS17A	14.095	up	UCSC_knowngene	2567	chr19	+	40170013	40177013	downstream	NM_203471	LGALS14	placental protein 13-like isoform 2	2.31241	up	chr19	+	40194945	40200088
uc021uuq.1	LGALS17A	14.095	up	UCSC_knowngene	2567	chr19	+	40170013	40177013	upstream	ENST00000392051	LGALS16	lectin, galactoside-binding, soluble, 16 [Source:HGNC Symbol;Acc:40039]	4.58678	up	chr19	+	40146557	40151287
uc021uuq.1	LGALS17A	14.095	up	UCSC_knowngene	2567	chr19	+	40170013	40177013	upstream	NM_001020	RPS16	40S ribosomal protein S16	2.70933	down	chr19	-	39923846	39926618
uc021wlu.1	LOC729444	2.00648	down	UCSC_knowngene	1870	chr22	+	20326398	20350461	downstream	NM_001242313	TMEM191B	transmembrane protein 191B	2.10285	up	chr22	+	20377668	20380440
uc021wlu.1	LOC729444	2.00648	down	UCSC_knowngene	1870	chr22	+	20326398	20350461	upstream	NM_001243537	LOC388849	uncharacterized protein LOC388849	4.03669	up	chr22	-	20136108	20137431
uc021wlu.1	LOC729444	2.00648	down	UCSC_knowngene	1870	chr22	+	20326398	20350461	upstream	NM_002882	RANBP1	ran-specific GTPase-activating protein	2.02311	down	chr22	+	20105023	20114704
uc021wlu.1	LOC729444	2.00648	down	UCSC_knowngene	1870	chr22	+	20326398	20350461	upstream	NM_023004	RTN4R	reticulon-4 receptor precursor	4.00403	up	chr22	-	20228937	20255816
uc021yui.1	PBMUCL2	4.54023	up	UCSC_knowngene	1663	chr6	+	31021226	31027655	downstream	NM_001105563	CCHCR1	coiled-coil alpha-helical rod protein 1 isoform 2	2.46248	up	chr6	-	31110215	31125566
uc021yui.1	PBMUCL2	4.54023	up	UCSC_knowngene	1663	chr6	+	31021226	31027655	downstream	NM_001264	CDSN	corneodesmosin precursor	3.00352	up	chr6	-	31082864	31088252
uc021yui.1	PBMUCL2	4.54023	up	UCSC_knowngene	1663	chr6	+	31021226	31027655	upstream	NM_001167733	VARS2	valine--tRNA ligase, mitochondrial isoform 3	2.74411	up	chr6	+	30881981	30894235
uc021yui.1	PBMUCL2	4.54023	up	UCSC_knowngene	1663	chr6	+	31021226	31027655	upstream	NM_013993	DDR1	epithelial discoidin domain-containing receptor 1 isoform 2 precursor	3.34117	down	chr6	+	30852326	30867933
uc021yui.1	PBMUCL2	4.54023	up	UCSC_knowngene	1663	chr6	+	31021226	31027655	upstream	NM_020442	VARS2	valine--tRNA ligase, mitochondrial isoform 2 precursor	2.06741	down	chr6	+	30881981	30894235

## Sheet: M(IL-4)_vs_M(-)
# Condition pairs: M(IL-4)_vs_M(-) # Fold Change cut-off: 2.0 This table contains the differentially expressed enhancer-like LncRNAs and their nearby coding genes (distance < 300 kb). # Column A: seqname, the sequence identifier. # Column B: GeneSymbol, the symbol of the LncRNA. # Column C: Fold change - LncRNAs, the absolute value of the ratio of normalized intensities between two samples. # Col…
seqname	GeneSymbol	Fold change - LncRNAs	Regulation - LncRNAs	source	RNAlength	Chrom	Strand	txStart	txEnd	GenomeRelationship	NearbyGene	NearbyGeneSymbol	NearbyProteinName	Fold change - mRNAs	Regulation - mRNAs	NearbyGeneChrom	NearbyGeneStrand	NearbyGenetxStart	NearbyGenetxEnd
ENST00000230113	RP4-763G1.2	2.28844	down	GENCODE	408	chr1	+	67995312	67998012	downstream	NM_001924	GADD45A	growth arrest and DNA damage-inducible protein GADD45 alpha isoform 1	3.11826	up	chr1	+	68150859	68154021
ENST00000230113	RP4-763G1.2	2.28844	down	GENCODE	408	chr1	+	67995312	67998012	downstream	NM_018841	GNG12	guanine nucleotide-binding protein G(I)/G(S)/G(O) subunit gamma-12 precursor	2.39132	down	chr1	-	68167148	68299155
ENST00000244820	AC105760.3	3.91327	down	GENCODE	2231	chr2	-	237957241	237964810	upstream	NM_004369	COL6A3	collagen alpha-3(VI) chain isoform 1 precursor	2.53651	down	chr2	-	238232654	238322850
ENST00000366140	AC017076.5	2.30829	up	GENCODE	799	chr2	-	6968644	6973662	upstream	NM_080657	RSAD2	radical S-adenosyl methionine domain-containing protein 2	7.54445	up	chr2	+	7017795	7038363
ENST00000366140	AC017076.5	2.30829	up	GENCODE	799	chr2	-	6968644	6973662	upstream	NM_207315	CMPK2	UMP-CMP kinase 2, mitochondrial isoform 1 precursor	4.05689	up	chr2	-	6988439	7005950
ENST00000401018	RP11-426L16.8	3.50818	up	GENCODE	1819	chr1	-	113362795	113393265	downstream	NM_001042678	RHOC	rho-related GTP-binding protein RhoC precursor	2.16562	down	chr1	-	113243748	113250025
ENST00000401018	RP11-426L16.8	3.50818	up	GENCODE	1819	chr1	-	113362795	113393265	upstream	NM_001166496	SLC16A1	monocarboxylate transporter 1	4.77004	down	chr1	-	113454469	113498685
ENST00000412362	RP11-236B18.2	3.34841	up	GENCODE	380	chr10	+	92754376	92766147	upstream	NM_000872	HTR7	5-hydroxytryptamine receptor 7 isoform a	7.32	down	chr10	-	92500575	92617671
ENST00000412362	RP11-236B18.2	3.34841	up	GENCODE	380	chr10	+	92754376	92766147	upstream	NM_019860	HTR7	5-hydroxytryptamine receptor 7 isoform b	13.7608	down	chr10	-	92500575	92617671
ENST00000412427	RP11-380J14.1	2.68422	up	GENCODE	4676	chr1	+	17516277	17524112	upstream	NM_022089	ATP13A2	probable cation-transporting ATPase 13A2 isoform 1	3.03577	down	chr1	-	17312452	17338423
ENST00000412606	AC096559.1	2.09702	up	GENCODE	578	chr2	+	12454442	12701391	downstream	NM_021643	TRIB2	tribbles homolog 2	5.03631	up	chr2	+	12856997	12882858
ENST00000412932	RP11-180D21.3	3.62149	down	GENCODE	853	chr1	+	159436110	159453166	upstream	ENST00000368115	FCER1A	Fc fragment of IgE, high affinity I, receptor for; alpha polypeptide [Source:HGNC Symbol;Acc:3609]	3.17684	up	chr1	+	159259503	159278014
ENST00000413231	RP11-389O22.1	5.28455	up	GENCODE	377	chr1	+	113550875	113589677	upstream	NM_001166496	SLC16A1	monocarboxylate transporter 1	4.77004	down	chr1	-	113454469	113498685
ENST00000413541	RP11-86H7.6	3.1583	up	GENCODE	2171	chr1	-	95051111	95057853	downstream	NM_001993	F3	tissue factor isoform 1 precursor	4.85923	up	chr1	-	94994731	95007413
ENST00000413541	RP11-86H7.6	3.1583	up	GENCODE	2171	chr1	-	95051111	95057853	upstream	NM_152369	SLC44A3	choline transporter-like protein 3 isoform 2	2.30845	down	chr1	+	95286099	95360803
ENST00000414086	AC096559.2	2.79358	down	GENCODE	399	chr2	+	12739112	12745271	downstream	NM_021643	TRIB2	tribbles homolog 2	5.03631	up	chr2	+	12856997	12882858
ENST00000414159	AC114776.3	2.38968	up	GENCODE	4395	chr2	-	111467151	111474172	upstream	ENST00000439055	ACOXL	acyl-CoA oxidase-like [Source:HGNC Symbol;Acc:25621]	2.21745	up	chr2	+	111490149	111875799
ENST00000414308	RP11-342D11.3	2.85092	down	GENCODE	552	chr10	-	33385184	33405600	downstream	NM_024688	C10orf68	uncharacterized protein C10orf68	2.52671	up	chr10	+	32856650	33171792
ENST00000414308	RP11-342D11.3	2.85092	down	GENCODE	552	chr10	-	33385184	33405600	downstream	NM_133376	ITGB1	integrin beta-1 isoform 1A precursor	2.70607	down	chr10	-	33189245	33246822
ENST00000414582	AL109763.2	2.46292	up	GENCODE	615	chr21	-	19984379	20125346	downstream	NM_002772	TMPRSS15	enteropeptidase precursor	2.00487	up	chr21	-	19641432	19775970
ENST00000414647	AC068538.4	6.07647	up	GENCODE	517	chr2	+	101223489	101225813	upstream	NM_004854	CHST10	carbohydrate sulfotransferase 10 precursor	2.09257	down	chr2	-	101008321	101034130
ENST00000414903	RP11-94M14.2	3.28642	down	GENCODE	462	chr10	+	92214454	92262725	downstream	NM_000872	HTR7	5-hydroxytryptamine receptor 7 isoform a	7.32	down	chr10	-	92500575	92617671
ENST00000414903	RP11-94M14.2	3.28642	down	GENCODE	462	chr10	+	92214454	92262725	downstream	NM_019860	HTR7	5-hydroxytryptamine receptor 7 isoform b	13.7608	down	chr10	-	92500575	92617671
ENST00000415417	RP11-319I23.2	2.45931	down	GENCODE	488	chr10	+	120117070	120124615	downstream	ENST00000239032	PRLHR	prolactin releasing hormone receptor [Source:HGNC Symbol;Acc:4464]	2.56795	up	chr10	-	120352915	120355160
ENST00000415726	RP11-336K24.5	3.65744	down	GENCODE	401	chr1	+	155961180	155971578	downstream	ENST00000335852	PAQR6	progestin and adipoQ receptor family member VI [Source:HGNC Symbol;Acc:30132]	2.51766	down	chr1	-	156213206	156217843
ENST00000415726	RP11-336K24.5	3.65744	down	GENCODE	401	chr1	+	155961180	155971578	downstream	ENST00000405535	TMEM79	transmembrane protein 79 [Source:HGNC Symbol;Acc:28196]	2.1467	down	chr1	+	156254069	156262234
ENST00000415726	RP11-336K24.5	3.65744	down	GENCODE	401	chr1	+	155961180	155971578	downstream	NM_015327	SMG5	protein SMG5	7.32081	down	chr1	-	156219014	156252620
ENST00000415726	RP11-336K24.5	3.65744	down	GENCODE	401	chr1	+	155961180	155971578	downstream	NM_199173	BGLAP	osteocalcin preproprotein	2.56972	up	chr1	+	156211950	156213123
ENST00000415726	RP11-336K24.5	3.65744	down	GENCODE	401	chr1	+	155961180	155971578	upstream	NM_001037533	GON4L	GON-4-like protein isoform a	2.34811	down	chr1	-	155719509	155826972
ENST00000415726	RP11-336K24.5	3.65744	down	GENCODE	401	chr1	+	155961180	155971578	upstream	NM_152280	SYT11	synaptotagmin-11	2.42229	down	chr1	+	155829259	155854990
ENST00000416438	LINC00475	2.41582	up	GENCODE	2000	chr9	+	94903748	94921890	downstream	NM_013417	IARS	isoleucine--tRNA ligase, cytoplasmic	2.26942	down	chr9	-	94972624	95055972
ENST00000416438	LINC00475	2.41582	up	GENCODE	2000	chr9	+	94903748	94921890	downstream	NM_014057	OGN	mimecan preproprotein	3.67859	up	chr9	-	95146248	95166937
ENST00000416509	AC107079.1	2.34068	up	GENCODE	669	chr2	-	238031552	238032740	upstream	NM_004369	COL6A3	collagen alpha-3(VI) chain isoform 1 precursor	2.53651	down	chr2	-	238232654	238322850
ENST00000416578	RP5-1198E17.1	2.83025	down	GENCODE	853	chr1	+	173831289	173833079	upstream	NM_001195190	LOC730159	uncharacterized protein LOC730159 precursor	2.44388	up	chr1	+	173604660	173606272
ENST00000416924	RP11-484I6.6	2.19456	up	GENCODE	361	chr13	+	103532285	103533517	upstream	NM_000123	ERCC5	DNA repair protein complementing XP-G cells	2.53152	down	chr13	+	103498190	103528351
ENST00000417054	RP11-447M12.2	2.60671	up	GENCODE	462	chr9	+	137828996	137835041	downstream	NM_014279	OLFM1	noelin isoform 1 precursor	2.44574	down	chr9	+	137967088	138013030
ENST00000417079	LINC00426	2.33326	up	GENCODE	1045	chr13	-	30916596	30939898	downstream	NM_032116	KATNAL1	katanin p60 ATPase-containing subunit A-like 1	2.95327	down	chr13	-	30776766	30881624
ENST00000417084	RP11-6J21.2	2.48187	up	GENCODE	917	chr1	+	207422411	207482466	downstream	NM_000573	CR1	complement receptor type 1 isoform F precursor	2.95983	up	chr1	+	207669472	207815110
ENST00000417084	RP11-6J21.2	2.48187	up	GENCODE	917	chr1	+	207422411	207482466	downstream	NM_000651	CR1	complement receptor type 1 isoform S precursor	4.20629	up	chr1	+	207669472	207815110
ENST00000417084	RP11-6J21.2	2.48187	up	GENCODE	917	chr1	+	207422411	207482466	upstream	NM_006212	PFKFB2	6-phosphofructo-2-kinase/fructose-2, 6-bisphosphatase 2 isoform a	4.06152	down	chr1	+	207226619	207251162
ENST00000417932	RP11-10J5.1	4.5289	up	GENCODE	573	chr6	-	138264215	138266939	upstream	NM_021635	PBOV1	prostate and breast cancer overexpressed gene 1 protein	3.39147	up	chr6	-	138537126	138539627
ENST00000418215	AC000123.4	2.09138	up	GENCODE	516	chr7	+	126990181	126991577	upstream	ENST00000444921	GRM8	glutamate receptor, metabotropic 8 [Source:HGNC Symbol;Acc:4600]	36.9899	up	chr7	-	126078651	126883569
ENST00000418379	RP11-15K3.1	2.93634	up	GENCODE	981	chr10	-	92162277	92300562	upstream	NM_000872	HTR7	5-hydroxytryptamine receptor 7 isoform a	7.32	down	chr10	-	92500575	92617671
ENST00000418379	RP11-15K3.1	2.93634	up	GENCODE	981	chr10	-	92162277	92300562	upstream	NM_019860	HTR7	5-hydroxytryptamine receptor 7 isoform b	13.7608	down	chr10	-	92500575	92617671
ENST00000418403	RP11-462G2.1	9.66798	up	GENCODE	397	chr6	+	71104589	71109120	downstream	NM_020819	FAM135A	protein FAM135A isoform b	3.79313	down	chr6	+	71123106	71270877
ENST00000418743	RP4-749H3.1	2.46145	up	GENCODE	785	chr1	-	20724597	20755232	downstream	NM_012400	PLA2G2D	group IID secretory phospholipase A2 precursor	2.65929	up	chr1	-	20438433	20446008
ENST00000418743	RP4-749H3.1	2.46145	up	GENCODE	785	chr1	-	20724597	20755232	upstream	ENST00000321556	PINK1	PTEN induced putative kinase 1 [Source:HGNC Symbol;Acc:14581]	2.65388	down	chr1	+	20959947	20978004
ENST00000418743	RP4-749H3.1	2.46145	up	GENCODE	785	chr1	-	20724597	20755232	upstream	NM_001785	CDA	cytidine deaminase	2.15854	down	chr1	+	20915443	20945400
ENST00000419702	XXbac-BCX196D17.5	6.17824	up	GENCODE	389	chr6	+	29091986	29096685	upstream	NM_001010877	ZNF311	zinc finger protein 311	4.00544	down	chr6	-	28962593	28973037
ENST00000419702	XXbac-BCX196D17.5	6.17824	up	GENCODE	389	chr6	+	29091986	29096685	upstream	NM_006510	TRIM27	zinc finger protein RFP	2.01027	down	chr6	-	28870778	28891768
ENST00000419736	AC068491.1	2.91823	up	GENCODE	777	chr2	-	112186888	112252628	downstream	NM_006538	BCL2L11	bcl-2-like protein 11 isoform 6	2.03837	up	chr2	+	111878490	111926022
ENST00000419736	AC068491.1	2.91823	up	GENCODE	777	chr2	-	112186888	112252628	downstream	NM_138621	BCL2L11	bcl-2-like protein 11 isoform 1	2.74569	up	chr2	+	111878490	111926022
ENST00000419931	RP11-445H22.4	2.83371	down	GENCODE	514	chr20	-	43323716	43324725	upstream	NM_139323	YWHAB	14-3-3 protein beta/alpha	2.01287	down	chr20	+	43514343	43537161
ENST00000419931	RP11-445H22.4	2.83371	down	GENCODE	514	chr20	-	43323716	43324725	upstream	NM_182970	RIMS4	regulating synaptic membrane exocytosis protein 4 isoform 2	6.20709	up	chr20	-	43380444	43438979
ENST00000420956	LINC00413	4.53671	down	GENCODE	518	chr13	+	78236634	78237275	downstream	ENST00000446573	EDNRB	endothelin receptor type B [Source:HGNC Symbol;Acc:3180]	4.85142	down	chr13	-	78469615	78492966
ENST00000420956	LINC00413	4.53671	down	GENCODE	518	chr13	+	78236634	78237275	downstream	NM_001122659	EDNRB	endothelin B receptor isoform 1 precursor	4.36757	down	chr13	-	78469615	78492966
ENST00000421933	RP11-122M14.1	2.76845	up	GENCODE	1846	chr1	+	211855105	211860801	upstream	NM_002497	NEK2	serine/threonine-protein kinase Nek2 isoform 1	2.49394	up	chr1	-	211836113	211848972
ENST00000422227	RP11-735G4.1	3.3707	up	GENCODE	821	chr6	-	125691356	125695470	downstream	ENST00000359704	RNF217	ring finger protein 217 [Source:HGNC Symbol;Acc:21487]	4.72673	down	chr6	+	125304513	125404661
ENST00000422858	RP11-46A10.2	2.58292	down	GENCODE	444	chr1	+	180876936	180878078	upstream	NM_001135669	XPR1	xenotropic and polytropic retrovirus receptor 1 isoform 2	2.19073	down	chr1	+	180601145	180859415
ENST00000423162	RP11-508N22.8	2.44746	up	GENCODE	790	chr10	+	38464595	38501285	upstream	NM_145011	ZNF25	zinc finger protein 25	2.33251	down	chr10	-	38238794	38265453
ENST00000423486	RP4-749H3.1	2.57098	up	GENCODE	354	chr1	-	20725208	20757727	downstream	NM_012400	PLA2G2D	group IID secretory phospholipase A2 precursor	2.65929	up	chr1	-	20438433	20446008
ENST00000423486	RP4-749H3.1	2.57098	up	GENCODE	354	chr1	-	20725208	20757727	upstream	ENST00000321556	PINK1	PTEN induced putative kinase 1 [Source:HGNC Symbol;Acc:14581]	2.65388	down	chr1	+	20959947	20978004
ENST00000423486	RP4-749H3.1	2.57098	up	GENCODE	354	chr1	-	20725208	20757727	upstream	NM_001785	CDA	cytidine deaminase	2.15854	down	chr1	+	20915443	20945400
ENST00000424837	AP000282.3	2.33393	up	GENCODE	576	chr21	+	34331195	34332874	upstream	NM_003895	SYNJ1	synaptojanin-1 isoform a	3.47025	down	chr21	-	34001068	34100351
ENST00000425483	LINC00454	2.12575	down	GENCODE	503	chr13	-	114583504	114584459	downstream	NM_001143945	GAS6	growth arrest-specific protein 6 isoform 2	2.23343	up	chr13	-	114523521	114539017
ENST00000425483	LINC00454	2.12575	down	GENCODE	503	chr13	-	114583504	114584459	downstream	NM_001143946	GAS6	growth arrest-specific protein 6 isoform 3	2.05856	up	chr13	-	114523521	114536714
ENST00000426489	AC024619.2	3.41129	up	GENCODE	495	chr17	+	27342359	27343530	downstream	NM_004740	TIAF1	TGFB1-induced anti-apoptotic factor 1	3.42743	up	chr17	-	27400538	27402627
ENST00000426489	AC024619.2	3.41129	up	GENCODE	495	chr17	+	27342359	27343530	upstream	NM_004475	FLOT2	flotillin-2	2.03486	down	chr17	-	27206356	27224715
ENST00000427145	RP1-140J1.1	2.4461	up	GENCODE	2254	chr1	+	153146993	153164152	downstream	ENST00000368725	S100A7L2	S100 calcium binding protein A7-like 2 [Source:HGNC Symbol;Acc:21655]	2.50403	up	chr1	-	153409470	153412503
ENST00000427145	RP1-140J1.1	2.4461	up	GENCODE	2254	chr1	+	153146993	153164152	upstream	NM_001017418	SPRR2B	small proline-rich protein 2B	2.56013	up	chr1	-	153042717	153044084
ENST00000427145	RP1-140J1.1	2.4461	up	GENCODE	2254	chr1	+	153146993	153164152	upstream	NM_005416	SPRR3	small proline-rich protein 3	2.54579	down	chr1	+	152974222	152976332
ENST00000428030	RP11-277B15.2	2.60647	down	GENCODE	930	chr1	-	167145310	167164717	upstream	ENST00000367866	POU2F1	POU class 2 homeobox 1 [Source:HGNC Symbol;Acc:9212]	3.89951	down	chr1	+	167190065	167396582
ENST00000428641	RP11-66D17.5	2.22487	up	GENCODE	433	chr1	-	156682003	156682966	downstream	NM_178229	IQGAP3	ras GTPase-activating-like protein IQGAP3	3.63843	down	chr1	-	156495196	156542396
ENST00000428641	RP11-66D17.5	2.22487	up	GENCODE	433	chr1	-	156682003	156682966	upstream	ENST00000368194	ARHGEF11	Rho guanine nucleotide exchange factor (GEF) 11 [Source:HGNC Symbol;Acc:14580]	3.90044	down	chr1	-	156904631	157015162
ENST00000428641	RP11-66D17.5	2.22487	up	GENCODE	433	chr1	-	156682003	156682966	upstream	NM_001161444	SH2D2A	SH2 domain-containing protein 2A isoform 2	3.33475	down	chr1	-	156776848	156786640
ENST00000428641	RP11-66D17.5	2.22487	up	GENCODE	433	chr1	-	156682003	156682966	upstream	NM_014215	INSRR	insulin receptor-related protein precursor	2.23582	up	chr1	-	156810664	156828712
ENST00000428753	RP11-343J3.2	3.25972	up	GENCODE	503	chr10	+	71335562	71336910	upstream	NM_000188	HK1	hexokinase-1 isoform HKI	2.47888	down	chr10	+	71078602	71161637
ENST00000428753	RP11-343J3.2	3.25972	up	GENCODE	503	chr10	+	71335562	71336910	upstream	NM_001057	TACR2	substance-K receptor	2.14524	up	chr10	-	71163957	71176674
ENST00000429352	RP11-107M16.2	2.40149	up	GENCODE	397	chr1	+	152178333	152179533	upstream	ENST00000316073	RPTN	repetin [Source:HGNC Symbol;Acc:26809]	2.54626	down	chr1	-	152126070	152131704
ENST00000430776	RP11-541F9.2	2.18846	up	GENCODE	2035	chr1	+	191844624	191980390	downstream	NM_130782	RGS18	regulator of G-protein signaling 18	2.58928	down	chr1	+	192127591	192154945
ENST00000431336	AC097517.2	2.36715	up	GENCODE	569	chr2	-	6779254	6790651	upstream	NM_080657	RSAD2	radical S-adenosyl methionine domain-containing protein 2	7.54445	up	chr2	+	7017795	7038363
ENST00000431336	AC097517.2	2.36715	up	GENCODE	569	chr2	-	6779254	6790651	upstream	NM_207315	CMPK2	UMP-CMP kinase 2, mitochondrial isoform 1 precursor	4.05689	up	chr2	-	6988439	7005950
ENST00000431401	RP1-290I10.5	3.89666	up	GENCODE	256	chr6	-	10474732	10478735	upstream	NM_145655	GCNT2	N-acetyllactosaminide beta-1,6-N-acetylglucosaminyl-transferase isoform C	2.97746	down	chr6	+	10585992	10629601
ENST00000431761	KIAA0664L3	2.21108	up	GENCODE	723	chr16	+	31716990	31718672	upstream	ENST00000361773	TGFB1I1	transforming growth factor beta 1 induced transcript 1 [Source:HGNC Symbol;Acc:11767]	2.01293	up	chr16	+	31483528	31489281
ENST00000431761	KIAA0664L3	2.21108	up	GENCODE	723	chr16	+	31716990	31718672	upstream	NM_016633	AHSP	alpha-hemoglobin-stabilizing protein	2.70949	down	chr16	+	31539202	31540124
ENST00000432395	RP5-943J3.1	2.52992	up	GENCODE	509	chr1	+	90254472	90256051	downstream	NM_182975	ZNF326	DBIRD complex subunit ZNF326 isoform 3	3.52824	down	chr1	+	90460677	90472000
ENST00000432442	GS1-519E5.1	2.07989	down	GENCODE	1715	chrX	+	9217959	9243246	downstream	ENST00000424279	TBL1X	transducin (beta)-like 1X-linked [Source:HGNC Symbol;Acc:11585]	5.8872	down	chrX	+	9431334	9687780
ENST00000432665	LINC00570	3.99213	down	GENCODE	373	chr2	+	11539294	11542387	upstream	NM_152391	PQLC3	PQ-loop repeat-containing protein 3 precursor	2.0837	down	chr2	+	11295539	11318998
ENST00000432807	LINC00094	2.19114	down	GENCODE	2300	chr9	+	136890616	136893224	upstream	NM_001134398	VAV2	guanine nucleotide exchange factor VAV2 isoform 1	2.19496	down	chr9	-	136627015	136857446
ENST00000433036	AC133528.2	3.5879	down	GENCODE	415	chr2	+	242629828	242633704	upstream	NM_014808	FARP2	FERM, RhoGEF and pleckstrin domain-containing protein 2	2.27446	up	chr2	+	242295663	242434256
ENST00000433856	AC003051.1	2.12879	up	GENCODE	3085	chr17	+	67590925	67624492	upstream	NM_002758	MAP2K6	dual specificity mitogen-activated protein kinase kinase 6	31.1479	up	chr17	+	67410837	67538470
ENST00000434098	RP11-85G21.2	2.35747	up	GENCODE	156	chr1	-	157257492	157257843	downstream	ENST00000368194	ARHGEF11	Rho guanine nucleotide exchange factor (GEF) 11 [Source:HGNC Symbol;Acc:14580]	3.90044	down	chr1	-	156904631	157015162
ENST00000434098	RP11-85G21.2	2.35747	up	GENCODE	156	chr1	-	157257492	157257843	downstream	NM_001145312	ETV3	ETS translocation variant 3 isoform 1	2.4454	up	chr1	-	157094458	157108383
ENST00000434176	RP5-843L14.1	2.27631	down	GENCODE	698	chr20	+	55152618	55171182	downstream	NM_003222	TFAP2C	transcription factor AP-2 gamma	2.35493	down	chr20	+	55204357	55214338
ENST00000434176	RP5-843L14.1	2.27631	down	GENCODE	698	chr20	+	55152618	55171182	upstream	ENST00000243913	GCNT7	glucosaminyl (N-acetyl) transferase family member 7 [Source:HGNC Symbol;Acc:16099]	2.8179	up	chr20	-	55066547	55100981
ENST00000434189	RP11-324L3.1	2.68617	down	GENCODE	849	chr10	+	102941446	102953904	downstream	NM_006562	LBX1	transcription factor LBX1	4.34728	up	chr10	-	102986732	102988717
ENST00000434189	RP11-324L3.1	2.68617	down	GENCODE	849	chr10	+	102941446	102953904	upstream	NM_024895	PDZD7	PDZ domain-containing protein 7 isoform 2	2.66007	down	chr10	-	102777088	102790914
ENST00000434189	RP11-324L3.1	2.68617	down	GENCODE	849	chr10	+	102941446	102953904	upstream	NM_030971	SFXN3	sideroflexin-3	2.48955	down	chr10	+	102790995	102800998
ENST00000434593	RP11-557H15.4	2.12088	up	GENCODE	534	chr6	-	134846462	134980974	downstream	ENST00000367858	SGK1	serum/glucocorticoid regulated kinase 1 [Source:HGNC Symbol;Acc:10810]	3.30786	down	chr6	-	134490383	134639196
ENST00000434593	RP11-557H15.4	2.12088	up	GENCODE	534	chr6	-	134846462	134980974	upstream	ENST00000265605	ALDH8A1	aldehyde dehydrogenase 8 family, member A1 [Source:HGNC Symbol;Acc:15471]	4.47036	up	chr6	-	135238527	135271260
ENST00000434593	RP11-557H15.4	2.12088	up	GENCODE	534	chr6	-	134846462	134980974	upstream	NM_170771	ALDH8A1	aldehyde dehydrogenase family 8 member A1 isoform 2	2.08766	up	chr6	-	135238527	135271260
ENST00000434879	RP4-655J12.4	2.37808	up	GENCODE	436	chr1	-	116995656	117021448	upstream	NM_001767	CD2	T-cell surface antigen CD2 precursor	8.54181	down	chr1	+	117297085	117311851
ENST00000435291	AC108051.2	2.61195	up	GENCODE	549	chr2	+	103603780	103605023	upstream	NM_003048	SLC9A2	sodium/hydrogen exchanger 2 precursor	2.24144	up	chr2	+	103236165	103327809
ENST00000435547	AC004895.4	3.87834	up	GENCODE	547	chr7	+	6120733	6132683	upstream	NM_000535	PMS2	mismatch repair endonuclease PMS2 isoform a	6.58381	down	chr7	-	6012869	6048737
ENST00000435547	AC004895.4	3.87834	up	GENCODE	547	chr7	+	6120733	6132683	upstream	NM_207116	RNF216	E3 ubiquitin-protein ligase RNF216 isoform b	3.09301	down	chr7	-	5659671	5821361
ENST00000435559	RP11-86H7.7	2.37768	up	GENCODE	2272	chr1	-	95086706	95089740	downstream	NM_001993	F3	tissue factor isoform 1 precursor	4.85923	up	chr1	-	94994731	95007413
ENST00000435559	RP11-86H7.7	2.37768	up	GENCODE	2272	chr1	-	95086706	95089740	upstream	NM_152369	SLC44A3	choline transporter-like protein 3 isoform 2	2.30845	down	chr1	+	95286099	95360803
ENST00000435581	CD99P1	2.91275	up	GENCODE	2788	chrX	+	2527432	2575270	downstream	NM_003918	GYG2	glycogenin-2 isoform b	2.15869	up	chrX	+	2746862	2800861
ENST00000436121	RP11-550H2.1	3.00132	up	GENCODE	369	chr1	+	76477008	76485041	upstream	NM_000016	ACADM	medium-chain specific acyl-CoA dehydrogenase, mitochondrial isoform a precursor	2.76566	down	chr1	+	76190042	76229355
ENST00000436706	RP11-365O16.3	3.00934	down	GENCODE	790	chr1	-	224396448	224400981	upstream	NM_206840	NVL	nuclear valosin-containing protein-like isoform 2	2.26259	down	chr1	-	224415035	224517891
ENST00000437057	RP11-408E5.5	3.54352	down	GENCODE	400	chr13	-	19836936	19838013	downstream	ENST00000400113	TUBA3C	tubulin, alpha 3c [Source:HGNC Symbol;Acc:12408]	39.206	up	chr13	-	19747909	19755992
ENST00000437721	RP11-490N5.2	67.3282	down	GENCODE	6852	chr13	-	30726022	30733758	upstream	NM_032116	KATNAL1	katanin p60 ATPase-containing subunit A-like 1	2.95327	down	chr13	-	30776766	30881624
ENST00000438322	LINC00475	4.57059	up	GENCODE	424	chr9	+	94903877	94907392	downstream	NM_013417	IARS	isoleucine--tRNA ligase, cytoplasmic	2.26942	down	chr9	-	94972624	95055972
ENST00000438322	LINC00475	4.57059	up	GENCODE	424	chr9	+	94903877	94907392	downstream	NM_014057	OGN	mimecan preproprotein	3.67859	up	chr9	-	95146248	95166937
ENST00000438428	RP11-540K16.1	4.137	down	GENCODE	541	chr1	+	181144472	181151343	upstream	NM_001135669	XPR1	xenotropic and polytropic retrovirus receptor 1 isoform 2	2.19073	down	chr1	+	180601145	180859415
ENST00000439157	RP11-94M14.2	2.01599	down	GENCODE	784	chr10	+	92214454	92290873	downstream	NM_000872	HTR7	5-hydroxytryptamine receptor 7 isoform a	7.32	down	chr10	-	92500575	92617671
ENST00000439157	RP11-94M14.2	2.01599	down	GENCODE	784	chr10	+	92214454	92290873	downstream	NM_019860	HTR7	5-hydroxytryptamine receptor 7 isoform b	13.7608	down	chr10	-	92500575	92617671
ENST00000439483	AP000770.1	5.45984	up	GENCODE	369	chr11	+	116510196	116525906	downstream	NM_003904	ZNF259	zinc finger protein ZPR1	2.3542	down	chr11	-	116649275	116658739
ENST00000439904	RP11-9E13.2	2.28883	down	GENCODE	1780	chr10	-	70237754	70240521	downstream	NM_001042417	RUFY2	RUN and FYVE domain-containing protein 2 isoform b	2.39835	down	chr10	-	70136949	70167051
ENST00000441085	RP11-98G7.1	2.19711	up	GENCODE	523	chr1	-	156416203	156426258	downstream	ENST00000335852	PAQR6	progestin and adipoQ receptor family member VI [Source:HGNC Symbol;Acc:30132]	2.51766	down	chr1	-	156213206	156217843
ENST00000441085	RP11-98G7.1	2.19711	up	GENCODE	523	chr1	-	156416203	156426258	downstream	ENST00000405535	TMEM79	transmembrane protein 79 [Source:HGNC Symbol;Acc:28196]	2.1467	down	chr1	+	156254069	156262234
ENST00000441085	RP11-98G7.1	2.19711	up	GENCODE	523	chr1	-	156416203	156426258	downstream	NM_015327	SMG5	protein SMG5	7.32081	down	chr1	-	156219014	156252620
ENST00000441085	RP11-98G7.1	2.19711	up	GENCODE	523	chr1	-	156416203	156426258	downstream	NM_199173	BGLAP	osteocalcin preproprotein	2.56972	up	chr1	+	156211950	156213123
ENST00000441085	RP11-98G7.1	2.19711	up	GENCODE	523	chr1	-	156416203	156426258	upstream	NM_178229	IQGAP3	ras GTPase-activating-like protein IQGAP3	3.63843	down	chr1	-	156495196	156542396
ENST00000443579	RP1-159A19.4	2.31968	down	GENCODE	283	chr1	+	27852315	27857072	downstream	NM_001143914	FAM76A	protein FAM76A isoform 4	2.76119	down	chr1	+	28052489	28089423
ENST00000443579	RP1-159A19.4	2.31968	down	GENCODE	283	chr1	+	27852315	27857072	downstream	NM_002038	IFI6	interferon alpha-inducible protein 6 isoform a precursor	2.30451	down	chr1	-	27992571	27998724
ENST00000443579	RP1-159A19.4	2.31968	down	GENCODE	283	chr1	+	27852315	27857072	downstream	NM_022872	IFI6	interferon alpha-inducible protein 6 isoform b precursor	3.64258	down	chr1	-	27992571	27998724
ENST00000443579	RP1-159A19.4	2.31968	down	GENCODE	283	chr1	+	27852315	27857072	downstream	NM_022873	IFI6	interferon alpha-inducible protein 6 isoform c precursor	4.10146	down	chr1	-	27992571	27998724
ENST00000443719	RP11-101P17.10	3.94331	up	GENCODE	405	chr13	+	21808706	21809343	downstream	NM_153251	ZDHHC20	probable palmitoyltransferase ZDHHC20	2.09139	down	chr13	-	21946709	22033508
ENST00000443719	RP11-101P17.10	3.94331	up	GENCODE	405	chr13	+	21808706	21809343	upstream	NM_001166017	SKA3	spindle and kinetochore-associated protein 3 isoform 2	2.00701	down	chr13	-	21727733	21750741
ENST00000444515	LINC00302	3.15003	up	GENCODE	302	chr1	+	152627952	152629280	downstream	NM_178353	LCE1E	late cornified envelope protein 1E	2.93937	down	chr1	+	152758752	152760901
ENST00000444515	LINC00302	3.15003	up	GENCODE	302	chr1	+	152627952	152629280	upstream	NM_032563	LCE3D	late cornified envelope protein 3D	2.13629	up	chr1	-	152551859	152552980
ENST00000446322	RP1-105O18.1	2.12638	up	GENCODE	488	chr6	-	112797739	112802838	downstream	NM_001105206	LAMA4	laminin subunit alpha-4 isoform 1 precursor	2.48104	down	chr6	-	112429133	112575917
ENST00000446557	RP13-16H11.2	4.75811	up	GENCODE	319	chr10	-	26953134	26965088	upstream	NM_001012751	ABI1	abl interactor 1 isoform c	2.1354	down	chr10	-	27035524	27150016
ENST00000447307	AC058791.1	3.18525	down	GENCODE	726	chr7	-	130566520	130597935	downstream	NM_012133	COPG2	coatomer subunit gamma-2	2.19059	down	chr7	-	130146079	130353598
ENST00000447557	RP1-287H17.1	2.05924	up	GENCODE	929	chr6	-	135027197	135028487	upstream	ENST00000265605	ALDH8A1	aldehyde dehydrogenase 8 family, member A1 [Source:HGNC Symbol;Acc:15471]	4.47036	up	chr6	-	135238527	135271260
ENST00000447557	RP1-287H17.1	2.05924	up	GENCODE	929	chr6	-	135027197	135028487	upstream	NM_001145158	HBS1L	HBS1-like protein isoform 2	2.13991	down	chr6	-	135281516	135376036
ENST00000447557	RP1-287H17.1	2.05924	up	GENCODE	929	chr6	-	135027197	135028487	upstream	NM_170771	ALDH8A1	aldehyde dehydrogenase family 8 member A1 isoform 2	2.08766	up	chr6	-	135238527	135271260
ENST00000447571	AC079807.4	2.40771	down	GENCODE	1808	chr2	-	48168834	48468122	upstream	NM_001135629	PPP1R21	protein phosphatase 1 regulatory subunit 21 isoform 1	2.10111	down	chr2	+	48667907	48742531
ENST00000447571	AC079807.4	2.40771	down	GENCODE	1808	chr2	-	48168834	48468122	upstream	NM_001193475	PPP1R21	protein phosphatase 1 regulatory subunit 21 isoform 5	2.35819	down	chr2	+	48667907	48742531
ENST00000447571	AC079807.4	2.40771	down	GENCODE	1808	chr2	-	48168834	48468122	upstream	NM_002158	FOXN2	forkhead box protein N2	4.72313	down	chr2	+	48541794	48606434
ENST00000447651	AC092198.1	2.51535	down	GENCODE	2691	chrX	+	39868528	39871435	downstream	ENST00000378455	BCOR	BCL6 corepressor [Source:HGNC Symbol;Acc:20893]	2.06052	down	chrX	-	39910498	40036582
ENST00000447720	LINC00281	2.30766	up	GENCODE	3215	chr22	-	21655278	21679331	downstream	NM_005446	P2RX6	P2X purinoceptor 6 isoform 1	2.8328	up	chr22	+	21369463	21382302
ENST00000448327	RP11-345L23.1	2.02145	down	GENCODE	566	chr6	+	53493177	53496192	upstream	NM_001498	GCLC	glutamate--cysteine ligase catalytic subunit isoform a	2.91387	down	chr6	-	53362139	53409927
ENST00000448988	RP11-372M18.1	3.13456	down	GENCODE	492	chr1	+	209498800	209501877	downstream	NM_001127641	LAMB3	laminin subunit beta-3 precursor	3.22322	up	chr1	-	209788217	209825674
ENST00000449180	RP11-404H14.1	2.05216	up	GENCODE	414	chr6	-	106806440	106807592	downstream	NM_001198	PRDM1	PR domain zinc finger protein 1 isoform 1	2.3856	down	chr6	+	106534194	106557814
ENST00000449730	RP11-281A20.1	3.46632	down	GENCODE	625	chr9	-	120602599	120659534	downstream	NM_138554	TLR4	toll-like receptor 4 isoform A precursor	2.09984	down	chr9	+	120466452	120479769
ENST00000450063	AC006159.3	2.17033	up	GENCODE	469	chr7	-	116211013	116213798	downstream	NM_001172895	CAV1	caveolin-1 isoform beta	4.66246	up	chr7	+	116165062	116201239
ENST00000450063	AC006159.3	2.17033	up	GENCODE	469	chr7	-	116211013	116213798	upstream	NM_000245	MET	hepatocyte growth factor receptor isoform b precursor	2.2153	down	chr7	+	116312458	116438440
ENST00000450247	CTA-109P11.1	3.03453	up	GENCODE	475	chr10	-	119321594	119331968	downstream	NM_173791	PDZD8	PDZ domain-containing protein 8	2.24792	down	chr10	-	119042605	119134937
ENST00000450264	LINC00572	2.3099	up	GENCODE	575	chr13	-	30492783	30500788	upstream	NM_032116	KATNAL1	katanin p60 ATPase-containing subunit A-like 1	2.95327	down	chr13	-	30776766	30881624
ENST00000450618	RP3-340B19.3	2.00742	up	GENCODE	595	chr6	+	35512408	35513446	downstream	ENST00000288065	ARMC12	armadillo repeat containing 12 [Source:HGNC Symbol;Acc:21099]	2.45331	up	chr6	+	35704858	35716685
ENST00000450758	AC002314.2	4.68515	down	GENCODE	347	chr19	+	36198271	36199158	downstream	ENST00000360202	KIRREL2	kin of IRRE like 2 (Drosophila) [Source:HGNC Symbol;Acc:18816]	2.53618	up	chr19	+	36347809	36358048
ENST00000450758	AC002314.2	4.68515	down	GENCODE	347	chr19	+	36198271	36199158	downstream	ENST00000378944	ARHGAP33	Rho GTPase activating protein 33 [Source:HGNC Symbol;Acc:23085]	2.08325	up	chr19	+	36266416	36279724
ENST00000450758	AC002314.2	4.68515	down	GENCODE	347	chr19	+	36198271	36199158	downstream	NM_004646	NPHS1	nephrin precursor	231.124	up	chr19	-	36316273	36342895
ENST00000450758	AC002314.2	4.68515	down	GENCODE	347	chr19	+	36198271	36199158	downstream	NM_014727	MLL4	histone-lysine N-methyltransferase MLL4	8.66235	down	chr19	+	36208920	36229779
ENST00000451960	RP11-112L6.2	2.0412	down	GENCODE	341	chr20	+	48785882	48788279	upstream	NM_015266	SLC9A8	sodium/hydrogen exchanger 8 isoform 2	8.95286	down	chr20	+	48429249	48508779
ENST00000451960	RP11-112L6.2	2.0412	down	GENCODE	341	chr20	+	48785882	48788279	upstream	NM_022442	UBE2V1	ubiquitin-conjugating enzyme E2 variant 1 isoform c	4.08614	up	chr20	-	48697660	48732496
ENST00000452004	AC100848.1	7.63364	down	GENCODE	387	chr18	+	61823448	61826533	upstream	NM_001031848	SERPINB8	serpin B8 isoform b	2.29947	down	chr18	+	61637262	61653887
ENST00000452004	AC100848.1	7.63364	down	GENCODE	387	chr18	+	61823448	61826533	upstream	NM_001123366	HMSD	serpin-like protein HMSD	2.88411	up	chr18	+	61616587	61627645
ENST00000452181	RP1-90G24.6	2.21895	down	GENCODE	590	chr22	+	32669406	32673173	upstream	NM_001010859	C22orf42	uncharacterized protein C22orf42	2.8826	down	chr22	-	32545518	32555243
ENST00000453100	LINC00570	6.98814	up	GENCODE	399	chr2	+	11539179	11542384	upstream	NM_152391	PQLC3	PQ-loop repeat-containing protein 3 precursor	2.0837	down	chr2	+	11295539	11318998
ENST00000453476	AC007381.2	3.3335	up	GENCODE	703	chr2	-	60586350	60618510	upstream	NM_022893	BCL11A	B-cell lymphoma/leukemia 11A isoform 1	2.28664	down	chr2	-	60684328	60780633
ENST00000453476	AC007381.2	3.3335	up	GENCODE	703	chr2	-	60586350	60618510	upstream	NM_138559	BCL11A	B-cell lymphoma/leukemia 11A isoform 3	2.23345	down	chr2	-	60678301	60780633
ENST00000453760	RP11-365O16.3	2.65266	down	GENCODE	437	chr1	-	224396448	224398114	upstream	NM_206840	NVL	nuclear valosin-containing protein-like isoform 2	2.26259	down	chr1	-	224415035	224517891
ENST00000454224	AC011747.4	6.87931	up	GENCODE	8839	chr2	-	8699962	8723922	upstream	ENST00000256707	KIDINS220	kinase D-interacting substrate, 220kDa [Source:HGNC Symbol;Acc:29508]	2.1032	down	chr2	-	8868986	8977755
ENST00000454897	AC073130.1	2.82323	down	GENCODE	587	chr7	-	115917056	115926705	upstream	NM_001172895	CAV1	caveolin-1 isoform beta	4.66246	up	chr7	+	116165062	116201239
ENST00000455247	LINC00505	5.06398	up	GENCODE	354	chr1	+	46921494	46948147	downstream	ENST00000319928	MOB3C	MOB kinase activator 3C [Source:HGNC Symbol;Acc:29800]	2.01614	down	chr1	-	47073386	47082563
ENST00000455247	LINC00505	5.06398	up	GENCODE	354	chr1	+	46921494	46948147	downstream	NM_001145474	ATPAF1-AS1	uncharacterized protein ATPAF1-AS1	2.59239	up	chr1	+	47137496	47139256
ENST00000455363	RP11-358H9.1	2.27269	up	GENCODE	316	chr1	-	222626081	222628047	upstream	NM_144695	BROX	BRO1 domain-containing protein BROX	2.90786	down	chr1	+	222885905	222906106
ENST00000455465	RP11-236B18.3	7.04273	up	GENCODE	363	chr10	-	92720832	92757505	downstream	NM_000872	HTR7	5-hydroxytryptamine receptor 7 isoform a	7.32	down	chr10	-	92500575	92617671
ENST00000455465	RP11-236B18.3	7.04273	up	GENCODE	363	chr10	-	92720832	92757505	downstream	NM_019860	HTR7	5-hydroxytryptamine receptor 7 isoform b	13.7608	down	chr10	-	92500575	92617671
ENST00000456100	AL163953.3	3.64643	down	GENCODE	562	chr14	+	53684429	54153976	upstream	NM_001134999	FERMT2	fermitin family homolog 2 isoform 2	2.51694	down	chr14	-	53323988	53417815
ENST00000456100	AL163953.3	3.64643	down	GENCODE	562	chr14	+	53684429	54153976	upstream	NM_001135000	FERMT2	fermitin family homolog 2 isoform 3	2.04622	down	chr14	-	53326205	53417815
ENST00000456235	AC087393.1	2.13473	up	GENCODE	750	chr17	+	20978868	20993928	downstream	NM_002756	MAP2K3	dual specificity mitogen-activated protein kinase kinase 3 isoform A	2.14234	down	chr17	+	21191347	21218551
ENST00000456235	AC087393.1	2.13473	up	GENCODE	750	chr17	+	20978868	20993928	downstream	NM_145109	MAP2K3	dual specificity mitogen-activated protein kinase kinase 3 isoform B	2.12649	down	chr17	+	21187967	21218551
ENST00000456368	AC093063.1	2.42495	up	GENCODE	289	chr19	+	40175883	40185217	downstream	NM_001828	CLC	eosinophil lysophospholipase	21.5763	up	chr19	-	40221892	40228669
ENST00000456368	AC093063.1	2.42495	up	GENCODE	289	chr19	+	40175883	40185217	downstream	NM_006484	DYRK1B	dual specificity tyrosine-phosphorylation-regulated kinase 1B isoform c	2.30636	down	chr19	-	40315989	40324841
ENST00000456368	AC093063.1	2.42495	up	GENCODE	289	chr19	+	40175883	40185217	upstream	NM_001130825	SUPT5H	transcription elongation factor SPT5 isoform b	2.34436	down	chr19	+	39936185	39967308
ENST00000457044	RP11-331F9.3	2.36357	up	GENCODE	679	chr9	+	35642510	35643514	downstream	ENST00000354323	HRCT1	histidine rich carboxyl terminus 1 [Source:HGNC Symbol;Acc:33872]	4.34367	up	chr9	+	35906188	35907138
ENST00000457044	RP11-331F9.3	2.36357	up	GENCODE	679	chr9	+	35642510	35643514	downstream	NM_003289	TPM2	tropomyosin beta chain isoform 1	2.23652	down	chr9	-	35682922	35690053
ENST00000457044	RP11-331F9.3	2.36357	up	GENCODE	679	chr9	+	35642510	35643514	downstream	NM_003995	NPR2	atrial natriuretic peptide receptor 2 precursor	4.78047	down	chr9	+	35792405	35809728
ENST00000457044	RP11-331F9.3	2.36357	up	GENCODE	679	chr9	+	35642510	35643514	downstream	NM_174923	CCDC107	coiled-coil domain-containing protein 107 isoform A precursor	2.45466	down	chr9	+	35658286	35661500
ENST00000457044	RP11-331F9.3	2.36357	up	GENCODE	679	chr9	+	35642510	35643514	upstream	ENST00000259633	CD72	CD72 molecule [Source:HGNC Symbol;Acc:1696]	2.33393	down	chr9	-	35609975	35618424
ENST00000457044	RP11-331F9.3	2.36357	up	GENCODE	679	chr9	+	35642510	35643514	upstream	NM_006377	UNC13B	protein unc-13 homolog B	2.93407	down	chr9	+	35161988	35405332
ENST00000458293	RP5-897D18.1	2.42639	up	GENCODE	483	chr20	-	55305452	55306516	downstream	ENST00000243913	GCNT7	glucosaminyl (N-acetyl) transferase family member 7 [Source:HGNC Symbol;Acc:16099]	2.8179	up	chr20	-	55066547	55100981
ENST00000458293	RP5-897D18.1	2.42639	up	GENCODE	483	chr20	-	55305452	55306516	downstream	NM_003222	TFAP2C	transcription factor AP-2 gamma	2.35493	down	chr20	+	55204357	55214338
ENST00000458682	LINC00202	2.13304	up	GENCODE	868	chr10	-	27220134	27223852	downstream	NM_001012751	ABI1	abl interactor 1 isoform c	2.1354	down	chr10	-	27035524	27150016
ENST00000536487	NKAPP1	2.93676	down	GENCODE	517	chrX	-	119377873	119379122	upstream	NM_001122606	LAMP2	lysosome-associated membrane glycoprotein 2 isoform C precursor	2.4099	up	chrX	-	119560002	119603204
ENST00000539219	RP11-380J14.1	5.37841	up	GENCODE	4600	chr1	+	17516277	17524112	upstream	NM_022089	ATP13A2	probable cation-transporting ATPase 13A2 isoform 1	3.03577	down	chr1	-	17312452	17338423
ENST00000552018	LINC00094	6.39191	down	GENCODE	802	chr9	+	136892272	136894637	upstream	NM_001134398	VAV2	guanine nucleotide exchange factor VAV2 isoform 1	2.19496	down	chr9	-	136627015	136857446
ENST00000577456	AC011718.2	2.60463	up	GENCODE	3674	chr22	-	20632022	20656899	downstream	NM_001242313	TMEM191B	transmembrane protein 191B	2.68381	up	chr22	+	20377668	20380440
NR_026793	LINC00264	5.10945	up	RefSeq	1117	chr10	+	26878793	26883251	downstream	NM_001012751	ABI1	abl interactor 1 isoform c	2.1354	down	chr10	-	27035524	27150016
NR_026946	LINC00301	5.57751	up	RefSeq	864	chr11	+	60383223	60454621	downstream	ENST00000308287	MS4A10	membrane-spanning 4-domains, subfamily A, member 10 [Source:HGNC Symbol;Acc:13368]	2.90432	up	chr11	+	60552820	60568778
NR_026946	LINC00301	5.57751	up	RefSeq	864	chr11	+	60383223	60454621	upstream	ENST00000300190	MS4A5	membrane-spanning 4-domains, subfamily A, member 5 [Source:HGNC Symbol;Acc:13374]	2.23446	up	chr11	+	60197061	60215265
NR_026946	LINC00301	5.57751	up	RefSeq	864	chr11	+	60383223	60454621	upstream	NM_139249	MS4A6E	membrane-spanning 4-domains subfamily A member 6E	3.56645	up	chr11	+	60102354	60108441
NR_027093	LOC284798	2.1456	up	RefSeq	2559	chr20	-	25121433	25128629	downstream	ENST00000480798	CST7	cystatin F (leukocystatin) [Source:HGNC Symbol;Acc:2479]	2.94194	up	chr20	+	24929865	24940564
NR_027093	LOC284798	2.1456	up	RefSeq	2559	chr20	-	25121433	25128629	upstream	NM_021067	GINS1	DNA replication complex GINS protein PSF1	2.35632	down	chr20	+	25388322	25429191
NR_027312	LOC153910	2.04363	down	RefSeq	2293	chr6	-	142847591	142959026	downstream	NM_001032395	GPR126	G-protein coupled receptor 126 beta 2 precursor	2.44645	down	chr6	+	142623055	142767403
NR_033946	LOC646268	2.15647	down	RefSeq	843	chr1	-	158101833	158110430	upstream	NM_001042584	CD1E	T-cell surface glycoprotein CD1e, membrane-associated isoform c precursor	3.19705	up	chr1	+	158323485	158327343
NR_033946	LOC646268	2.15647	down	RefSeq	843	chr1	-	158101833	158110430	upstream	NM_001042585	CD1E	T-cell surface glycoprotein CD1e, membrane-associated isoform d precursor	2.73117	up	chr1	+	158323485	158327343
NR_033946	LOC646268	2.15647	down	RefSeq	843	chr1	-	158101833	158110430	upstream	NM_001185107	CD1E	T-cell surface glycoprotein CD1e, membrane-associated isoform g precursor	4.78641	up	chr1	+	158323485	158327343
NR_033946	LOC646268	2.15647	down	RefSeq	843	chr1	-	158101833	158110430	upstream	NM_001185110	CD1E	T-cell surface glycoprotein CD1e, membrane-associated isoform l precursor	6.48121	up	chr1	+	158323485	158327343
NR_033946	LOC646268	2.15647	down	RefSeq	843	chr1	-	158101833	158110430	upstream	NM_001185112	CD1E	T-cell surface glycoprotein CD1e, membrane-associated isoform j precursor	3.50626	up	chr1	+	158323485	158327343
NR_033946	LOC646268	2.15647	down	RefSeq	843	chr1	-	158101833	158110430	upstream	NM_001185115	CD1E	T-cell surface glycoprotein CD1e, membrane-associated isoform h precursor	3.29572	up	chr1	+	158323485	158327343
NR_033946	LOC646268	2.15647	down	RefSeq	843	chr1	-	158101833	158110430	upstream	NM_030893	CD1E	T-cell surface glycoprotein CD1e, membrane-associated isoform a precursor	2.06532	up	chr1	+	158323485	158327343
NR_034144	FLJ34690	2.74211	up	RefSeq	2605	chr17	+	12453284	12540504	downstream	NM_001146312	MYOCD	myocardin isoform 1	2.17205	up	chr17	+	12569206	12670651
NR_038295	LOC100507194	2.60129	up	RefSeq	1472	chr6	-	3183051	3196001	downstream	NM_001069	TUBB2A	tubulin beta-2A chain	2.59284	down	chr6	-	3153901	3157783
NR_038295	LOC100507194	2.60129	up	RefSeq	1472	chr6	-	3183051	3196001	downstream	NM_004155	SERPINB9	serpin B9	3.05701	up	chr6	-	2887499	2903546
NR_038460	LOC284865	2.06785	up	RefSeq	2227	chr22	-	20186252	20192441	downstream	NM_006440	TXNRD2	thioredoxin reductase 2, mitochondrial precursor	2.23711	down	chr22	-	19863039	19929359
NR_038460	LOC284865	2.06785	up	RefSeq	2227	chr22	-	20186252	20192441	upstream	NM_001242313	TMEM191B	transmembrane protein 191B	2.68381	up	chr22	+	20377668	20380440
NR_038460	LOC284865	2.06785	up	RefSeq	2227	chr22	-	20186252	20192441	upstream	NM_023004	RTN4R	reticulon-4 receptor precursor	2.78448	up	chr22	-	20228937	20255816
NR_038849	LOC100505633	3.19115	up	RefSeq	1154	chr1	+	159931013	159948876	downstream	NM_002241	KCNJ10	ATP-sensitive inward rectifier potassium channel 10	2.8249	up	chr1	-	160007256	160040051
NR_038849	LOC100505633	3.19115	up	RefSeq	1154	chr1	+	159931013	159948876	upstream	ENST00000368093	SLAMF9	SLAM family member 9 [Source:HGNC Symbol;Acc:18430]	2.17315	down	chr1	-	159921281	159924044
NR_038849	LOC100505633	3.19115	up	RefSeq	1154	chr1	+	159931013	159948876	upstream	ENST00000368102	C1orf204	chromosome 1 open reading frame 204 [Source:HGNC Symbol;Acc:27647]	2.29277	down	chr1	-	159804263	159825137
NR_038885	LOC100506385	2.28277	down	RefSeq	2564	chr21	+	36118121	36157168	downstream	NM_001122607	RUNX1	runt-related transcription factor 1 isoform AML1a	2.31224	down	chr21	-	36193573	36260987
NR_038886	LOC100506385	4.19992	down	RefSeq	779	chr21	+	36118121	36120664	downstream	NM_001122607	RUNX1	runt-related transcription factor 1 isoform AML1a	2.31224	down	chr21	-	36193573	36260987
NR_040073	LOC100131234	3.4852	up	RefSeq	604	chr1	-	198777131	198906558	downstream	ENST00000367364	PTPRC	protein tyrosine phosphatase, receptor type, C [Source:HGNC Symbol;Acc:9666]	2.27082	down	chr1	+	198608226	198662335
TCONS_00004287	XLOC_002133	2.37726	down	LincRNAs identified by Cabili et al	1912	chr2	-	65273703	65283317	downstream	NM_003038	SLC1A4	neutral amino acid transporter A isoform 1	2.71076	down	chr2	+	65216494	65251000
TCONS_00005211	XLOC_002221	4.07237	down	LincRNAs identified by Cabili et al	210	chr2	-	99388254	99388552	downstream	NM_001160154	MGAT4A	alpha-1,3-mannosyl-glycoprotein 4-beta-N-acetylglucosaminyltransferase A isoform 2	2.37438	down	chr2	-	99235568	99279936
TCONS_00005211	XLOC_002221	4.07237	down	LincRNAs identified by Cabili et al	210	chr2	-	99388254	99388552	downstream	NM_001566	INPP4A	type I inositol 3,4-bisphosphate 4-phosphatase isoform b	2.77461	down	chr2	+	99061320	99198284
TCONS_00005211	XLOC_002221	4.07237	down	LincRNAs identified by Cabili et al	210	chr2	-	99388254	99388552	upstream	NM_207362	KIAA1211L	uncharacterized protein C2orf55	2.66493	down	chr2	-	99410308	99552684
TCONS_00017403	XLOC_007925	2.47481	down	LincRNAs identified by Cabili et al	784	chrX	+	7896715	8030696	downstream	NM_016378	VCX2	variable charge X-linked protein 2	3.94683	up	chrX	-	8137984	8139308
uc001ajq.2	LOC115110	2.19106	up	UCSC_knowngene	2303	chr1	-	2481721	2484284	downstream	NM_024848	MORN1	MORN repeat-containing protein 1	2.4339	down	chr1	-	2252695	2322993
uc001frs.1	AK097921	2.66564	down	UCSC_knowngene	540	chr1	-	158169170	158173667	upstream	NM_001042584	CD1E	T-cell surface glycoprotein CD1e, membrane-associated isoform c precursor	3.19705	up	chr1	+	158323485	158327343
uc001frs.1	AK097921	2.66564	down	UCSC_knowngene	540	chr1	-	158169170	158173667	upstream	NM_001042585	CD1E	T-cell surface glycoprotein CD1e, membrane-associated isoform d precursor	2.73117	up	chr1	+	158323485	158327343
uc001frs.1	AK097921	2.66564	down	UCSC_knowngene	540	chr1	-	158169170	158173667	upstream	NM_001185107	CD1E	T-cell surface glycoprotein CD1e, membrane-associated isoform g precursor	4.78641	up	chr1	+	158323485	158327343
uc001frs.1	AK097921	2.66564	down	UCSC_knowngene	540	chr1	-	158169170	158173667	upstream	NM_001185110	CD1E	T-cell surface glycoprotein CD1e, membrane-associated isoform l precursor	6.48121	up	chr1	+	158323485	158327343
uc001frs.1	AK097921	2.66564	down	UCSC_knowngene	540	chr1	-	158169170	158173667	upstream	NM_001185112	CD1E	T-cell surface glycoprotein CD1e, membrane-associated isoform j precursor	3.50626	up	chr1	+	158323485	158327343
uc001frs.1	AK097921	2.66564	down	UCSC_knowngene	540	chr1	-	158169170	158173667	upstream	NM_001185115	CD1E	T-cell surface glycoprotein CD1e, membrane-associated isoform h precursor	3.29572	up	chr1	+	158323485	158327343
uc001frs.1	AK097921	2.66564	down	UCSC_knowngene	540	chr1	-	158169170	158173667	upstream	NM_030893	CD1E	T-cell surface glycoprotein CD1e, membrane-associated isoform a precursor	2.06532	up	chr1	+	158323485	158327343
uc001hco.1	AK095633	3.12455	down	UCSC_knowngene	2756	chr1	+	205425185	205438152	upstream	NM_018203	KLHDC8A	kelch domain-containing protein 8A	2.03712	up	chr1	-	205305647	205326039
uc002ecl.4	KIAA0664L3	2.6826	up	UCSC_knowngene	1580	chr16	+	31711933	31718745	upstream	ENST00000361773	TGFB1I1	transforming growth factor beta 1 induced transcript 1 [Source:HGNC Symbol;Acc:11767]	2.01293	up	chr16	+	31483528	31489281
uc002ecl.4	KIAA0664L3	2.6826	up	UCSC_knowngene	1580	chr16	+	31711933	31718745	upstream	NM_016633	AHSP	alpha-hemoglobin-stabilizing protein	2.70949	down	chr16	+	31539202	31540124
uc002tss.3	LOC389043	2.72852	up	UCSC_knowngene	1040	chr2	+	132160473	132165801	downstream	NM_138770	CCDC74A	coiled-coil domain-containing protein 74A isoform 1	2.0365	up	chr2	+	132285406	132291239
uc002tss.3	LOC389043	2.72852	up	UCSC_knowngene	1040	chr2	+	132160473	132165801	upstream	NM_001077637	WTH3DI	RAB6C-like	2.53639	up	chr2	-	132118064	132121731
uc002tss.3	LOC389043	2.72852	up	UCSC_knowngene	1040	chr2	+	132160473	132165801	upstream	NM_017958	PLEKHB2	pleckstrin homology domain-containing family B member 2 isoform 2	2.11366	down	chr2	+	131862419	131907425
uc010tkj.1	FLJ44054	3.48587	down	UCSC_knowngene	2928	chr13	+	114586609	114626485	upstream	NM_001143945	GAS6	growth arrest-specific protein 6 isoform 2	2.23343	up	chr13	-	114523521	114539017
uc010tkj.1	FLJ44054	3.48587	down	UCSC_knowngene	2928	chr13	+	114586609	114626485	upstream	NM_001143946	GAS6	growth arrest-specific protein 6 isoform 3	2.05856	up	chr13	-	114523521	114536714
uc021orw.1	HP08777	2.25743	down	UCSC_knowngene	668	chr1	+	113392521	113420491	downstream	NM_001166496	SLC16A1	monocarboxylate transporter 1	4.77004	down	chr1	-	113454469	113498685
uc021orw.1	HP08777	2.25743	down	UCSC_knowngene	668	chr1	+	113392521	113420491	upstream	NM_001042678	RHOC	rho-related GTP-binding protein RhoC precursor	2.16562	down	chr1	-	113243748	113250025
uc021uuo.1	LGALS17A	10.0139	up	UCSC_knowngene	2204	chr19	+	40170013	40176058	downstream	NM_001828	CLC	eosinophil lysophospholipase	21.5763	up	chr19	-	40221892	40228669
uc021uuo.1	LGALS17A	10.0139	up	UCSC_knowngene	2204	chr19	+	40170013	40176058	downstream	NM_006484	DYRK1B	dual specificity tyrosine-phosphorylation-regulated kinase 1B isoform c	2.30636	down	chr19	-	40315989	40324841
uc021uuo.1	LGALS17A	10.0139	up	UCSC_knowngene	2204	chr19	+	40170013	40176058	upstream	NM_001130825	SUPT5H	transcription elongation factor SPT5 isoform b	2.34436	down	chr19	+	39936185	39967308
uc021uuq.1	LGALS17A	3.18441	up	UCSC_knowngene	2567	chr19	+	40170013	40177013	downstream	NM_001828	CLC	eosinophil lysophospholipase	21.5763	up	chr19	-	40221892	40228669
uc021uuq.1	LGALS17A	3.18441	up	UCSC_knowngene	2567	chr19	+	40170013	40177013	downstream	NM_006484	DYRK1B	dual specificity tyrosine-phosphorylation-regulated kinase 1B isoform c	2.30636	down	chr19	-	40315989	40324841
uc021uuq.1	LGALS17A	3.18441	up	UCSC_knowngene	2567	chr19	+	40170013	40177013	upstream	NM_001130825	SUPT5H	transcription elongation factor SPT5 isoform b	2.34436	down	chr19	+	39936185	39967308
uc021yui.1	PBMUCL2	5.09096	up	UCSC_knowngene	1663	chr6	+	31021226	31027655	downstream	NM_001264	CDSN	corneodesmosin precursor	5.75459	down	chr6	-	31082864	31088252
uc021yui.1	PBMUCL2	5.09096	up	UCSC_knowngene	1663	chr6	+	31021226	31027655	upstream	NM_001167734	VARS2	valine--tRNA ligase, mitochondrial isoform 1	2.07056	up	chr6	+	30882107	30894235
uc021yui.1	PBMUCL2	5.09096	up	UCSC_knowngene	1663	chr6	+	31021226	31027655	upstream	NM_001954	DDR1	epithelial discoidin domain-containing receptor 1 isoform 1 precursor	5.268	up	chr6	+	30851860	30867933

## Sheet: M(IL-4)_vs_M(IFN-γ+LPS)
# Condition pairs: M(IL-4)_vs_M(IFN-γ+LPS) # Fold Change cut-off: 2.0 This table contains the differentially expressed enhancer-like LncRNAs and their nearby coding genes (distance < 300 kb). # Column A: seqname, the sequence identifier. # Column B: GeneSymbol, the symbol of the LncRNA. # Column C: Fold change - LncRNAs, the absolute value of the ratio of normalized intensities between two sample…
seqname	GeneSymbol	Fold change - LncRNAs	Regulation - LncRNAs	source	RNAlength	Chrom	Strand	txStart	txEnd	GenomeRelationship	NearbyGene	NearbyGeneSymbol	NearbyProteinName	Fold change - mRNAs	Regulation - mRNAs	NearbyGeneChrom	NearbyGeneStrand	NearbyGenetxStart	NearbyGenetxEnd
ENST00000230113	RP4-763G1.2	4.1702	down	GENCODE	408	chr1	+	67995312	67998012	downstream	NM_001924	GADD45A	growth arrest and DNA damage-inducible protein GADD45 alpha isoform 1	6.02436	up	chr1	+	68150859	68154021
ENST00000244820	AC105760.3	40.6216	down	GENCODE	2231	chr2	-	237957241	237964810	upstream	NM_004369	COL6A3	collagen alpha-3(VI) chain isoform 1 precursor	2.71026	down	chr2	-	238232654	238322850
ENST00000255183	RP11-445H22.3	2.02989	down	GENCODE	1001	chr20	-	43285091	43292139	downstream	NM_000022	ADA	adenosine deaminase	7.87427	down	chr20	-	43248162	43280376
ENST00000255183	RP11-445H22.3	2.02989	down	GENCODE	1001	chr20	-	43285091	43292139	downstream	NM_024331	TTPAL	alpha-tocopherol transfer protein-like isoform 1	4.22538	down	chr20	+	43104525	43123244
ENST00000268714	CDRT15P1	4.22186	up	GENCODE	645	chr17	+	13927801	13928981	downstream	NM_006041	HS3ST3B1	heparan sulfate glucosamine 3-O-sulfotransferase 3B1	7.95638	down	chr17	+	14204505	14249492
ENST00000332587	LINC00158	14.9927	down	GENCODE	1476	chr21	-	26758132	26804013	upstream	NM_001003696	ATP5J	ATP synthase-coupling factor 6, mitochondrial isoform a precursor	2.22259	up	chr21	-	27096790	27107965
ENST00000332587	LINC00158	14.9927	down	GENCODE	1476	chr21	-	26758132	26804013	upstream	NM_021219	JAM2	junctional adhesion molecule B isoform 1 precursor	2.51249	up	chr21	+	27011593	27089874
ENST00000332587	LINC00158	14.9927	down	GENCODE	1476	chr21	-	26758132	26804013	upstream	NM_080794	MRPL39	39S ribosomal protein L39, mitochondrial isoform b	2.87884	up	chr21	-	26957967	26979801
ENST00000366140	AC017076.5	10.1709	down	GENCODE	799	chr2	-	6968644	6973662	upstream	NM_080657	RSAD2	radical S-adenosyl methionine domain-containing protein 2	28.8858	down	chr2	+	7017795	7038363
ENST00000366140	AC017076.5	10.1709	down	GENCODE	799	chr2	-	6968644	6973662	upstream	NM_207315	CMPK2	UMP-CMP kinase 2, mitochondrial isoform 1 precursor	8.74645	down	chr2	-	6988439	7005950
ENST00000366188	RP11-370F5.4	2.47827	down	GENCODE	410	chr9	+	95909321	95910838	upstream	ENST00000375446	NINJ1	ninjurin 1 [Source:HGNC Symbol;Acc:7824]	3.92991	down	chr9	-	95883770	95896570
ENST00000366188	RP11-370F5.4	2.47827	down	GENCODE	410	chr9	+	95909321	95910838	upstream	NM_001007101	ZNF484	zinc finger protein 484 isoform b	3.07604	down	chr9	-	95607312	95640320
ENST00000366188	RP11-370F5.4	2.47827	down	GENCODE	410	chr9	+	95909321	95910838	upstream	NM_031486	ZNF484	zinc finger protein 484 isoform a	2.02786	down	chr9	-	95607312	95640320
ENST00000377469	AC104135.3	2.49045	up	GENCODE	3662	chr2	+	75155365	75160151	downstream	NM_001058	TACR1	substance-P receptor isoform long	2.18315	down	chr2	-	75273589	75426645
ENST00000377469	AC104135.3	2.49045	up	GENCODE	3662	chr2	+	75155365	75160151	upstream	ENST00000290536	C2orf65	chromosome 2 open reading frame 65 [Source:HGNC Symbol;Acc:25183]	4.04018	up	chr2	-	74785009	74875164
ENST00000377469	AC104135.3	2.49045	up	GENCODE	3662	chr2	+	75155365	75160151	upstream	NM_000189	HK2	hexokinase-2	2.33223	down	chr2	+	75059781	75120481
ENST00000377469	AC104135.3	2.49045	up	GENCODE	3662	chr2	+	75155365	75160151	upstream	NM_004263	SEMA4F	semaphorin-4F precursor	2.62879	down	chr2	+	74881392	74909185
ENST00000382045	LINC00487	2.65381	down	GENCODE	2131	chr2	-	6869299	6910442	upstream	NM_080657	RSAD2	radical S-adenosyl methionine domain-containing protein 2	28.8858	down	chr2	+	7017795	7038363
ENST00000382045	LINC00487	2.65381	down	GENCODE	2131	chr2	-	6869299	6910442	upstream	NM_207315	CMPK2	UMP-CMP kinase 2, mitochondrial isoform 1 precursor	8.74645	down	chr2	-	6988439	7005950
ENST00000399073	RP11-261C10.3	2.24935	up	GENCODE	324	chr1	-	243220177	243221150	upstream	NM_001042405	CEP170	centrosomal protein of 170 kDa isoform gamma	2.47181	down	chr1	-	243287729	243418708
ENST00000400432	RP11-172E9.2	2.01423	up	GENCODE	444	chr13	-	40918093	40924440	upstream	NM_002015	FOXO1	forkhead box protein O1	3.81545	up	chr13	-	41129800	41240734
ENST00000401018	RP11-426L16.8	3.42778	up	GENCODE	1819	chr1	-	113362795	113393265	upstream	NM_001166496	SLC16A1	monocarboxylate transporter 1	4.25681	down	chr1	-	113454469	113498685
ENST00000401018	RP11-426L16.8	3.42778	up	GENCODE	1819	chr1	-	113362795	113393265	upstream	NM_014813	LRIG2	leucine-rich repeats and immunoglobulin-like domains protein 2 precursor	2.9363	down	chr1	+	113615830	113667342
ENST00000411615	RP11-356I2.1	3.61812	up	GENCODE	737	chr6	-	138051306	138060120	upstream	NM_006290	TNFAIP3	tumor necrosis factor alpha-induced protein 3	5.56044	down	chr6	+	138188324	138204451
ENST00000411666	RP11-319I23.2	2.35952	down	GENCODE	318	chr10	+	120117056	120118715	downstream	ENST00000239032	PRLHR	prolactin releasing hormone receptor [Source:HGNC Symbol;Acc:4464]	2.88667	up	chr10	-	120352915	120355160
ENST00000411733	RP11-261C10.3	2.30721	up	GENCODE	530	chr1	-	243259292	243260889	upstream	NM_001042405	CEP170	centrosomal protein of 170 kDa isoform gamma	2.47181	down	chr1	-	243287729	243418708
ENST00000412149	LL22NC03-2H8.4	2.66643	down	GENCODE	524	chr22	+	22648097	22649159	upstream	NM_007128	VPREB1	immunoglobulin iota chain precursor	2.02605	up	chr22	+	22599199	22599926
ENST00000412162	RP11-31E23.1	3.10824	down	GENCODE	942	chr1	-	198776621	198796345	downstream	ENST00000367364	PTPRC	protein tyrosine phosphatase, receptor type, C [Source:HGNC Symbol;Acc:9666]	3.33336	down	chr1	+	198608226	198662335
ENST00000412221	RP11-15I11.3	3.93766	down	GENCODE	337	chr1	-	212398621	212399880	downstream	NM_015434	INTS7	integrator complex subunit 7 isoform 1	2.13576	down	chr1	-	212113740	212209002
ENST00000412339	RP11-390F4.10	2.00514	up	GENCODE	422	chr9	+	6704470	6707780	downstream	NM_001146695	KDM4C	lysine-specific demethylase 4C isoform 3	2.93313	down	chr9	+	6757640	7077264
ENST00000412339	RP11-390F4.10	2.00514	up	GENCODE	422	chr9	+	6704470	6707780	upstream	NM_000170	GLDC	glycine dehydrogenase [decarboxylating], mitochondrial precursor	2.35208	down	chr9	-	6532463	6645692
ENST00000412357	RP5-1114G22.2	3.07847	up	GENCODE	775	chr1	-	175172363	175173985	downstream	ENST00000239462	TNN	tenascin N [Source:HGNC Symbol;Acc:22942]	3.55838	down	chr1	+	175036993	175117202
ENST00000412357	RP5-1114G22.2	3.07847	up	GENCODE	775	chr1	-	175172363	175173985	downstream	NM_001035230	RABGAP1L	rab GTPase-activating protein 1-like isoform B	2.083	down	chr1	+	174844655	174927327
ENST00000412357	RP5-1114G22.2	3.07847	up	GENCODE	775	chr1	-	175172363	175173985	downstream	NM_001162893	KIAA0040	uncharacterized protein KIAA0040	2.17487	down	chr1	-	175126122	175162229
ENST00000412413	AC004009.3	5.08735	up	GENCODE	567	chr7	+	27401461	27449557	upstream	NM_005522	HOXA1	homeobox protein Hox-A1 isoform a	2.77278	up	chr7	-	27132613	27135625
ENST00000412413	AC004009.3	5.08735	up	GENCODE	567	chr7	+	27401461	27449557	upstream	NM_006735	HOXA2	homeobox protein Hox-A2	7.9843	up	chr7	-	27139972	27142394
ENST00000412413	AC004009.3	5.08735	up	GENCODE	567	chr7	+	27401461	27449557	upstream	NM_006896	HOXA7	homeobox protein Hox-A7	3.08937	up	chr7	-	27193337	27196296
ENST00000412413	AC004009.3	5.08735	up	GENCODE	567	chr7	+	27401461	27449557	upstream	NM_152739	HOXA9	homeobox protein Hox-A9	2.40306	down	chr7	-	27202056	27205149
ENST00000412422	RP4-562J12.2	2.0002	down	GENCODE	2290	chrX	+	117973518	117991849	downstream	ENST00000402510	KIAA1210	KIAA1210 [Source:HGNC Symbol;Acc:29218]	2.67288	down	chrX	-	118212597	118284542
ENST00000412422	RP4-562J12.2	2.0002	down	GENCODE	2290	chrX	+	117973518	117991849	upstream	NM_001560	IL13RA1	interleukin-13 receptor subunit alpha-1 precursor	5.22922	down	chrX	+	117861558	117928496
ENST00000412422	RP4-562J12.2	2.0002	down	GENCODE	2290	chrX	+	117973518	117991849	upstream	NM_173798	ZCCHC12	zinc finger CCHC domain-containing protein 12	2.09713	down	chrX	+	117957786	117960931
ENST00000412485	GS1-600G8.5	2.16841	up	GENCODE	1497	chrX	-	13284166	13321511	upstream	NM_001167890	EGFL6	epidermal growth factor-like protein 6 isoform 2 precursor	2.0846	down	chrX	+	13587693	13651694
ENST00000412563	AC007091.1	2.29976	up	GENCODE	566	chr7	+	19393156	19618229	upstream	ENST00000275461	FERD3L	Fer3-like (Drosophila) [Source:HGNC Symbol;Acc:16660]	3.23938	down	chr7	-	19184404	19185044
ENST00000412593	AC114763.1	8.28608	down	GENCODE	826	chr2	+	139228225	139231502	downstream	NM_001001664	SPOPL	speckle-type POZ protein-like	2.31713	down	chr2	+	139259349	139330805
ENST00000412656	AC011718.2	2.03607	up	GENCODE	727	chr22	-	20640967	20661407	upstream	ENST00000328879	KLHL22	kelch-like 22 (Drosophila) [Source:HGNC Symbol;Acc:25888]	3.71871	down	chr22	-	20795805	20850170
ENST00000412656	AC011718.2	2.03607	up	GENCODE	727	chr22	-	20640967	20661407	upstream	NM_015889	MED15	mediator of RNA polymerase II transcription subunit 15 isoform b	2.00964	up	chr22	+	20861885	20941919
ENST00000412871	RP11-354K1.1	2.06864	up	GENCODE	1204	chr1	+	211813036	211827923	downstream	NM_015434	INTS7	integrator complex subunit 7 isoform 1	2.13576	down	chr1	-	212113740	212209002
ENST00000412871	RP11-354K1.1	2.06864	up	GENCODE	1204	chr1	+	211813036	211827923	upstream	NM_021194	SLC30A1	zinc transporter 1	3.14108	down	chr1	-	211748380	211752099
ENST00000412932	RP11-180D21.3	4.13637	down	GENCODE	853	chr1	+	159436110	159453166	downstream	NM_017823	DUSP23	dual specificity protein phosphatase 23	2.23043	up	chr1	+	159750758	159752333
ENST00000412932	RP11-180D21.3	4.13637	down	GENCODE	853	chr1	+	159436110	159453166	upstream	NM_001122951	DARC	Duffy antigen/chemokine receptor isoform a	2.89303	up	chr1	+	159175048	159176290
ENST00000413271	RP11-547C13.1	3.00843	up	GENCODE	419	chr9	+	102293977	102299206	downstream	NM_173200	NR4A3	nuclear receptor subfamily 4 group A member 3 isoform b	2.08627	up	chr9	+	102584136	102629173
ENST00000413328	RP11-298A8.2	6.93071	up	GENCODE	217	chrX	+	140013902	140079613	downstream	NM_012317	LDOC1	protein LDOC1	4.04839	up	chrX	-	140269930	140271310
ENST00000413328	RP11-298A8.2	6.93071	up	GENCODE	217	chrX	+	140013902	140079613	downstream	NM_032461	SPANXB1	sperm protein associated with the nucleus on the X chromosome B/F	2.44966	down	chrX	+	140084755	140085871
ENST00000413975	RP11-475O6.1	4.97343	down	GENCODE	382	chr1	-	84297303	84326653	upstream	ENST00000370689	PRKACB	protein kinase, cAMP-dependent, catalytic, beta [Source:HGNC Symbol;Acc:9381]	2.29333	down	chr1	+	84543744	84704181
ENST00000414039	RP11-148B18.4	2.05775	up	GENCODE	592	chr1	-	94784034	94790125	downstream	NM_004815	ARHGAP29	rho GTPase-activating protein 29	2.99028	up	chr1	-	94634462	94703307
ENST00000414071	RP11-143G3.1	2.60852	down	GENCODE	378	chrX	-	144314448	144315139	upstream	NM_001009614	SPANXN1	sperm protein associated with the nucleus on the X chromosome N1	12.5236	down	chrX	+	144329106	144337728
ENST00000414128	RP11-108M9.2	3.48171	down	GENCODE	882	chr1	+	17181901	17185779	downstream	NM_007365	PADI2	protein-arginine deiminase type-2	2.78334	down	chr1	-	17393255	17445948
ENST00000414128	RP11-108M9.2	3.48171	down	GENCODE	882	chr1	+	17181901	17185779	downstream	NM_022089	ATP13A2	probable cation-transporting ATPase 13A2 isoform 1	4.06435	down	chr1	-	17312452	17338423
ENST00000414189	AP001422.3	2.45206	down	GENCODE	608	chr21	-	39695556	39705286	downstream	NM_170736	KCNJ15	ATP-sensitive inward rectifier potassium channel 15	3.97957	down	chr21	+	39628869	39673746
ENST00000414189	AP001422.3	2.45206	down	GENCODE	608	chr21	-	39695556	39705286	upstream	NM_004449	ERG	transcriptional regulator ERG isoform 2	4.48752	up	chr21	-	39751949	40033704
ENST00000414189	AP001422.3	2.45206	down	GENCODE	608	chr21	-	39695556	39705286	upstream	NM_182918	ERG	transcriptional regulator ERG isoform 1	3.44568	down	chr21	-	39751949	39870428
ENST00000414199	RP5-1066H13.4	2.21155	up	GENCODE	471	chr1	+	41329585	41342342	downstream	NM_001172219	SCMH1	polycomb protein SCMH1 isoform d	2.92819	down	chr1	-	41492870	41707815
ENST00000414199	RP5-1066H13.4	2.21155	up	GENCODE	471	chr1	+	41329585	41342342	downstream	NM_001172221	SCMH1	polycomb protein SCMH1 isoform e	2.32253	down	chr1	-	41492870	41628689
ENST00000414199	RP5-1066H13.4	2.21155	up	GENCODE	471	chr1	+	41329585	41342342	upstream	NM_001142589	NFYC	nuclear transcription factor Y subunit gamma isoform 4	10.3997	down	chr1	+	41157241	41237275
ENST00000414199	RP5-1066H13.4	2.21155	up	GENCODE	471	chr1	+	41329585	41342342	upstream	NM_014747	RIMS3	regulating synaptic membrane exocytosis protein 3	2.53651	up	chr1	-	41086351	41131324
ENST00000414210	RP11-242F24.1	8.768	up	GENCODE	507	chr1	+	6784696	6790072	upstream	ENST00000377658	KLHL21	kelch-like 21 (Drosophila) [Source:HGNC Symbol;Acc:29041]	2.45906	down	chr1	-	6650783	6662929
ENST00000414210	RP11-242F24.1	8.768	up	GENCODE	507	chr1	+	6784696	6790072	upstream	ENST00000377828	ESPN	espin [Source:HGNC Symbol;Acc:13281]	2.30541	up	chr1	+	6484847	6521004
ENST00000414210	RP11-242F24.1	8.768	up	GENCODE	507	chr1	+	6784696	6790072	upstream	NM_003790	TNFRSF25	tumor necrosis factor receptor superfamily member 25 isoform 2 precursor	2.66372	up	chr1	-	6521213	6526255
ENST00000414210	RP11-242F24.1	8.768	up	GENCODE	507	chr1	+	6784696	6790072	upstream	NM_148965	TNFRSF25	tumor necrosis factor receptor superfamily member 25 isoform 1 precursor	2.44346	up	chr1	-	6521213	6526255
ENST00000414210	RP11-242F24.1	8.768	up	GENCODE	507	chr1	+	6784696	6790072	upstream	NM_148970	TNFRSF25	tumor necrosis factor receptor superfamily member 25 isoform 7 precursor	6.50185	down	chr1	-	6521213	6526255
ENST00000414308	RP11-342D11.3	2.64714	down	GENCODE	552	chr10	-	33385184	33405600	upstream	NM_001024629	NRP1	neuropilin-1 isoform c precursor	2.61878	up	chr10	-	33486546	33623833
ENST00000414308	RP11-342D11.3	2.64714	down	GENCODE	552	chr10	-	33385184	33405600	upstream	NM_003873	NRP1	neuropilin-1 isoform a precursor	2.4447	up	chr10	-	33466418	33623833
ENST00000414340	RP11-108M9.1	5.21684	down	GENCODE	608	chr1	-	17177697	17179294	upstream	NM_007365	PADI2	protein-arginine deiminase type-2	2.78334	down	chr1	-	17393255	17445948
ENST00000414340	RP11-108M9.1	5.21684	down	GENCODE	608	chr1	-	17177697	17179294	upstream	NM_022089	ATP13A2	probable cation-transporting ATPase 13A2 isoform 1	4.06435	down	chr1	-	17312452	17338423
ENST00000414647	AC068538.4	13.3904	up	GENCODE	517	chr2	+	101223489	101225813	upstream	NM_004854	CHST10	carbohydrate sulfotransferase 10 precursor	4.27704	down	chr2	-	101008321	101034130
ENST00000414795	AC017076.5	4.88932	down	GENCODE	506	chr2	-	6969010	6980595	upstream	NM_080657	RSAD2	radical S-adenosyl methionine domain-containing protein 2	28.8858	down	chr2	+	7017795	7038363
ENST00000414795	AC017076.5	4.88932	down	GENCODE	506	chr2	-	6969010	6980595	upstream	NM_207315	CMPK2	UMP-CMP kinase 2, mitochondrial isoform 1 precursor	8.74645	down	chr2	-	6988439	7005950
ENST00000414903	RP11-94M14.2	3.09619	down	GENCODE	462	chr10	+	92214454	92262725	downstream	NM_000872	HTR7	5-hydroxytryptamine receptor 7 isoform a	5.67795	down	chr10	-	92500575	92617671
ENST00000414903	RP11-94M14.2	3.09619	down	GENCODE	462	chr10	+	92214454	92262725	downstream	NM_019860	HTR7	5-hydroxytryptamine receptor 7 isoform b	7.94293	down	chr10	-	92500575	92617671
ENST00000415138	AC097495.2	2.05281	up	GENCODE	436	chr2	+	69059175	69064840	downstream	ENST00000295379	BMP10	bone morphogenetic protein 10 [Source:HGNC Symbol;Acc:20869]	2.46205	down	chr2	-	69092612	69098649
ENST00000415138	AC097495.2	2.05281	up	GENCODE	436	chr2	+	69059175	69064840	downstream	ENST00000328895	GKN2	gastrokine 2 [Source:HGNC Symbol;Acc:24588]	2.53061	down	chr2	-	69172363	69180102
ENST00000415138	AC097495.2	2.05281	up	GENCODE	436	chr2	+	69059175	69064840	downstream	NM_019617	GKN1	gastrokine-1	4.02213	down	chr2	+	69201704	69208112
ENST00000415138	AC097495.2	2.05281	up	GENCODE	436	chr2	+	69059175	69064840	downstream	NM_053034	ANTXR1	anthrax toxin receptor 1 isoform 2 precursor	4.52104	down	chr2	+	69240275	69399689
ENST00000415138	AC097495.2	2.05281	up	GENCODE	436	chr2	+	69059175	69064840	upstream	ENST00000394342	PROKR1	prokineticin receptor 1 [Source:HGNC Symbol;Acc:4524]	2.07846	down	chr2	+	68872953	68882708
ENST00000415138	AC097495.2	2.05281	up	GENCODE	436	chr2	+	69059175	69064840	upstream	NM_001166276	ARHGAP25	rho GTPase-activating protein 25 isoform c	2.16323	up	chr2	+	69001932	69053957
ENST00000415138	AC097495.2	2.05281	up	GENCODE	436	chr2	+	69059175	69064840	upstream	NM_001166277	ARHGAP25	rho GTPase-activating protein 25 isoform d	2.18672	down	chr2	+	68961912	69053957
ENST00000415195	XXbac-BPG249D20.9	2.31324	up	GENCODE	851	chr6	+	30484042	30486994	downstream	NM_001025091	ABCF1	ATP-binding cassette sub-family F member 1 isoform a	5.0948	down	chr6	+	30539169	30559309
ENST00000415195	XXbac-BPG249D20.9	2.31324	up	GENCODE	851	chr6	+	30484042	30486994	downstream	NM_001077497	PRR3	proline-rich protein 3 isoform b	3.61165	down	chr6	+	30524485	30532473
ENST00000415195	XXbac-BPG249D20.9	2.31324	up	GENCODE	851	chr6	+	30484042	30486994	downstream	NM_001090	ABCF1	ATP-binding cassette sub-family F member 1 isoform b	2.05712	down	chr6	+	30539169	30559309
ENST00000415195	XXbac-BPG249D20.9	2.31324	up	GENCODE	851	chr6	+	30484042	30486994	downstream	NM_003897	IER3	radiation-inducible immediate-early gene IEX-1	4.79589	down	chr6	-	30710975	30712327
ENST00000415195	XXbac-BPG249D20.9	2.31324	up	GENCODE	851	chr6	+	30484042	30486994	downstream	NM_005275	GNL1	guanine nucleotide-binding protein-like 1	2.76577	down	chr6	-	30509154	30525371
ENST00000415195	XXbac-BPG249D20.9	2.31324	up	GENCODE	851	chr6	+	30484042	30486994	downstream	NM_014641	MDC1	mediator of DNA damage checkpoint protein 1	2.17953	up	chr6	-	30667583	30685458
ENST00000415195	XXbac-BPG249D20.9	2.31324	up	GENCODE	851	chr6	+	30484042	30486994	upstream	NM_024839	RPP21	ribonuclease P protein subunit p21 isoform 2	2.35137	up	chr6	+	30312905	30314635
ENST00000415195	XXbac-BPG249D20.9	2.31324	up	GENCODE	851	chr6	+	30484042	30486994	upstream	NM_172016	TRIM39	tripartite motif-containing protein 39 isoform 2	5.65952	down	chr6	+	30295007	30311506
ENST00000415215	JPX	2.1836	down	GENCODE	475	chrX	+	73164201	73167265	upstream	NM_001039840	CHIC1	cysteine-rich hydrophobic domain 1 protein	7.82481	down	chrX	+	72782983	72906937
ENST00000415342	AC092431.3	3.81131	down	GENCODE	420	chr2	-	69927323	69940979	upstream	NM_002357	MXD1	max dimerization protein 1 isoform 1	11.6482	down	chr2	+	70142172	70170076
ENST00000415394	RP1-241P17.1	2.9979	down	GENCODE	280	chrX	+	114957342	114959383	upstream	NM_001136025	PLS3	plastin-3 isoform 1	3.51706	down	chrX	+	114827818	114885179
ENST00000415502	AC073130.1	2.84887	down	GENCODE	650	chr7	-	115923894	115926249	downstream	NM_001018058	TFEC	transcription factor EC isoform b	2.81709	down	chr7	-	115575201	115670867
ENST00000415502	AC073130.1	2.84887	down	GENCODE	650	chr7	-	115923894	115926249	downstream	NM_012252	TFEC	transcription factor EC isoform a	3.25746	down	chr7	-	115575201	115670867
ENST00000415502	AC073130.1	2.84887	down	GENCODE	650	chr7	-	115923894	115926249	upstream	NM_001172895	CAV1	caveolin-1 isoform beta	2.34967	down	chr7	+	116165062	116201239
ENST00000415509	RP11-338O1.2	6.98755	down	GENCODE	416	chr10	-	125185228	125187156	downstream	ENST00000339992	HMX2	H6 family homeobox 2 [Source:HGNC Symbol;Acc:5018]	11.3498	down	chr10	+	124907637	124910188
ENST00000415657	AC097517.2	3.24353	up	GENCODE	616	chr2	-	6789236	6790576	upstream	NM_080657	RSAD2	radical S-adenosyl methionine domain-containing protein 2	28.8858	down	chr2	+	7017795	7038363
ENST00000415657	AC097517.2	3.24353	up	GENCODE	616	chr2	-	6789236	6790576	upstream	NM_207315	CMPK2	UMP-CMP kinase 2, mitochondrial isoform 1 precursor	8.74645	down	chr2	-	6988439	7005950
ENST00000415726	RP11-336K24.5	2.17979	down	GENCODE	401	chr1	+	155961180	155971578	downstream	ENST00000335852	PAQR6	progestin and adipoQ receptor family member VI [Source:HGNC Symbol;Acc:30132]	2.23605	down	chr1	-	156213206	156217843
ENST00000415726	RP11-336K24.5	2.17979	down	GENCODE	401	chr1	+	155961180	155971578	downstream	NM_005572	LMNA	lamin isoform C	2.04498	up	chr1	+	156084460	156107657
ENST00000415726	RP11-336K24.5	2.17979	down	GENCODE	401	chr1	+	155961180	155971578	downstream	NM_015327	SMG5	protein SMG5	4.17151	down	chr1	-	156219014	156252620
ENST00000415726	RP11-336K24.5	2.17979	down	GENCODE	401	chr1	+	155961180	155971578	downstream	NM_020131	UBQLN4	ubiquilin-4	2.24832	down	chr1	-	156005091	156023516
ENST00000415726	RP11-336K24.5	2.17979	down	GENCODE	401	chr1	+	155961180	155971578	downstream	NM_170707	LMNA	lamin isoform A	2.22015	up	chr1	+	156084460	156109880
ENST00000415726	RP11-336K24.5	2.17979	down	GENCODE	401	chr1	+	155961180	155971578	upstream	NM_001037533	GON4L	GON-4-like protein isoform a	3.37236	down	chr1	-	155719509	155826972
ENST00000415726	RP11-336K24.5	2.17979	down	GENCODE	401	chr1	+	155961180	155971578	upstream	NM_001162384	ARHGEF2	rho guanine nucleotide exchange factor 2 isoform 2	2.02569	down	chr1	-	155916629	155948336
ENST00000415726	RP11-336K24.5	2.17979	down	GENCODE	401	chr1	+	155961180	155971578	upstream	NM_006912	RIT1	GTP-binding protein Rit1 isoform 2	2.29495	down	chr1	-	155867598	155881193
ENST00000415726	RP11-336K24.5	2.17979	down	GENCODE	401	chr1	+	155961180	155971578	upstream	NM_152280	SYT11	synaptotagmin-11	2.57918	down	chr1	+	155829259	155854990
ENST00000416182	AF241725.6	2.16277	down	GENCODE	480	chr21	-	23027358	23058649	downstream	NM_004540	NCAM2	neural cell adhesion molecule 2 precursor	2.70137	down	chr21	+	22370632	22912517
ENST00000416261	LINC00426	2.84108	up	GENCODE	539	chr13	-	30948139	30951101	downstream	NM_032116	KATNAL1	katanin p60 ATPase-containing subunit A-like 1	3.96636	down	chr13	-	30776766	30881624
ENST00000416265	RP11-242G20.1	2.3443	down	GENCODE	3043	chr10	+	71426991	71477999	downstream	NM_080801	COL13A1	collagen alpha-1(XIII) chain isoform 5	2.61104	up	chr10	+	71561643	71718904
ENST00000416265	RP11-242G20.1	2.3443	down	GENCODE	3043	chr10	+	71426991	71477999	upstream	NM_000188	HK1	hexokinase-1 isoform HKI	3.98978	down	chr10	+	71078602	71161637
ENST00000416265	RP11-242G20.1	2.3443	down	GENCODE	3043	chr10	+	71426991	71477999	upstream	NM_001057	TACR2	substance-K receptor	6.08375	up	chr10	-	71163957	71176674
ENST00000416265	RP11-242G20.1	2.3443	down	GENCODE	3043	chr10	+	71426991	71477999	upstream	NM_012339	TSPAN15	tetraspanin-15	2.52587	up	chr10	+	71211225	71267423
ENST00000416265	RP11-242G20.1	2.3443	down	GENCODE	3043	chr10	+	71426991	71477999	upstream	NM_020999	NEUROG3	neurogenin-3	4.45753	down	chr10	-	71331790	71333210
ENST00000416265	RP11-242G20.1	2.3443	down	GENCODE	3043	chr10	+	71426991	71477999	upstream	NM_033497	HK1	hexokinase-1 isoform HKI-ta/tb	6.20053	down	chr10	+	71029755	71161637
ENST00000416509	AC107079.1	6.77109	up	GENCODE	669	chr2	-	238031552	238032740	upstream	NM_004369	COL6A3	collagen alpha-3(VI) chain isoform 1 precursor	2.71026	down	chr2	-	238232654	238322850
ENST00000416509	AC107079.1	6.77109	up	GENCODE	669	chr2	-	238031552	238032740	upstream	NM_057165	COL6A3	collagen alpha-3(VI) chain isoform 3 precursor	2.8243	down	chr2	-	238280259	238322850
ENST00000416578	RP5-1198E17.1	6.14182	down	GENCODE	853	chr1	+	173831289	173833079	downstream	NM_172071	RC3H1	roquin	3.54008	down	chr1	-	173900351	173962210
ENST00000416578	RP5-1198E17.1	6.14182	down	GENCODE	853	chr1	+	173831289	173833079	upstream	NM_033319	CENPL	centromere protein L isoform 2	2.20933	down	chr1	-	173768687	173793777
ENST00000416595	RP3-425P12.1	2.13659	down	GENCODE	430	chr6	-	25053854	25057301	downstream	NM_015895	GMNN	geminin	2.4501	down	chr6	+	24775158	24786325
ENST00000416595	RP3-425P12.1	2.13659	down	GENCODE	430	chr6	-	25053854	25057301	upstream	ENST00000329474	LRRC16A	leucine rich repeat containing 16A [Source:HGNC Symbol;Acc:21581]	6.82253	down	chr6	+	25279655	25620758
ENST00000416696	RP5-888M10.2	2.91282	up	GENCODE	438	chr1	+	12587765	12588462	downstream	NM_004753	DHRS3	short-chain dehydrogenase/reductase 3	7.73399	up	chr1	-	12627938	12677820
ENST00000416696	RP5-888M10.2	2.91282	up	GENCODE	438	chr1	+	12587765	12588462	upstream	NM_018156	VPS13D	vacuolar protein sorting-associated protein 13D isoform 2	2.31849	up	chr1	+	12290112	12572098
ENST00000416845	AC093159.1	4.08298	up	GENCODE	424	chr2	+	62690261	62691205	downstream	NM_001142615	EHBP1	EH domain-binding protein 1 isoform 3	2.51123	down	chr2	+	62900985	63273621
ENST00000416924	RP11-484I6.6	4.99173	up	GENCODE	361	chr13	+	103532285	103533517	upstream	NM_000123	ERCC5	DNA repair protein complementing XP-G cells	2.09512	down	chr13	+	103498190	103528351
ENST00000417218	AL592494.5	5.22872	down	GENCODE	3662	chr1	+	121138613	121204983	upstream	NM_001004340	FCGR1B	high affinity immunoglobulin gamma Fc receptor IB isoform 2 precursor	22.0149	down	chr1	-	120926127	120935944
ENST00000417218	AL592494.5	5.22872	down	GENCODE	3662	chr1	+	121138613	121204983	upstream	NM_001017986	FCGR1B	high affinity immunoglobulin gamma Fc receptor IB isoform 1 precursor	7.76303	down	chr1	-	120926127	120935944
ENST00000417311	RP11-84P7.2	2.17278	up	GENCODE	504	chr9	+	36307038	36315276	upstream	NM_001128227	GNE	bifunctional UDP-N-acetylglucosamine 2-epimerase/N-acetylmannosamine kinase isoform 1	2.75056	down	chr9	-	36214438	36277053
ENST00000417311	RP11-84P7.2	2.17278	up	GENCODE	504	chr9	+	36307038	36315276	upstream	NM_001190383	GNE	bifunctional UDP-N-acetylglucosamine 2-epimerase/N-acetylmannosamine kinase isoform 4	3.04059	down	chr9	-	36214438	36258496
ENST00000417311	RP11-84P7.2	2.17278	up	GENCODE	504	chr9	+	36307038	36315276	upstream	NM_001190384	GNE	bifunctional UDP-N-acetylglucosamine 2-epimerase/N-acetylmannosamine kinase isoform 5	5.02553	down	chr9	-	36214438	36258496
ENST00000417311	RP11-84P7.2	2.17278	up	GENCODE	504	chr9	+	36307038	36315276	upstream	NM_001190388	GNE	bifunctional UDP-N-acetylglucosamine 2-epimerase/N-acetylmannosamine kinase isoform 3	2.43556	down	chr9	-	36214438	36277053
ENST00000417311	RP11-84P7.2	2.17278	up	GENCODE	504	chr9	+	36307038	36315276	upstream	NM_021111	RECK	reversion-inducing cysteine-rich protein with Kazal motifs precursor	3.40089	down	chr9	+	36036909	36124452
ENST00000417311	RP11-84P7.2	2.17278	up	GENCODE	504	chr9	+	36307038	36315276	upstream	NM_022343	GLIPR2	Golgi-associated plant pathogenesis-related protein 1	2.01036	down	chr9	+	36136741	36163903
ENST00000417651	RP3-437I16.1	2.63963	down	GENCODE	2148	chr1	-	29656131	29676626	downstream	NM_001024732	MECR	trans-2-enoyl-CoA reductase, mitochondrial isoform b	4.85981	up	chr1	-	29519384	29557454
ENST00000417651	RP3-437I16.1	2.63963	down	GENCODE	2148	chr1	-	29656131	29676626	downstream	NM_001166006	EPB41	protein 4.1 isoform 3	2.32601	down	chr1	+	29241087	29391733
ENST00000417651	RP3-437I16.1	2.63963	down	GENCODE	2148	chr1	-	29656131	29676626	downstream	NM_004437	EPB41	protein 4.1 isoform 6	4.52189	down	chr1	+	29213602	29446558
ENST00000417651	RP3-437I16.1	2.63963	down	GENCODE	2148	chr1	-	29656131	29676626	downstream	NM_016011	MECR	trans-2-enoyl-CoA reductase, mitochondrial isoform a	5.13432	up	chr1	-	29519384	29557454
ENST00000417651	RP3-437I16.1	2.63963	down	GENCODE	2148	chr1	-	29656131	29676626	downstream	NM_133177	PTPRU	receptor-type tyrosine-protein phosphatase U isoform 2 precursor	2.20687	up	chr1	+	29563027	29653325
ENST00000417651	RP3-437I16.1	2.63963	down	GENCODE	2148	chr1	-	29656131	29676626	downstream	NM_203343	EPB41	protein 4.1 isoform 2	8.08649	down	chr1	+	29213602	29446558
ENST00000417932	RP11-10J5.1	9.23204	down	GENCODE	573	chr6	-	138264215	138266939	downstream	NM_006290	TNFAIP3	tumor necrosis factor alpha-induced protein 3	5.56044	down	chr6	+	138188324	138204451
ENST00000417942	XIST	3.58938	up	GENCODE	724	chrX	-	73040490	73046136	downstream	NM_001039840	CHIC1	cysteine-rich hydrophobic domain 1 protein	7.82481	down	chrX	+	72782983	72906937
ENST00000418001	AC104135.2	2.06111	down	GENCODE	763	chr2	-	75146681	75151973	downstream	ENST00000290536	C2orf65	chromosome 2 open reading frame 65 [Source:HGNC Symbol;Acc:25183]	4.04018	up	chr2	-	74785009	74875164
ENST00000418001	AC104135.2	2.06111	down	GENCODE	763	chr2	-	75146681	75151973	downstream	NM_000189	HK2	hexokinase-2	2.33223	down	chr2	+	75059781	75120481
ENST00000418001	AC104135.2	2.06111	down	GENCODE	763	chr2	-	75146681	75151973	downstream	NM_004263	SEMA4F	semaphorin-4F precursor	2.62879	down	chr2	+	74881392	74909185
ENST00000418001	AC104135.2	2.06111	down	GENCODE	763	chr2	-	75146681	75151973	upstream	NM_001058	TACR1	substance-P receptor isoform long	2.18315	down	chr2	-	75273589	75426645
ENST00000418358	AC011747.3	3.78853	down	GENCODE	1036	chr2	-	8683721	8715631	upstream	ENST00000256707	KIDINS220	kinase D-interacting substrate, 220kDa [Source:HGNC Symbol;Acc:29508]	2.20544	down	chr2	-	8868986	8977755
ENST00000418358	AC011747.3	3.78853	down	GENCODE	1036	chr2	-	8683721	8715631	upstream	NM_138799	MBOAT2	lysophospholipid acyltransferase 2	3.0563	down	chr2	-	8996700	9143876
ENST00000418379	RP11-15K3.1	4.46911	up	GENCODE	981	chr10	-	92162277	92300562	upstream	NM_000872	HTR7	5-hydroxytryptamine receptor 7 isoform a	5.67795	down	chr10	-	92500575	92617671
ENST00000418379	RP11-15K3.1	4.46911	up	GENCODE	981	chr10	-	92162277	92300562	upstream	NM_019860	HTR7	5-hydroxytryptamine receptor 7 isoform b	7.94293	down	chr10	-	92500575	92617671
ENST00000418403	RP11-462G2.1	4.16313	up	GENCODE	397	chr6	+	71104589	71109120	downstream	NM_001105531	FAM135A	protein FAM135A isoform a	6.25675	down	chr6	+	71123106	71270877
ENST00000418403	RP11-462G2.1	4.16313	up	GENCODE	397	chr6	+	71104589	71109120	downstream	NM_020819	FAM135A	protein FAM135A isoform b	8.60086	down	chr6	+	71123106	71270877
ENST00000418403	RP11-462G2.1	4.16313	up	GENCODE	397	chr6	+	71104589	71109120	upstream	NM_001858	COL19A1	collagen alpha-1(XIX) chain precursor	2.79572	up	chr6	+	70576447	70922157
ENST00000418775	RP11-348F1.2	2.08207	down	GENCODE	586	chrX	+	51139362	51141382	downstream	NM_018159	NUDT11	diphosphoinositol polyphosphate phosphohydrolase 3-beta	3.05391	down	chrX	-	51232862	51239459
ENST00000418775	RP11-348F1.2	2.08207	down	GENCODE	586	chrX	+	51139362	51141382	upstream	ENST00000376006	NUDT10	nudix (nucleoside diphosphate linked moiety X)-type motif 10 [Source:HGNC Symbol;Acc:17621]	3.67001	down	chrX	+	51075082	51080377
ENST00000418953	RP13-30A9.2	2.28249	up	GENCODE	461	chr20	+	61265123	61267214	downstream	ENST00000217159	SLCO4A1	solute carrier organic anion transporter family, member 4A1 [Source:HGNC Symbol;Acc:10953]	2.17468	down	chr20	+	61273796	61303647
ENST00000418953	RP13-30A9.2	2.28249	up	GENCODE	461	chr20	+	61265123	61267214	downstream	NM_007346	OGFR	opioid growth factor receptor	2.3188	down	chr20	+	61436176	61445352
ENST00000418953	RP13-30A9.2	2.28249	up	GENCODE	461	chr20	+	61265123	61267214	downstream	NM_033081	DIDO1	death-inducer obliterator 1 isoform c	2.04528	up	chr20	-	61509089	61569304
ENST00000419373	RP11-501J20.2	2.1948	down	GENCODE	2381	chr10	-	118918166	118928566	downstream	NM_001242699	ENO4	enolase-like protein ENO4	2.51933	up	chr10	+	118609022	118642112
ENST00000419428	RP11-356N1.2	2.00945	up	GENCODE	432	chr1	+	108614103	108617141	downstream	ENST00000415641	NBPF4	neuroblastoma breakpoint family, member 4 [Source:HGNC Symbol;Acc:26550]	2.7747	down	chr1	-	108765962	108786703
ENST00000419428	RP11-356N1.2	2.00945	up	GENCODE	432	chr1	+	108614103	108617141	downstream	NM_013386	SLC25A24	calcium-binding mitochondrial carrier protein SCaMC-1 isoform 1	2.50823	down	chr1	-	108677343	108742980
ENST00000419428	RP11-356N1.2	2.00945	up	GENCODE	432	chr1	+	108614103	108617141	downstream	NM_213651	SLC25A24	calcium-binding mitochondrial carrier protein SCaMC-1 isoform 2	2.12728	down	chr1	-	108677343	108735431
ENST00000419576	RP11-561O23.7	2.06616	up	GENCODE	416	chr9	+	70922308	70923361	downstream	ENST00000396396	PGM5	phosphoglucomutase 5 [Source:HGNC Symbol;Acc:8908]	3.36086	down	chr9	+	70971814	71145977
ENST00000419614	RP11-398M15.1	2.35035	up	GENCODE	451	chr1	+	189744594	189784048	downstream	NM_199051	FAM5C	protein FAM5C precursor	3.52415	up	chr1	-	190066796	190446759
ENST00000419627	RP3-323P13.2	2.10982	down	GENCODE	244	chr6	-	134081322	134167089	downstream	NM_004100	EYA4	eyes absent homolog 4 isoform a	2.08414	down	chr6	+	133562494	133853258
ENST00000419627	RP3-323P13.2	2.10982	down	GENCODE	244	chr6	-	134081322	134167089	upstream	NM_145176	SLC2A12	solute carrier family 2, facilitated glucose transporter member 12	3.00906	down	chr6	-	134308718	134373789
ENST00000419694	AP000221.1	2.28862	down	GENCODE	1046	chr21	-	26887784	26890650	upstream	NM_001003696	ATP5J	ATP synthase-coupling factor 6, mitochondrial isoform a precursor	2.22259	up	chr21	-	27096790	27107965
ENST00000419694	AP000221.1	2.28862	down	GENCODE	1046	chr21	-	26887784	26890650	upstream	NM_021219	JAM2	junctional adhesion molecule B isoform 1 precursor	2.51249	up	chr21	+	27011593	27089874
ENST00000419694	AP000221.1	2.28862	down	GENCODE	1046	chr21	-	26887784	26890650	upstream	NM_080794	MRPL39	39S ribosomal protein L39, mitochondrial isoform b	2.87884	up	chr21	-	26957967	26979801
ENST00000419702	XXbac-BCX196D17.5	7.25174	up	GENCODE	389	chr6	+	29091986	29096685	upstream	ENST00000377169	OR2J3	olfactory receptor, family 2, subfamily J, member 3 [Source:HGNC Symbol;Acc:8261]	2.14285	down	chr6	+	29079667	29080603
ENST00000419702	XXbac-BCX196D17.5	7.25174	up	GENCODE	389	chr6	+	29091986	29096685	upstream	ENST00000377173	OR2B3	olfactory receptor, family 2, subfamily B, member 3 [Source:HGNC Symbol;Acc:8238]	5.04056	up	chr6	-	29053984	29055090
ENST00000419702	XXbac-BCX196D17.5	7.25174	up	GENCODE	389	chr6	+	29091986	29096685	upstream	NM_001010877	ZNF311	zinc finger protein 311	2.18252	down	chr6	-	28962593	28973037
ENST00000419702	XXbac-BCX196D17.5	7.25174	up	GENCODE	389	chr6	+	29091986	29096685	upstream	NM_006510	TRIM27	zinc finger protein RFP	2.4353	down	chr6	-	28870778	28891768
ENST00000419817	RP11-458D21.1	2.13427	down	GENCODE	872	chr1	-	145376326	145382362	downstream	ENST00000342960	NBPF10	neuroblastoma breakpoint family, member 10 [Source:HGNC Symbol;Acc:31992]	7.4776	down	chr1	+	145293370	145368684
ENST00000419817	RP11-458D21.1	2.13427	down	GENCODE	872	chr1	-	145376326	145382362	downstream	NM_004892	SEC22B	vesicle-trafficking protein SEC22b precursor	2.73167	down	chr1	+	145096406	145116997
ENST00000419817	RP11-458D21.1	2.13427	down	GENCODE	872	chr1	-	145376326	145382362	upstream	NM_001039888	ANKRD34A	ankyrin repeat domain-containing protein 34A	2.05844	down	chr1	+	145470507	145475647
ENST00000419817	RP11-458D21.1	2.13427	down	GENCODE	872	chr1	-	145376326	145382362	upstream	NM_003637	ITGA10	integrin alpha-10 precursor	2.39307	up	chr1	+	145524989	145543868
ENST00000419817	RP11-458D21.1	2.13427	down	GENCODE	872	chr1	-	145376326	145382362	upstream	NM_006472	TXNIP	thioredoxin-interacting protein	2.6087	down	chr1	+	145438461	145442628
ENST00000419817	RP11-458D21.1	2.13427	down	GENCODE	872	chr1	-	145376326	145382362	upstream	NM_014455	RNF115	E3 ubiquitin-protein ligase RNF115	4.99024	down	chr1	+	145611035	145688776
ENST00000419817	RP11-458D21.1	2.13427	down	GENCODE	872	chr1	-	145376326	145382362	upstream	NM_144698	ANKRD35	ankyrin repeat domain-containing protein 35	2.43245	down	chr1	+	145549208	145568526
ENST00000419817	RP11-458D21.1	2.13427	down	GENCODE	872	chr1	-	145376326	145382362	upstream	NM_153713	LIX1L	LIX1-like protein	5.85257	down	chr1	+	145477084	145499091
ENST00000419881	LINC00310	6.5363	down	GENCODE	745	chr21	+	35560648	35561498	downstream	NM_000219	KCNE1	potassium voltage-gated channel subfamily E member 1	2.50613	up	chr21	-	35818985	35884573
ENST00000419881	LINC00310	6.5363	down	GENCODE	745	chr21	+	35560648	35561498	upstream	ENST00000399312	MRPS6	mitochondrial ribosomal protein S6 [Source:HGNC Symbol;Acc:14051]	2.70365	up	chr21	+	35445822	35515334
ENST00000419931	RP11-445H22.4	2.18733	down	GENCODE	514	chr20	-	43323716	43324725	downstream	NM_000022	ADA	adenosine deaminase	7.87427	down	chr20	-	43248162	43280376
ENST00000419931	RP11-445H22.4	2.18733	down	GENCODE	514	chr20	-	43323716	43324725	downstream	NM_024331	TTPAL	alpha-tocopherol transfer protein-like isoform 1	4.22538	down	chr20	+	43104525	43123244
ENST00000419931	RP11-445H22.4	2.18733	down	GENCODE	514	chr20	-	43323716	43324725	upstream	NM_006282	STK4	serine/threonine-protein kinase 4	3.42766	down	chr20	+	43595119	43708593
ENST00000419944	AC003986.6	3.55402	up	GENCODE	1711	chr7	+	19152096	19153894	downstream	ENST00000275461	FERD3L	Fer3-like (Drosophila) [Source:HGNC Symbol;Acc:16660]	3.23938	down	chr7	-	19184404	19185044
ENST00000420143	ANKRD20A19P	2.09319	up	GENCODE	641	chr13	-	24515107	24520363	downstream	ENST00000435039	C1QTNF9B-AS1	C1QTNF9B antisense RNA 1 (non-protein coding) [Source:HGNC Symbol;Acc:39839]	3.08289	down	chr13	+	24463591	24466242
ENST00000420211	RP11-422P22.1	2.30348	down	GENCODE	491	chr1	+	18712322	18715008	downstream	NM_013945	PAX7	paired box protein Pax-7 isoform 2	7.71588	down	chr1	+	18957499	19062632
ENST00000420701	AC113617.1	4.3069	down	GENCODE	597	chr4	+	118281780	118293754	upstream	NM_152402	TRAM1L1	translocating chain-associated membrane protein 1-like 1	7.01008	down	chr4	-	118004709	118006736
ENST00000420956	LINC00413	3.47612	down	GENCODE	518	chr13	+	78236634	78237275	downstream	ENST00000351546	SLAIN1	SLAIN motif family, member 1 [Source:HGNC Symbol;Acc:26387]	3.06893	down	chr13	+	78315294	78338377
ENST00000420956	LINC00413	3.47612	down	GENCODE	518	chr13	+	78236634	78237275	downstream	ENST00000446573	EDNRB	endothelin receptor type B [Source:HGNC Symbol;Acc:3180]	3.19665	down	chr13	-	78469615	78492966
ENST00000420981	RP11-420G6.4	14.0645	down	GENCODE	1588	chr6	-	2854890	2876744	downstream	NM_001012418	MYLK4	myosin light chain kinase family member 4	3.32878	down	chr6	-	2663862	2751154
ENST00000420981	RP11-420G6.4	14.0645	down	GENCODE	1588	chr6	-	2854890	2876744	downstream	NM_030666	SERPINB1	leukocyte elastase inhibitor	3.33112	down	chr6	-	2833733	2842081
ENST00000420981	RP11-420G6.4	14.0645	down	GENCODE	1588	chr6	-	2854890	2876744	upstream	NM_004155	SERPINB9	serpin B9	4.37065	down	chr6	-	2887499	2903546
ENST00000421161	RP11-13P5.1	2.15881	up	GENCODE	845	chr6	+	159528822	159537085	upstream	NM_001111077	EZR	ezrin	2.54291	down	chr6	-	159186772	159240456
ENST00000421161	RP11-13P5.1	2.15881	up	GENCODE	845	chr6	+	159528822	159537085	upstream	NM_138810	TAGAP	T-cell activation Rho GTPase-activating protein isoform c	2.68303	down	chr6	-	159459943	159466184
ENST00000421161	RP11-13P5.1	2.15881	up	GENCODE	845	chr6	+	159528822	159537085	upstream	NM_152133	TAGAP	T-cell activation Rho GTPase-activating protein isoform a	2.02326	down	chr6	-	159456026	159466184
ENST00000421322	XIST	8.28371	up	GENCODE	446	chrX	-	73040487	73046641	downstream	NM_001039840	CHIC1	cysteine-rich hydrophobic domain 1 protein	7.82481	down	chrX	+	72782983	72906937
ENST00000421380	AC074389.5	3.29747	down	GENCODE	437	chr7	+	1660289	1661041	upstream	NM_032302	PSMG3	proteasome assembly chaperone 3	2.00902	up	chr7	-	1606969	1609629
ENST00000421469	RP11-242F24.1	3.09695	up	GENCODE	379	chr1	+	6787586	6790072	upstream	ENST00000377658	KLHL21	kelch-like 21 (Drosophila) [Source:HGNC Symbol;Acc:29041]	2.45906	down	chr1	-	6650783	6662929
ENST00000421469	RP11-242F24.1	3.09695	up	GENCODE	379	chr1	+	6787586	6790072	upstream	ENST00000377828	ESPN	espin [Source:HGNC Symbol;Acc:13281]	2.30541	up	chr1	+	6484847	6521004
ENST00000421469	RP11-242F24.1	3.09695	up	GENCODE	379	chr1	+	6787586	6790072	upstream	NM_003790	TNFRSF25	tumor necrosis factor receptor superfamily member 25 isoform 2 precursor	2.66372	up	chr1	-	6521213	6526255
ENST00000421469	RP11-242F24.1	3.09695	up	GENCODE	379	chr1	+	6787586	6790072	upstream	NM_148965	TNFRSF25	tumor necrosis factor receptor superfamily member 25 isoform 1 precursor	2.44346	up	chr1	-	6521213	6526255
ENST00000421469	RP11-242F24.1	3.09695	up	GENCODE	379	chr1	+	6787586	6790072	upstream	NM_148970	TNFRSF25	tumor necrosis factor receptor superfamily member 25 isoform 7 precursor	6.50185	down	chr1	-	6521213	6526255
ENST00000421509	RP11-281A20.2	2.50212	down	GENCODE	523	chr9	+	120545725	120630349	upstream	NM_138554	TLR4	toll-like receptor 4 isoform A precursor	4.18451	down	chr9	+	120466452	120479769
ENST00000421933	RP11-122M14.1	2.43859	up	GENCODE	1846	chr1	+	211855105	211860801	downstream	NM_015434	INTS7	integrator complex subunit 7 isoform 1	2.13576	down	chr1	-	212113740	212209002
ENST00000421933	RP11-122M14.1	2.43859	up	GENCODE	1846	chr1	+	211855105	211860801	upstream	NM_021194	SLC30A1	zinc transporter 1	3.14108	down	chr1	-	211748380	211752099
ENST00000421965	AC006159.4	7.79133	up	GENCODE	692	chr7	-	116203647	116211288	downstream	NM_001172895	CAV1	caveolin-1 isoform beta	2.34967	down	chr7	+	116165062	116201239
ENST00000421965	AC006159.4	7.79133	up	GENCODE	692	chr7	-	116203647	116211288	upstream	NM_000245	MET	hepatocyte growth factor receptor isoform b precursor	12.2789	down	chr7	+	116312458	116438440
ENST00000421965	AC006159.4	7.79133	up	GENCODE	692	chr7	-	116203647	116211288	upstream	NM_001127500	MET	hepatocyte growth factor receptor isoform a precursor	4.52511	down	chr7	+	116312458	116438440
ENST00000422117	AC124997.1	3.01953	up	GENCODE	2491	chr15	-	25729977	25823938	downstream	NM_000462	UBE3A	ubiquitin-protein ligase E3A isoform 2	2.10352	down	chr15	-	25582395	25684175
ENST00000422227	RP11-735G4.1	10.2502	up	GENCODE	821	chr6	-	125691356	125695470	downstream	ENST00000359704	RNF217	ring finger protein 217 [Source:HGNC Symbol;Acc:21487]	9.63883	down	chr6	+	125304513	125404661
ENST00000422227	RP11-735G4.1	10.2502	up	GENCODE	821	chr6	-	125691356	125695470	downstream	ENST00000398153	HDDC2	HD domain containing 2 [Source:HGNC Symbol;Acc:21078]	2.92717	down	chr6	-	125596495	125623282
ENST00000422227	RP11-735G4.1	10.2502	up	GENCODE	821	chr6	-	125691356	125695470	downstream	NM_001003396	TPD52L1	tumor protein D53 isoform 3	3.98928	up	chr6	+	125474878	125584644
ENST00000422227	RP11-735G4.1	10.2502	up	GENCODE	821	chr6	-	125691356	125695470	downstream	NM_001003397	TPD52L1	tumor protein D53 isoform 4	5.06727	down	chr6	+	125474878	125584644
ENST00000422227	RP11-735G4.1	10.2502	up	GENCODE	821	chr6	-	125691356	125695470	downstream	NM_003287	TPD52L1	tumor protein D53 isoform 1	4.70902	up	chr6	+	125474878	125584644
ENST00000422548	RP5-968D22.1	2.29724	up	GENCODE	389	chr1	-	168370720	168376512	downstream	ENST00000367821	TBX19	T-box 19 [Source:HGNC Symbol;Acc:11596]	4.75809	down	chr1	+	168250277	168283664
ENST00000422744	RP11-310E22.5	2.13448	up	GENCODE	421	chr10	-	96901681	96928182	upstream	NM_001034956	SORBS1	sorbin and SH3 domain-containing protein 1 isoform 5	7.07637	down	chr10	-	97071529	97200937
ENST00000422744	RP11-310E22.5	2.13448	up	GENCODE	421	chr10	-	96901681	96928182	upstream	NM_006434	SORBS1	sorbin and SH3 domain-containing protein 1 isoform 1	3.1053	down	chr10	-	97071529	97200937
ENST00000422744	RP11-310E22.5	2.13448	up	GENCODE	421	chr10	-	96901681	96928182	upstream	NM_015385	SORBS1	sorbin and SH3 domain-containing protein 1 isoform 2	2.01927	down	chr10	-	97071529	97321171
ENST00000422744	RP11-310E22.5	2.13448	up	GENCODE	421	chr10	-	96901681	96928182	upstream	NM_020992	PDLIM1	PDZ and LIM domain protein 1	2.83606	up	chr10	-	96997329	97050781
ENST00000422764	RP11-384P7.6	4.60857	down	GENCODE	399	chr9	-	33732972	33738414	downstream	NM_004925	AQP3	aquaporin-3	2.89132	up	chr9	-	33441151	33447631
ENST00000422764	RP11-384P7.6	4.60857	down	GENCODE	399	chr9	-	33732972	33738414	downstream	NM_139235	NOL6	nucleolar protein 6 gamma isoform	2.01528	up	chr9	-	33461350	33473941
ENST00000422858	RP11-46A10.2	2.03629	down	GENCODE	444	chr1	+	180876936	180878078	downstream	NM_001531	MR1	major histocompatibility complex class I-related gene protein isoform 1 precursor	2.22288	down	chr1	+	181002560	181031074
ENST00000423020	RP5-963E22.4	2.79995	up	GENCODE	542	chr20	-	61798148	61812255	downstream	NM_033081	DIDO1	death-inducer obliterator 1 isoform c	2.04528	up	chr20	-	61509089	61569304
ENST00000423274	BRWD1-AS1	4.03181	up	GENCODE	691	chr21	+	40687632	40695144	downstream	NM_004627	WRB	tail-anchored protein insertion receptor WRB isoform 1	3.38884	up	chr21	+	40752212	40769815
ENST00000423274	BRWD1-AS1	4.03181	up	GENCODE	691	chr21	+	40687632	40695144	downstream	NM_004965	HMGN1	non-histone chromosomal protein HMG-14	4.44358	down	chr21	-	40714240	40721047
ENST00000423274	BRWD1-AS1	4.03181	up	GENCODE	691	chr21	+	40687632	40695144	upstream	NM_033656	BRWD1	bromodomain and WD repeat-containing protein 1 isoform B	2.94477	down	chr21	-	40557403	40685712
ENST00000423539	AC012368.1	2.37762	down	GENCODE	563	chr2	-	64313483	64315380	downstream	NM_001005739	VPS54	vacuolar protein sorting-associated protein 54 isoform 2	2.32232	down	chr2	-	64119666	64246214
ENST00000423539	AC012368.1	2.37762	down	GENCODE	563	chr2	-	64313483	64315380	upstream	NM_020651	PELI1	E3 ubiquitin-protein ligase pellino homolog 1	3.63635	down	chr2	-	64319785	64371605
ENST00000423632	RP11-402G3.5	2.04237	up	GENCODE	436	chr9	-	117418583	117420052	upstream	NM_005118	TNFSF15	tumor necrosis factor ligand superfamily member 15 isoform VEGI-251 precursor	7.59924	down	chr9	-	117546914	117568408
ENST00000423842	RP11-61J19.3	2.71797	up	GENCODE	332	chr1	+	212719035	212729407	downstream	NM_001024601	C1orf227	UPF0732 protein C1orf227	3.42426	down	chr1	-	213003484	213020991
ENST00000423842	RP11-61J19.3	2.71797	up	GENCODE	332	chr1	+	212719035	212729407	downstream	NM_001042553	TATDN3	putative deoxyribonuclease TATDN3 isoform 2	2.83051	down	chr1	+	212965169	212990167
ENST00000423842	RP11-61J19.3	2.71797	up	GENCODE	332	chr1	+	212719035	212729407	downstream	NM_015471	NSL1	kinetochore-associated protein NSL1 homolog isoform 1	3.06469	down	chr1	-	212899494	212965139
ENST00000423842	RP11-61J19.3	2.71797	up	GENCODE	332	chr1	+	212719035	212729407	downstream	NM_018664	BATF3	basic leucine zipper transcriptional factor ATF-like 3	2.05094	down	chr1	-	212859758	212873327
ENST00000423992	FTX	4.41498	down	GENCODE	264	chrX	-	73501539	73504697	upstream	NM_016120	RLIM	E3 ubiquitin-protein ligase RLIM	3.18425	down	chrX	-	73802810	73834461
ENST00000424179	LINC00487	2.76236	down	GENCODE	602	chr2	-	6869299	6871358	upstream	NM_080657	RSAD2	radical S-adenosyl methionine domain-containing protein 2	28.8858	down	chr2	+	7017795	7038363
ENST00000424179	LINC00487	2.76236	down	GENCODE	602	chr2	-	6869299	6871358	upstream	NM_207315	CMPK2	UMP-CMP kinase 2, mitochondrial isoform 1 precursor	8.74645	down	chr2	-	6988439	7005950
ENST00000424215	RP3-395M20.9	2.0651	down	GENCODE	626	chr1	+	2512998	2515972	upstream	ENST00000378486	PLCH2	phospholipase C, eta 2 [Source:HGNC Symbol;Acc:29037]	2.61807	down	chr1	+	2407753	2436964
ENST00000424215	RP3-395M20.9	2.0651	down	GENCODE	626	chr1	+	2512998	2515972	upstream	NM_024848	MORN1	MORN repeat-containing protein 1	2.27679	up	chr1	-	2252695	2322993
ENST00000424308	RP4-794H19.4	7.28602	down	GENCODE	152	chr1	+	59486270	59488692	upstream	NM_002228	JUN	transcription factor AP-1	2.54356	up	chr1	-	59246462	59249785
ENST00000424355	AC023672.2	2.59911	down	GENCODE	388	chr2	-	108665655	108669211	downstream	NM_021815	SLC5A7	high affinity choline transporter 1	2.71873	down	chr2	+	108602994	108630443
ENST00000424355	AC023672.2	2.59911	down	GENCODE	388	chr2	-	108665655	108669211	upstream	ENST00000326853	SULT1C2	sulfotransferase family, cytosolic, 1C, member 2 [Source:HGNC Symbol;Acc:11456]	2.00025	up	chr2	+	108905094	108926371
ENST00000424436	RP4-742C19.12	2.02156	down	GENCODE	592	chr22	+	39487638	39488860	downstream	ENST00000348946	APOBEC3H	apolipoprotein B mRNA editing enzyme, catalytic polypeptide-like 3H [Source:HGNC Symbol;Acc:24100]	2.09684	down	chr22	+	39493228	39500072
ENST00000424436	RP4-742C19.12	2.02156	down	GENCODE	592	chr22	+	39487638	39488860	downstream	NM_001166003	APOBEC3H	DNA dC->dU-editing enzyme APOBEC-3H isoform 1	2.73025	down	chr22	+	39493228	39500072
ENST00000424436	RP4-742C19.12	2.02156	down	GENCODE	592	chr22	+	39487638	39488860	downstream	NM_002608	PDGFB	platelet-derived growth factor subunit B isoform 1 preproprotein	3.07921	up	chr22	-	39619684	39640957
ENST00000424436	RP4-742C19.12	2.02156	down	GENCODE	592	chr22	+	39487638	39488860	downstream	NM_033016	PDGFB	platelet-derived growth factor subunit B isoform 2 preproprotein	5.41083	up	chr22	-	39619684	39636914
ENST00000424436	RP4-742C19.12	2.02156	down	GENCODE	592	chr22	+	39487638	39488860	downstream	NM_145731	SYNGR1	synaptogyrin-1 isoform 1b	2.38914	up	chr22	+	39745953	39774394
ENST00000424436	RP4-742C19.12	2.02156	down	GENCODE	592	chr22	+	39487638	39488860	downstream	NM_181773	APOBEC3H	DNA dC->dU-editing enzyme APOBEC-3H isoform 2	6.76949	down	chr22	+	39493228	39500072
ENST00000424436	RP4-742C19.12	2.02156	down	GENCODE	592	chr22	+	39487638	39488860	upstream	ENST00000407997	APOBEC3G	apolipoprotein B mRNA editing enzyme, catalytic polypeptide-like 3G [Source:HGNC Symbol;Acc:17357]	4.72872	down	chr22	+	39473009	39483748
ENST00000424436	RP4-742C19.12	2.02156	down	GENCODE	592	chr22	+	39487638	39488860	upstream	NM_004900	APOBEC3B	probable DNA dC->dU-editing enzyme APOBEC-3B isoform a	2.42992	down	chr22	+	39378403	39388784
ENST00000424436	RP4-742C19.12	2.02156	down	GENCODE	592	chr22	+	39487638	39488860	upstream	NM_145298	APOBEC3F	DNA dC->dU-editing enzyme APOBEC-3F isoform a	6.20243	down	chr22	+	39436672	39451975
ENST00000424569	AL133493.2	4.71209	up	GENCODE	821	chr21	+	47013591	47017005	upstream	NM_030582	COL18A1	collagen alpha-1(XVIII) chain isoform 1 precursor	3.52419	up	chr21	+	46875423	46933634
ENST00000424569	AL133493.2	4.71209	up	GENCODE	821	chr21	+	47013591	47017005	upstream	NM_194255	SLC19A1	folate transporter 1 isoform 1	2.8251	up	chr21	-	46934628	46962385
ENST00000424800	RP11-261C10.3	2.05965	up	GENCODE	524	chr1	-	243220532	243221149	upstream	NM_001042405	CEP170	centrosomal protein of 170 kDa isoform gamma	2.47181	down	chr1	-	243287729	243418708
ENST00000425109	RP4-704D21.2	6.75671	down	GENCODE	727	chr1	-	146473498	146475178	upstream	NM_001144829	FMO5	dimethylaniline monooxygenase [N-oxide-forming] 5 isoform 2	2.44402	down	chr1	-	146655883	146697230
ENST00000425109	RP4-704D21.2	6.75671	down	GENCODE	727	chr1	-	146473498	146475178	upstream	NM_001144830	FMO5	dimethylaniline monooxygenase [N-oxide-forming] 5 isoform 3	6.73616	down	chr1	-	146657837	146697230
ENST00000425109	RP4-704D21.2	6.75671	down	GENCODE	727	chr1	-	146473498	146475178	upstream	NM_005399	PRKAB2	5'-AMP-activated protein kinase subunit beta-2	2.80828	down	chr1	-	146626684	146644129
ENST00000425157	RP11-436F21.3	3.34672	up	GENCODE	202	chr9	+	106006007	106015452	upstream	ENST00000374798	CYLC2	cylicin, basic protein of sperm head cytoskeleton 2 [Source:HGNC Symbol;Acc:2583]	8.80584	up	chr9	+	105757592	105780770
ENST00000426015	RP11-84P7.3	4.94155	down	GENCODE	388	chr9	-	36332946	36334969	downstream	NM_001128227	GNE	bifunctional UDP-N-acetylglucosamine 2-epimerase/N-acetylmannosamine kinase isoform 1	2.75056	down	chr9	-	36214438	36277053
ENST00000426015	RP11-84P7.3	4.94155	down	GENCODE	388	chr9	-	36332946	36334969	downstream	NM_001190383	GNE	bifunctional UDP-N-acetylglucosamine 2-epimerase/N-acetylmannosamine kinase isoform 4	3.04059	down	chr9	-	36214438	36258496
ENST00000426015	RP11-84P7.3	4.94155	down	GENCODE	388	chr9	-	36332946	36334969	downstream	NM_001190384	GNE	bifunctional UDP-N-acetylglucosamine 2-epimerase/N-acetylmannosamine kinase isoform 5	5.02553	down	chr9	-	36214438	36258496
ENST00000426015	RP11-84P7.3	4.94155	down	GENCODE	388	chr9	-	36332946	36334969	downstream	NM_001190388	GNE	bifunctional UDP-N-acetylglucosamine 2-epimerase/N-acetylmannosamine kinase isoform 3	2.43556	down	chr9	-	36214438	36277053
ENST00000426015	RP11-84P7.3	4.94155	down	GENCODE	388	chr9	-	36332946	36334969	downstream	NM_021111	RECK	reversion-inducing cysteine-rich protein with Kazal motifs precursor	3.40089	down	chr9	+	36036909	36124452
ENST00000426015	RP11-84P7.3	4.94155	down	GENCODE	388	chr9	-	36332946	36334969	downstream	NM_022343	GLIPR2	Golgi-associated plant pathogenesis-related protein 1	2.01036	down	chr9	+	36136741	36163903
ENST00000426067	RP11-253D19.2	4.30506	down	GENCODE	378	chr10	+	30865627	30869111	downstream	NM_001143768	ZNF438	zinc finger protein 438 isoform a	3.76471	down	chr10	-	31133564	31320866
ENST00000426067	RP11-253D19.2	4.30506	down	GENCODE	378	chr10	+	30865627	30869111	downstream	NM_001143769	ZNF438	zinc finger protein 438 isoform c	4.36154	down	chr10	-	31133564	31288446
ENST00000426067	RP11-253D19.2	4.30506	down	GENCODE	378	chr10	+	30865627	30869111	downstream	NM_001143771	ZNF438	zinc finger protein 438 isoform b	2.15631	down	chr10	-	31133564	31320866
ENST00000426067	RP11-253D19.2	4.30506	down	GENCODE	378	chr10	+	30865627	30869111	upstream	NM_005204	MAP3K8	mitogen-activated protein kinase kinase kinase 8	3.81989	down	chr10	+	30722949	30750762
ENST00000426204	RP11-202G18.1	15.3401	down	GENCODE	744	chr9	-	113901525	114047116	upstream	ENST00000538962	PTGR1	prostaglandin reductase 1 [Source:HGNC Symbol;Acc:18429]	5.71807	down	chr9	-	114312001	114362135
ENST00000426204	RP11-202G18.1	15.3401	down	GENCODE	744	chr9	-	113901525	114047116	upstream	NM_133464	ZNF483	zinc finger protein 483 isoform a	2.04518	down	chr9	+	114287446	114306712
ENST00000426922	RP11-478H13.3	5.20589	up	GENCODE	406	chr10	+	29095875	29097148	upstream	NM_012342	BAMBI	BMP and activin membrane-bound inhibitor homolog precursor	2.01503	down	chr10	+	28966423	28971868
ENST00000427011	RP3-380E11.2	67.9543	up	GENCODE	386	chr6	+	14005150	14007132	upstream	NM_001031713	CCDC90A	coiled-coil domain-containing protein 90A, mitochondrial precursor	2.27744	up	chr6	-	13786780	13814792
ENST00000427011	RP3-380E11.2	67.9543	up	GENCODE	386	chr6	+	14005150	14007132	upstream	NM_001165032	RNF182	E3 ubiquitin-protein ligase RNF182	3.42448	down	chr6	+	13925097	13980240
ENST00000427080	RP11-344B5.4	18.2023	down	GENCODE	966	chr9	+	132020632	132022125	downstream	NM_001012715	C9orf106	putative uncharacterized protein C9orf106	3.55642	down	chr9	+	132083294	132084882
ENST00000427080	RP11-344B5.4	18.2023	down	GENCODE	966	chr9	+	132020632	132022125	upstream	NM_203434	IER5L	immediate early response gene 5-like protein	7.77572	up	chr9	-	131937830	131940540
ENST00000427132	RP13-30A9.1	2.1263	up	GENCODE	499	chr20	-	61265032	61266856	upstream	ENST00000217159	SLCO4A1	solute carrier organic anion transporter family, member 4A1 [Source:HGNC Symbol;Acc:10953]	2.17468	down	chr20	+	61273796	61303647
ENST00000427132	RP13-30A9.1	2.1263	up	GENCODE	499	chr20	-	61265032	61266856	upstream	NM_007346	OGFR	opioid growth factor receptor	2.3188	down	chr20	+	61436176	61445352
ENST00000427132	RP13-30A9.1	2.1263	up	GENCODE	499	chr20	-	61265032	61266856	upstream	NM_033081	DIDO1	death-inducer obliterator 1 isoform c	2.04528	up	chr20	-	61509089	61569304
ENST00000427145	RP1-140J1.1	4.53532	up	GENCODE	2254	chr1	+	153146993	153164152	downstream	ENST00000368733	S100A8	S100 calcium binding protein A8 [Source:HGNC Symbol;Acc:10498]	7.14892	down	chr1	-	153362507	153363664
ENST00000427145	RP1-140J1.1	4.53532	up	GENCODE	2254	chr1	+	153146993	153164152	downstream	ENST00000368738	S100A9	S100 calcium binding protein A9 [Source:HGNC Symbol;Acc:10499]	3.94405	down	chr1	+	153330329	153333503
ENST00000427145	RP1-140J1.1	4.53532	up	GENCODE	2254	chr1	+	153146993	153164152	downstream	NM_005621	S100A12	protein S100-A12	13.7788	down	chr1	-	153346183	153348075
ENST00000427145	RP1-140J1.1	4.53532	up	GENCODE	2254	chr1	+	153146993	153164152	upstream	NM_005416	SPRR3	small proline-rich protein 3	5.38673	down	chr1	+	152974222	152976332
ENST00000427145	RP1-140J1.1	4.53532	up	GENCODE	2254	chr1	+	153146993	153164152	upstream	NM_030663	SMCP	sperm mitochondrial-associated cysteine-rich protein	2.14169	down	chr1	+	152850797	152857523
ENST00000427232	RP11-139J15.5	2.30051	up	GENCODE	548	chr10	+	19035361	19036782	upstream	NM_000724	CACNB2	voltage-dependent L-type calcium channel subunit beta-2 isoform 1	2.34411	up	chr10	+	18549583	18830688
ENST00000427232	RP11-139J15.5	2.30051	up	GENCODE	548	chr10	+	19035361	19036782	upstream	NM_178815	ARL5B	ADP-ribosylation factor-like protein 5B	5.40404	down	chr10	+	18948312	18966940
ENST00000427292	RP4-794H19.1	2.07066	down	GENCODE	219	chr1	-	59361516	59362375	downstream	NM_001085487	MYSM1	histone H2A deubiquitinase MYSM1	2.20417	down	chr1	-	59120410	59165747
ENST00000427292	RP4-794H19.1	2.07066	down	GENCODE	219	chr1	-	59361516	59362375	downstream	NM_002228	JUN	transcription factor AP-1	2.54356	up	chr1	-	59246462	59249785
ENST00000427722	RP11-509J21.3	5.93188	down	GENCODE	537	chr9	+	3674545	3691814	downstream	NM_001042413	GLIS3	zinc finger protein GLIS3 isoform a	3.5624	down	chr9	-	3824127	4300035
ENST00000427722	RP11-509J21.3	5.93188	down	GENCODE	537	chr9	+	3674545	3691814	upstream	NM_134428	RFX3	transcription factor RFX3 isoform b	4.30072	down	chr9	-	3224646	3525983
ENST00000427775	RP1-309H15.2	2.02274	down	GENCODE	742	chr6	-	22589365	22594062	downstream	NM_001163558	PRL	prolactin precursor	3.65862	up	chr6	-	22287472	22303082
ENST00000427778	RP11-492E3.51	2.46596	up	GENCODE	382	chr9	+	132264268	132275965	downstream	NM_004878	PTGES	prostaglandin E synthase	8.42623	down	chr9	-	132500614	132515344
ENST00000427778	RP11-492E3.51	2.46596	up	GENCODE	382	chr9	+	132264268	132275965	upstream	NM_001012715	C9orf106	putative uncharacterized protein C9orf106	3.55642	down	chr9	+	132083294	132084882
ENST00000427974	RP1-56L9.7	3.67128	down	GENCODE	741	chr6	-	160060338	160061133	upstream	NM_001008897	TCP1	T-complex protein 1 subunit alpha isoform b	2.42312	up	chr6	-	160199529	160210735
ENST00000427974	RP1-56L9.7	3.67128	down	GENCODE	741	chr6	-	160060338	160061133	upstream	NM_001024466	SOD2	superoxide dismutase [Mn], mitochondrial isoform B precursor	18.6423	down	chr6	-	160100148	160114353
ENST00000427974	RP1-56L9.7	3.67128	down	GENCODE	741	chr6	-	160060338	160061133	upstream	NM_002377	MAS1	proto-oncogene Mas	2.19822	down	chr6	+	160327973	160329107
ENST00000427974	RP1-56L9.7	3.67128	down	GENCODE	741	chr6	-	160060338	160061133	upstream	NM_004906	WTAP	pre-mRNA-splicing regulator WTAP isoform 1	22.4125	down	chr6	+	160148029	160177352
ENST00000427974	RP1-56L9.7	3.67128	down	GENCODE	741	chr6	-	160060338	160061133	upstream	NM_005891	ACAT2	acetyl-CoA acetyltransferase, cytosolic	4.87769	up	chr6	+	160182988	160200087
ENST00000427974	RP1-56L9.7	3.67128	down	GENCODE	741	chr6	-	160060338	160061133	upstream	NM_152858	WTAP	pre-mRNA-splicing regulator WTAP isoform 2	3.14097	down	chr6	+	160148029	160170453
ENST00000428030	RP11-277B15.2	2.15345	down	GENCODE	930	chr1	-	167145310	167164717	downstream	NM_005814	GPA33	cell surface A33 antigen precursor	3.85336	down	chr1	-	167022081	167059868
ENST00000428030	RP11-277B15.2	2.15345	down	GENCODE	930	chr1	-	167145310	167164717	upstream	ENST00000367866	POU2F1	POU class 2 homeobox 1 [Source:HGNC Symbol;Acc:9212]	2.47279	down	chr1	+	167190065	167396582
ENST00000428276	RP11-175B12.2	2.34025	up	GENCODE	731	chr13	-	51095068	51101585	upstream	NM_198989	DLEU7	leukemia-associated protein 7	3.49348	down	chr13	-	51286758	51417885
ENST00000428508	RP11-353N4.1	9.14353	down	GENCODE	398	chr1	-	149590751	149591762	upstream	ENST00000369155	HIST2H2BE	histone cluster 2, H2be [Source:HGNC Symbol;Acc:4760]	2.01798	down	chr1	-	149856009	149858232
ENST00000428508	RP11-353N4.1	9.14353	down	GENCODE	398	chr1	-	149590751	149591762	upstream	NM_000566	FCGR1A	high affinity immunoglobulin gamma Fc receptor I precursor	12.2724	down	chr1	+	149754249	149764074
ENST00000428508	RP11-353N4.1	9.14353	down	GENCODE	398	chr1	-	149590751	149591762	upstream	NM_001040874	HIST2H2AA4	histone H2A type 2-A	2.45877	down	chr1	+	149822627	149823161
ENST00000428508	RP11-353N4.1	9.14353	down	GENCODE	398	chr1	-	149590751	149591762	upstream	NM_014849	SV2A	synaptic vesicle glycoprotein 2A	2.64872	down	chr1	-	149874871	149889434
ENST00000428641	RP11-66D17.5	5.04894	up	GENCODE	433	chr1	-	156682003	156682966	downstream	NM_001878	CRABP2	cellular retinoic acid-binding protein 2	26.6104	up	chr1	-	156669399	156675459
ENST00000428641	RP11-66D17.5	5.04894	up	GENCODE	433	chr1	-	156682003	156682966	downstream	NM_015590	GPATCH4	G patch domain-containing protein 4 isoform 1	2.02162	up	chr1	-	156564099	156571279
ENST00000428641	RP11-66D17.5	5.04894	up	GENCODE	433	chr1	-	156682003	156682966	downstream	NM_144772	APOA1BP	NAD(P)H-hydrate epimerase precursor	2.02366	up	chr1	+	156561557	156564091
ENST00000428641	RP11-66D17.5	5.04894	up	GENCODE	433	chr1	-	156682003	156682966	downstream	NM_178229	IQGAP3	ras GTPase-activating-like protein IQGAP3	2.21843	down	chr1	-	156495196	156542396
ENST00000428641	RP11-66D17.5	5.04894	up	GENCODE	433	chr1	-	156682003	156682966	downstream	NM_198427	BCAN	brevican core protein isoform 2 precursor	3.74579	up	chr1	+	156611739	156623264
ENST00000428641	RP11-66D17.5	5.04894	up	GENCODE	433	chr1	-	156682003	156682966	upstream	ENST00000368194	ARHGEF11	Rho guanine nucleotide exchange factor (GEF) 11 [Source:HGNC Symbol;Acc:14580]	3.77417	down	chr1	-	156904631	157015162
ENST00000428641	RP11-66D17.5	5.04894	up	GENCODE	433	chr1	-	156682003	156682966	upstream	NM_001161442	SH2D2A	SH2 domain-containing protein 2A isoform 3	2.6445	down	chr1	-	156776034	156786640
ENST00000428641	RP11-66D17.5	5.04894	up	GENCODE	433	chr1	-	156682003	156682966	upstream	NM_001161444	SH2D2A	SH2 domain-containing protein 2A isoform 2	2.01544	down	chr1	-	156776848	156786640
ENST00000428641	RP11-66D17.5	5.04894	up	GENCODE	433	chr1	-	156682003	156682966	upstream	NM_014215	INSRR	insulin receptor-related protein precursor	2.00551	up	chr1	-	156810664	156828712
ENST00000428641	RP11-66D17.5	5.04894	up	GENCODE	433	chr1	-	156682003	156682966	upstream	NM_024540	MRPL24	39S ribosomal protein L24, mitochondrial	2.23631	up	chr1	-	156707093	156710923
ENST00000428646	RP11-538D16.3	2.64006	up	GENCODE	1145	chr1	+	182055685	182059247	downstream	NM_001033056	GLUL	glutamine synthetase	3.21283	down	chr1	-	182350838	182360539
ENST00000428765	CTA-126B4.7	3.89523	down	GENCODE	572	chr22	+	42834028	42842201	downstream	NM_001171660	CYB5R3	NADH-cytochrome b5 reductase 3 isoform 3	2.22948	up	chr22	-	43013845	43040640
ENST00000428765	CTA-126B4.7	3.89523	down	GENCODE	572	chr22	+	42834028	42842201	upstream	NM_145912	NFAM1	NFAT activation molecule 1 precursor	2.78041	down	chr22	-	42776413	42828401
ENST00000428765	CTA-126B4.7	3.89523	down	GENCODE	572	chr22	+	42834028	42842201	upstream	NM_181492	TCF20	transcription factor 20 isoform 2	3.87334	down	chr22	-	42556018	42611445
ENST00000429328	PDZK1IP1-AS1	2.06082	up	GENCODE	661	chr1	+	47644921	47646011	downstream	NM_012186	FOXE3	forkhead box protein E3	2.31395	up	chr1	+	47881743	47883724
ENST00000429328	PDZK1IP1-AS1	2.06082	up	GENCODE	661	chr1	+	47644921	47646011	upstream	NM_178134	CYP4Z1	cytochrome P450 4Z1	3.657	down	chr1	+	47533159	47583992
ENST00000429634	RP11-153K11.3	3.41564	up	GENCODE	417	chr10	-	69993009	69995190	downstream	NM_022079	HERC4	probable E3 ubiquitin-protein ligase HERC4 isoform a	2.579	down	chr10	-	69681655	69835103
ENST00000429634	RP11-153K11.3	3.41564	up	GENCODE	417	chr10	-	69993009	69995190	downstream	NM_032578	MYPN	myopalladin isoform a	5.41927	up	chr10	+	69869189	69971773
ENST00000429634	RP11-153K11.3	3.41564	up	GENCODE	417	chr10	-	69993009	69995190	upstream	NM_001042417	RUFY2	RUN and FYVE domain-containing protein 2 isoform b	3.17753	down	chr10	-	70136949	70167051
ENST00000429634	RP11-153K11.3	3.41564	up	GENCODE	417	chr10	-	69993009	69995190	upstream	NM_021644	HNRNPH3	heterogeneous nuclear ribonucleoprotein H3 isoform b	2.15664	down	chr10	+	70091767	70102953
ENST00000429808	LINC00426	2.15496	down	GENCODE	593	chr13	-	30931401	30938333	downstream	NM_032116	KATNAL1	katanin p60 ATPase-containing subunit A-like 1	3.96636	down	chr13	-	30776766	30881624
ENST00000429980	RP11-143M1.2	3.73918	down	GENCODE	394	chr9	+	72700	88826	downstream	ENST00000382387	C9orf66	chromosome 9 open reading frame 66 [Source:HGNC Symbol;Acc:26436]	2.92954	down	chr9	-	213107	215893
ENST00000429980	RP11-143M1.2	3.73918	down	GENCODE	394	chr9	+	72700	88826	downstream	NM_001145355	CBWD1	COBW domain-containing protein 1 isoform 2	4.37908	down	chr9	-	121037	179075
ENST00000430001	AF124730.4	3.79604	down	GENCODE	327	chr21	-	30554347	30560116	downstream	NM_001032410	USP16	ubiquitin carboxyl-terminal hydrolase 16 isoform a	3.01375	down	chr21	+	30396937	30426807
ENST00000430001	AF124730.4	3.79604	down	GENCODE	327	chr21	-	30554347	30560116	upstream	ENST00000399921	BACH1	BTB and CNC homology 1, basic leucine zipper transcription factor 1 [Source:HGNC Symbol;Acc:935]	2.01694	down	chr21	+	30671736	30718469
ENST00000430107	RP4-655J12.4	2.41788	down	GENCODE	480	chr1	-	117006342	117009074	upstream	NM_001144822	CD58	lymphocyte function-associated antigen 3 isoform 2	3.95208	down	chr1	-	117061321	117113715
ENST00000430107	RP4-655J12.4	2.41788	down	GENCODE	480	chr1	-	117006342	117009074	upstream	NM_001767	CD2	T-cell surface antigen CD2 precursor	16.2159	down	chr1	+	117297085	117311851
ENST00000430107	RP4-655J12.4	2.41788	down	GENCODE	480	chr1	-	117006342	117009074	upstream	NM_001779	CD58	lymphocyte function-associated antigen 3 isoform 1	3.23525	down	chr1	-	117057155	117113715
ENST00000430284	RP11-508M1.7	3.52573	down	GENCODE	709	chr10	-	48988120	48998766	downstream	NM_001042358	PTPN20B	protein tyrosine phosphatase, non-receptor type 20 isoform 3	3.57336	down	chr10	-	48737041	48827581
ENST00000430364	XXbac-BPG181B23.4	2.50203	up	GENCODE	2141	chr6	+	31409443	31414750	downstream	ENST00000438075	LST1	leukocyte specific transcript 1 [Source:HGNC Symbol;Acc:14189]	2.94718	down	chr6	+	31553955	31556686
ENST00000430364	XXbac-BPG181B23.4	2.50203	up	GENCODE	2141	chr6	+	31409443	31414750	downstream	NM_001145466	NCR3	natural cytotoxicity triggering receptor 3 isoform b precursor	2.13242	down	chr6	-	31556659	31560762
ENST00000430364	XXbac-BPG181B23.4	2.50203	up	GENCODE	2141	chr6	+	31409443	31414750	downstream	NM_001320	CSNK2B	casein kinase II subunit beta	2.72077	up	chr6	+	31633656	31637843
ENST00000430364	XXbac-BPG181B23.4	2.50203	up	GENCODE	2141	chr6	+	31409443	31414750	downstream	NM_002341	LTB	lymphotoxin-beta isoform a	3.21201	down	chr6	-	31548335	31550202
ENST00000430364	XXbac-BPG181B23.4	2.50203	up	GENCODE	2141	chr6	+	31409443	31414750	downstream	NM_005931	MICB	MHC class I polypeptide-related sequence B precursor	44.6765	down	chr6	+	31465854	31478901
ENST00000430364	XXbac-BPG181B23.4	2.50203	up	GENCODE	2141	chr6	+	31409443	31414750	downstream	NM_013974	DDAH2	N(G),N(G)-dimethylarginine dimethylaminohydrolase 2	2.12162	up	chr6	-	31694816	31698039
ENST00000430364	XXbac-BPG181B23.4	2.50203	up	GENCODE	2141	chr6	+	31409443	31414750	downstream	NM_025261	LY6G6C	lymphocyte antigen 6 complex locus protein G6c precursor	3.59634	up	chr6	-	31686424	31689511
ENST00000430364	XXbac-BPG181B23.4	2.50203	up	GENCODE	2141	chr6	+	31409443	31414750	downstream	NM_032955	AIF1	allograft inflammatory factor 1 isoform 1	2.33736	down	chr6	+	31583788	31584798
ENST00000430364	XXbac-BPG181B23.4	2.50203	up	GENCODE	2141	chr6	+	31409443	31414750	downstream	NM_033177	GPANK1	G patch domain and ankyrin repeat-containing protein 1	5.43109	down	chr6	-	31629005	31633179
ENST00000430364	XXbac-BPG181B23.4	2.50203	up	GENCODE	2141	chr6	+	31409443	31414750	downstream	NM_138272	C6orf25	protein G6b isoform G6b-B precursor	2.41706	down	chr6	+	31691120	31694485
ENST00000430364	XXbac-BPG181B23.4	2.50203	up	GENCODE	2141	chr6	+	31409443	31414750	downstream	NM_138273	C6orf25	protein G6b isoform G6b-C precursor	2.68033	down	chr6	+	31691120	31694485
ENST00000430364	XXbac-BPG181B23.4	2.50203	up	GENCODE	2141	chr6	+	31409443	31414750	downstream	NM_138274	C6orf25	protein G6b isoform G6b-D precursor	2.98495	down	chr6	+	31691120	31694485
ENST00000430364	XXbac-BPG181B23.4	2.50203	up	GENCODE	2141	chr6	+	31409443	31414750	downstream	NM_138282	ATP6V1G2	V-type proton ATPase subunit G 2 isoform b	2.22029	down	chr6	-	31512227	31514625
ENST00000430364	XXbac-BPG181B23.4	2.50203	up	GENCODE	2141	chr6	+	31409443	31414750	downstream	NM_172165	MSH5	mutS protein homolog 5 isoform b	2.35874	down	chr6	+	31707724	31730455
ENST00000430364	XXbac-BPG181B23.4	2.50203	up	GENCODE	2141	chr6	+	31409443	31414750	downstream	NM_205838	LST1	leukocyte-specific transcript 1 protein isoform 3	2.76892	down	chr6	+	31553955	31556686
ENST00000430456	RP11-445O16.3	2.21144	up	GENCODE	644	chrX	+	56999942	57001229	downstream	NM_001006681	SPIN2B	spindlin-2B	2.03846	up	chrX	-	57146114	57147979
ENST00000430456	RP11-445O16.3	2.21144	up	GENCODE	644	chrX	+	56999942	57001229	downstream	NM_001010862	SPIN3	spindlin-3	3.24834	down	chrX	-	57017263	57021988
ENST00000430537	AC007036.6	8.11646	down	GENCODE	674	chr7	-	30216002	30218630	downstream	NM_001080529	WIPF3	WAS/WASL-interacting protein family member 3	7.74356	up	chr7	+	29846169	29956682
ENST00000430537	AC007036.6	8.11646	down	GENCODE	674	chr7	-	30216002	30218630	downstream	NM_001145513	SCRN1	secernin-1 isoform a	3.36216	up	chr7	-	29959718	30029734
ENST00000430537	AC007036.6	8.11646	down	GENCODE	674	chr7	-	30216002	30218630	downstream	NM_001145515	SCRN1	secernin-1 isoform c	2.56691	down	chr7	-	29959718	30029425
ENST00000430549	RP11-203P2.1	2.129	down	GENCODE	174	chr13	+	78763742	78848472	upstream	ENST00000446573	EDNRB	endothelin receptor type B [Source:HGNC Symbol;Acc:3180]	3.19665	down	chr13	-	78469615	78492966
ENST00000430562	CD99P1	2.63799	up	GENCODE	984	chrX	+	2527434	2556370	downstream	NM_000047	ARSE	arylsulfatase E precursor	2.73153	down	chrX	-	2852672	2882494
ENST00000430562	CD99P1	2.63799	up	GENCODE	984	chrX	+	2527434	2556370	downstream	NM_001122898	CD99	CD99 antigen isoform b precursor	2.24104	up	chrX	+	2609227	2659350
ENST00000430562	CD99P1	2.63799	up	GENCODE	984	chrX	+	2527434	2556370	downstream	NM_001669	ARSD	arylsulfatase D precursor	4.94546	down	chrX	-	2822010	2847416
ENST00000430651	RP11-107I14.1	2.04517	up	GENCODE	2553	chr10	+	102995824	102998605	upstream	NM_006562	LBX1	transcription factor LBX1	2.14794	up	chr10	-	102986732	102988717
ENST00000430651	RP11-107I14.1	2.04517	up	GENCODE	2553	chr10	+	102995824	102998605	upstream	NM_017893	SEMA4G	semaphorin-4G isoform 1 precursor	2.56476	down	chr10	+	102732285	102745373
ENST00000430651	RP11-107I14.1	2.04517	up	GENCODE	2553	chr10	+	102995824	102998605	upstream	NM_024895	PDZD7	PDZ domain-containing protein 7 isoform 2	2.97343	down	chr10	-	102777088	102790914
ENST00000430776	RP11-541F9.2	4.22252	down	GENCODE	2035	chr1	+	191844624	191980390	downstream	NM_130782	RGS18	regulator of G-protein signaling 18	4.9047	up	chr1	+	192127591	192154945
ENST00000430983	AMZ2P1	2.52358	down	GENCODE	3425	chr17	-	62962667	62971686	upstream	NM_001081955	RGS9	regulator of G-protein signaling 9 isoform 2	7.23626	down	chr17	+	63133455	63223821
ENST00000430983	AMZ2P1	2.52358	down	GENCODE	3425	chr17	-	62962667	62971686	upstream	NM_006572	GNA13	guanine nucleotide-binding protein subunit alpha-13	2.58537	down	chr17	-	63005406	63052920
ENST00000431027	RP3-340N1.2	2.26408	down	GENCODE	2493	chr1	+	20484184	20487059	upstream	NM_000929	PLA2G5	calcium-dependent phospholipase A2 precursor	6.61151	up	chr1	+	20396700	20418394
ENST00000431027	RP3-340N1.2	2.26408	down	GENCODE	2493	chr1	+	20484184	20487059	upstream	NM_001161728	PLA2G2A	phospholipase A2, membrane associated precursor	82.9617	up	chr1	-	20301923	20306932
ENST00000431027	RP3-340N1.2	2.26408	down	GENCODE	2493	chr1	+	20484184	20487059	upstream	NM_014589	PLA2G2E	group IIE secretory phospholipase A2 precursor	2.14421	down	chr1	-	20246799	20250110
ENST00000431027	RP3-340N1.2	2.26408	down	GENCODE	2493	chr1	+	20484184	20487059	upstream	NM_015207	OTUD3	OTU domain-containing protein 3	2.69973	down	chr1	+	20208887	20239437
ENST00000431296	LINC00202	2.05453	up	GENCODE	3620	chr10	-	27220134	27230930	downstream	ENST00000346832	ABI1	abl-interactor 1 [Source:HGNC Symbol;Acc:11320]	3.94708	down	chr10	-	27035524	27150016
ENST00000431296	LINC00202	2.05453	up	GENCODE	3620	chr10	-	27220134	27230930	downstream	ENST00000490841	ABI1	abl-interactor 1 [Source:HGNC Symbol;Acc:11320]	4.07372	down	chr10	-	27035524	27150016
ENST00000431296	LINC00202	2.05453	up	GENCODE	3620	chr10	-	27220134	27230930	downstream	NM_001012750	ABI1	abl interactor 1 isoform b	3.41744	down	chr10	-	27035524	27150016
ENST00000431296	LINC00202	2.05453	up	GENCODE	3620	chr10	-	27220134	27230930	downstream	NM_001012751	ABI1	abl interactor 1 isoform c	2.80056	down	chr10	-	27035524	27150016
ENST00000431296	LINC00202	2.05453	up	GENCODE	3620	chr10	-	27220134	27230930	downstream	NM_001012752	ABI1	abl interactor 1 isoform d	3.01626	down	chr10	-	27035524	27150016
ENST00000431296	LINC00202	2.05453	up	GENCODE	3620	chr10	-	27220134	27230930	downstream	NM_001178119	ABI1	abl interactor 1 isoform f	2.69886	down	chr10	-	27035524	27150016
ENST00000431296	LINC00202	2.05453	up	GENCODE	3620	chr10	-	27220134	27230930	downstream	NM_001178120	ABI1	abl interactor 1 isoform g	3.40391	down	chr10	-	27035524	27150016
ENST00000431296	LINC00202	2.05453	up	GENCODE	3620	chr10	-	27220134	27230930	downstream	NM_001178121	ABI1	abl interactor 1 isoform h	2.84836	down	chr10	-	27035524	27150016
ENST00000431296	LINC00202	2.05453	up	GENCODE	3620	chr10	-	27220134	27230930	upstream	NM_001042473	ACBD5	acyl-CoA-binding domain-containing protein 5 isoform 2	4.16542	down	chr10	-	27484142	27531068
ENST00000431296	LINC00202	2.05453	up	GENCODE	3620	chr10	-	27220134	27230930	upstream	NM_139312	YME1L1	ATP-dependent zinc metalloprotease YME1L1 isoform 1	2.4459	down	chr10	-	27399039	27443349
ENST00000431296	LINC00202	2.05453	up	GENCODE	3620	chr10	-	27220134	27230930	upstream	NM_145698	ACBD5	acyl-CoA-binding domain-containing protein 5 isoform 1	2.46271	up	chr10	-	27484142	27529808
ENST00000431401	RP1-290I10.5	8.47593	up	GENCODE	256	chr6	-	10474732	10478735	upstream	NM_001127711	TMEM14B	transmembrane protein 14B isoform b	3.84671	up	chr6	+	10747994	10757214
ENST00000431401	RP1-290I10.5	8.47593	up	GENCODE	256	chr6	-	10474732	10478735	upstream	NM_145649	GCNT2	N-acetyllactosaminide beta-1,6-N-acetylglucosaminyl-transferase isoform A	4.28907	down	chr6	+	10521567	10629601
ENST00000431401	RP1-290I10.5	8.47593	up	GENCODE	256	chr6	-	10474732	10478735	upstream	NM_145655	GCNT2	N-acetyllactosaminide beta-1,6-N-acetylglucosaminyl-transferase isoform C	2.4524	down	chr6	+	10585992	10629601
ENST00000431557	AC012074.2	5.88547	down	GENCODE	419	chr2	-	25592041	25598714	upstream	NM_021907	DTNB	dystrobrevin beta isoform 1	26.1175	down	chr2	-	25600111	25896516
ENST00000431557	AC012074.2	5.88547	down	GENCODE	419	chr2	-	25592041	25598714	upstream	NM_033148	DTNB	dystrobrevin beta isoform 3	9.4294	down	chr2	-	25600111	25896516
ENST00000431557	AC012074.2	5.88547	down	GENCODE	419	chr2	-	25592041	25598714	upstream	NM_183360	DTNB	dystrobrevin beta isoform 4	10.9549	down	chr2	-	25600111	25896516
ENST00000431557	AC012074.2	5.88547	down	GENCODE	419	chr2	-	25592041	25598714	upstream	NM_183361	DTNB	dystrobrevin beta isoform 5	2.29107	down	chr2	-	25600111	25896516
ENST00000431761	KIAA0664L3	2.41938	down	GENCODE	723	chr16	+	31716990	31718672	downstream	NM_001130913	ZNF720	putative protein ZNF720	3.7386	down	chr16	+	31724549	31772886
ENST00000431761	KIAA0664L3	2.41938	down	GENCODE	723	chr16	+	31716990	31718672	upstream	NM_001042454	TGFB1I1	transforming growth factor beta-1-induced transcript 1 protein isoform 1	3.1856	down	chr16	+	31483475	31489281
ENST00000431761	KIAA0664L3	2.41938	down	GENCODE	723	chr16	+	31716990	31718672	upstream	NM_003041	SLC5A2	sodium/glucose cotransporter 2	2.83408	down	chr16	+	31494438	31502091
ENST00000431761	KIAA0664L3	2.41938	down	GENCODE	723	chr16	+	31716990	31718672	upstream	NM_016633	AHSP	alpha-hemoglobin-stabilizing protein	2.34357	down	chr16	+	31539202	31540124
ENST00000431947	RP1-297M16.2	4.55985	up	GENCODE	804	chr6	-	151517815	151518773	upstream	NM_020861	ZBTB2	zinc finger and BTB domain-containing protein 2	2.16724	down	chr6	-	151685249	151712677
ENST00000431947	RP1-297M16.2	4.55985	up	GENCODE	804	chr6	-	151517815	151518773	upstream	NM_024573	C6orf211	UPF0364 protein C6orf211	2.51118	down	chr6	+	151773421	151791232
ENST00000431979	AC093838.7	3.17177	down	GENCODE	3516	chr2	+	132394597	132407188	upstream	NM_001077637	WTH3DI	RAB6C-like	8.16703	up	chr2	-	132118064	132121731
ENST00000431987	RP11-168P8.4	2.02861	down	GENCODE	465	chr10	-	44409346	44409954	downstream	NM_145312	ZNF485	zinc finger protein 485	2.45723	down	chr10	+	44101854	44113352
ENST00000432331	RP11-478K15.1	2.59896	up	GENCODE	340	chr13	-	44680513	44711372	upstream	ENST00000379179	SERP2	stress-associated endoplasmic reticulum protein family member 2 [Source:HGNC Symbol;Acc:20607]	5.51626	down	chr13	+	44947977	44971850
ENST00000432331	RP11-478K15.1	2.59896	up	GENCODE	340	chr13	-	44680513	44711372	upstream	NM_006022	TSC22D1	TSC22 domain family protein 1 isoform 2	3.36573	down	chr13	-	45006278	45011060
ENST00000432442	GS1-519E5.1	2.62379	down	GENCODE	1715	chrX	+	9217959	9243246	downstream	ENST00000424279	TBL1X	transducin (beta)-like 1X-linked [Source:HGNC Symbol;Acc:11585]	7.09197	down	chrX	+	9431334	9687780
ENST00000432665	LINC00570	5.33695	down	GENCODE	373	chr2	+	11539294	11542387	downstream	ENST00000381483	GREB1	growth regulation by estrogen in breast cancer 1 [Source:HGNC Symbol;Acc:24885]	20.6839	down	chr2	+	11682850	11732272
ENST00000432742	RP11-90J7.3	2.12478	down	GENCODE	683	chr10	+	80008564	80113093	upstream	NM_001026	RPS24	40S ribosomal protein S24 isoform c	2.11293	up	chr10	+	79793517	79800473
ENST00000432807	LINC00094	2.77016	down	GENCODE	2300	chr9	+	136890616	136893224	upstream	NM_001134707	SARDH	sarcosine dehydrogenase, mitochondrial precursor	2.24425	up	chr9	-	136528683	136603479
ENST00000432961	RP11-54O7.3	5.97065	down	GENCODE	630	chr1	-	852749	853914	upstream	ENST00000453464	RNF223	ring finger protein 223 [Source:HGNC Symbol;Acc:40020]	2.09678	up	chr1	-	1007125	1009687
ENST00000432961	RP11-54O7.3	5.97065	down	GENCODE	630	chr1	-	852749	853914	upstream	NM_001160184	PLEKHN1	pleckstrin homology domain-containing family N member 1 isoform b	2.5319	up	chr1	+	901876	910484
ENST00000432961	RP11-54O7.3	5.97065	down	GENCODE	630	chr1	-	852749	853914	upstream	NM_005101	ISG15	ubiquitin-like protein ISG15 precursor	8.7175	down	chr1	+	948846	949919
ENST00000432961	RP11-54O7.3	5.97065	down	GENCODE	630	chr1	-	852749	853914	upstream	NM_017891	C1orf159	uncharacterized protein C1orf159 precursor	2.97372	down	chr1	-	1017197	1051736
ENST00000432961	RP11-54O7.3	5.97065	down	GENCODE	630	chr1	-	852749	853914	upstream	NM_152486	SAMD11	sterile alpha motif domain-containing protein 11	5.15894	down	chr1	+	861120	879961
ENST00000433008	RP11-134P9.3	2.15316	up	GENCODE	354	chr1	+	203256897	203257662	downstream	NM_201348	PRELP	prolargin precursor	2.48386	up	chr1	+	203444882	203460479
ENST00000433008	RP11-134P9.3	2.15316	up	GENCODE	354	chr1	+	203256897	203257662	upstream	NM_003465	CHIT1	chitotriosidase-1 isoform 1 precursor	2.16142	down	chr1	-	203185206	203198860
ENST00000433019	RP11-144G16.1	4.17974	down	GENCODE	505	chr10	-	64883697	64885297	upstream	NM_032776	JMJD1C	probable JmjC domain-containing histone demethylation protein 2C isoform a	3.43235	down	chr10	-	64926987	65225722
ENST00000433036	AC133528.2	3.79195	down	GENCODE	415	chr2	+	242629828	242633704	downstream	NM_022134	GAL3ST2	galactose-3-O-sulfotransferase 2	3.62425	up	chr2	+	242716239	242743702
ENST00000433036	AC133528.2	3.79195	down	GENCODE	415	chr2	+	242629828	242633704	downstream	NM_032329	ING5	inhibitor of growth protein 5	6.70194	down	chr2	+	242641455	242668896
ENST00000433036	AC133528.2	3.79195	down	GENCODE	415	chr2	+	242629828	242633704	downstream	NM_152783	D2HGDH	D-2-hydroxyglutarate dehydrogenase, mitochondrial precursor	2.35471	down	chr2	+	242674029	242708231
ENST00000433036	AC133528.2	3.79195	down	GENCODE	415	chr2	+	242629828	242633704	downstream	NM_173821	CXXC11	CXXC-type zinc finger protein 11	3.0129	down	chr2	+	242811885	242815482
ENST00000433036	AC133528.2	3.79195	down	GENCODE	415	chr2	+	242629828	242633704	upstream	NM_013325	ATG4B	cysteine protease ATG4B isoform a	2.46131	up	chr2	+	242577026	242613271
ENST00000433036	AC133528.2	3.79195	down	GENCODE	415	chr2	+	242629828	242633704	upstream	NM_014808	FARP2	FERM, RhoGEF and pleckstrin domain-containing protein 2	3.89619	down	chr2	+	242295663	242434256
ENST00000433085	RP11-383C6.2	2.51608	down	GENCODE	344	chr10	+	116754415	116756352	upstream	NM_020940	FAM160B1	protein FAM160B1 isoform a	2.98712	down	chr10	+	116581502	116624474
ENST00000433280	LINC00371	2.62956	down	GENCODE	800	chr13	-	51658216	51746524	downstream	NM_198989	DLEU7	leukemia-associated protein 7	3.49348	down	chr13	-	51286758	51417885
ENST00000433280	LINC00371	2.62956	down	GENCODE	800	chr13	-	51658216	51746524	upstream	NM_145019	FAM124A	protein FAM124A isoform 1	2.98485	down	chr13	+	51796469	51858377
ENST00000433357	RP11-255A11.21	2.28871	up	GENCODE	902	chr9	+	33602498	33605291	upstream	ENST00000297988	AQP7	aquaporin 7 [Source:HGNC Symbol;Acc:640]	2.47297	up	chr9	-	33384947	33402517
ENST00000433357	RP11-255A11.21	2.28871	up	GENCODE	902	chr9	+	33602498	33605291	upstream	NM_002504	NFX1	transcriptional repressor NF-X1 isoform 1	2.96081	down	chr9	+	33290417	33371155
ENST00000433357	RP11-255A11.21	2.28871	up	GENCODE	902	chr9	+	33602498	33605291	upstream	NM_004925	AQP3	aquaporin-3	2.89132	up	chr9	-	33441151	33447631
ENST00000433357	RP11-255A11.21	2.28871	up	GENCODE	902	chr9	+	33602498	33605291	upstream	NM_139235	NOL6	nucleolar protein 6 gamma isoform	2.01528	up	chr9	-	33461350	33473941
ENST00000433377	RP5-866L20.1	4.03882	up	GENCODE	683	chr1	-	54982084	54982932	downstream	NM_001009955	SSBP3	single-stranded DNA-binding protein 3 isoform c	2.25587	up	chr1	-	54692194	54872092
ENST00000433505	RP11-426L16.8	2.34705	up	GENCODE	767	chr1	-	113362791	113392437	upstream	NM_001166496	SLC16A1	monocarboxylate transporter 1	4.25681	down	chr1	-	113454469	113498685
ENST00000433505	RP11-426L16.8	2.34705	up	GENCODE	767	chr1	-	113362791	113392437	upstream	NM_014813	LRIG2	leucine-rich repeats and immunoglobulin-like domains protein 2 precursor	2.9363	down	chr1	+	113615830	113667342
ENST00000433952	AF064858.7	4.11568	down	GENCODE	1598	chr21	-	40346354	40349700	downstream	NM_005239	ETS2	protein C-ets-2 isoform 1	3.22796	down	chr21	+	40177754	40196878
ENST00000433952	AF064858.7	4.11568	down	GENCODE	1598	chr21	-	40346354	40349700	upstream	NM_033656	BRWD1	bromodomain and WD repeat-containing protein 1 isoform B	2.94477	down	chr21	-	40557403	40685712
ENST00000433986	RP11-261C10.3	2.94649	down	GENCODE	443	chr1	-	243251336	243255900	upstream	NM_001042405	CEP170	centrosomal protein of 170 kDa isoform gamma	2.47181	down	chr1	-	243287729	243418708
ENST00000434176	RP5-843L14.1	2.44396	down	GENCODE	698	chr20	+	55152618	55171182	downstream	NM_003222	TFAP2C	transcription factor AP-2 gamma	2.81352	down	chr20	+	55204357	55214338
ENST00000434176	RP5-843L14.1	2.44396	down	GENCODE	698	chr20	+	55152618	55171182	upstream	ENST00000371325	FAM209B	family with sequence similarity 209, member B [Source:HGNC Symbol;Acc:16101]	2.33732	down	chr20	+	55108301	55111576
ENST00000434176	RP5-843L14.1	2.44396	down	GENCODE	698	chr20	+	55152618	55171182	upstream	ENST00000371336	CASS4	Cas scaffolding protein family member 4 [Source:HGNC Symbol;Acc:15878]	2.21367	up	chr20	+	54987313	55034396
ENST00000434189	RP11-324L3.1	2.24031	down	GENCODE	849	chr10	+	102941446	102953904	downstream	NM_006562	LBX1	transcription factor LBX1	2.14794	up	chr10	-	102986732	102988717
ENST00000434189	RP11-324L3.1	2.24031	down	GENCODE	849	chr10	+	102941446	102953904	upstream	NM_017893	SEMA4G	semaphorin-4G isoform 1 precursor	2.56476	down	chr10	+	102732285	102745373
ENST00000434189	RP11-324L3.1	2.24031	down	GENCODE	849	chr10	+	102941446	102953904	upstream	NM_024895	PDZD7	PDZ domain-containing protein 7 isoform 2	2.97343	down	chr10	-	102777088	102790914
ENST00000434296	RP1-249H1.4	6.67132	down	GENCODE	413	chr6	-	114191161	114191899	downstream	NM_002356	MARCKS	myristoylated alanine-rich C-kinase substrate	3.07669	down	chr6	+	114178526	114184652
ENST00000434516	RP3-333H23.8	2.73546	down	GENCODE	1778	chr22	+	39688992	39691568	downstream	NM_001098270	MGAT3	beta-1,4-mannosyl-glycoprotein 4-beta-N-acetylglucosaminyltransferase	2.09859	up	chr22	+	39883228	39888199
ENST00000434516	RP3-333H23.8	2.73546	down	GENCODE	1778	chr22	+	39688992	39691568	downstream	NM_145731	SYNGR1	synaptogyrin-1 isoform 1b	2.38914	up	chr22	+	39745953	39774394
ENST00000434516	RP3-333H23.8	2.73546	down	GENCODE	1778	chr22	+	39688992	39691568	upstream	ENST00000348946	APOBEC3H	apolipoprotein B mRNA editing enzyme, catalytic polypeptide-like 3H [Source:HGNC Symbol;Acc:24100]	2.09684	down	chr22	+	39493228	39500072
ENST00000434516	RP3-333H23.8	2.73546	down	GENCODE	1778	chr22	+	39688992	39691568	upstream	ENST00000407997	APOBEC3G	apolipoprotein B mRNA editing enzyme, catalytic polypeptide-like 3G [Source:HGNC Symbol;Acc:17357]	4.72872	down	chr22	+	39473009	39483748
ENST00000434516	RP3-333H23.8	2.73546	down	GENCODE	1778	chr22	+	39688992	39691568	upstream	NM_001166003	APOBEC3H	DNA dC->dU-editing enzyme APOBEC-3H isoform 1	2.73025	down	chr22	+	39493228	39500072
ENST00000434516	RP3-333H23.8	2.73546	down	GENCODE	1778	chr22	+	39688992	39691568	upstream	NM_002608	PDGFB	platelet-derived growth factor subunit B isoform 1 preproprotein	3.07921	up	chr22	-	39619684	39640957
ENST00000434516	RP3-333H23.8	2.73546	down	GENCODE	1778	chr22	+	39688992	39691568	upstream	NM_033016	PDGFB	platelet-derived growth factor subunit B isoform 2 preproprotein	5.41083	up	chr22	-	39619684	39636914
ENST00000434516	RP3-333H23.8	2.73546	down	GENCODE	1778	chr22	+	39688992	39691568	upstream	NM_145298	APOBEC3F	DNA dC->dU-editing enzyme APOBEC-3F isoform a	6.20243	down	chr22	+	39436672	39451975
ENST00000434516	RP3-333H23.8	2.73546	down	GENCODE	1778	chr22	+	39688992	39691568	upstream	NM_181773	APOBEC3H	DNA dC->dU-editing enzyme APOBEC-3H isoform 2	6.76949	down	chr22	+	39493228	39500072
ENST00000434839	XIST	7.78889	up	GENCODE	720	chrX	-	73040485	73046290	downstream	NM_001039840	CHIC1	cysteine-rich hydrophobic domain 1 protein	7.82481	down	chrX	+	72782983	72906937
ENST00000434868	RP1-90L6.2	4.52104	down	GENCODE	6043	chr22	+	27254596	27261749	upstream	ENST00000354760	CRYBA4	crystallin, beta A4 [Source:HGNC Symbol;Acc:2396]	6.66066	down	chr22	+	27017927	27026636
ENST00000434879	RP4-655J12.4	2.72386	up	GENCODE	436	chr1	-	116995656	117021448	upstream	NM_001144822	CD58	lymphocyte function-associated antigen 3 isoform 2	3.95208	down	chr1	-	117061321	117113715
ENST00000434879	RP4-655J12.4	2.72386	up	GENCODE	436	chr1	-	116995656	117021448	upstream	NM_001767	CD2	T-cell surface antigen CD2 precursor	16.2159	down	chr1	+	117297085	117311851
ENST00000434879	RP4-655J12.4	2.72386	up	GENCODE	436	chr1	-	116995656	117021448	upstream	NM_001779	CD58	lymphocyte function-associated antigen 3 isoform 1	3.23525	down	chr1	-	117057155	117113715
ENST00000434931	RP11-242G20.1	2.15277	down	GENCODE	1899	chr10	+	71426983	71451529	downstream	NM_080801	COL13A1	collagen alpha-1(XIII) chain isoform 5	2.61104	up	chr10	+	71561643	71718904
ENST00000434931	RP11-242G20.1	2.15277	down	GENCODE	1899	chr10	+	71426983	71451529	upstream	NM_000188	HK1	hexokinase-1 isoform HKI	3.98978	down	chr10	+	71078602	71161637
ENST00000434931	RP11-242G20.1	2.15277	down	GENCODE	1899	chr10	+	71426983	71451529	upstream	NM_001057	TACR2	substance-K receptor	6.08375	up	chr10	-	71163957	71176674
ENST00000434931	RP11-242G20.1	2.15277	down	GENCODE	1899	chr10	+	71426983	71451529	upstream	NM_012339	TSPAN15	tetraspanin-15	2.52587	up	chr10	+	71211225	71267423
ENST00000434931	RP11-242G20.1	2.15277	down	GENCODE	1899	chr10	+	71426983	71451529	upstream	NM_020999	NEUROG3	neurogenin-3	4.45753	down	chr10	-	71331790	71333210
ENST00000434931	RP11-242G20.1	2.15277	down	GENCODE	1899	chr10	+	71426983	71451529	upstream	NM_033497	HK1	hexokinase-1 isoform HKI-ta/tb	6.20053	down	chr10	+	71029755	71161637
ENST00000435024	LINC00460	2.60278	down	GENCODE	631	chr13	+	107028910	107030565	downstream	NM_004093	EFNB2	ephrin-B2 precursor	6.14318	up	chr13	-	107142078	107187388
ENST00000435024	LINC00460	2.60278	down	GENCODE	631	chr13	+	107028910	107030565	downstream	NM_018011	ARGLU1	arginine and glutamate-rich protein 1	2.47544	down	chr13	-	107195661	107220514
ENST00000435151	RP11-46B11.4	2.25908	down	GENCODE	260	chr6	+	79980094	79980669	upstream	NM_138730	HMGN3	high mobility group nucleosome-binding domain-containing protein 3 isoform HMGN3b	2.52664	down	chr6	-	79910961	79944455
ENST00000435367	RP11-475D12.2	4.97583	up	GENCODE	500	chr10	+	87192618	87204685	downstream	NM_017551	GRID1	glutamate receptor delta-1 subunit precursor	3.1892	down	chr10	-	87359311	88126250
ENST00000435407	AC024704.2	2.5096	down	GENCODE	416	chr2	-	114586966	114588696	downstream	NM_025181	SLC35F5	solute carrier family 35 member F5	2.16523	down	chr2	-	114471932	114514400
ENST00000435421	RP11-143M1.3	3.70066	down	GENCODE	612	chr9	-	100803	102850	upstream	ENST00000382387	C9orf66	chromosome 9 open reading frame 66 [Source:HGNC Symbol;Acc:26436]	2.92954	down	chr9	-	213107	215893
ENST00000435421	RP11-143M1.3	3.70066	down	GENCODE	612	chr9	-	100803	102850	upstream	NM_001145355	CBWD1	COBW domain-containing protein 1 isoform 2	4.37908	down	chr9	-	121037	179075
ENST00000435493	LINC00323	2.89764	up	GENCODE	349	chr21	-	42515068	42519350	downstream	NM_001389	DSCAM	Down syndrome cell adhesion molecule isoform CHD2-42 precursor	3.70127	down	chr21	-	41384342	42219039
ENST00000435493	LINC00323	2.89764	up	GENCODE	349	chr21	-	42515068	42519350	upstream	NM_001178046	MX1	interferon-induced GTP-binding protein Mx1	27.4943	down	chr21	+	42798102	42831141
ENST00000435493	LINC00323	2.89764	up	GENCODE	349	chr21	-	42515068	42519350	upstream	NM_002463	MX2	interferon-induced GTP-binding protein Mx2	6.83047	down	chr21	+	42733949	42780869
ENST00000435526	RP11-414H17.6	2.4027	up	GENCODE	409	chr10	-	6168004	6179520	downstream	NM_000417	IL2RA	interleukin-2 receptor subunit alpha precursor	4.23126	down	chr10	-	6052656	6104333
ENST00000435526	RP11-414H17.6	2.4027	up	GENCODE	409	chr10	-	6168004	6179520	downstream	NM_032807	FBXO18	F-box only protein 18 isoform 1	4.84209	down	chr10	+	5936348	5979558
ENST00000435526	RP11-414H17.6	2.4027	up	GENCODE	409	chr10	-	6168004	6179520	downstream	NM_172200	IL15RA	interleukin-15 receptor subunit alpha isoform 2 precursor	2.97752	down	chr10	-	5994333	6019574
ENST00000435526	RP11-414H17.6	2.4027	up	GENCODE	409	chr10	-	6168004	6179520	upstream	NM_004566	PFKFB3	6-phosphofructo-2-kinase/fructose-2, 6-bisphosphatase 3 isoform 1	4.29693	down	chr10	+	6244839	6277507
ENST00000435581	CD99P1	5.25125	up	GENCODE	2788	chrX	+	2527432	2575270	downstream	NM_000047	ARSE	arylsulfatase E precursor	2.73153	down	chrX	-	2852672	2882494
ENST00000435581	CD99P1	5.25125	up	GENCODE	2788	chrX	+	2527432	2575270	downstream	NM_001122898	CD99	CD99 antigen isoform b precursor	2.24104	up	chrX	+	2609227	2659350
ENST00000435581	CD99P1	5.25125	up	GENCODE	2788	chrX	+	2527432	2575270	downstream	NM_001669	ARSD	arylsulfatase D precursor	4.94546	down	chrX	-	2822010	2847416
ENST00000435793	RP11-261C10.3	3.10304	down	GENCODE	774	chr1	-	243260175	243265035	upstream	NM_001042405	CEP170	centrosomal protein of 170 kDa isoform gamma	2.47181	down	chr1	-	243287729	243418708
ENST00000435885	RP11-214F16.3	2.45212	up	GENCODE	335	chr13	-	100143536	100144751	downstream	NM_004951	GPR183	G-protein coupled receptor 183	4.63623	up	chr13	-	99946788	99959749
ENST00000435984	AC104135.3	2.16996	up	GENCODE	565	chr2	+	75145274	75159921	downstream	NM_001058	TACR1	substance-P receptor isoform long	2.18315	down	chr2	-	75273589	75426645
ENST00000435984	AC104135.3	2.16996	up	GENCODE	565	chr2	+	75145274	75159921	upstream	ENST00000290536	C2orf65	chromosome 2 open reading frame 65 [Source:HGNC Symbol;Acc:25183]	4.04018	up	chr2	-	74785009	74875164
ENST00000435984	AC104135.3	2.16996	up	GENCODE	565	chr2	+	75145274	75159921	upstream	NM_000189	HK2	hexokinase-2	2.33223	down	chr2	+	75059781	75120481
ENST00000435984	AC104135.3	2.16996	up	GENCODE	565	chr2	+	75145274	75159921	upstream	NM_004263	SEMA4F	semaphorin-4F precursor	2.62879	down	chr2	+	74881392	74909185
ENST00000436469	AC022816.2	3.52857	down	GENCODE	804	chr17	+	14277455	14324343	upstream	NM_006041	HS3ST3B1	heparan sulfate glucosamine 3-O-sulfotransferase 3B1	7.95638	down	chr17	+	14204505	14249492
ENST00000436492	RP1-125N5.2	4.81953	down	GENCODE	557	chr6	+	169116744	169123604	upstream	ENST00000354536	SMOC2	SPARC related modular calcium binding 2 [Source:HGNC Symbol;Acc:20323]	6.16767	up	chr6	+	168841830	169068674
ENST00000436681	LINC00281	2.31502	down	GENCODE	3714	chr22	-	21655279	21664170	downstream	NM_001159554	P2RX6	P2X purinoceptor 6 isoform 2	2.23751	up	chr22	+	21369441	21382302
ENST00000436681	LINC00281	2.31502	down	GENCODE	3714	chr22	-	21655279	21664170	upstream	NM_001128635	RIMBP3B	RIMS-binding protein 3B	3.05994	down	chr22	-	21899957	21905373
ENST00000436681	LINC00281	2.31502	down	GENCODE	3714	chr22	-	21655279	21664170	upstream	NM_015094	HIC2	hypermethylated in cancer 2 protein	3.63522	down	chr22	+	21771692	21805750
ENST00000436706	RP11-365O16.3	2.72107	down	GENCODE	790	chr1	-	224396448	224400981	downstream	NM_003676	DEGS1	sphingolipid delta(4)-desaturase DES1	3.5719	down	chr1	+	224370909	224381142
ENST00000436706	RP11-365O16.3	2.72107	down	GENCODE	790	chr1	-	224396448	224400981	upstream	NM_002533	NVL	nuclear valosin-containing protein-like isoform 1	3.47583	down	chr1	-	224415035	224517891
ENST00000436706	RP11-365O16.3	2.72107	down	GENCODE	790	chr1	-	224396448	224400981	upstream	NM_206840	NVL	nuclear valosin-containing protein-like isoform 2	2.51058	down	chr1	-	224415035	224517891
ENST00000436756	RP11-261C10.2	2.6226	down	GENCODE	624	chr1	-	243192813	243211127	upstream	NM_001042405	CEP170	centrosomal protein of 170 kDa isoform gamma	2.47181	down	chr1	-	243287729	243418708
ENST00000436885	AC012442.6	2.07192	down	GENCODE	529	chr2	+	113348372	113349516	downstream	NM_000575	IL1A	interleukin-1 alpha proprotein	8.66333	down	chr2	-	113531491	113542971
ENST00000436885	AC012442.6	2.07192	down	GENCODE	529	chr2	+	113348372	113349516	downstream	NM_000576	IL1B	interleukin-1 beta proprotein	17.4055	down	chr2	-	113587336	113594356
ENST00000436885	AC012442.6	2.07192	down	GENCODE	529	chr2	+	113348372	113349516	upstream	NM_001137604	POLR1B	DNA-directed RNA polymerase I subunit RPA2 isoform 2	2.3435	down	chr2	+	113299491	113334727
ENST00000436885	AC012442.6	2.07192	down	GENCODE	529	chr2	+	113348372	113349516	upstream	NM_153712	TTL	tubulin--tyrosine ligase	2.18459	down	chr2	+	113239742	113290222
ENST00000437057	RP11-408E5.5	6.8074	down	GENCODE	400	chr13	-	19836936	19838013	downstream	ENST00000400113	TUBA3C	tubulin, alpha 3c [Source:HGNC Symbol;Acc:12408]	46.0182	up	chr13	-	19747909	19755992
ENST00000437308	RP4-655J12.4	2.15103	up	GENCODE	539	chr1	-	116995655	117009064	upstream	NM_001144822	CD58	lymphocyte function-associated antigen 3 isoform 2	3.95208	down	chr1	-	117061321	117113715
ENST00000437308	RP4-655J12.4	2.15103	up	GENCODE	539	chr1	-	116995655	117009064	upstream	NM_001767	CD2	T-cell surface antigen CD2 precursor	16.2159	down	chr1	+	117297085	117311851
ENST00000437308	RP4-655J12.4	2.15103	up	GENCODE	539	chr1	-	116995655	117009064	upstream	NM_001779	CD58	lymphocyte function-associated antigen 3 isoform 1	3.23525	down	chr1	-	117057155	117113715
ENST00000437309	RP1-14D6.7	2.07458	up	GENCODE	848	chrX	-	151889194	151890140	downstream	NM_001129828	CSAG3	chondrosarcoma-associated gene 2/3 protein isoform b	7.89055	down	chrX	-	151876742	151877747
ENST00000437334	RP11-120E13.1	2.36429	up	GENCODE	692	chr13	-	98327264	98330217	downstream	NM_207304	MBNL2	muscleblind-like protein 2 isoform 3	2.19622	down	chr13	+	97874549	98046374
ENST00000437372	AC012485.2	6.73476	up	GENCODE	563	chr2	-	239207350	239209261	downstream	NM_001142853	HES6	transcription cofactor HES-6 isoform b	5.56961	up	chr2	-	239146907	239148681
ENST00000437372	AC012485.2	6.73476	up	GENCODE	563	chr2	-	239207350	239209261	downstream	NM_194312	ESPNL	espin-like protein	2.99044	down	chr2	+	239008950	239041928
ENST00000437691	RP11-261C10.2	4.02818	down	GENCODE	346	chr1	-	243211038	243215554	upstream	NM_001042405	CEP170	centrosomal protein of 170 kDa isoform gamma	2.47181	down	chr1	-	243287729	243418708
ENST00000437712	RP11-168K11.3	2.4113	down	GENCODE	3043	chr9	+	116381507	116384914	downstream	NM_133374	ZNF618	zinc finger protein 618	2.00041	down	chr9	+	116638561	116818875
ENST00000437712	RP11-168K11.3	2.4113	down	GENCODE	3043	chr9	+	116381507	116384914	upstream	ENST00000343817	RGS3	regulator of G-protein signaling 3 [Source:HGNC Symbol;Acc:9999]	2.25743	down	chr9	+	116263706	116360018
ENST00000437712	RP11-168K11.3	2.4113	down	GENCODE	3043	chr9	+	116381507	116384914	upstream	NM_031219	HDHD3	haloacid dehalogenase-like hydrolase domain-containing protein 3	2.4324	down	chr9	-	116135697	116138341
ENST00000437795	LINC00570	5.70955	down	GENCODE	490	chr2	+	11539127	11542234	downstream	ENST00000381483	GREB1	growth regulation by estrogen in breast cancer 1 [Source:HGNC Symbol;Acc:24885]	20.6839	down	chr2	+	11682850	11732272
ENST00000438147	RP11-509J21.4	4.54648	down	GENCODE	676	chr9	-	3684075	3689626	downstream	NM_134428	RFX3	transcription factor RFX3 isoform b	4.30072	down	chr9	-	3224646	3525983
ENST00000438147	RP11-509J21.4	4.54648	down	GENCODE	676	chr9	-	3684075	3689626	upstream	NM_001042413	GLIS3	zinc finger protein GLIS3 isoform a	3.5624	down	chr9	-	3824127	4300035
ENST00000438195	RP4-794H19.4	13.0437	down	GENCODE	306	chr1	+	59486259	59510286	upstream	NM_002228	JUN	transcription factor AP-1	2.54356	up	chr1	-	59246462	59249785
ENST00000438255	RP11-261C10.3	3.51734	up	GENCODE	432	chr1	-	243242158	243245427	upstream	NM_001042405	CEP170	centrosomal protein of 170 kDa isoform gamma	2.47181	down	chr1	-	243287729	243418708
ENST00000438428	RP11-540K16.1	2.20571	down	GENCODE	541	chr1	+	181144472	181151343	upstream	NM_001531	MR1	major histocompatibility complex class I-related gene protein isoform 1 precursor	2.22288	down	chr1	+	181002560	181031074
ENST00000439471	RP11-542K23.10	3.27928	up	GENCODE	297	chr9	-	125163248	125165185	downstream	NM_000962	PTGS1	prostaglandin G/H synthase 1 isoform 1 precursor	4.58112	up	chr9	+	125133228	125157981
ENST00000439471	RP11-542K23.10	3.27928	up	GENCODE	297	chr9	-	125163248	125165185	downstream	NM_014368	LHX6	LIM/homeobox protein Lhx6 isoform 1	3.79412	down	chr9	-	124964855	124991091
ENST00000439471	RP11-542K23.10	3.27928	up	GENCODE	297	chr9	-	125163248	125165185	downstream	NM_080591	PTGS1	prostaglandin G/H synthase 1 isoform 2 precursor	3.45866	up	chr9	+	125133228	125157981
ENST00000439471	RP11-542K23.10	3.27928	up	GENCODE	297	chr9	-	125163248	125165185	upstream	ENST00000304880	OR1N1	olfactory receptor, family 1, subfamily N, member 1 [Source:HGNC Symbol;Acc:8221]	2.03864	up	chr9	-	125288636	125289572
ENST00000439471	RP11-542K23.10	3.27928	up	GENCODE	297	chr9	-	125163248	125165185	upstream	NM_001004454	OR1L8	olfactory receptor 1L8	2.84205	down	chr9	-	125329826	125330756
ENST00000439840	LINC00158	7.14529	down	GENCODE	631	chr21	-	26768798	26802321	upstream	NM_001003696	ATP5J	ATP synthase-coupling factor 6, mitochondrial isoform a precursor	2.22259	up	chr21	-	27096790	27107965
ENST00000439840	LINC00158	7.14529	down	GENCODE	631	chr21	-	26768798	26802321	upstream	NM_021219	JAM2	junctional adhesion molecule B isoform 1 precursor	2.51249	up	chr21	+	27011593	27089874
ENST00000439840	LINC00158	7.14529	down	GENCODE	631	chr21	-	26768798	26802321	upstream	NM_080794	MRPL39	39S ribosomal protein L39, mitochondrial isoform b	2.87884	up	chr21	-	26957967	26979801
ENST00000439891	RP11-203H2.1	11.294	up	GENCODE	527	chr6	+	8328383	8342688	downstream	NM_015948	SLC35B3	adenosine 3'-phospho 5'-phosphosulfate transporter 2	2.0365	down	chr6	-	8413300	8435794
ENST00000439904	RP11-9E13.2	8.95045	down	GENCODE	1780	chr10	-	70237754	70240521	downstream	NM_001042417	RUFY2	RUN and FYVE domain-containing protein 2 isoform b	3.17753	down	chr10	-	70136949	70167051
ENST00000439904	RP11-9E13.2	8.95045	down	GENCODE	1780	chr10	-	70237754	70240521	downstream	NM_021644	HNRNPH3	heterogeneous nuclear ribonucleoprotein H3 isoform b	2.15664	down	chr10	+	70091767	70102953
ENST00000439904	RP11-9E13.2	8.95045	down	GENCODE	1780	chr10	-	70237754	70240521	downstream	NM_032578	MYPN	myopalladin isoform a	5.41927	up	chr10	+	69869189	69971773
ENST00000440205	LINC00158	11.0701	down	GENCODE	740	chr21	-	26768505	26797021	upstream	NM_001003696	ATP5J	ATP synthase-coupling factor 6, mitochondrial isoform a precursor	2.22259	up	chr21	-	27096790	27107965
ENST00000440205	LINC00158	11.0701	down	GENCODE	740	chr21	-	26768505	26797021	upstream	NM_021219	JAM2	junctional adhesion molecule B isoform 1 precursor	2.51249	up	chr21	+	27011593	27089874
ENST00000440205	LINC00158	11.0701	down	GENCODE	740	chr21	-	26768505	26797021	upstream	NM_080794	MRPL39	39S ribosomal protein L39, mitochondrial isoform b	2.87884	up	chr21	-	26957967	26979801
ENST00000440397	RP11-95M15.1	11.5856	up	GENCODE	523	chr6	+	137994596	137995691	downstream	NM_006290	TNFAIP3	tumor necrosis factor alpha-induced protein 3	5.56044	down	chr6	+	138188324	138204451
ENST00000440430	GS1-542M4.4	8.03755	up	GENCODE	466	chrX	-	8831901	8835642	downstream	ENST00000262648	KAL1	Kallmann syndrome 1 sequence [Source:HGNC Symbol;Acc:6211]	3.69372	down	chrX	-	8496914	8700227
ENST00000440492	RP11-288L9.1	2.53093	down	GENCODE	441	chr1	-	27986838	27989233	downstream	NM_001029882	AHDC1	AT-hook DNA-binding motif-containing protein 1	2.22862	up	chr1	-	27860755	27930143
ENST00000440492	RP11-288L9.1	2.53093	down	GENCODE	441	chr1	-	27986838	27989233	upstream	ENST00000373943	STX12	syntaxin 12 [Source:HGNC Symbol;Acc:11430]	2.9243	down	chr1	+	28099693	28150963
ENST00000440492	RP11-288L9.1	2.53093	down	GENCODE	441	chr1	-	27986838	27989233	upstream	NM_001009568	SMPDL3B	acid sphingomyelinase-like phosphodiesterase 3b isoform 2 precursor	2.51146	up	chr1	+	28261503	28282991
ENST00000440492	RP11-288L9.1	2.53093	down	GENCODE	441	chr1	-	27986838	27989233	upstream	NM_001143912	FAM76A	protein FAM76A isoform 1	2.7536	down	chr1	+	28052489	28089423
ENST00000440492	RP11-288L9.1	2.53093	down	GENCODE	441	chr1	-	27986838	27989233	upstream	NM_001143914	FAM76A	protein FAM76A isoform 4	3.57424	down	chr1	+	28052489	28089423
ENST00000440492	RP11-288L9.1	2.53093	down	GENCODE	441	chr1	-	27986838	27989233	upstream	NM_002038	IFI6	interferon alpha-inducible protein 6 isoform a precursor	7.82463	down	chr1	-	27992571	27998724
ENST00000440492	RP11-288L9.1	2.53093	down	GENCODE	441	chr1	-	27986838	27989233	upstream	NM_004848	THEMIS2	protein THEMIS2 isoform 1	2.77753	down	chr1	+	28199054	28213193
ENST00000440492	RP11-288L9.1	2.53093	down	GENCODE	441	chr1	-	27986838	27989233	upstream	NM_018053	XKR8	XK-related protein 8	7.21369	down	chr1	+	28286503	28294604
ENST00000440492	RP11-288L9.1	2.53093	down	GENCODE	441	chr1	-	27986838	27989233	upstream	NM_022872	IFI6	interferon alpha-inducible protein 6 isoform b precursor	15.551	down	chr1	-	27992571	27998724
ENST00000440492	RP11-288L9.1	2.53093	down	GENCODE	441	chr1	-	27986838	27989233	upstream	NM_022873	IFI6	interferon alpha-inducible protein 6 isoform c precursor	5.99297	down	chr1	-	27992571	27998724
ENST00000440522	AC003664.1	2.9497	up	GENCODE	485	chr17	-	13202500	13210077	downstream	NM_018127	ELAC2	zinc phosphodiesterase ELAC protein 2 isoform 1	2.5539	down	chr17	-	12894928	12921381
ENST00000440633	LINC00545	2.02097	up	GENCODE	411	chr13	+	31456687	31457532	downstream	NM_006644	HSPH1	heat shock protein 105 kDa	2.55183	down	chr13	-	31710762	31736117
ENST00000440633	LINC00545	2.02097	up	GENCODE	411	chr13	+	31456687	31457532	downstream	NM_152325	TEX26	testis-expressed sequence 26 protein	4.9457	up	chr13	+	31506833	31549153
ENST00000440735	RP11-365P13.3	3.03224	down	GENCODE	684	chr13	+	111635653	111642911	downstream	ENST00000375739	ARHGEF7	Rho guanine nucleotide exchange factor (GEF) 7 [Source:HGNC Symbol;Acc:15607]	2.23925	down	chr13	+	111767623	111947542
ENST00000440735	RP11-365P13.3	3.03224	down	GENCODE	684	chr13	+	111635653	111642911	downstream	NM_003899	ARHGEF7	rho guanine nucleotide exchange factor 7 isoform a	2.52138	down	chr13	+	111806060	111958081
ENST00000440848	RP11-145H9.3	3.22536	up	GENCODE	834	chr6	+	2637169	2640235	downstream	NM_001012418	MYLK4	myosin light chain kinase family member 4	3.32878	down	chr6	-	2663862	2751154
ENST00000440848	RP11-145H9.3	3.22536	up	GENCODE	834	chr6	+	2637169	2640235	downstream	NM_004155	SERPINB9	serpin B9	4.37065	down	chr6	-	2887499	2903546
ENST00000440848	RP11-145H9.3	3.22536	up	GENCODE	834	chr6	+	2637169	2640235	downstream	NM_030666	SERPINB1	leukocyte elastase inhibitor	3.33112	down	chr6	-	2833733	2842081
ENST00000440889	RP4-614C15.3	3.50969	up	GENCODE	620	chr20	-	57935981	57939828	downstream	NM_000114	EDN3	endothelin-3 isoform 1 preproprotein	3.60527	up	chr20	+	57875498	57901047
ENST00000441006	CECR7	2.07663	up	GENCODE	2726	chr22	+	17517459	17539682	downstream	NM_014339	IL17RA	interleukin-17 receptor A precursor	2.01513	up	chr22	+	17565850	17596584
ENST00000441006	CECR7	2.07663	up	GENCODE	2726	chr22	+	17517459	17539682	downstream	NM_031890	CECR6	cat eye syndrome critical region protein 6 isoform a	2.72001	up	chr22	-	17597188	17602213
ENST00000441006	CECR7	2.07663	up	GENCODE	2726	chr22	+	17517459	17539682	upstream	NM_175878	XKR3	XK-related protein 3	5.74633	up	chr22	-	17264305	17302584
ENST00000441013	LINC00158	4.93686	down	GENCODE	1380	chr21	-	26758132	26804013	upstream	NM_001003696	ATP5J	ATP synthase-coupling factor 6, mitochondrial isoform a precursor	2.22259	up	chr21	-	27096790	27107965
ENST00000441013	LINC00158	4.93686	down	GENCODE	1380	chr21	-	26758132	26804013	upstream	NM_021219	JAM2	junctional adhesion molecule B isoform 1 precursor	2.51249	up	chr21	+	27011593	27089874
ENST00000441013	LINC00158	4.93686	down	GENCODE	1380	chr21	-	26758132	26804013	upstream	NM_080794	MRPL39	39S ribosomal protein L39, mitochondrial isoform b	2.87884	up	chr21	-	26957967	26979801
ENST00000441033	RP13-392I16.1	15.2199	down	GENCODE	708	chr1	-	9561150	9563530	downstream	NM_025106	SPSB1	SPRY domain-containing SOCS box protein 1	2.69416	up	chr1	+	9352940	9429590
ENST00000441203	RP3-416J7.2	5.75894	down	GENCODE	844	chr6	+	224949	226400	downstream	NM_002460	IRF4	interferon regulatory factor 4 isoform 1	4.0076	down	chr6	+	391738	411443
ENST00000441287	AC011193.1	2.12703	up	GENCODE	323	chr17	+	32806352	32806976	upstream	ENST00000225844	CCL13	chemokine (C-C motif) ligand 13 [Source:HGNC Symbol;Acc:10611]	6.79366	up	chr17	+	32683470	32685629
ENST00000441287	AC011193.1	2.12703	up	GENCODE	323	chr17	+	32806352	32806976	upstream	NM_002981	CCL1	C-C motif chemokine 1 precursor	2.97582	down	chr17	-	32687398	32690252
ENST00000441287	AC011193.1	2.12703	up	GENCODE	323	chr17	+	32806352	32806976	upstream	NM_002982	CCL2	C-C motif chemokine 2 precursor	14.7416	down	chr17	+	32582295	32584220
ENST00000441287	AC011193.1	2.12703	up	GENCODE	323	chr17	+	32806352	32806976	upstream	NM_005623	CCL8	C-C motif chemokine 8 precursor	34.3772	down	chr17	+	32646065	32648421
ENST00000441287	AC011193.1	2.12703	up	GENCODE	323	chr17	+	32806352	32806976	upstream	NM_006273	CCL7	C-C motif chemokine 7 precursor	39.5909	down	chr17	+	32597239	32599256
ENST00000442069	RP11-143M1.2	6.30242	down	GENCODE	575	chr9	+	72715	75298	downstream	ENST00000382387	C9orf66	chromosome 9 open reading frame 66 [Source:HGNC Symbol;Acc:26436]	2.92954	down	chr9	-	213107	215893
ENST00000442069	RP11-143M1.2	6.30242	down	GENCODE	575	chr9	+	72715	75298	downstream	NM_001145355	CBWD1	COBW domain-containing protein 1 isoform 2	4.37908	down	chr9	-	121037	179075
ENST00000442358	RP11-404O13.1	2.23414	up	GENCODE	649	chr1	-	158101833	158110420	upstream	ENST00000314902	OR10K2	olfactory receptor, family 10, subfamily K, member 2 [Source:HGNC Symbol;Acc:14826]	2.57237	up	chr1	-	158389717	158390656
ENST00000442358	RP11-404O13.1	2.23414	up	GENCODE	649	chr1	-	158101833	158110420	upstream	NM_001042584	CD1E	T-cell surface glycoprotein CD1e, membrane-associated isoform c precursor	9.68634	up	chr1	+	158323485	158327343
ENST00000442358	RP11-404O13.1	2.23414	up	GENCODE	649	chr1	-	158101833	158110420	upstream	NM_001042585	CD1E	T-cell surface glycoprotein CD1e, membrane-associated isoform d precursor	9.44759	up	chr1	+	158323485	158327343
ENST00000442358	RP11-404O13.1	2.23414	up	GENCODE	649	chr1	-	158101833	158110420	upstream	NM_001042586	CD1E	T-cell surface glycoprotein CD1e, membrane-associated isoform e precursor	4.66873	down	chr1	+	158323485	158327343
ENST00000442358	RP11-404O13.1	2.23414	up	GENCODE	649	chr1	-	158101833	158110420	upstream	NM_001185110	CD1E	T-cell surface glycoprotein CD1e, membrane-associated isoform l precursor	109.478	up	chr1	+	158323485	158327343
ENST00000442358	RP11-404O13.1	2.23414	up	GENCODE	649	chr1	-	158101833	158110420	upstream	NM_001185112	CD1E	T-cell surface glycoprotein CD1e, membrane-associated isoform j precursor	3.71678	up	chr1	+	158323485	158327343
ENST00000442358	RP11-404O13.1	2.23414	up	GENCODE	649	chr1	-	158101833	158110420	upstream	NM_001185113	CD1E	T-cell surface glycoprotein CD1e, membrane-associated isoform k precursor	3.08493	up	chr1	+	158323485	158327343
ENST00000442358	RP11-404O13.1	2.23414	up	GENCODE	649	chr1	-	158101833	158110420	upstream	NM_001185115	CD1E	T-cell surface glycoprotein CD1e, membrane-associated isoform h precursor	2.53682	up	chr1	+	158323485	158327343
ENST00000442358	RP11-404O13.1	2.23414	up	GENCODE	649	chr1	-	158101833	158110420	upstream	NM_001764	CD1B	T-cell surface glycoprotein CD1b precursor	2.0436	up	chr1	-	158297739	158301321
ENST00000442358	RP11-404O13.1	2.23414	up	GENCODE	649	chr1	-	158101833	158110420	upstream	NM_001765	CD1C	T-cell surface glycoprotein CD1c precursor	3.08615	up	chr1	+	158259562	158264564
ENST00000442358	RP11-404O13.1	2.23414	up	GENCODE	649	chr1	-	158101833	158110420	upstream	NM_001766	CD1D	antigen-presenting glycoprotein CD1d precursor	2.87409	down	chr1	+	158149736	158156216
ENST00000442358	RP11-404O13.1	2.23414	up	GENCODE	649	chr1	-	158101833	158110420	upstream	NM_030893	CD1E	T-cell surface glycoprotein CD1e, membrane-associated isoform a precursor	2.82203	up	chr1	+	158323485	158327343
ENST00000442712	RP11-439E19.7	5.3789	down	GENCODE	522	chr1	+	246853348	246855123	downstream	NM_015446	AHCTF1	protein ELYS	2.03891	down	chr1	-	247002401	247094726
ENST00000442712	RP11-439E19.7	5.3789	down	GENCODE	522	chr1	+	246853348	246855123	upstream	NM_001139459	CNST	consortin isoform 2	3.60366	down	chr1	+	246729638	246811544
ENST00000442712	RP11-439E19.7	5.3789	down	GENCODE	522	chr1	+	246853348	246855123	upstream	NM_001167740	SMYD3	SET and MYND domain-containing protein 3 isoform 1	2.70326	up	chr1	-	245912641	246670644
ENST00000442852	XXbac-BPG27H4.8	2.64839	down	GENCODE	799	chr6	-	30807302	30815936	downstream	NM_001025091	ABCF1	ATP-binding cassette sub-family F member 1 isoform a	5.0948	down	chr6	+	30539169	30559309
ENST00000442852	XXbac-BPG27H4.8	2.64839	down	GENCODE	799	chr6	-	30807302	30815936	downstream	NM_001077497	PRR3	proline-rich protein 3 isoform b	3.61165	down	chr6	+	30524485	30532473
ENST00000442852	XXbac-BPG27H4.8	2.64839	down	GENCODE	799	chr6	-	30807302	30815936	downstream	NM_001090	ABCF1	ATP-binding cassette sub-family F member 1 isoform b	2.05712	down	chr6	+	30539169	30559309
ENST00000442852	XXbac-BPG27H4.8	2.64839	down	GENCODE	799	chr6	-	30807302	30815936	downstream	NM_003897	IER3	radiation-inducible immediate-early gene IEX-1	4.79589	down	chr6	-	30710975	30712327
ENST00000442852	XXbac-BPG27H4.8	2.64839	down	GENCODE	799	chr6	-	30807302	30815936	downstream	NM_005275	GNL1	guanine nucleotide-binding protein-like 1	2.76577	down	chr6	-	30509154	30525371
ENST00000442852	XXbac-BPG27H4.8	2.64839	down	GENCODE	799	chr6	-	30807302	30815936	downstream	NM_014641	MDC1	mediator of DNA damage checkpoint protein 1	2.17953	up	chr6	-	30667583	30685458
ENST00000442852	XXbac-BPG27H4.8	2.64839	down	GENCODE	799	chr6	-	30807302	30815936	upstream	NM_001264	CDSN	corneodesmosin precursor	17.284	down	chr6	-	31082864	31088252
ENST00000442852	XXbac-BPG27H4.8	2.64839	down	GENCODE	799	chr6	-	30807302	30815936	upstream	NM_001954	DDR1	epithelial discoidin domain-containing receptor 1 isoform 1 precursor	3.47069	up	chr6	+	30851860	30867933
ENST00000442852	XXbac-BPG27H4.8	2.64839	down	GENCODE	799	chr6	-	30807302	30815936	upstream	NM_013993	DDR1	epithelial discoidin domain-containing receptor 1 isoform 2 precursor	5.71841	up	chr6	+	30852326	30867933
ENST00000442852	XXbac-BPG27H4.8	2.64839	down	GENCODE	799	chr6	-	30807302	30815936	upstream	NM_020442	VARS2	valine--tRNA ligase, mitochondrial isoform 2 precursor	2.11385	up	chr6	+	30881981	30894235
ENST00000442867	AC114730.2	6.91587	down	GENCODE	571	chr2	+	242786531	242787188	downstream	NM_173821	CXXC11	CXXC-type zinc finger protein 11	3.0129	down	chr2	+	242811885	242815482
ENST00000442867	AC114730.2	6.91587	down	GENCODE	571	chr2	+	242786531	242787188	upstream	NM_013325	ATG4B	cysteine protease ATG4B isoform a	2.46131	up	chr2	+	242577026	242613271
ENST00000442867	AC114730.2	6.91587	down	GENCODE	571	chr2	+	242786531	242787188	upstream	NM_022134	GAL3ST2	galactose-3-O-sulfotransferase 2	3.62425	up	chr2	+	242716239	242743702
ENST00000442867	AC114730.2	6.91587	down	GENCODE	571	chr2	+	242786531	242787188	upstream	NM_032329	ING5	inhibitor of growth protein 5	6.70194	down	chr2	+	242641455	242668896
ENST00000442867	AC114730.2	6.91587	down	GENCODE	571	chr2	+	242786531	242787188	upstream	NM_152783	D2HGDH	D-2-hydroxyglutarate dehydrogenase, mitochondrial precursor	2.35471	down	chr2	+	242674029	242708231
ENST00000443066	AC104623.2	7.06704	up	GENCODE	545	chr2	+	16704457	16710706	downstream	NM_030797	FAM49A	protein FAM49A	8.5375	down	chr2	-	16730729	16847134
ENST00000443364	RP11-48O20.4	4.588	up	GENCODE	804	chr1	+	159931007	159946902	downstream	ENST00000368090	PIGM	phosphatidylinositol glycan anchor biosynthesis, class M [Source:HGNC Symbol;Acc:18858]	3.28247	down	chr1	-	159997461	160001783
ENST00000443364	RP11-48O20.4	4.588	up	GENCODE	804	chr1	+	159931007	159946902	downstream	ENST00000470705	ATP1A4	ATPase, Na+/K+ transporting, alpha 4 polypeptide [Source:HGNC Symbol;Acc:14073]	3.52445	up	chr1	+	160147200	160156767
ENST00000443364	RP11-48O20.4	4.588	up	GENCODE	804	chr1	+	159931007	159946902	downstream	NM_000702	ATP1A2	sodium/potassium-transporting ATPase subunit alpha-2 proprotein	2.04477	up	chr1	+	160085519	160113374
ENST00000443364	RP11-48O20.4	4.588	up	GENCODE	804	chr1	+	159931007	159946902	downstream	NM_001231	CASQ1	calsequestrin-1 precursor	9.83882	up	chr1	+	160160284	160171676
ENST00000443364	RP11-48O20.4	4.588	up	GENCODE	804	chr1	+	159931007	159946902	downstream	NM_002857	PEX19	peroxisomal biogenesis factor 19 isoform a	2.56662	up	chr1	-	160246598	160254941
ENST00000443364	RP11-48O20.4	4.588	up	GENCODE	804	chr1	+	159931007	159946902	downstream	NM_004983	KCNJ9	G protein-activated inward rectifier potassium channel 3	3.51639	down	chr1	+	160051359	160059212
ENST00000443364	RP11-48O20.4	4.588	up	GENCODE	804	chr1	+	159931007	159946902	downstream	NM_052868	IGSF8	immunoglobulin superfamily member 8 precursor	8.49716	down	chr1	-	160061128	160068439
ENST00000443364	RP11-48O20.4	4.588	up	GENCODE	804	chr1	+	159931007	159946902	upstream	ENST00000368093	SLAMF9	SLAM family member 9 [Source:HGNC Symbol;Acc:18430]	2.16913	up	chr1	-	159921281	159924044
ENST00000443364	RP11-48O20.4	4.588	up	GENCODE	804	chr1	+	159931007	159946902	upstream	ENST00000368094	IGSF9	immunoglobulin superfamily, member 9 [Source:HGNC Symbol;Acc:18132]	2.66087	up	chr1	-	159896828	159915386
ENST00000443364	RP11-48O20.4	4.588	up	GENCODE	804	chr1	+	159931007	159946902	upstream	ENST00000368102	C1orf204	chromosome 1 open reading frame 204 [Source:HGNC Symbol;Acc:27647]	3.13673	down	chr1	-	159804263	159825137
ENST00000443364	RP11-48O20.4	4.588	up	GENCODE	804	chr1	+	159931007	159946902	upstream	NM_001146172	SLAMF9	SLAM family member 9 isoform 2 precursor	4.04253	up	chr1	-	159921281	159924044
ENST00000443364	RP11-48O20.4	4.588	up	GENCODE	804	chr1	+	159931007	159946902	upstream	NM_003564	TAGLN2	transgelin-2	2.05318	down	chr1	-	159887902	159895284
ENST00000443364	RP11-48O20.4	4.588	up	GENCODE	804	chr1	+	159931007	159946902	upstream	NM_012337	CCDC19	coiled-coil domain-containing protein 19, mitochondrial precursor	2.08707	up	chr1	-	159842153	159869906
ENST00000443364	RP11-48O20.4	4.588	up	GENCODE	804	chr1	+	159931007	159946902	upstream	NM_017823	DUSP23	dual specificity protein phosphatase 23	2.23043	up	chr1	+	159750758	159752333
ENST00000443364	RP11-48O20.4	4.588	up	GENCODE	804	chr1	+	159931007	159946902	upstream	NM_020125	SLAMF8	SLAM family member 8 precursor	2.13069	down	chr1	+	159796478	159807282
ENST00000443716	RP11-165J3.5	2.86238	down	GENCODE	641	chr9	-	96192623	96193581	downstream	ENST00000375446	NINJ1	ninjurin 1 [Source:HGNC Symbol;Acc:7824]	3.92991	down	chr9	-	95883770	95896570
ENST00000443719	RP11-101P17.10	2.4995	down	GENCODE	405	chr13	+	21808706	21809343	downstream	NM_153251	ZDHHC20	probable palmitoyltransferase ZDHHC20	3.75444	down	chr13	-	21946709	22033508
ENST00000443719	RP11-101P17.10	2.4995	down	GENCODE	405	chr13	+	21808706	21809343	upstream	NM_014572	LATS2	serine/threonine-protein kinase LATS2	2.4683	down	chr13	-	21547175	21635722
ENST00000443772	RP11-206L10.9	2.41627	down	GENCODE	417	chr1	+	740178	742845	downstream	ENST00000453464	RNF223	ring finger protein 223 [Source:HGNC Symbol;Acc:40020]	2.09678	up	chr1	-	1007125	1009687
ENST00000443772	RP11-206L10.9	2.41627	down	GENCODE	417	chr1	+	740178	742845	downstream	NM_001160184	PLEKHN1	pleckstrin homology domain-containing family N member 1 isoform b	2.5319	up	chr1	+	901876	910484
ENST00000443772	RP11-206L10.9	2.41627	down	GENCODE	417	chr1	+	740178	742845	downstream	NM_005101	ISG15	ubiquitin-like protein ISG15 precursor	8.7175	down	chr1	+	948846	949919
ENST00000443772	RP11-206L10.9	2.41627	down	GENCODE	417	chr1	+	740178	742845	downstream	NM_017891	C1orf159	uncharacterized protein C1orf159 precursor	2.97372	down	chr1	-	1017197	1051736
ENST00000443772	RP11-206L10.9	2.41627	down	GENCODE	417	chr1	+	740178	742845	downstream	NM_152486	SAMD11	sterile alpha motif domain-containing protein 11	5.15894	down	chr1	+	861120	879961
ENST00000443930	RP11-547D24.1	4.39508	up	GENCODE	1954	chr1	-	1944651	1946969	downstream	ENST00000341426	NADK	NAD kinase [Source:HGNC Symbol;Acc:29831]	3.77934	down	chr1	-	1682670	1709909
ENST00000443930	RP11-547D24.1	4.39508	up	GENCODE	1954	chr1	-	1944651	1946969	downstream	NM_033529	CDK11A	cyclin-dependent kinase 11A isoform 4	2.74519	down	chr1	-	1634169	1655791
ENST00000443930	RP11-547D24.1	4.39508	up	GENCODE	1954	chr1	-	1944651	1946969	downstream	NM_178545	TMEM52	transmembrane protein 52 precursor	2.17572	up	chr1	-	1849028	1850740
ENST00000443930	RP11-547D24.1	4.39508	up	GENCODE	1954	chr1	-	1944651	1946969	downstream	NM_182838	SLC35E2	solute carrier family 35 member E2 isoform 1	2.3516	up	chr1	-	1658823	1677438
ENST00000443930	RP11-547D24.1	4.39508	up	GENCODE	1954	chr1	-	1944651	1946969	upstream	ENST00000378567	PRKCZ	protein kinase C, zeta [Source:HGNC Symbol;Acc:9412]	2.59968	down	chr1	+	1981908	2116834
ENST00000443930	RP11-547D24.1	4.39508	up	GENCODE	1954	chr1	-	1944651	1946969	upstream	NM_000815	GABRD	gamma-aminobutyric acid receptor subunit delta precursor	4.16196	up	chr1	+	1950767	1962192
ENST00000443965	GS1-600G8.5	3.78084	up	GENCODE	927	chrX	-	13284660	13321571	upstream	NM_001167890	EGFL6	epidermal growth factor-like protein 6 isoform 2 precursor	2.0846	down	chrX	+	13587693	13651694
ENST00000444125	RP11-65J3.1	4.88905	up	GENCODE	783	chr9	+	132099157	132109743	upstream	NM_001012715	C9orf106	putative uncharacterized protein C9orf106	3.55642	down	chr9	+	132083294	132084882
ENST00000444125	RP11-65J3.1	4.88905	up	GENCODE	783	chr9	+	132099157	132109743	upstream	NM_203434	IER5L	immediate early response gene 5-like protein	7.77572	up	chr9	-	131937830	131940540
ENST00000444158	AC006372.4	2.06688	down	GENCODE	4049	chr7	+	157258924	157292410	upstream	NM_005494	DNAJB6	dnaJ homolog subfamily B member 6 isoform b	3.93885	down	chr7	+	157129709	157179018
ENST00000444158	AC006372.4	2.06688	down	GENCODE	4049	chr7	+	157258924	157292410	upstream	NM_058246	DNAJB6	dnaJ homolog subfamily B member 6 isoform a	17.6586	down	chr7	+	157129710	157210133
ENST00000444259	RP5-1112D6.4	4.11061	up	GENCODE	557	chr6	+	111599134	111599945	downstream	NM_001164283	TRAF3IP2	adapter protein CIKS isoform 5	2.14038	down	chr6	-	111876580	111888563
ENST00000444259	RP5-1112D6.4	4.11061	up	GENCODE	557	chr6	+	111599134	111599945	downstream	NM_147686	TRAF3IP2	adapter protein CIKS isoform 2	3.20006	down	chr6	-	111876580	111927477
ENST00000444259	RP5-1112D6.4	4.11061	up	GENCODE	557	chr6	+	111599134	111599945	upstream	NM_018593	SLC16A10	monocarboxylate transporter 10	4.6928	down	chr6	+	111408780	111544606
ENST00000444265	LINC00340	4.03567	up	GENCODE	327	chr6	+	22056774	22111157	downstream	NM_001163558	PRL	prolactin precursor	3.65862	up	chr6	-	22287472	22303082
ENST00000444301	AC068491.1	2.06219	down	GENCODE	666	chr2	-	112071888	112252610	downstream	ENST00000439055	ACOXL	acyl-CoA oxidase-like [Source:HGNC Symbol;Acc:25621]	2.72618	up	chr2	+	111490149	111875799
ENST00000444478	RP11-112L6.2	3.91867	down	GENCODE	425	chr20	+	48782898	48786032	upstream	NM_001135773	SPATA2	spermatogenesis-associated protein 2	2.77182	down	chr20	-	48519928	48530276
ENST00000444478	RP11-112L6.2	3.91867	down	GENCODE	425	chr20	+	48782898	48786032	upstream	NM_015266	SLC9A8	sodium/hydrogen exchanger 8 isoform 2	8.14531	down	chr20	+	48429249	48508779
ENST00000444478	RP11-112L6.2	3.91867	down	GENCODE	425	chr20	+	48782898	48786032	upstream	NM_021988	UBE2V1	ubiquitin-conjugating enzyme E2 variant 1 isoform a	2.24553	down	chr20	-	48697660	48732496
ENST00000444482	RP13-216E22.4	4.35743	down	GENCODE	451	chrX	+	73168807	73169393	upstream	NM_001039840	CHIC1	cysteine-rich hydrophobic domain 1 protein	7.82481	down	chrX	+	72782983	72906937
ENST00000444848	RP1-149A16.17	3.21303	down	GENCODE	444	chr22	+	32779772	32781618	downstream	NM_003490	SYN3	synapsin-3 isoform IIIa	2.08497	up	chr22	-	32908539	33402806
ENST00000444848	RP1-149A16.17	3.21303	down	GENCODE	444	chr22	+	32779772	32781618	downstream	NM_012179	FBXO7	F-box only protein 7 isoform 1	2.72574	down	chr22	+	32870706	32894818
ENST00000444848	RP1-149A16.17	3.21303	down	GENCODE	444	chr22	+	32779772	32781618	downstream	NM_014306	C22orf28	tRNA-splicing ligase RtcB homolog	2.85566	down	chr22	-	32783561	32808274
ENST00000444848	RP1-149A16.17	3.21303	down	GENCODE	444	chr22	+	32779772	32781618	upstream	NM_001010859	C22orf42	uncharacterized protein C22orf42	6.37865	down	chr22	-	32545518	32555243
ENST00000444852	AC007099.2	2.78211	up	GENCODE	336	chr2	+	75701578	75709705	downstream	NM_003203	GCFC2	GC-rich sequence DNA-binding factor 2 isoform 1	6.98263	down	chr2	-	75889831	75938111
ENST00000444852	AC007099.2	2.78211	up	GENCODE	336	chr2	+	75701578	75709705	upstream	NM_001058	TACR1	substance-P receptor isoform long	2.18315	down	chr2	-	75273589	75426645
ENST00000444862	AP005273.1	5.89827	down	GENCODE	522	chr11	+	64268324	64272858	downstream	ENST00000301894	NRXN2	neurexin 2 [Source:HGNC Symbol;Acc:8009]	2.26733	up	chr11	-	64373645	64410787
ENST00000444862	AP005273.1	5.89827	down	GENCODE	522	chr11	+	64268324	64272858	downstream	NM_130802	MEN1	menin isoform 1	2.17721	down	chr11	-	64570985	64578213
ENST00000444862	AP005273.1	5.89827	down	GENCODE	522	chr11	+	64268324	64272858	upstream	NM_001128613	NUDT22	nucleoside diphosphate-linked moiety X motif 22 isoform b	2.54709	up	chr11	+	63993737	63997488
ENST00000444862	AP005273.1	5.89827	down	GENCODE	522	chr11	+	64268324	64272858	upstream	NM_001135208	FKBP2	peptidyl-prolyl cis-trans isomerase FKBP2 precursor	3.15146	up	chr11	+	64008603	64011607
ENST00000444862	AP005273.1	5.89827	down	GENCODE	522	chr11	+	64268324	64272858	upstream	NM_003377	VEGFB	vascular endothelial growth factor B isoform VEGFB-186 precursor	3.1681	up	chr11	+	64002055	64006736
ENST00000444862	AP005273.1	5.89827	down	GENCODE	522	chr11	+	64268324	64272858	upstream	NM_003942	RPS6KA4	ribosomal protein S6 kinase alpha-4 isoform a	2.48953	down	chr11	+	64126624	64139687
ENST00000444862	AP005273.1	5.89827	down	GENCODE	522	chr11	+	64268324	64272858	upstream	NM_005528	DNAJC4	dnaJ homolog subfamily C member 4	2.81055	up	chr11	+	63997752	64001753
ENST00000444862	AP005273.1	5.89827	down	GENCODE	522	chr11	+	64268324	64272858	upstream	NM_006819	STIP1	stress-induced-phosphoprotein 1	2.58063	up	chr11	+	63953586	63972020
ENST00000444862	AP005273.1	5.89827	down	GENCODE	522	chr11	+	64268324	64272858	upstream	NM_020155	GPR137	integral membrane protein GPR137 isoform 3	2.0568	up	chr11	+	64053581	64056972
ENST00000444862	AP005273.1	5.89827	down	GENCODE	522	chr11	+	64268324	64272858	upstream	NM_031472	TRPT1	tRNA 2'-phosphotransferase 1 isoform 2	2.04131	up	chr11	-	63991270	63993726
ENST00000444862	AP005273.1	5.89827	down	GENCODE	522	chr11	+	64268324	64272858	upstream	NM_138689	PPP1R14B	protein phosphatase 1 regulatory subunit 14B	3.11294	up	chr11	-	64011950	64014413
ENST00000444956	RP11-384P7.6	4.26058	down	GENCODE	486	chr9	-	33732972	33738414	downstream	NM_004925	AQP3	aquaporin-3	2.89132	up	chr9	-	33441151	33447631
ENST00000444956	RP11-384P7.6	4.26058	down	GENCODE	486	chr9	-	33732972	33738414	downstream	NM_139235	NOL6	nucleolar protein 6 gamma isoform	2.01528	up	chr9	-	33461350	33473941
ENST00000445003	RP11-290F20.3	2.53937	up	GENCODE	539	chr20	+	48884035	48894964	downstream	NM_002827	PTPN1	tyrosine-protein phosphatase non-receptor type 1	5.07178	down	chr20	+	49126890	49201086
ENST00000445003	RP11-290F20.3	2.53937	up	GENCODE	539	chr20	+	48884035	48894964	upstream	NM_021988	UBE2V1	ubiquitin-conjugating enzyme E2 variant 1 isoform a	2.24553	down	chr20	-	48697660	48732496
ENST00000445190	RP11-432J24.6	2.1255	up	GENCODE	1623	chr10	-	134334330	134335953	downstream	NM_001143758	LRRC27	leucine-rich repeat-containing protein 27 isoform b	2.19917	up	chr10	+	134145613	134166901
ENST00000445190	RP11-432J24.6	2.1255	up	GENCODE	1623	chr10	-	134334330	134335953	downstream	NM_001143759	LRRC27	leucine-rich repeat-containing protein 27 isoform c	2.38426	down	chr10	+	134145613	134166901
ENST00000445190	RP11-432J24.6	2.1255	up	GENCODE	1623	chr10	-	134334330	134335953	upstream	NM_177400	NKX6-2	homeobox protein Nkx-6.2	4.70161	down	chr10	-	134598319	134599537
ENST00000445233	RP11-305F18.1	3.32966	down	GENCODE	339	chrX	+	33760234	33960352	downstream	ENST00000346193	FAM47A	family with sequence similarity 47, member A [Source:HGNC Symbol;Acc:29962]	2.20923	up	chrX	-	34147868	34150447
ENST00000445332	AC009404.2	4.62798	down	GENCODE	424	chr2	+	118595319	118596965	downstream	NM_016133	INSIG2	insulin-induced gene 2 protein	3.01495	down	chr2	+	118846049	118867597
ENST00000445332	AC009404.2	4.62798	down	GENCODE	424	chr2	+	118595319	118596965	downstream	NM_019044	CCDC93	coiled-coil domain-containing protein 93	3.22575	down	chr2	-	118673053	118771739
ENST00000445845	RP11-302M6.2	2.52074	up	GENCODE	598	chr1	-	90421224	90422281	upstream	NM_182975	ZNF326	DBIRD complex subunit ZNF326 isoform 3	4.36468	down	chr1	+	90460677	90472000
ENST00000445865	AC007880.1	3.04199	up	GENCODE	1977	chr2	-	65073263	65090760	upstream	NM_015147	CEP68	centrosomal protein of 68 kDa	3.23844	up	chr2	+	65283494	65314142
ENST00000446139	AC011306.2	5.71559	down	GENCODE	900	chr2	-	56190325	56274461	downstream	NM_033109	PNPT1	polyribonucleotide nucleotidyltransferase 1, mitochondrial precursor	2.41547	down	chr2	-	55861197	55921011
ENST00000446200	RP11-414H17.7	2.52516	down	GENCODE	371	chr10	-	6163690	6168004	downstream	NM_000417	IL2RA	interleukin-2 receptor subunit alpha precursor	4.23126	down	chr10	-	6052656	6104333
ENST00000446200	RP11-414H17.7	2.52516	down	GENCODE	371	chr10	-	6163690	6168004	downstream	NM_032807	FBXO18	F-box only protein 18 isoform 1	4.84209	down	chr10	+	5936348	5979558
ENST00000446200	RP11-414H17.7	2.52516	down	GENCODE	371	chr10	-	6163690	6168004	downstream	NM_172200	IL15RA	interleukin-15 receptor subunit alpha isoform 2 precursor	2.97752	down	chr10	-	5994333	6019574
ENST00000446200	RP11-414H17.7	2.52516	down	GENCODE	371	chr10	-	6163690	6168004	upstream	NM_004566	PFKFB3	6-phosphofructo-2-kinase/fructose-2, 6-bisphosphatase 3 isoform 1	4.29693	down	chr10	+	6244839	6277507
ENST00000446357	AC104623.2	3.72215	down	GENCODE	546	chr2	+	16704443	16710655	downstream	NM_030797	FAM49A	protein FAM49A	8.5375	down	chr2	-	16730729	16847134
ENST00000446557	RP13-16H11.2	4.45302	down	GENCODE	319	chr10	-	26953134	26965088	downstream	NM_019043	APBB1IP	amyloid beta A4 precursor protein-binding family B member 1-interacting protein	3.09478	up	chr10	+	26727265	26856732
ENST00000446557	RP13-16H11.2	4.45302	down	GENCODE	319	chr10	-	26953134	26965088	upstream	ENST00000346832	ABI1	abl-interactor 1 [Source:HGNC Symbol;Acc:11320]	3.94708	down	chr10	-	27035524	27150016
ENST00000446557	RP13-16H11.2	4.45302	down	GENCODE	319	chr10	-	26953134	26965088	upstream	ENST00000490841	ABI1	abl-interactor 1 [Source:HGNC Symbol;Acc:11320]	4.07372	down	chr10	-	27035524	27150016
ENST00000446557	RP13-16H11.2	4.45302	down	GENCODE	319	chr10	-	26953134	26965088	upstream	NM_001012750	ABI1	abl interactor 1 isoform b	3.41744	down	chr10	-	27035524	27150016
ENST00000446557	RP13-16H11.2	4.45302	down	GENCODE	319	chr10	-	26953134	26965088	upstream	NM_001012751	ABI1	abl interactor 1 isoform c	2.80056	down	chr10	-	27035524	27150016
ENST00000446557	RP13-16H11.2	4.45302	down	GENCODE	319	chr10	-	26953134	26965088	upstream	NM_001012752	ABI1	abl interactor 1 isoform d	3.01626	down	chr10	-	27035524	27150016
ENST00000446557	RP13-16H11.2	4.45302	down	GENCODE	319	chr10	-	26953134	26965088	upstream	NM_001178119	ABI1	abl interactor 1 isoform f	2.69886	down	chr10	-	27035524	27150016
ENST00000446557	RP13-16H11.2	4.45302	down	GENCODE	319	chr10	-	26953134	26965088	upstream	NM_001178120	ABI1	abl interactor 1 isoform g	3.40391	down	chr10	-	27035524	27150016
ENST00000446557	RP13-16H11.2	4.45302	down	GENCODE	319	chr10	-	26953134	26965088	upstream	NM_001178121	ABI1	abl interactor 1 isoform h	2.84836	down	chr10	-	27035524	27150016
ENST00000446593	AC093642.6	5.80242	up	GENCODE	561	chr2	-	242989845	243026289	downstream	NM_022134	GAL3ST2	galactose-3-O-sulfotransferase 2	3.62425	up	chr2	+	242716239	242743702
ENST00000446593	AC093642.6	5.80242	up	GENCODE	561	chr2	-	242989845	243026289	downstream	NM_152783	D2HGDH	D-2-hydroxyglutarate dehydrogenase, mitochondrial precursor	2.35471	down	chr2	+	242674029	242708231
ENST00000446593	AC093642.6	5.80242	up	GENCODE	561	chr2	-	242989845	243026289	downstream	NM_173821	CXXC11	CXXC-type zinc finger protein 11	3.0129	down	chr2	+	242811885	242815482
ENST00000446794	RP11-57C13.4	2.85646	up	GENCODE	168	chr10	-	89351363	89365781	downstream	ENST00000412718	FAM22D	family with sequence similarity 22, member D [Source:HGNC Symbol;Acc:23447]	2.36018	down	chr10	+	89117476	89130452
ENST00000446794	RP11-57C13.4	2.85646	up	GENCODE	168	chr10	-	89351363	89365781	upstream	NM_000314	PTEN	phosphatidylinositol 3,4,5-trisphosphate 3-phosphatase and dual-specificity protein phosphatase PTEN	2.19705	up	chr10	+	89623194	89728532
ENST00000446794	RP11-57C13.4	2.85646	up	GENCODE	168	chr10	-	89351363	89365781	upstream	NM_001126049	KLLN	killin	8.52633	up	chr10	-	89618917	89623194
ENST00000446811	RP11-503C24.4	4.20787	up	GENCODE	2246	chr6	+	168643617	168663261	downstream	ENST00000354536	SMOC2	SPARC related modular calcium binding 2 [Source:HGNC Symbol;Acc:20323]	6.16767	up	chr6	+	168841830	169068674
ENST00000446811	RP11-503C24.4	4.20787	up	GENCODE	2246	chr6	+	168643617	168663261	upstream	NM_001040000	MLLT4	afadin isoform 2	2.50841	down	chr6	+	168227670	168365793
ENST00000447260	AC012361.1	5.00271	up	GENCODE	1498	chr2	+	21059530	21061421	upstream	NM_022460	HS1BP3	HCLS1-binding protein 3	3.13034	down	chr2	-	20817563	20850864
ENST00000447260	AC012361.1	5.00271	up	GENCODE	1498	chr2	+	21059530	21061421	upstream	NM_182828	GDF7	growth/differentiation factor 7 preproprotein	3.06373	up	chr2	+	20866423	20871250
ENST00000447329	RP4-794H19.4	6.26502	down	GENCODE	530	chr1	+	59486058	59498735	upstream	NM_002228	JUN	transcription factor AP-1	2.54356	up	chr1	-	59246462	59249785
ENST00000447481	RP3-523C21.1	5.41629	up	GENCODE	745	chr6	+	132481904	132485631	upstream	NM_001901	CTGF	connective tissue growth factor precursor	2.20859	up	chr6	-	132269316	132272518
ENST00000447570	RP11-320G24.1	2.12691	up	GENCODE	707	chrX	+	40122218	40126475	upstream	ENST00000378455	BCOR	BCL6 corepressor [Source:HGNC Symbol;Acc:20893]	8.02571	down	chrX	-	39910498	40036582
ENST00000447570	RP11-320G24.1	2.12691	up	GENCODE	707	chrX	+	40122218	40126475	upstream	NM_001123385	BCOR	BCL-6 corepressor isoform c	2.10655	down	chrX	-	39910498	39956719
ENST00000447571	AC079807.4	3.33379	up	GENCODE	1808	chr2	-	48168834	48468122	upstream	NM_001193475	PPP1R21	protein phosphatase 1 regulatory subunit 21 isoform 5	7.53861	down	chr2	+	48667907	48742531
ENST00000447571	AC079807.4	3.33379	up	GENCODE	1808	chr2	-	48168834	48468122	upstream	NM_002158	FOXN2	forkhead box protein N2	8.97717	down	chr2	+	48541794	48606434
ENST00000447571	AC079807.4	3.33379	up	GENCODE	1808	chr2	-	48168834	48468122	upstream	NM_152994	PPP1R21	protein phosphatase 1 regulatory subunit 21 isoform 2	3.59919	down	chr2	+	48667907	48742531
ENST00000447651	AC092198.1	2.36377	down	GENCODE	2691	chrX	+	39868528	39871435	downstream	ENST00000378455	BCOR	BCL6 corepressor [Source:HGNC Symbol;Acc:20893]	8.02571	down	chrX	-	39910498	40036582
ENST00000447651	AC092198.1	2.36377	down	GENCODE	2691	chrX	+	39868528	39871435	downstream	NM_001123385	BCOR	BCL-6 corepressor isoform c	2.10655	down	chrX	-	39910498	39956719
ENST00000447702	RP1-81D8.3	2.01027	up	GENCODE	122	chr6	+	161119524	161121664	downstream	NM_006724	MAP3K4	mitogen-activated protein kinase kinase kinase 4 isoform b	2.00636	up	chr6	+	161412821	161538417
ENST00000447702	RP1-81D8.3	2.01027	up	GENCODE	122	chr6	+	161119524	161121664	upstream	NM_005577	LPA	apolipoprotein(a) precursor	2.19313	down	chr6	-	160952514	161087407
ENST00000447720	LINC00281	19.0512	up	GENCODE	3215	chr22	-	21655278	21679331	downstream	NM_001159554	P2RX6	P2X purinoceptor 6 isoform 2	2.23751	up	chr22	+	21369441	21382302
ENST00000447720	LINC00281	19.0512	up	GENCODE	3215	chr22	-	21655278	21679331	upstream	NM_001128635	RIMBP3B	RIMS-binding protein 3B	3.05994	down	chr22	-	21899957	21905373
ENST00000447720	LINC00281	19.0512	up	GENCODE	3215	chr22	-	21655278	21679331	upstream	NM_015094	HIC2	hypermethylated in cancer 2 protein	3.63522	down	chr22	+	21771692	21805750
ENST00000447860	RP11-127O4.3	2.5515	up	GENCODE	1013	chr10	-	106234696	106240032	downstream	NM_001191003	GSTO1	glutathione S-transferase omega-1 isoform 3	3.63821	down	chr10	+	106013951	106027222
ENST00000447860	RP11-127O4.3	2.5515	up	GENCODE	1013	chr10	-	106234696	106240032	downstream	NM_033397	ITPRIP	inositol 1,4,5-trisphosphate receptor-interacting protein precursor	3.48803	up	chr10	-	106071898	106093663
ENST00000447860	RP11-127O4.3	2.5515	up	GENCODE	1013	chr10	-	106234696	106240032	downstream	NM_183239	GSTO2	glutathione S-transferase omega-2 isoform 1	2.87171	down	chr10	+	106028630	106059176
ENST00000447864	AP002856.6	6.99844	up	GENCODE	562	chr11	+	131074893	131085058	upstream	NM_014758	SNX19	sorting nexin-19	5.75333	down	chr11	-	130745765	130786382
ENST00000448126	RP1-81D8.3	2.08536	down	GENCODE	292	chr6	+	161119319	161121664	downstream	NM_006724	MAP3K4	mitogen-activated protein kinase kinase kinase 4 isoform b	2.00636	up	chr6	+	161412821	161538417
ENST00000448126	RP1-81D8.3	2.08536	down	GENCODE	292	chr6	+	161119319	161121664	upstream	NM_005577	LPA	apolipoprotein(a) precursor	2.19313	down	chr6	-	160952514	161087407
ENST00000448988	RP11-372M18.1	3.30527	down	GENCODE	492	chr1	+	209498800	209501877	downstream	NM_020439	CAMK1G	calcium/calmodulin-dependent protein kinase type 1G	2.59154	down	chr1	+	209757044	209787284
ENST00000449073	AC007040.5	2.29552	up	GENCODE	625	chr2	+	71115000	71117089	downstream	ENST00000244204	NAGK	N-acetylglucosamine kinase [Source:HGNC Symbol;Acc:17174]	3.87348	down	chr2	+	71295407	71305998
ENST00000449073	AC007040.5	2.29552	up	GENCODE	625	chr2	+	71115000	71117089	downstream	NM_001692	ATP6V1B1	V-type proton ATPase subunit B, kidney isoform	3.10889	up	chr2	+	71162997	71192561
ENST00000449073	AC007040.5	2.29552	up	GENCODE	625	chr2	+	71115000	71117089	downstream	NM_005791	MPHOSPH10	U3 small nucleolar ribonucleoprotein protein MPP10	3.82656	down	chr2	+	71357443	71377232
ENST00000449073	AC007040.5	2.29552	up	GENCODE	625	chr2	+	71115000	71117089	upstream	ENST00000332372	FIGLA	folliculogenesis specific basic helix-loop-helix [Source:HGNC Symbol;Acc:24669]	2.49143	up	chr2	-	71004441	71017775
ENST00000449073	AC007040.5	2.29552	up	GENCODE	625	chr2	+	71115000	71117089	upstream	NM_001185054	ADD2	beta-adducin isoform a	4.15639	up	chr2	-	70889215	70994847
ENST00000449073	AC007040.5	2.29552	up	GENCODE	625	chr2	+	71115000	71117089	upstream	NM_015717	CD207	C-type lectin domain family 4 member K	3.32305	down	chr2	-	71057342	71062953
ENST00000449144	RP11-384P7.5	3.57372	down	GENCODE	1144	chr9	+	33719687	33722553	upstream	NM_004925	AQP3	aquaporin-3	2.89132	up	chr9	-	33441151	33447631
ENST00000449144	RP11-384P7.5	3.57372	down	GENCODE	1144	chr9	+	33719687	33722553	upstream	NM_139235	NOL6	nucleolar protein 6 gamma isoform	2.01528	up	chr9	-	33461350	33473941
ENST00000449180	RP11-404H14.1	5.62152	up	GENCODE	414	chr6	-	106806440	106807592	downstream	NM_001198	PRDM1	PR domain zinc finger protein 1 isoform 1	6.07318	down	chr6	+	106534194	106557814
ENST00000449180	RP11-404H14.1	5.62152	up	GENCODE	414	chr6	-	106806440	106807592	downstream	NM_004849	ATG5	autophagy protein 5	2.29114	down	chr6	-	106632351	106773695
ENST00000449345	RP11-85G21.1	3.3775	up	GENCODE	399	chr1	-	157202020	157206926	downstream	ENST00000368194	ARHGEF11	Rho guanine nucleotide exchange factor (GEF) 11 [Source:HGNC Symbol;Acc:14580]	3.77417	down	chr1	-	156904631	157015162
ENST00000449345	RP11-85G21.1	3.3775	up	GENCODE	399	chr1	-	157202020	157206926	downstream	NM_001004341	ETV3L	ETS translocation variant 3-like protein	11.7352	down	chr1	-	157061834	157069600
ENST00000449572	RP11-426L16.8	3.5314	down	GENCODE	704	chr1	-	113362911	113392401	upstream	NM_001166496	SLC16A1	monocarboxylate transporter 1	4.25681	down	chr1	-	113454469	113498685
ENST00000449572	RP11-426L16.8	3.5314	down	GENCODE	704	chr1	-	113362911	113392401	upstream	NM_014813	LRIG2	leucine-rich repeats and immunoglobulin-like domains protein 2 precursor	2.9363	down	chr1	+	113615830	113667342
ENST00000449730	RP11-281A20.1	22.4678	down	GENCODE	625	chr9	-	120602599	120659534	downstream	NM_138554	TLR4	toll-like receptor 4 isoform A precursor	4.18451	down	chr9	+	120466452	120479769
ENST00000449954	AL078621.3	9.54275	down	GENCODE	745	chr2	+	114270039	114273062	downstream	NM_025181	SLC35F5	solute carrier family 35 member F5	2.16523	down	chr2	-	114471932	114514400
ENST00000450059	SIGLEC17P	2.91279	down	GENCODE	271	chr6	+	121711035	121712027	upstream	NM_152730	C6orf170	protein broad-minded	2.02627	down	chr6	-	121400626	121655644
ENST00000450206	RP11-432J24.3	2.36029	down	GENCODE	1013	chr10	-	134247236	134254988	downstream	NM_001143758	LRRC27	leucine-rich repeat-containing protein 27 isoform b	2.19917	up	chr10	+	134145613	134166901
ENST00000450206	RP11-432J24.3	2.36029	down	GENCODE	1013	chr10	-	134247236	134254988	downstream	NM_001143759	LRRC27	leucine-rich repeat-containing protein 27 isoform c	2.38426	down	chr10	+	134145613	134166901
ENST00000450226	RP11-261C10.2	2.92738	up	GENCODE	823	chr1	-	243202215	243211826	upstream	NM_001042405	CEP170	centrosomal protein of 170 kDa isoform gamma	2.47181	down	chr1	-	243287729	243418708
ENST00000450581	RP11-14C22.3	4.08613	up	GENCODE	486	chr10	+	30944417	30946464	downstream	NM_001143768	ZNF438	zinc finger protein 438 isoform a	3.76471	down	chr10	-	31133564	31320866
ENST00000450581	RP11-14C22.3	4.08613	up	GENCODE	486	chr10	+	30944417	30946464	downstream	NM_001143769	ZNF438	zinc finger protein 438 isoform c	4.36154	down	chr10	-	31133564	31288446
ENST00000450581	RP11-14C22.3	4.08613	up	GENCODE	486	chr10	+	30944417	30946464	downstream	NM_001143771	ZNF438	zinc finger protein 438 isoform b	2.15631	down	chr10	-	31133564	31320866
ENST00000450581	RP11-14C22.3	4.08613	up	GENCODE	486	chr10	+	30944417	30946464	upstream	NM_005204	MAP3K8	mitogen-activated protein kinase kinase kinase 8	3.81989	down	chr10	+	30722949	30750762
ENST00000450586	RP5-998H6.2	3.51178	down	GENCODE	2137	chr20	-	44797042	44799876	downstream	NM_001127695	CTSA	lysosomal protective protein isoform b precursor	4.76822	down	chr20	+	44519590	44527458
ENST00000450586	RP5-998H6.2	3.51178	down	GENCODE	2137	chr20	-	44797042	44799876	downstream	NM_006227	PLTP	phospholipid transfer protein isoform a precursor	2.01595	up	chr20	-	44527258	44541003
ENST00000450586	RP5-998H6.2	3.51178	down	GENCODE	2137	chr20	-	44797042	44799876	downstream	NM_022095	ZNF335	zinc finger protein 335	3.24449	up	chr20	-	44577291	44600833
ENST00000450586	RP5-998H6.2	3.51178	down	GENCODE	2137	chr20	-	44797042	44799876	downstream	NM_022104	PCIF1	phosphorylated CTD-interacting factor 1	2.26371	down	chr20	+	44563316	44576662
ENST00000450586	RP5-998H6.2	3.51178	down	GENCODE	2137	chr20	-	44797042	44799876	downstream	NM_080752	ZSWIM3	zinc finger SWIM domain-containing protein 3	6.34791	down	chr20	+	44486219	44507769
ENST00000450586	RP5-998H6.2	3.51178	down	GENCODE	2137	chr20	-	44797042	44799876	upstream	NM_182764	ELMO2	engulfment and cell motility protein 2	2.47571	down	chr20	-	44994689	45035271
ENST00000450618	RP3-340B19.3	2.95182	up	GENCODE	595	chr6	+	35512408	35513446	downstream	ENST00000288065	ARMC12	armadillo repeat containing 12 [Source:HGNC Symbol;Acc:21099]	2.16268	up	chr6	+	35704858	35716685
ENST00000450618	RP3-340B19.3	2.95182	up	GENCODE	595	chr6	+	35512408	35513446	downstream	NM_001832	CLPS	colipase isoform 1 preproprotein	3.73543	down	chr6	-	35762758	35765121
ENST00000450618	RP3-340B19.3	2.95182	up	GENCODE	595	chr6	+	35512408	35513446	downstream	NM_207409	CLPSL2	colipase-like protein 2 precursor	2.48582	up	chr6	+	35744391	35747329
ENST00000450618	RP3-340B19.3	2.95182	up	GENCODE	595	chr6	+	35512408	35513446	upstream	NM_007104	RPL10A	60S ribosomal protein L10a	2.52628	up	chr6	+	35436177	35438558
ENST00000450618	RP3-340B19.3	2.95182	up	GENCODE	595	chr6	+	35512408	35513446	upstream	NM_152753	SCUBE3	signal peptide, CUB and EGF-like domain-containing protein 3 precursor	2.08949	down	chr6	+	35182189	35218609
ENST00000450811	RP4-771M4.3	3.84925	down	GENCODE	447	chr1	+	63361679	63367310	upstream	NM_014495	ANGPTL3	angiopoietin-related protein 3 precursor	3.93943	down	chr1	+	63063186	63071180
ENST00000450830	AP000290.7	4.54224	up	GENCODE	449	chr21	+	34528937	34531416	downstream	NM_000874	IFNAR2	interferon alpha/beta receptor 2 isoform b precursor	3.74809	down	chr21	+	34602230	34635062
ENST00000451023	RP11-356N1.2	2.60633	up	GENCODE	428	chr1	+	108614992	108617115	downstream	ENST00000415641	NBPF4	neuroblastoma breakpoint family, member 4 [Source:HGNC Symbol;Acc:26550]	2.7747	down	chr1	-	108765962	108786703
ENST00000451023	RP11-356N1.2	2.60633	up	GENCODE	428	chr1	+	108614992	108617115	downstream	NM_013386	SLC25A24	calcium-binding mitochondrial carrier protein SCaMC-1 isoform 1	2.50823	down	chr1	-	108677343	108742980
ENST00000451023	RP11-356N1.2	2.60633	up	GENCODE	428	chr1	+	108614992	108617115	downstream	NM_213651	SLC25A24	calcium-binding mitochondrial carrier protein SCaMC-1 isoform 2	2.12728	down	chr1	-	108677343	108735431
ENST00000451149	RP11-389O22.1	2.00919	up	GENCODE	436	chr1	+	113576294	113589677	downstream	NM_014813	LRIG2	leucine-rich repeats and immunoglobulin-like domains protein 2 precursor	2.9363	down	chr1	+	113615830	113667342
ENST00000451149	RP11-389O22.1	2.00919	up	GENCODE	436	chr1	+	113576294	113589677	upstream	NM_001166496	SLC16A1	monocarboxylate transporter 1	4.25681	down	chr1	-	113454469	113498685
ENST00000451438	RP11-168L22.2	4.57332	down	GENCODE	391	chr10	+	43819112	43823380	downstream	NM_145312	ZNF485	zinc finger protein 485	2.45723	down	chr10	+	44101854	44113352
ENST00000451438	RP11-168L22.2	4.57332	down	GENCODE	391	chr10	+	43819112	43823380	upstream	NM_018590	CSGALNACT2	chondroitin sulfate N-acetylgalactosaminyltransferase 2	2.17689	down	chr10	+	43633933	43680749
ENST00000451438	RP11-168L22.2	4.57332	down	GENCODE	391	chr10	+	43819112	43823380	upstream	NM_020630	RET	proto-oncogene tyrosine-protein kinase receptor Ret isoform c precursor	2.84082	up	chr10	+	43572516	43622952
ENST00000451618	AP001476.2	2.79092	down	GENCODE	2198	chr21	+	47456965	47459721	downstream	NM_001145436	LSS	lanosterol synthase isoform 2	2.62214	down	chr21	-	47609037	47648738
ENST00000451618	AP001476.2	2.79092	down	GENCODE	2198	chr21	+	47456965	47459721	downstream	NM_001849	COL6A2	collagen alpha-2(VI) chain isoform 2C2 precursor	4.90636	up	chr21	+	47518032	47552763
ENST00000452004	AC100848.1	11.4905	down	GENCODE	387	chr18	+	61823448	61826533	upstream	NM_001031848	SERPINB8	serpin B8 isoform b	6.58509	down	chr18	+	61637262	61653887
ENST00000452004	AC100848.1	11.4905	down	GENCODE	387	chr18	+	61823448	61826533	upstream	NM_001123366	HMSD	serpin-like protein HMSD	10.6126	down	chr18	+	61616587	61627645
ENST00000452004	AC100848.1	11.4905	down	GENCODE	387	chr18	+	61823448	61826533	upstream	NM_001143818	SERPINB2	plasminogen activator inhibitor 2	3.71964	down	chr18	+	61554938	61571124
ENST00000452181	RP1-90G24.6	2.68634	down	GENCODE	590	chr22	+	32669406	32673173	downstream	NM_003490	SYN3	synapsin-3 isoform IIIa	2.08497	up	chr22	-	32908539	33402806
ENST00000452181	RP1-90G24.6	2.68634	down	GENCODE	590	chr22	+	32669406	32673173	downstream	NM_012179	FBXO7	F-box only protein 7 isoform 1	2.72574	down	chr22	+	32870706	32894818
ENST00000452181	RP1-90G24.6	2.68634	down	GENCODE	590	chr22	+	32669406	32673173	downstream	NM_014306	C22orf28	tRNA-splicing ligase RtcB homolog	2.85566	down	chr22	-	32783561	32808274
ENST00000452181	RP1-90G24.6	2.68634	down	GENCODE	590	chr22	+	32669406	32673173	upstream	NM_001010859	C22orf42	uncharacterized protein C22orf42	6.37865	down	chr22	-	32545518	32555243
ENST00000452288	RP11-165D7.3	2.10528	up	GENCODE	413	chr13	-	49144774	49147453	upstream	ENST00000282018	CYSLTR2	cysteinyl leukotriene receptor 2 [Source:HGNC Symbol;Acc:18274]	2.69196	down	chr13	+	49280950	49283498
ENST00000452618	RP11-306I1.2	4.57093	up	GENCODE	492	chr1	+	165567699	165592568	downstream	NM_004528	MGST3	microsomal glutathione S-transferase 3	2.20931	up	chr1	+	165600109	165625372
ENST00000452618	RP11-306I1.2	4.57093	up	GENCODE	492	chr1	+	165567699	165592568	downstream	NM_012474	UCK2	uridine-cytidine kinase 2	2.54789	up	chr1	+	165796731	165880855
ENST00000452618	RP11-306I1.2	4.57093	up	GENCODE	492	chr1	+	165567699	165592568	downstream	NM_019026	TMCO1	transmembrane and coiled-coil domain-containing protein 1 isoform a	2.78295	down	chr1	-	165693527	165738159
ENST00000452888	CTA-31J9.2	3.24898	down	GENCODE	370	chr6	+	134957626	134963633	downstream	ENST00000265605	ALDH8A1	aldehyde dehydrogenase 8 family, member A1 [Source:HGNC Symbol;Acc:15471]	2.2179	down	chr6	-	135238527	135271260
ENST00000452888	CTA-31J9.2	3.24898	down	GENCODE	370	chr6	+	134957626	134963633	downstream	NM_001193480	ALDH8A1	aldehyde dehydrogenase family 8 member A1 isoform 3	3.18859	down	chr6	-	135238527	135271260
ENST00000452888	CTA-31J9.2	3.24898	down	GENCODE	370	chr6	+	134957626	134963633	downstream	NM_170771	ALDH8A1	aldehyde dehydrogenase family 8 member A1 isoform 2	2.06981	up	chr6	-	135238527	135271260
ENST00000452923	RP11-397D12.4	4.94546	down	GENCODE	243	chr9	-	37383174	37384431	upstream	NM_001001790	TOMM5	mitochondrial import receptor subunit TOM5 homolog isoform 1	2.08285	up	chr9	-	37588411	37592636
ENST00000452982	RP11-431K24.3	2.02545	up	GENCODE	497	chr1	+	8268731	8275270	downstream	NM_001042682	RERE	arginine-glutamic acid dipeptide repeats protein isoform b	3.28354	down	chr1	-	8412463	8483747
ENST00000452982	RP11-431K24.3	2.02545	up	GENCODE	497	chr1	+	8268731	8275270	upstream	NM_001561	TNFRSF9	tumor necrosis factor receptor superfamily member 9 precursor	3.12245	down	chr1	-	7975930	8003225
ENST00000453100	LINC00570	3.88056	up	GENCODE	399	chr2	+	11539179	11542384	downstream	ENST00000381483	GREB1	growth regulation by estrogen in breast cancer 1 [Source:HGNC Symbol;Acc:24885]	20.6839	down	chr2	+	11682850	11732272
ENST00000453347	RP4-735C1.6	2.08177	up	GENCODE	476	chr1	+	110370976	110414058	downstream	NM_172210	CSF1	macrophage colony-stimulating factor 1 isoform b precursor	2.42555	up	chr1	+	110453232	110467824
ENST00000453347	RP4-735C1.6	2.08177	up	GENCODE	476	chr1	+	110370976	110414058	downstream	NM_172212	CSF1	macrophage colony-stimulating factor 1 isoform a precursor	3.41457	up	chr1	+	110453232	110469365
ENST00000453347	RP4-735C1.6	2.08177	up	GENCODE	476	chr1	+	110370976	110414058	upstream	ENST00000442650	GSTM2	glutathione S-transferase mu 2 (muscle) [Source:HGNC Symbol;Acc:4634]	2.85736	up	chr1	+	110210643	110226619
ENST00000453347	RP4-735C1.6	2.08177	up	GENCODE	476	chr1	+	110370976	110414058	upstream	NM_000561	GSTM1	glutathione S-transferase Mu 1 isoform 1	3.1149	up	chr1	+	110230417	110236367
ENST00000453347	RP4-735C1.6	2.08177	up	GENCODE	476	chr1	+	110370976	110414058	upstream	NM_000849	GSTM3	glutathione S-transferase Mu 3	2.24646	up	chr1	-	110276553	110283660
ENST00000453347	RP4-735C1.6	2.08177	up	GENCODE	476	chr1	+	110370976	110414058	upstream	NM_004037	AMPD2	AMP deaminase 2 isoform 1	2.52571	up	chr1	+	110163202	110174677
ENST00000453347	RP4-735C1.6	2.08177	up	GENCODE	476	chr1	+	110370976	110414058	upstream	NM_031936	GPR61	probable G-protein coupled receptor 61	3.25916	down	chr1	+	110082493	110088455
ENST00000453347	RP4-735C1.6	2.08177	up	GENCODE	476	chr1	+	110370976	110414058	upstream	NM_139053	EPS8L3	epidermal growth factor receptor kinase substrate 8-like protein 3 isoform a	3.24209	up	chr1	-	110292701	110306644
ENST00000453421	CECR9	2.18531	down	GENCODE	199	chr22	+	17809923	17810122	upstream	NM_014339	IL17RA	interleukin-17 receptor A precursor	2.01513	up	chr22	+	17565850	17596584
ENST00000453421	CECR9	2.18531	down	GENCODE	199	chr22	+	17809923	17810122	upstream	NM_031890	CECR6	cat eye syndrome critical region protein 6 isoform a	2.72001	up	chr22	-	17597188	17602213
ENST00000453605	RP11-292F22.4	2.52182	up	GENCODE	159	chr10	+	47556164	47566804	downstream	NM_001630	ANXA8L2	annexin A8-like protein 2	2.01567	up	chr10	+	47746919	47763040
ENST00000453722	LINC00511	2.8292	down	GENCODE	1716	chr17	-	70380442	70588943	upstream	NM_139177	SLC39A11	zinc transporter ZIP11 isoform 2	2.38378	down	chr17	-	70642084	71088853
ENST00000454056	GS1-756B1.2	2.1157	down	GENCODE	365	chr10	-	8301293	8302767	downstream	NM_001002295	GATA3	trans-acting T-cell-specific transcription factor GATA-3 isoform 1	2.09008	down	chr10	+	8096666	8117164
ENST00000454253	CTA-221G9.7	2.87979	up	GENCODE	482	chr22	+	25608708	25609652	upstream	NM_001098497	SGSM1	small G protein signaling modulator 1 isoform 3	2.20723	up	chr22	+	25202135	25322813
ENST00000454253	CTA-221G9.7	2.87979	up	GENCODE	482	chr22	+	25608708	25609652	upstream	NM_001145206	KIAA1671	uncharacterized protein KIAA1671	2.16217	down	chr22	+	25423940	25593415
ENST00000454271	RP1-117P20.3	3.31032	down	GENCODE	677	chr1	-	169732069	169733789	downstream	NM_000655	SELL	L-selectin precursor	3.94045	down	chr1	-	169659805	169680843
ENST00000454271	RP1-117P20.3	3.31032	down	GENCODE	677	chr1	-	169732069	169733789	upstream	NM_014970	KIFAP3	kinesin-associated protein 3 isoform 1	2.11366	down	chr1	-	169890469	170043879
ENST00000454271	RP1-117P20.3	3.31032	down	GENCODE	677	chr1	-	169732069	169733789	upstream	NM_033418	METTL18	histidine protein methyltransferase 1 homolog	2.35463	down	chr1	-	169761669	169764061
ENST00000454285	RP11-543D5.1	5.96444	up	GENCODE	815	chr1	+	48154134	48169055	upstream	NM_012186	FOXE3	forkhead box protein E3	2.31395	up	chr1	+	47881743	47883724
ENST00000454897	AC073130.1	2.75689	down	GENCODE	587	chr7	-	115917056	115926705	downstream	NM_001018058	TFEC	transcription factor EC isoform b	2.81709	down	chr7	-	115575201	115670867
ENST00000454897	AC073130.1	2.75689	down	GENCODE	587	chr7	-	115917056	115926705	downstream	NM_012252	TFEC	transcription factor EC isoform a	3.25746	down	chr7	-	115575201	115670867
ENST00000454897	AC073130.1	2.75689	down	GENCODE	587	chr7	-	115917056	115926705	upstream	NM_001172895	CAV1	caveolin-1 isoform beta	2.34967	down	chr7	+	116165062	116201239
ENST00000454935	LINC00263	2.94346	down	GENCODE	2551	chr10	+	102133371	102143125	downstream	NM_003393	WNT8B	protein Wnt-8b precursor	2.97124	down	chr10	+	102222811	102243399
ENST00000454935	LINC00263	2.94346	down	GENCODE	2551	chr10	+	102133371	102143125	downstream	NM_005004	NDUFB8	NADH dehydrogenase [ubiquinone] 1 beta subcomplex subunit 8, mitochondrial precursor	2.61168	up	chr10	-	102283496	102289636
ENST00000454935	LINC00263	2.94346	down	GENCODE	2551	chr10	+	102133371	102143125	downstream	NM_017902	HIF1AN	hypoxia-inducible factor 1-alpha inhibitor	2.30112	down	chr10	+	102295640	102313681
ENST00000454935	LINC00263	2.94346	down	GENCODE	2551	chr10	+	102133371	102143125	upstream	ENST00000354105	CWF19L1	CWF19-like 1, cell cycle control (S. pombe) [Source:HGNC Symbol;Acc:25613]	2.03368	down	chr10	-	101992054	102027437
ENST00000454935	LINC00263	2.94346	down	GENCODE	2551	chr10	+	102133371	102143125	upstream	ENST00000441611	BLOC1S2	biogenesis of lysosomal organelles complex-1, subunit 2 [Source:HGNC Symbol;Acc:20984]	2.63964	down	chr10	-	102033712	102046114
ENST00000454935	LINC00263	2.94346	down	GENCODE	2551	chr10	+	102133371	102143125	upstream	NM_016112	PKD2L1	polycystic kidney disease 2-like 1 protein isoform 1	10.343	down	chr10	-	102047902	102090243
ENST00000455039	RP11-426A6.7	2.25621	down	GENCODE	795	chr9	+	138359933	138364095	downstream	ENST00000356818	PPP1R26	protein phosphatase 1, regulatory subunit 26 [Source:HGNC Symbol;Acc:29089]	2.06653	up	chr9	+	138371647	138380739
ENST00000455039	RP11-426A6.7	2.25621	down	GENCODE	795	chr9	+	138359933	138364095	upstream	NM_173520	C9orf62	putative uncharacterized protein C9orf62	2.63489	down	chr9	+	138235094	138238404
ENST00000455253	AF127936.3	2.62087	down	GENCODE	743	chr21	-	16120065	16126186	downstream	NM_022136	SAMSN1	SAM domain-containing protein SAMSN-1 isoform 1	2.9496	down	chr21	-	15857548	15918681
ENST00000455288	LINC00281	3.01678	down	GENCODE	1737	chr22	-	21655285	21677166	downstream	NM_001159554	P2RX6	P2X purinoceptor 6 isoform 2	2.23751	up	chr22	+	21369441	21382302
ENST00000455288	LINC00281	3.01678	down	GENCODE	1737	chr22	-	21655285	21677166	upstream	NM_001128635	RIMBP3B	RIMS-binding protein 3B	3.05994	down	chr22	-	21899957	21905373
ENST00000455288	LINC00281	3.01678	down	GENCODE	1737	chr22	-	21655285	21677166	upstream	NM_015094	HIC2	hypermethylated in cancer 2 protein	3.63522	down	chr22	+	21771692	21805750
ENST00000455328	XXbac-BPG254F23.7	2.18323	up	GENCODE	396	chr6	+	32685806	32686609	downstream	ENST00000438763	HLA-DOB	major histocompatibility complex, class II, DO beta [Source:HGNC Symbol;Acc:4937]	4.30875	down	chr6	-	32780539	32784825
ENST00000455328	XXbac-BPG254F23.7	2.18323	up	GENCODE	396	chr6	+	32685806	32686609	downstream	NM_000593	TAP1	antigen peptide transporter 1	2.95387	down	chr6	-	32812985	32821748
ENST00000455328	XXbac-BPG254F23.7	2.18323	up	GENCODE	396	chr6	+	32685806	32686609	downstream	NM_002800	PSMB9	proteasome subunit beta type-9 proprotein	8.13964	down	chr6	+	32821937	32827628
ENST00000455328	XXbac-BPG254F23.7	2.18323	up	GENCODE	396	chr6	+	32685806	32686609	downstream	NM_018833	TAP2	antigen peptide transporter 2 isoform 2	2.28902	down	chr6	-	32789609	32806547
ENST00000455328	XXbac-BPG254F23.7	2.18323	up	GENCODE	396	chr6	+	32685806	32686609	downstream	NM_020056	HLA-DQA2	HLA class II histocompatibility antigen, DQ alpha 2 chain precursor	3.82521	down	chr6	+	32709162	32714664
ENST00000455328	XXbac-BPG254F23.7	2.18323	up	GENCODE	396	chr6	+	32685806	32686609	upstream	NM_002125	HLA-DRB5	major histocompatibility complex, class II, DR beta 5 precursor	2.0884	down	chr6	-	32485153	32498006
ENST00000455328	XXbac-BPG254F23.7	2.18323	up	GENCODE	396	chr6	+	32685806	32686609	upstream	NM_019111	HLA-DRA	HLA class II histocompatibility antigen, DR alpha chain precursor	2.49706	down	chr6	+	32407618	32412826
ENST00000455395	FTX	3.16017	down	GENCODE	654	chrX	-	73500295	73511910	upstream	NM_016120	RLIM	E3 ubiquitin-protein ligase RLIM	3.18425	down	chrX	-	73802810	73834461
ENST00000455832	AC093063.1	5.17315	down	GENCODE	2584	chr19	+	40170013	40176361	downstream	NM_001436	FBL	rRNA 2'-O-methyltransferase fibrillarin	2.31674	up	chr19	-	40325092	40337054
ENST00000455832	AC093063.1	5.17315	down	GENCODE	2584	chr19	+	40170013	40176361	downstream	NM_001828	CLC	eosinophil lysophospholipase	3.19169	up	chr19	-	40221892	40228669
ENST00000455832	AC093063.1	5.17315	down	GENCODE	2584	chr19	+	40170013	40176361	downstream	NM_006484	DYRK1B	dual specificity tyrosine-phosphorylation-regulated kinase 1B isoform c	3.69795	down	chr19	-	40315989	40324841
ENST00000455832	AC093063.1	5.17315	down	GENCODE	2584	chr19	+	40170013	40176361	downstream	NM_203471	LGALS14	placental protein 13-like isoform 2	2.43269	down	chr19	+	40194945	40200088
ENST00000455832	AC093063.1	5.17315	down	GENCODE	2584	chr19	+	40170013	40176361	upstream	ENST00000392051	LGALS16	lectin, galactoside-binding, soluble, 16 [Source:HGNC Symbol;Acc:40039]	2.56783	down	chr19	+	40146557	40151287
ENST00000455832	AC093063.1	5.17315	down	GENCODE	2584	chr19	+	40170013	40176361	upstream	NM_001020	RPS16	40S ribosomal protein S16	2.43749	up	chr19	-	39923846	39926618
ENST00000456072	L29074.3	2.83684	down	GENCODE	534	chrX	-	146981695	146982977	upstream	NM_001185075	FMR1	fragile X mental retardation protein 1 isoform ISO6	10.1138	down	chrX	+	146993468	147032647
ENST00000456072	L29074.3	2.83684	down	GENCODE	534	chrX	-	146981695	146982977	upstream	NM_001185076	FMR1	fragile X mental retardation protein 1 isoform ISO7	5.8072	down	chrX	+	146993468	147032647
ENST00000456072	L29074.3	2.83684	down	GENCODE	534	chrX	-	146981695	146982977	upstream	NM_002024	FMR1	fragile X mental retardation protein 1 isoform ISO1	8.03917	down	chrX	+	146993468	147032647
ENST00000456100	AL163953.3	7.33282	down	GENCODE	562	chr14	+	53684429	54153976	upstream	NM_001134999	FERMT2	fermitin family homolog 2 isoform 2	2.26705	down	chr14	-	53323988	53417815
ENST00000456100	AL163953.3	7.33282	down	GENCODE	562	chr14	+	53684429	54153976	upstream	NM_001135000	FERMT2	fermitin family homolog 2 isoform 3	7.73137	down	chr14	-	53326205	53417815
ENST00000456100	AL163953.3	7.33282	down	GENCODE	562	chr14	+	53684429	54153976	upstream	NM_001160147	DDHD1	phospholipase DDHD1 isoform b	2.68167	down	chr14	-	53503457	53620046
ENST00000456100	AL163953.3	7.33282	down	GENCODE	562	chr14	+	53684429	54153976	upstream	NM_001160148	DDHD1	phospholipase DDHD1 isoform c	3.68191	down	chr14	-	53503457	53620046
ENST00000456100	AL163953.3	7.33282	down	GENCODE	562	chr14	+	53684429	54153976	upstream	NM_030637	DDHD1	phospholipase DDHD1 isoform a	2.447	down	chr14	-	53503457	53620046
ENST00000456301	RP3-341D10.4	2.27459	up	GENCODE	3216	chrX	-	100258820	100262962	downstream	NM_013955	NOX1	NADPH oxidase 1 isoform long variant	3.97509	up	chrX	-	100098312	100129334
ENST00000456301	RP3-341D10.4	2.27459	up	GENCODE	3216	chrX	-	100258820	100262962	upstream	NM_001167970	TRMT2B	tRNA (uracil(54)-C(5))-methyltransferase homolog isoform a	4.2769	down	chrX	-	100264333	100307105
ENST00000456368	AC093063.1	33.2325	down	GENCODE	289	chr19	+	40175883	40185217	downstream	NM_001436	FBL	rRNA 2'-O-methyltransferase fibrillarin	2.31674	up	chr19	-	40325092	40337054
ENST00000456368	AC093063.1	33.2325	down	GENCODE	289	chr19	+	40175883	40185217	downstream	NM_001828	CLC	eosinophil lysophospholipase	3.19169	up	chr19	-	40221892	40228669
ENST00000456368	AC093063.1	33.2325	down	GENCODE	289	chr19	+	40175883	40185217	downstream	NM_006484	DYRK1B	dual specificity tyrosine-phosphorylation-regulated kinase 1B isoform c	3.69795	down	chr19	-	40315989	40324841
ENST00000456368	AC093063.1	33.2325	down	GENCODE	289	chr19	+	40175883	40185217	downstream	NM_203471	LGALS14	placental protein 13-like isoform 2	2.43269	down	chr19	+	40194945	40200088
ENST00000456368	AC093063.1	33.2325	down	GENCODE	289	chr19	+	40175883	40185217	upstream	ENST00000392051	LGALS16	lectin, galactoside-binding, soluble, 16 [Source:HGNC Symbol;Acc:40039]	2.56783	down	chr19	+	40146557	40151287
ENST00000456368	AC093063.1	33.2325	down	GENCODE	289	chr19	+	40175883	40185217	upstream	NM_001020	RPS16	40S ribosomal protein S16	2.43749	up	chr19	-	39923846	39926618
ENST00000456414	RP5-1086K13.1	3.77043	down	GENCODE	2295	chr1	-	117035644	117041834	upstream	NM_001144822	CD58	lymphocyte function-associated antigen 3 isoform 2	3.95208	down	chr1	-	117061321	117113715
ENST00000456414	RP5-1086K13.1	3.77043	down	GENCODE	2295	chr1	-	117035644	117041834	upstream	NM_001767	CD2	T-cell surface antigen CD2 precursor	16.2159	down	chr1	+	117297085	117311851
ENST00000456414	RP5-1086K13.1	3.77043	down	GENCODE	2295	chr1	-	117035644	117041834	upstream	NM_001779	CD58	lymphocyte function-associated antigen 3 isoform 1	3.23525	down	chr1	-	117057155	117113715
ENST00000456715	RP1-200K18.1	12.0369	down	GENCODE	442	chr6	-	153115630	153153048	upstream	NM_001114184	MTRF1L	peptide chain release factor 1-like, mitochondrial isoform b	7.33112	down	chr6	-	153308399	153323925
ENST00000457009	RP4-568F9.6	2.05648	down	GENCODE	2490	chr20	-	18303195	18339944	upstream	NM_001099407	DZANK1	double zinc ribbon and ankyrin repeat-containing protein 1	2.02493	down	chr20	-	18364010	18447829
ENST00000457009	RP4-568F9.6	2.05648	down	GENCODE	2490	chr20	-	18303195	18339944	upstream	NM_006606	RBBP9	putative hydrolase RBBP9	2.15347	down	chr20	-	18467187	18477887
ENST00000457253	XXbac-BPG308K3.5	7.70203	down	GENCODE	709	chr6	-	28805645	28806783	upstream	ENST00000377169	OR2J3	olfactory receptor, family 2, subfamily J, member 3 [Source:HGNC Symbol;Acc:8261]	2.14285	down	chr6	+	29079667	29080603
ENST00000457253	XXbac-BPG308K3.5	7.70203	down	GENCODE	709	chr6	-	28805645	28806783	upstream	ENST00000377173	OR2B3	olfactory receptor, family 2, subfamily B, member 3 [Source:HGNC Symbol;Acc:8238]	5.04056	up	chr6	-	29053984	29055090
ENST00000457253	XXbac-BPG308K3.5	7.70203	down	GENCODE	709	chr6	-	28805645	28806783	upstream	NM_001010877	ZNF311	zinc finger protein 311	2.18252	down	chr6	-	28962593	28973037
ENST00000457253	XXbac-BPG308K3.5	7.70203	down	GENCODE	709	chr6	-	28805645	28806783	upstream	NM_006510	TRIM27	zinc finger protein RFP	2.4353	down	chr6	-	28870778	28891768
ENST00000457340	RP11-503C24.1	2.85208	down	GENCODE	449	chr6	+	168595037	168605181	downstream	ENST00000354536	SMOC2	SPARC related modular calcium binding 2 [Source:HGNC Symbol;Acc:20323]	6.16767	up	chr6	+	168841830	169068674
ENST00000457340	RP11-503C24.1	2.85208	down	GENCODE	449	chr6	+	168595037	168605181	upstream	NM_001040000	MLLT4	afadin isoform 2	2.50841	down	chr6	+	168227670	168365793
ENST00000457668	AC007381.3	2.40184	down	GENCODE	2005	chr2	-	60577729	60580151	upstream	NM_022893	BCL11A	B-cell lymphoma/leukemia 11A isoform 1	2.9213	down	chr2	-	60684328	60780633
ENST00000457669	AP000696.2	2.16988	up	GENCODE	1133	chr21	-	38004978	38009331	upstream	NM_000411	HLCS	biotin--protein ligase	3.83873	down	chr21	-	38123188	38362545
ENST00000457816	LINC00489	4.25585	down	GENCODE	543	chr20	-	36247699	36251521	upstream	NM_030877	CTNNBL1	beta-catenin-like protein 1	3.87711	down	chr20	+	36322433	36500520
ENST00000457890	AC063976.3	2.30396	up	GENCODE	381	chr5	-	131514926	131516821	downstream	NM_000758	CSF2	granulocyte-macrophage colony-stimulating factor precursor	5.7856	down	chr5	+	131409484	131411863
ENST00000457890	AC063976.3	2.30396	up	GENCODE	381	chr5	-	131514926	131516821	downstream	NM_001009185	ACSL6	long-chain-fatty-acid--CoA ligase 6 isoform b	2.82333	up	chr5	-	131285666	131347355
ENST00000457890	AC063976.3	2.30396	up	GENCODE	381	chr5	-	131514926	131516821	upstream	NM_001131027	PDLIM4	PDZ and LIM domain protein 4 isoform 2	6.14922	up	chr5	+	131593350	131609147
ENST00000457890	AC063976.3	2.30396	up	GENCODE	381	chr5	-	131514926	131516821	upstream	NM_003687	PDLIM4	PDZ and LIM domain protein 4 isoform 1	4.17952	up	chr5	+	131593350	131609147
ENST00000457945	RP11-125M16.1	4.06645	up	GENCODE	894	chr6	-	12583146	12585636	downstream	NM_001955	EDN1	endothelin-1 isoform 1 preproprotein	7.17553	down	chr6	+	12290528	12297427
ENST00000457945	RP11-125M16.1	4.06645	up	GENCODE	894	chr6	-	12583146	12585636	upstream	NM_030948	PHACTR1	phosphatase and actin regulator 1	3.83567	up	chr6	+	12717036	13288075
ENST00000458044	RP11-443B7.1	10.9364	down	GENCODE	359	chr1	-	235097122	235098873	upstream	NM_014765	TOMM20	mitochondrial import receptor subunit TOM20 homolog	2.12289	up	chr1	-	235272657	235292256
ENST00000458044	RP11-443B7.1	10.9364	down	GENCODE	359	chr1	-	235097122	235098873	upstream	NM_015014	RBM34	RNA-binding protein 34 isoform 1	2.49031	down	chr1	-	235294497	235324571
ENST00000458044	RP11-443B7.1	10.9364	down	GENCODE	359	chr1	-	235097122	235098873	upstream	NM_031371	ARID4B	AT-rich interactive domain-containing protein 4B isoform 2	4.99407	down	chr1	-	235330209	235491532
ENST00000458070	RP1-35C21.2	4.66751	up	GENCODE	546	chr1	-	177362814	177566844	downstream	ENST00000361539	FAM5B	family with sequence similarity 5, member B [Source:HGNC Symbol;Acc:13746]	2.63399	down	chr1	+	177140632	177251558
ENST00000458293	RP5-897D18.1	5.10147	up	GENCODE	483	chr20	-	55305452	55306516	downstream	ENST00000371325	FAM209B	family with sequence similarity 209, member B [Source:HGNC Symbol;Acc:16101]	2.33732	down	chr20	+	55108301	55111576
ENST00000458293	RP5-897D18.1	5.10147	up	GENCODE	483	chr20	-	55305452	55306516	downstream	ENST00000371336	CASS4	Cas scaffolding protein family member 4 [Source:HGNC Symbol;Acc:15878]	2.21367	up	chr20	+	54987313	55034396
ENST00000458293	RP5-897D18.1	5.10147	up	GENCODE	483	chr20	-	55305452	55306516	downstream	NM_003222	TFAP2C	transcription factor AP-2 gamma	2.81352	down	chr20	+	55204357	55214338
ENST00000458368	RP4-697K14.3	2.3447	up	GENCODE	376	chr20	+	62133639	62136464	downstream	ENST00000370018	RTEL1	Regulator of telomere elongation helicase 1 [Source:UniProtKB/Swiss-Prot;Acc:Q9NZ71]	2.76924	up	chr20	+	62289162	62327606
ENST00000458368	RP4-697K14.3	2.3447	up	GENCODE	376	chr20	+	62133639	62136464	downstream	ENST00000370053	STMN3	stathmin-like 3 [Source:HGNC Symbol;Acc:15926]	5.89964	down	chr20	-	62271060	62284780
ENST00000458368	RP4-697K14.3	2.3447	up	GENCODE	376	chr20	+	62133639	62136464	downstream	NM_024299	PPDPF	pancreatic progenitor cell differentiation and proliferation factor	2.42537	up	chr20	+	62152132	62153524
ENST00000458368	RP4-697K14.3	2.3447	up	GENCODE	376	chr20	+	62133639	62136464	upstream	NM_001958	EEF1A2	elongation factor 1-alpha 2	7.26355	down	chr20	-	62119364	62130668
ENST00000458492	AC005224.2	4.7194	down	GENCODE	1537	chr17	+	14113804	14121239	downstream	NM_006041	HS3ST3B1	heparan sulfate glucosamine 3-O-sulfotransferase 3B1	7.95638	down	chr17	+	14204505	14249492
ENST00000461248	RP1-300I2.2	2.38569	up	GENCODE	556	chr20	+	43859508	43861972	downstream	NM_006103	WFDC2	WAP four-disulfide core domain protein 2 precursor	2.2299	up	chr20	+	44098393	44110172
ENST00000461248	RP1-300I2.2	2.38569	up	GENCODE	556	chr20	+	43859508	43861972	downstream	NM_014477	TP53TG5	TP53-target gene 5 protein	6.89014	up	chr20	-	44002519	44006957
ENST00000461248	RP1-300I2.2	2.38569	up	GENCODE	556	chr20	+	43859508	43861972	upstream	NM_003007	SEMG1	semenogelin-1 preproprotein	5.57842	up	chr20	+	43835637	43838414
ENST00000461248	RP1-300I2.2	2.38569	up	GENCODE	556	chr20	+	43859508	43861972	upstream	NM_006282	STK4	serine/threonine-protein kinase 4	3.42766	down	chr20	+	43595119	43708593
ENST00000461248	RP1-300I2.2	2.38569	up	GENCODE	556	chr20	+	43859508	43861972	upstream	NM_080869	WFDC12	WAP four-disulfide core domain protein 12 precursor	23.0284	down	chr20	-	43752066	43753106
ENST00000480919	AC093627.9	2.035	down	GENCODE	505	chr7	-	144443	145430	upstream	NM_020223	FAM20C	extracellular serine/threonine protein kinase Fam20C precursor	2.26803	up	chr7	+	192968	300740
ENST00000489284	RP5-1103I5.1	3.56662	up	GENCODE	549	chr7	+	27401461	27448577	upstream	NM_005522	HOXA1	homeobox protein Hox-A1 isoform a	2.77278	up	chr7	-	27132613	27135625
ENST00000489284	RP5-1103I5.1	3.56662	up	GENCODE	549	chr7	+	27401461	27448577	upstream	NM_006735	HOXA2	homeobox protein Hox-A2	7.9843	up	chr7	-	27139972	27142394
ENST00000489284	RP5-1103I5.1	3.56662	up	GENCODE	549	chr7	+	27401461	27448577	upstream	NM_006896	HOXA7	homeobox protein Hox-A7	3.08937	up	chr7	-	27193337	27196296
ENST00000489284	RP5-1103I5.1	3.56662	up	GENCODE	549	chr7	+	27401461	27448577	upstream	NM_152739	HOXA9	homeobox protein Hox-A9	2.40306	down	chr7	-	27202056	27205149
ENST00000492208	AC093627.10	2.55484	down	GENCODE	553	chr7	+	152678	153823	downstream	NM_020223	FAM20C	extracellular serine/threonine protein kinase Fam20C precursor	2.26803	up	chr7	+	192968	300740
ENST00000536487	NKAPP1	2.15879	down	GENCODE	517	chrX	-	119377873	119379122	downstream	NM_001099685	RHOXF2B	rhox homeobox family member 2B	3.60755	down	chrX	-	119206228	119211707
ENST00000536487	NKAPP1	2.15879	down	GENCODE	517	chrX	-	119377873	119379122	upstream	NM_001104545	FAM70A	protein FAM70A isoform 3	2.75586	up	chrX	-	119392504	119445391
ENST00000536487	NKAPP1	2.15879	down	GENCODE	517	chrX	-	119377873	119379122	upstream	NM_001142447	ATP1B4	protein ATP1B4 isoform A	2.03461	up	chrX	+	119495939	119517104
ENST00000536487	NKAPP1	2.15879	down	GENCODE	517	chrX	-	119377873	119379122	upstream	NM_012069	ATP1B4	protein ATP1B4 isoform B	2.90822	up	chrX	+	119495939	119517104
ENST00000539219	RP11-380J14.1	4.42811	up	GENCODE	4600	chr1	+	17516277	17524112	downstream	NM_207421	PADI6	protein-arginine deiminase type-6	4.13257	down	chr1	+	17698740	17728195
ENST00000539219	RP11-380J14.1	4.42811	up	GENCODE	4600	chr1	+	17516277	17524112	upstream	NM_007365	PADI2	protein-arginine deiminase type-2	2.78334	down	chr1	-	17393255	17445948
ENST00000539219	RP11-380J14.1	4.42811	up	GENCODE	4600	chr1	+	17516277	17524112	upstream	NM_022089	ATP13A2	probable cation-transporting ATPase 13A2 isoform 1	4.06435	down	chr1	-	17312452	17338423
ENST00000545177	RP11-420G6.4	15.9716	down	GENCODE	1251	chr6	-	2854891	2876744	downstream	NM_001012418	MYLK4	myosin light chain kinase family member 4	3.32878	down	chr6	-	2663862	2751154
ENST00000545177	RP11-420G6.4	15.9716	down	GENCODE	1251	chr6	-	2854891	2876744	downstream	NM_030666	SERPINB1	leukocyte elastase inhibitor	3.33112	down	chr6	-	2833733	2842081
ENST00000545177	RP11-420G6.4	15.9716	down	GENCODE	1251	chr6	-	2854891	2876744	upstream	NM_004155	SERPINB9	serpin B9	4.37065	down	chr6	-	2887499	2903546
ENST00000553157	KDM5B-AS1	2.03527	down	GENCODE	551	chr1	+	202780081	202781284	downstream	NM_002871	RABIF	guanine nucleotide exchange factor MSS4	3.55223	down	chr1	-	202847409	202858385
ENST00000553157	KDM5B-AS1	2.03527	down	GENCODE	551	chr1	+	202780081	202781284	upstream	ENST00000391959	PPP1R12B	protein phosphatase 1, regulatory subunit 12B [Source:HGNC Symbol;Acc:7619]	3.78452	down	chr1	+	202431870	202557697
ENST00000553157	KDM5B-AS1	2.03527	down	GENCODE	551	chr1	+	202780081	202781284	upstream	NM_002481	PPP1R12B	protein phosphatase 1 regulatory subunit 12B isoform a	3.23283	down	chr1	+	202317829	202557697
ENST00000554109	NKAPP1	8.15288	down	GENCODE	573	chrX	-	119312342	119379122	downstream	NM_001008535	AKAP14	A-kinase anchor protein 14 isoform c	2.57898	up	chrX	+	119029935	119037620
ENST00000554109	NKAPP1	8.15288	down	GENCODE	573	chrX	-	119312342	119379122	downstream	NM_001099685	RHOXF2B	rhox homeobox family member 2B	3.60755	down	chrX	-	119206228	119211707
ENST00000554109	NKAPP1	8.15288	down	GENCODE	573	chrX	-	119312342	119379122	upstream	NM_001104545	FAM70A	protein FAM70A isoform 3	2.75586	up	chrX	-	119392504	119445391
ENST00000554109	NKAPP1	8.15288	down	GENCODE	573	chrX	-	119312342	119379122	upstream	NM_001142447	ATP1B4	protein ATP1B4 isoform A	2.03461	up	chrX	+	119495939	119517104
ENST00000554109	NKAPP1	8.15288	down	GENCODE	573	chrX	-	119312342	119379122	upstream	NM_012069	ATP1B4	protein ATP1B4 isoform B	2.90822	up	chrX	+	119495939	119517104
ENST00000554693	AL132709.8	4.29309	down	GENCODE	1283	chr14	+	101427412	101452987	upstream	NM_003836	DLK1	protein delta homolog 1 precursor	2.09339	up	chr14	+	101193201	101201467
ENST00000559654	AC103965.1	2.17272	up	GENCODE	962	chr15	-	84871460	84898842	upstream	NM_032856	WDR73	WD repeat-containing protein 73	2.04875	up	chr15	-	85186011	85197521
ENST00000559654	AC103965.1	2.17272	up	GENCODE	962	chr15	-	84871460	84898842	upstream	NM_181877	ZSCAN2	zinc finger and SCAN domain-containing protein 2 isoform 1	2.11067	up	chr15	+	85144248	85166947
ENST00000559990	AC103965.1	2.33062	down	GENCODE	579	chr15	-	84869632	84873277	upstream	NM_181877	ZSCAN2	zinc finger and SCAN domain-containing protein 2 isoform 1	2.11067	up	chr15	+	85144248	85166947
ENST00000562227	ZNF192P1	2.4739	up	GENCODE	1113	chr6	+	28130400	28134936	downstream	ENST00000343684	NKAPL	NFKB activating protein-like [Source:HGNC Symbol;Acc:21584]	2.50227	down	chr6	+	28227097	28228736
ENST00000562227	ZNF192P1	2.4739	up	GENCODE	1113	chr6	+	28130400	28134936	downstream	NM_001023560	ZNF187	zinc finger protein 187 isoform a	2.81365	down	chr6	+	28234787	28245980
ENST00000562227	ZNF192P1	2.4739	up	GENCODE	1113	chr6	+	28130400	28134936	downstream	NM_001111039	ZNF187	zinc finger protein 187 isoform b	2.887	down	chr6	+	28234787	28245980
ENST00000562227	ZNF192P1	2.4739	up	GENCODE	1113	chr6	+	28130400	28134936	downstream	NM_006299	ZNF193	zinc finger protein 193 isoform 2	3.28011	down	chr6	+	28193028	28201264
ENST00000562227	ZNF192P1	2.4739	up	GENCODE	1113	chr6	+	28130400	28134936	downstream	NM_030899	ZNF323	zinc finger protein 323 isoform 1	2.20372	up	chr6	-	28292514	28304152
ENST00000562227	ZNF192P1	2.4739	up	GENCODE	1113	chr6	+	28130400	28134936	upstream	ENST00000244623	OR2B6	olfactory receptor, family 2, subfamily B, member 6 [Source:HGNC Symbol;Acc:8241]	4.53372	down	chr6	+	27925018	27925960
ENST00000562227	ZNF192P1	2.4739	up	GENCODE	1113	chr6	+	28130400	28134936	upstream	ENST00000303806	HIST1H2BO	histone cluster 1, H2bo [Source:HGNC Symbol;Acc:4758]	3.30047	down	chr6	+	27861202	27861669
ENST00000562227	ZNF192P1	2.4739	up	GENCODE	1113	chr6	+	28130400	28134936	upstream	ENST00000359611	HIST1H2AM	histone cluster 1, H2am [Source:HGNC Symbol;Acc:4735]	3.96247	down	chr6	-	27860476	27860963
ENST00000562227	ZNF192P1	2.4739	up	GENCODE	1113	chr6	+	28130400	28134936	upstream	NM_003447	ZNF165	zinc finger protein 165	2.62755	down	chr6	+	28048481	28057340
ENST00000562227	ZNF192P1	2.4739	up	GENCODE	1113	chr6	+	28130400	28134936	upstream	NM_006298	ZNF192	zinc finger protein 192	2.39609	down	chr6	+	28109715	28125236
ENST00000562227	ZNF192P1	2.4739	up	GENCODE	1113	chr6	+	28130400	28134936	upstream	NM_025231	ZSCAN16	zinc finger and SCAN domain-containing protein 16	2.43977	down	chr6	+	28092386	28097856
ENST00000563710	LINC00371	2.0328	down	GENCODE	2014	chr13	-	51656983	51685078	downstream	NM_198989	DLEU7	leukemia-associated protein 7	3.49348	down	chr13	-	51286758	51417885
ENST00000563710	LINC00371	2.0328	down	GENCODE	2014	chr13	-	51656983	51685078	upstream	NM_145019	FAM124A	protein FAM124A isoform 1	2.98485	down	chr13	+	51796469	51858377
ENST00000570126	ZNF192P1	2.92678	up	GENCODE	962	chr6	+	28129569	28131289	downstream	ENST00000343684	NKAPL	NFKB activating protein-like [Source:HGNC Symbol;Acc:21584]	2.50227	down	chr6	+	28227097	28228736
ENST00000570126	ZNF192P1	2.92678	up	GENCODE	962	chr6	+	28129569	28131289	downstream	NM_001023560	ZNF187	zinc finger protein 187 isoform a	2.81365	down	chr6	+	28234787	28245980
ENST00000570126	ZNF192P1	2.92678	up	GENCODE	962	chr6	+	28129569	28131289	downstream	NM_001111039	ZNF187	zinc finger protein 187 isoform b	2.887	down	chr6	+	28234787	28245980
ENST00000570126	ZNF192P1	2.92678	up	GENCODE	962	chr6	+	28129569	28131289	downstream	NM_006299	ZNF193	zinc finger protein 193 isoform 2	3.28011	down	chr6	+	28193028	28201264
ENST00000570126	ZNF192P1	2.92678	up	GENCODE	962	chr6	+	28129569	28131289	downstream	NM_030899	ZNF323	zinc finger protein 323 isoform 1	2.20372	up	chr6	-	28292514	28304152
ENST00000570126	ZNF192P1	2.92678	up	GENCODE	962	chr6	+	28129569	28131289	upstream	ENST00000244623	OR2B6	olfactory receptor, family 2, subfamily B, member 6 [Source:HGNC Symbol;Acc:8241]	4.53372	down	chr6	+	27925018	27925960
ENST00000570126	ZNF192P1	2.92678	up	GENCODE	962	chr6	+	28129569	28131289	upstream	ENST00000303806	HIST1H2BO	histone cluster 1, H2bo [Source:HGNC Symbol;Acc:4758]	3.30047	down	chr6	+	27861202	27861669
ENST00000570126	ZNF192P1	2.92678	up	GENCODE	962	chr6	+	28129569	28131289	upstream	ENST00000359611	HIST1H2AM	histone cluster 1, H2am [Source:HGNC Symbol;Acc:4735]	3.96247	down	chr6	-	27860476	27860963
ENST00000570126	ZNF192P1	2.92678	up	GENCODE	962	chr6	+	28129569	28131289	upstream	NM_003447	ZNF165	zinc finger protein 165	2.62755	down	chr6	+	28048481	28057340
ENST00000570126	ZNF192P1	2.92678	up	GENCODE	962	chr6	+	28129569	28131289	upstream	NM_006298	ZNF192	zinc finger protein 192	2.39609	down	chr6	+	28109715	28125236
ENST00000570126	ZNF192P1	2.92678	up	GENCODE	962	chr6	+	28129569	28131289	upstream	NM_025231	ZSCAN16	zinc finger and SCAN domain-containing protein 16	2.43977	down	chr6	+	28092386	28097856
ENST00000576171	AC108004.2	2.2822	up	GENCODE	1185	chr17	-	33614	41378	downstream	NM_003585	DOC2B	double C2-like domain-containing protein beta	4.71355	up	chr17	-	6010	31420
ENST00000576171	AC108004.2	2.2822	up	GENCODE	1185	chr17	-	33614	41378	upstream	ENST00000360127	C17orf97	chromosome 17 open reading frame 97 [Source:HGNC Symbol;Acc:33800]	2.56936	up	chr17	+	260117	264457
ENST00000576171	AC108004.2	2.2822	up	GENCODE	1185	chr17	-	33614	41378	upstream	NM_182705	FAM101B	protein FAM101B	2.4913	down	chr17	-	289770	295731
ENST00000577828	LINC00511	3.09883	up	GENCODE	538	chr17	-	70400779	70427300	upstream	NM_139177	SLC39A11	zinc transporter ZIP11 isoform 2	2.38378	down	chr17	-	70642084	71088853
ENST00000578206	LINC00511	4.06036	up	GENCODE	908	chr17	-	70400291	70419167	upstream	NM_139177	SLC39A11	zinc transporter ZIP11 isoform 2	2.38378	down	chr17	-	70642084	71088853
ENST00000580948	LINC00511	2.07329	up	GENCODE	475	chr17	-	70400800	70417365	upstream	NM_139177	SLC39A11	zinc transporter ZIP11 isoform 2	2.38378	down	chr17	-	70642084	71088853
ENST00000583460	LINC00511	4.10662	down	GENCODE	757	chr17	-	70379095	70381264	upstream	NM_139177	SLC39A11	zinc transporter ZIP11 isoform 2	2.38378	down	chr17	-	70642084	71088853
NR_002733	DGCR5	2.00926	down	RefSeq	3334	chr22	+	18958010	18982142	downstream	ENST00000537045	DGCR2	DiGeorge syndrome critical region gene 2 [Source:HGNC Symbol;Acc:2845]	2.80915	down	chr22	-	19023794	19109967
NR_002733	DGCR5	2.00926	down	RefSeq	3334	chr22	+	18958010	18982142	downstream	NM_005137	DGCR2	integral membrane protein DGCR2/IDD isoform 1 precursor	2.21248	down	chr22	-	19023794	19109967
NR_002733	DGCR5	2.00926	down	RefSeq	3334	chr22	+	18958010	18982142	upstream	NM_016335	PRODH	proline dehydrogenase 1, mitochondrial isoform 1	2.2513	up	chr22	-	18900286	18924066
NR_002733	DGCR5	2.00926	down	RefSeq	3334	chr22	+	18958010	18982142	upstream	NM_017414	USP18	ubl carboxyl-terminal hydrolase 18	9.94302	down	chr22	+	18632757	18660162
NR_003245	HAR1B	4.376	up	RefSeq	896	chr20	-	61726844	61733671	downstream	NM_007346	OGFR	opioid growth factor receptor	2.3188	down	chr20	+	61436176	61445352
NR_003245	HAR1B	4.376	up	RefSeq	896	chr20	-	61726844	61733671	downstream	NM_033081	DIDO1	death-inducer obliterator 1 isoform c	2.04528	up	chr20	-	61509089	61569304
NR_015395	LOC541471	2.3734	up	RefSeq	809	chr2	-	112124590	112252692	downstream	ENST00000439055	ACOXL	acyl-CoA oxidase-like [Source:HGNC Symbol;Acc:25621]	2.72618	up	chr2	+	111490149	111875799
NR_015413	LOC254312	2.6127	up	RefSeq	1127	chr10	-	10976902	10994126	upstream	NM_001083591	CELF2	CUGBP Elav-like family member 2 isoform 4	2.33763	down	chr10	+	11206992	11378672
NR_024100	LINC00323	9.9688	up	RefSeq	2019	chr21	-	42513426	42519991	downstream	NM_001389	DSCAM	Down syndrome cell adhesion molecule isoform CHD2-42 precursor	3.70127	down	chr21	-	41384342	42219039
NR_024100	LINC00323	9.9688	up	RefSeq	2019	chr21	-	42513426	42519991	upstream	NM_001178046	MX1	interferon-induced GTP-binding protein Mx1	27.4943	down	chr21	+	42798102	42831141
NR_024100	LINC00323	9.9688	up	RefSeq	2019	chr21	-	42513426	42519991	upstream	NM_002463	MX2	interferon-induced GTP-binding protein Mx2	6.83047	down	chr21	+	42733949	42780869
NR_024280	UNQ6494	6.19866	down	RefSeq	2194	chr9	+	92254697	92334674	upstream	NM_006378	SEMA4D	semaphorin-4D isoform 1 precursor	5.17537	down	chr9	-	91992151	92094611
NR_024280	UNQ6494	6.19866	down	RefSeq	2194	chr9	+	92254697	92334674	upstream	NM_006705	GADD45G	growth arrest and DNA damage-inducible protein GADD45 gamma	6.14416	down	chr9	+	92219926	92221469
NR_024410	LOC254312	2.32498	up	RefSeq	1057	chr10	-	10976902	10994126	upstream	NM_001083591	CELF2	CUGBP Elav-like family member 2 isoform 4	2.33763	down	chr10	+	11206992	11378672
NR_024417	FLJ41941	2.71267	down	RefSeq	2379	chr22	+	18512150	18520734	downstream	NM_017414	USP18	ubl carboxyl-terminal hydrolase 18	9.94302	down	chr22	+	18632757	18660162
NR_024417	FLJ41941	2.71267	down	RefSeq	2379	chr22	+	18512150	18520734	upstream	NM_197967	BID	BH3-interacting domain death agonist isoform 3	2.01521	down	chr22	-	18216905	18257261
NR_024444	LOC100133985	2.02349	up	RefSeq	661	chr2	-	70351167	70352448	downstream	NM_002357	MXD1	max dimerization protein 1 isoform 1	11.6482	down	chr2	+	70142172	70170076
NR_024444	LOC100133985	2.02349	up	RefSeq	661	chr2	-	70351167	70352448	upstream	NM_022037	TIA1	nucleolysin TIA-1 isoform p40 isoform 1	2.84443	down	chr2	-	70436575	70475779
NR_024444	LOC100133985	2.02349	up	RefSeq	661	chr2	-	70351167	70352448	upstream	NM_022173	TIA1	nucleolysin TIA-1 isoform p40 isoform 2	3.42155	down	chr2	-	70436575	70475779
NR_026651	DGCR10	2.05954	up	RefSeq	944	chr22	+	19010136	19011063	downstream	ENST00000537045	DGCR2	DiGeorge syndrome critical region gene 2 [Source:HGNC Symbol;Acc:2845]	2.80915	down	chr22	-	19023794	19109967
NR_026651	DGCR10	2.05954	up	RefSeq	944	chr22	+	19010136	19011063	downstream	NM_005137	DGCR2	integral membrane protein DGCR2/IDD isoform 1 precursor	2.21248	down	chr22	-	19023794	19109967
NR_026651	DGCR10	2.05954	up	RefSeq	944	chr22	+	19010136	19011063	upstream	NM_016335	PRODH	proline dehydrogenase 1, mitochondrial isoform 1	2.2513	up	chr22	-	18900286	18924066
NR_026821	FAM138B	10.3146	up	RefSeq	1130	chr2	+	114334958	114336429	downstream	NM_025181	SLC35F5	solute carrier family 35 member F5	2.16523	down	chr2	-	114471932	114514400
NR_026878	FOXD2-AS1	2.75874	up	RefSeq	2527	chr1	-	47897806	47900313	downstream	NM_012186	FOXE3	forkhead box protein E3	2.31395	up	chr1	+	47881743	47883724
NR_027030	MGC34034	2.24161	down	RefSeq	3517	chr6	+	134142284	134175130	downstream	NM_145176	SLC2A12	solute carrier family 2, facilitated glucose transporter member 12	3.00906	down	chr6	-	134308718	134373789
NR_027030	MGC34034	2.24161	down	RefSeq	3517	chr6	+	134142284	134175130	upstream	NM_004100	EYA4	eyes absent homolog 4 isoform a	2.08414	down	chr6	+	133562494	133853258
NR_027087	LOC284632	2.37735	up	RefSeq	1863	chr1	+	24526729	24538180	downstream	NM_013441	RCAN3	calcipressin-3 isoform 1	2.08678	down	chr1	+	24829386	24863510
NR_027087	LOC284632	2.37735	up	RefSeq	1863	chr1	+	24526729	24538180	downstream	NM_020448	NIPAL3	NIPA-like protein 3	3.47941	down	chr1	+	24742244	24799473
NR_027087	LOC284632	2.37735	up	RefSeq	1863	chr1	+	24526729	24538180	downstream	NM_021180	GRHL3	grainyhead-like protein 3 homolog isoform 1	2.74973	down	chr1	+	24649529	24681808
NR_027087	LOC284632	2.37735	up	RefSeq	1863	chr1	+	24526729	24538180	upstream	NM_001191005	SRSF10	serine/arginine-rich splicing factor 10 isoform 3	3.61987	down	chr1	-	24295572	24306953
NR_027087	LOC284632	2.37735	up	RefSeq	1863	chr1	+	24526729	24538180	upstream	NM_001191006	SRSF10	serine/arginine-rich splicing factor 10 isoform 4	6.30015	down	chr1	-	24292936	24306953
NR_027087	LOC284632	2.37735	up	RefSeq	1863	chr1	+	24526729	24538180	upstream	NM_001191007	SRSF10	serine/arginine-rich splicing factor 10 isoform 5	3.01555	down	chr1	-	24292936	24306953
NR_027087	LOC284632	2.37735	up	RefSeq	1863	chr1	+	24526729	24538180	upstream	NM_170743	IL28RA	interleukin-28 receptor subunit alpha isoform 1 precursor	8.06396	up	chr1	-	24480646	24513765
NR_027087	LOC284632	2.37735	up	RefSeq	1863	chr1	+	24526729	24538180	upstream	NM_173065	IL28RA	interleukin-28 receptor subunit alpha isoform 3 precursor	3.70391	up	chr1	-	24480646	24513765
NR_027091	LOC284798	2.19658	up	RefSeq	3159	chr20	-	25121433	25129426	downstream	ENST00000480798	CST7	cystatin F (leukocystatin) [Source:HGNC Symbol;Acc:2479]	2.36642	up	chr20	+	24929865	24940564
[truncated: 171 more rows]
