# Supplementary material for: Identification of Differentially Expressed Long Non-coding RNAs in Polarized Macrophages
Source: Sci Rep. 2016 Jan 22;6:19705. doi: 10.1038/srep19705 (PMC4726337; doi:10.1038/srep19705)
Supplement: Supplementary Table S5 [file srep19705-s5.xls]

## Sheet: M(IFN-γ+LPS)_vs_M(-)
# Condition pairs: M(IFN-γ+LPS)_vs_M(-) # Fold Change cut-off: 2.0 This table contains the differentially expressed antisense LncRNAs and their associated coding genes. # Column A: seqname, the sequence identifier. # Column B: GeneSymbol, the symbol of the LncRNA. # Column C: Fold change - LncRNAs, the absolute value of the ratio of normalized intensities between two samples. # Column D: Regulati…
seqname	GeneSymbol	Fold change - LncRNAs	Regulation - LncRNAs	source	RNAlength	Chrom	Strand	txStart	txEnd	GenomeRelationship	NearbyGene	NearbyGeneSymbol	NearbyProteinName	Fold change - mRNAs	Regulation - mRNAs	NearbyGeneChrom	NearbyGeneStrand	NearbyGenetxStart	NearbyGenetxEnd
ENST00000366105	RP11-315I20.1	16.8834	up	GENCODE	377	chr1	-	145492838	145493891	intronic antisense	NM_153713	LIX1L	LIX1-like protein	2.40184	up	chr1	+	145477084	145499091
ENST00000366152	RP11-277A4.4	4.62312	down	GENCODE	624	chr1	-	32517891	32539075	intronic antisense	NM_018056	TMEM39B	transmembrane protein 39B	2.23587	down	chr1	+	32538502	32568467
ENST00000382215	ABC12-49244600F4.3	6.52973	up	GENCODE	2086	chr12	+	7261166	7273623	intronic antisense	NM_016546	C1RL	complement C1r subcomponent-like protein precursor	10.5846	up	chr12	-	7247145	7261869
ENST00000411643	RP1-50J22.4	11.2981	up	GENCODE	319	chr6	+	36354607	36359771	intronic antisense	NM_016135	ETV7	transcription factor ETV7 isoform 1	16.5903	up	chr6	-	36333970	36355577
ENST00000411906	RP11-225H22.4	2.64606	down	GENCODE	657	chr10	+	105212602	105222452	intronic antisense	NM_001001412	CALHM1	calcium homeostasis modulator protein 1	2.08498	up	chr10	-	105213143	105218648
ENST00000413430	RBMS3-AS3	2.45081	down	GENCODE	613	chr3	-	29305684	29332217	intronic antisense	NM_001177711	RBMS3	RNA-binding motif, single-stranded-interacting protein 3 isoform 5	2.1952	up	chr3	+	29322802	30051886
ENST00000413928	AC015849.2	9.48743	up	GENCODE	662	chr17	+	34195970	34212867	intronic antisense	NM_002985	CCL5	C-C motif chemokine 5 precursor	4.43204	up	chr17	-	34198495	34207377
ENST00000414539	AC010149.4	2.71057	up	GENCODE	463	chr2	-	231403002	231444648	intronic antisense	NM_001080391	SP100	nuclear autoantigen Sp-100 isoform 1	4.17444	up	chr2	+	231280870	231410317
ENST00000414776	AL450226.2	3.10525	up	GENCODE	710	chr17	+	2135973	2136904	intronic antisense	NM_017575	SMG6	telomerase-binding protein EST1A isoform 1	2.80722	up	chr17	-	1963132	2207069
ENST00000415237	AC004988.1	2.11054	up	GENCODE	1771	chr7	-	40577725	40586527	intronic antisense	NM_001193312	C7orf10	caiB/baiF CoA-transferase family protein C7orf10 isoform 2	2.5394	up	chr7	+	40174574	40900366
ENST00000415237	AC004988.1	2.11054	up	GENCODE	1771	chr7	-	40577725	40586527	intronic antisense	NM_001193313	C7orf10	caiB/baiF CoA-transferase family protein C7orf10 isoform 3	2.655	up	chr7	+	40174574	40900366
ENST00000417354	DNM3OS	5.55677	up	GENCODE	568	chr1	-	172109460	172113934	intronic antisense	NM_001136127	DNM3	dynamin-3 isoform b	2.13341	down	chr1	+	171810620	172381857
ENST00000417354	DNM3OS	5.55677	up	GENCODE	568	chr1	-	172109460	172113934	intronic antisense	NM_015569	DNM3	dynamin-3 isoform a	2.34701	down	chr1	+	171810620	172381857
ENST00000419904	AC018878.3	2.62847	down	GENCODE	433	chr2	+	106795997	106800253	intronic antisense	NM_025076	UXS1	UDP-glucuronic acid decarboxylase 1 isoform 2	3.11224	up	chr2	-	106709758	106810795
ENST00000420367	RP11-313D6.4	3.69679	down	GENCODE	778	chr10	-	112629625	112631991	intronic antisense	NM_014456	PDCD4	programmed cell death protein 4 isoform 1	2.10185	down	chr10	+	112631552	112659764
ENST00000420998	PHKA1-AS1	5.6092	up	GENCODE	598	chrX	+	71908799	71932190	intronic antisense	NM_001122670	PHKA1	phosphorylase b kinase regulatory subunit alpha, skeletal muscle isoform isoform 2	2.49254	down	chrX	-	71798663	71934029
ENST00000420998	PHKA1-AS1	5.6092	up	GENCODE	598	chrX	+	71908799	71932190	intronic antisense	NM_001172436	PHKA1	phosphorylase b kinase regulatory subunit alpha, skeletal muscle isoform isoform 3	2.12923	down	chrX	-	71798663	71934029
ENST00000421483	RP5-842K24.2	2.5232	up	GENCODE	506	chrX	+	131351174	131564190	intronic antisense	NM_018388	MBNL3	muscleblind-like protein 3 isoform 1	3.45081	down	chrX	-	131503342	131573718
ENST00000422150	RP11-252M18.3	4.93801	down	GENCODE	243	chr9	+	3875583	3878809	intronic antisense	NM_001042413	GLIS3	zinc finger protein GLIS3 isoform a	2.93302	up	chr9	-	3824127	4300035
ENST00000422204	AC116366.5	3.44984	down	GENCODE	405	chr5	-	131761072	131762146	intronic antisense	ENST00000337752	C5orf56	chromosome 5 open reading frame 56 [Source:HGNC Symbol;Acc:33838]	2.49753	up	chr5	+	131746672	131798059
ENST00000422239	AC007285.6	2.21394	down	GENCODE	893	chr7	+	30028215	30065216	intronic antisense	NM_001145515	SCRN1	secernin-1 isoform c	3.57419	up	chr7	-	29959718	30029425
ENST00000422284	RP11-446F17.3	4.12764	up	GENCODE	343	chr6	-	46638180	46655537	intronic antisense	NM_004277	SLC25A27	mitochondrial uncoupling protein 4 isoform 1	2.15317	down	chr6	+	46620651	46645927
ENST00000424138	RP11-397C12.1	5.9204	down	GENCODE	456	chr1	-	66508182	66516401	intronic antisense	NM_002600	PDE4B	cAMP-specific 3',5'-cyclic phosphodiesterase 4B isoform 1	3.26999	up	chr1	+	66258855	66840262
ENST00000425533	TOPORS-AS1	2.12374	up	GENCODE	903	chr9	+	32552345	32566927	intronic antisense	NM_002493	NDUFB6	NADH dehydrogenase [ubiquinone] 1 beta subcomplex subunit 6 isoform 1	2.02532	up	chr9	-	32553523	32573182
ENST00000426275	RP11-439A17.10	4.34728	up	GENCODE	459	chr1	+	120906608	120935761	intronic antisense	NM_001004340	FCGR1B	high affinity immunoglobulin gamma Fc receptor IB isoform 2 precursor	15.8602	up	chr1	-	120926127	120935944
ENST00000426976	AC093390.1	3.01051	up	GENCODE	3403	chr2	+	1828183	1832439	intronic antisense	NM_015025	MYT1L	myelin transcription factor 1-like protein	2.14933	down	chr2	-	1792884	2335045
ENST00000427046	RP11-467D18.2	2.02239	up	GENCODE	573	chr1	+	29550444	29551328	intronic antisense	NM_001024732	MECR	trans-2-enoyl-CoA reductase, mitochondrial isoform b	4.08169	down	chr1	-	29519384	29557454
ENST00000427046	RP11-467D18.2	2.02239	up	GENCODE	573	chr1	+	29550444	29551328	intronic antisense	NM_016011	MECR	trans-2-enoyl-CoA reductase, mitochondrial isoform a	3.52554	down	chr1	-	29519384	29557454
ENST00000427354	AC007254.3	3.56072	up	GENCODE	790	chr2	+	40437104	40482198	intronic antisense	NM_001112802	SLC8A1	sodium/calcium exchanger 1 isoform D precursor	8.84762	up	chr2	-	40339285	40739575
ENST00000428667	AP000695.4	5.3182	down	GENCODE	715	chr21	+	37818028	37904706	intronic antisense	NM_144492	CLDN14	claudin-14	2.20199	down	chr21	-	37832919	37852388
ENST00000429588	AP000695.6	4.88896	down	GENCODE	893	chr21	+	37802657	37853368	intronic antisense	NM_144492	CLDN14	claudin-14	2.20199	down	chr21	-	37832919	37852388
ENST00000429832	KCNQ5-AS1	2.31435	down	GENCODE	1101	chr6	-	73844525	73853237	intronic antisense	NM_001160130	KCNQ5	potassium voltage-gated channel subfamily KQT member 5 isoform 2	2.08552	up	chr6	+	73331570	73908573
ENST00000429832	KCNQ5-AS1	2.31435	down	GENCODE	1101	chr6	-	73844525	73853237	intronic antisense	NM_001160134	KCNQ5	potassium voltage-gated channel subfamily KQT member 5 isoform 5	44.6106	down	chr6	+	73331570	73908573
ENST00000430057	WWC3-AS1	6.02527	up	GENCODE	578	chrX	-	9992881	10006694	intronic antisense	NM_015691	WWC3	protein WWC3	2.72509	down	chrX	+	9983794	10112518
ENST00000430605	NEGR1-AS1	6.60872	down	GENCODE	213	chr1	+	71867529	71873407	intronic antisense	NM_173808	NEGR1	neuronal growth regulator 1 precursor	2.5878	up	chr1	-	71868624	72748277
ENST00000430683	RP11-288L9.4	5.23681	down	GENCODE	489	chr1	+	27995978	27996787	intronic antisense	NM_002038	IFI6	interferon alpha-inducible protein 6 isoform a precursor	3.39535	up	chr1	-	27992571	27998724
ENST00000430683	RP11-288L9.4	5.23681	down	GENCODE	489	chr1	+	27995978	27996787	intronic antisense	NM_022872	IFI6	interferon alpha-inducible protein 6 isoform b precursor	4.26924	up	chr1	-	27992571	27998724
ENST00000430876	AC008067.2	3.36517	up	GENCODE	359	chr2	-	80802237	80843663	intronic antisense	NM_001164883	CTNNA2	catenin alpha-2 isoform 2	2.62593	up	chr2	+	79740059	80875988
ENST00000433601	AC091132.1	2.00088	up	GENCODE	769	chr17	+	43530209	43541431	intronic antisense	NM_014798	PLEKHM1	pleckstrin homology domain-containing family M member 1	2.22781	down	chr17	-	43513265	43568146
ENST00000434072	GNG12-AS1	2.45625	up	GENCODE	458	chr1	+	68604039	68607471	intronic antisense	NM_001002292	WLS	protein wntless homolog isoform 2	3.42079	down	chr1	-	68564141	68698229
ENST00000434072	GNG12-AS1	2.45625	up	GENCODE	458	chr1	+	68604039	68607471	intronic antisense	NM_001193334	WLS	protein wntless homolog isoform 3	2.49947	down	chr1	-	68591040	68698229
ENST00000434072	GNG12-AS1	2.45625	up	GENCODE	458	chr1	+	68604039	68607471	intronic antisense	NM_024911	WLS	protein wntless homolog isoform 1 precursor	2.52818	down	chr1	-	68591040	68698284
ENST00000434504	AC083863.7	2.07542	up	GENCODE	538	chr7	+	33055670	33056504	intronic antisense	NM_001002010	NT5C3	cytosolic 5'-nucleotidase 3 isoform 1	4.53307	up	chr7	-	33053724	33102409
ENST00000434504	AC083863.7	2.07542	up	GENCODE	538	chr7	+	33055670	33056504	intronic antisense	NM_001166118	NT5C3	cytosolic 5'-nucleotidase 3 isoform 3	6.65323	up	chr7	-	33053724	33080777
ENST00000434504	AC083863.7	2.07542	up	GENCODE	538	chr7	+	33055670	33056504	intronic antisense	NM_016489	NT5C3	cytosolic 5'-nucleotidase 3 isoform 2	6.99611	up	chr7	-	33053724	33080777
ENST00000435042	AC004041.2	4.02627	up	GENCODE	472	chr5	-	131973767	131999964	intronic antisense	NM_002188	IL13	interleukin-13 precursor	3.9333	down	chr5	+	131993864	131996801
ENST00000435921	ABC12-49244600F4.3	2.3701	up	GENCODE	572	chr12	+	7260647	7264202	intronic antisense	NM_016546	C1RL	complement C1r subcomponent-like protein precursor	10.5846	up	chr12	-	7247145	7261869
ENST00000436608	RP11-77G23.5	2.09469	up	GENCODE	380	chr10	-	76783232	76784009	intronic antisense	NM_012330	KAT6B	histone acetyltransferase KAT6B isoform 1	2.09	down	chr10	+	76586170	76792380
ENST00000437097	RP11-12A16.3	3.46972	up	GENCODE	633	chr9	+	128329857	128335302	intronic antisense	NM_001006618	MAPKAP1	target of rapamycin complex 2 subunit MAPKAP1 isoform 5	2.23782	down	chr9	-	128283748	128469513
ENST00000437207	RP11-315I20.1	8.09106	up	GENCODE	222	chr1	-	145486271	145493959	intronic antisense	NM_153713	LIX1L	LIX1-like protein	2.40184	up	chr1	+	145477084	145499091
ENST00000437426	AP001627.1	3.17805	up	GENCODE	1754	chr21	-	44153703	44161868	intronic antisense	NM_001001568	PDE9A	high affinity cGMP-specific 3',5'-cyclic phosphodiesterase 9A isoform c	2.29387	up	chr21	+	44073861	44195618
ENST00000437426	AP001627.1	3.17805	up	GENCODE	1754	chr21	-	44153703	44161868	intronic antisense	NM_001001569	PDE9A	high affinity cGMP-specific 3',5'-cyclic phosphodiesterase 9A isoform d	2.11776	down	chr21	+	44073861	44195618
ENST00000437426	AP001627.1	3.17805	up	GENCODE	1754	chr21	-	44153703	44161868	intronic antisense	NM_001001574	PDE9A	high affinity cGMP-specific 3',5'-cyclic phosphodiesterase 9A isoform h	2.25352	down	chr21	+	44073861	44195618
ENST00000437426	AP001627.1	3.17805	up	GENCODE	1754	chr21	-	44153703	44161868	intronic antisense	NM_001001577	PDE9A	high affinity cGMP-specific 3',5'-cyclic phosphodiesterase 9A isoform k	7.60832	up	chr21	+	44073861	44195618
ENST00000437426	AP001627.1	3.17805	up	GENCODE	1754	chr21	-	44153703	44161868	intronic antisense	NM_001001583	PDE9A	high affinity cGMP-specific 3',5'-cyclic phosphodiesterase 9A isoform o	2.18511	up	chr21	+	44073861	44195618
ENST00000437426	AP001627.1	3.17805	up	GENCODE	1754	chr21	-	44153703	44161868	intronic antisense	NM_002606	PDE9A	high affinity cGMP-specific 3',5'-cyclic phosphodiesterase 9A isoform a	2.74882	down	chr21	+	44073861	44195618
ENST00000437753	RP11-184I16.4	3.83133	down	GENCODE	469	chr1	-	44175062	44193014	intronic antisense	NM_174968	ST3GAL3	CMP-N-acetylneuraminate-beta-1,4-galactoside alpha-2,3-sialyltransferase isoform f	2.68697	up	chr1	+	44173203	44396837
ENST00000437797	RP11-315I20.1	2.04862	down	GENCODE	536	chr1	-	145493880	145507988	intronic antisense	NM_153713	LIX1L	LIX1-like protein	2.40184	up	chr1	+	145477084	145499091
ENST00000439876	RP11-4E23.2	2.15337	up	GENCODE	359	chr9	-	20683302	20684687	intronic antisense	NM_017794	FOCAD	focadhesin	2.5135	up	chr9	+	20658308	20995954
ENST00000441575	AC069363.1	2.23347	up	GENCODE	393	chr17	+	34408991	34417208	intronic antisense	NM_002983	CCL3	C-C motif chemokine 3 precursor	8.16954	up	chr17	-	34415602	34417506
ENST00000443311	RP11-93H12.2	4.85978	down	GENCODE	430	chr10	+	87365149	87366263	intronic antisense	NM_017551	GRID1	glutamate receptor delta-1 subunit precursor	3.04097	up	chr10	-	87359311	88126250
ENST00000443763	RP11-36N20.1	3.18178	down	GENCODE	581	chr1	+	246271927	246277168	intronic antisense	NM_001167740	SMYD3	SET and MYND domain-containing protein 3 isoform 1	2.16441	down	chr1	-	245912641	246670644
ENST00000444077	AC017006.2	2.14478	up	GENCODE	464	chr2	-	46305153	46305967	intronic antisense	NM_005400	PRKCE	protein kinase C epsilon type	2.34981	up	chr2	+	45879042	46415129
ENST00000445521	RP11-534G20.3	9.82287	up	GENCODE	188	chr10	+	29698519	29756207	intronic antisense	NM_003174	SVIL	supervillin isoform 1	7.72927	up	chr10	-	29746276	30024730
ENST00000446383	RP1-260J9.2	4.26137	down	GENCODE	584	chrX	+	137793613	137798254	intronic antisense	NM_001139498	FGF13	fibroblast growth factor 13 isoform 4	3.80436	up	chrX	-	137713733	138287185
ENST00000446383	RP1-260J9.2	4.26137	down	GENCODE	584	chrX	+	137793613	137798254	intronic antisense	NM_001139500	FGF13	fibroblast growth factor 13 isoform 2	2.20239	up	chrX	-	137713733	138287185
ENST00000446590	AC016683.5	2.47763	up	GENCODE	559	chr2	-	113929111	113932914	intronic antisense	NM_012455	PSD4	PH and SEC7 domain-containing protein 4	2.64877	down	chr2	+	113931559	113960677
ENST00000448318	RP1-272J12.1	2.3575	down	GENCODE	2168	chr22	-	35318598	35468882	intronic antisense	NM_001008494	ISX	intestine-specific homeobox	2.10682	down	chr22	+	35462129	35483380
ENST00000448767	RP11-476H24.1	2.02533	up	GENCODE	664	chr7	-	154630097	154657193	intronic antisense	NM_001039350	DPP6	dipeptidyl aminopeptidase-like protein 6 isoform 3	3.28528	up	chr7	+	153584418	154685995
ENST00000448942	RP11-356I2.4	7.80637	up	GENCODE	963	chr6	-	138178422	138188841	intronic antisense	NM_006290	TNFAIP3	tumor necrosis factor alpha-induced protein 3	5.18965	up	chr6	+	138188324	138204451
ENST00000449298	RP11-634B7.4	6.49285	down	GENCODE	1541	chr1	+	247803050	247910364	intronic antisense	NM_001005286	OR6F1	olfactory receptor 6F1	2.03371	down	chr1	-	247875130	247876057
ENST00000449346	AC013264.2	2.16502	up	GENCODE	455	chr2	+	198062714	198063997	intronic antisense	NM_153697	ANKRD44	serine/threonine-protein phosphatase 6 regulatory ankyrin repeat subunit B isoform B	2.73714	up	chr2	-	197964194	198175521
ENST00000450154	RP11-16L21.7	4.26076	up	GENCODE	302	chr9	+	114336471	114337707	intronic antisense	NM_012212	PTGR1	prostaglandin reductase 1 isoform 1	2.16951	down	chr9	-	114325246	114361711
ENST00000450509	AC010974.3	5.0894	up	GENCODE	374	chr2	+	133418098	133424563	intronic antisense	NM_001077427	LYPD1	ly6/PLAUR domain-containing protein 1 isoform b	2.88269	down	chr2	-	133402336	133429070
ENST00000450872	SRGAP2-AS1	3.81409	up	GENCODE	2178	chr1	-	206552218	206554954	intronic antisense	NM_001170637	SRGAP2	SLIT-ROBO Rho GTPase-activating protein 2 isoform c	2.3337	up	chr1	+	206516199	206637783
ENST00000450872	SRGAP2-AS1	3.81409	up	GENCODE	2178	chr1	-	206552218	206554954	intronic antisense	NM_015326	SRGAP2	SLIT-ROBO Rho GTPase-activating protein 2 isoform a	2.27115	up	chr1	+	206516199	206637783
ENST00000450974	CTA-282F2.3	5.62368	down	GENCODE	747	chr22	+	34121057	34140179	intronic antisense	NM_004737	LARGE	glycosyltransferase-like protein LARGE1	2.06959	down	chr22	-	33669061	34316416
ENST00000450990	AC093415.2	2.49007	up	GENCODE	562	chr3	-	37832241	37903239	intronic antisense	NM_002207	ITGA9	integrin alpha-9 precursor	3.02749	up	chr3	+	37493812	37861281
ENST00000451116	AC006019.4	3.32433	up	GENCODE	3044	chr7	-	153789285	153793128	intronic antisense	NM_001039350	DPP6	dipeptidyl aminopeptidase-like protein 6 isoform 3	3.28528	up	chr7	+	153584418	154685995
ENST00000451225	RP11-414K1.3	2.15861	up	GENCODE	404	chr10	+	17428992	17450285	intronic antisense	NM_001004470	ST8SIA6	alpha-2,8-sialyltransferase 8F precursor	2.33526	up	chr10	-	17362675	17496254
ENST00000454361	RP3-335N17.2	2.62274	down	GENCODE	610	chr6	+	51470062	51487682	intronic antisense	NM_138694	PKHD1	fibrocystin isoform 1 precursor	3.48099	up	chr6	-	51480144	51952423
ENST00000454380	AC116366.5	3.6202	down	GENCODE	767	chr5	-	131755107	131762406	intronic antisense	ENST00000337752	C5orf56	chromosome 5 open reading frame 56 [Source:HGNC Symbol;Acc:33838]	2.49753	up	chr5	+	131746672	131798059
ENST00000455503	RP11-126K1.6	3.05436	up	GENCODE	618	chr1	+	151319442	151320503	intronic antisense	NM_001025603	RFX5	DNA-binding protein RFX5	10.9398	up	chr1	-	151313115	151319769
ENST00000457891	AC005162.3	6.68483	up	GENCODE	246	chr7	+	29040658	29049815	intronic antisense	NM_031311	CPVL	probable serine carboxypeptidase CPVL precursor	2.29271	down	chr7	-	29035246	29186153
ENST00000460955	RP4-545C24.1	5.38469	up	GENCODE	569	chr7	+	143892413	143977640	intronic antisense	NM_198495	CTAGE4	cutaneous T-cell lymphoma-associated antigen 4	2.10696	up	chr7	-	143963766	143966392
ENST00000475102	RP11-550I24.2	2.93436	down	GENCODE	384	chr3	+	156948067	157033684	intronic antisense	NM_001167911	VEPH1	ventricular zone-expressed PH domain-containing protein homolog 1 isoform 2	2.0885	down	chr3	-	156977531	157221136
ENST00000486285	RP11-1000B6.2	2.46175	up	GENCODE	432	chr15	-	32948284	32961293	intronic antisense	NM_003020	SCG5	neuroendocrine protein 7B2 isoform 2 precursor	2.98615	up	chr15	+	32933869	32989298
ENST00000497366	RP4-584D14.6	3.69062	down	GENCODE	420	chr7	-	150076942	150080973	intronic antisense	NM_173680	ZNF775	zinc finger protein 775	2.83993	up	chr7	+	150076405	150095719
ENST00000500986	RP11-887P2.1	2.72253	down	GENCODE	1655	chr12	-	93936239	93965544	intronic antisense	NM_003877	SOCS2	suppressor of cytokine signaling 2	9.25644	up	chr12	+	93963597	93970521
ENST00000501239	RP11-630D6.5	6.87677	up	GENCODE	1685	chr4	+	76901942	76927095	intronic antisense	NM_002416	CXCL9	C-X-C motif chemokine 9 precursor	205.455	up	chr4	-	76922622	76928641
ENST00000502993	CTD-2254N19.1	3.93275	up	GENCODE	465	chr5	+	59317075	59326799	intronic antisense	NM_001165899	PDE4D	cAMP-specific 3',5'-cyclic phosphodiesterase 4D isoform PDE4D7	2.08786	up	chr5	-	58264865	59783925
ENST00000503038	RP11-33B1.1	3.27199	up	GENCODE	2376	chr4	+	120469360	120473180	intronic antisense	NM_001083	PDE5A	cGMP-specific 3',5'-cyclic phosphodiesterase isoform 1	8.94318	up	chr4	-	120415549	120549981
ENST00000503038	RP11-33B1.1	3.27199	up	GENCODE	2376	chr4	+	120469360	120473180	intronic antisense	NM_033430	PDE5A	cGMP-specific 3',5'-cyclic phosphodiesterase isoform 2	2.75232	up	chr4	-	120415549	120548442
ENST00000504017	RP11-313E19.2	2.02708	down	GENCODE	307	chr4	+	177590771	177627223	intronic antisense	NM_005429	VEGFC	vascular endothelial growth factor C preproprotein	2.89055	up	chr4	-	177604690	177713895
ENST00000504846	ATG10-AS1	6.70901	up	GENCODE	648	chr5	-	81368873	81369521	intronic antisense	NM_001131028	ATG10	ubiquitin-like-conjugating enzyme ATG10	4.44431	up	chr5	+	81267843	81551216
ENST00000504932	RP11-677M14.3	3.59497	down	GENCODE	1493	chr11	+	124629024	124635832	intronic antisense	NM_138961	ESAM	endothelial cell-selective adhesion molecule precursor	2.51265	up	chr11	-	124623018	124632223
ENST00000508517	AC010226.4	6.14299	up	GENCODE	539	chr5	+	114937940	114955975	intronic antisense	NM_001164468	TMED7-TICAM2	TRAM adaptor with GOLD domain isoform 1 precursor	5.777	up	chr5	-	114914338	114961876
ENST00000508517	AC010226.4	6.14299	up	GENCODE	539	chr5	+	114937940	114955975	intronic antisense	NM_001164469	TMED7-TICAM2	TRAM adaptor with GOLD domain isoform 2 precursor	2.37091	up	chr5	-	114914338	114961876
ENST00000508743	RP11-463M16.4	3.28068	up	GENCODE	738	chr17	-	46952221	46986345	intronic antisense	NM_005175	ATP5G1	ATP synthase lipid-binding protein, mitochondrial precursor	3.65952	down	chr17	+	46970147	46973232
ENST00000508743	RP11-463M16.4	3.28068	up	GENCODE	738	chr17	-	46952221	46986345	intronic antisense	NM_023079	UBE2Z	ubiquitin-conjugating enzyme E2 Z	5.16169	up	chr17	+	46985730	47006422
ENST00000509194	RP11-313E19.2	2.22214	up	GENCODE	332	chr4	+	177590771	177627299	intronic antisense	NM_005429	VEGFC	vascular endothelial growth factor C preproprotein	2.89055	up	chr4	-	177604690	177713895
ENST00000510240	CTC-563A5.2	11.2952	up	GENCODE	569	chr5	+	179390614	179391419	intronic antisense	NM_018434	RNF130	E3 ubiquitin-protein ligase RNF130 precursor	2.04143	down	chr5	-	179382473	179499109
ENST00000511755	RP11-414K1.3	3.07817	up	GENCODE	1689	chr10	+	17441100	17452630	intronic antisense	NM_001004470	ST8SIA6	alpha-2,8-sialyltransferase 8F precursor	2.33526	up	chr10	-	17362675	17496254
ENST00000511897	RP11-87E22.2	3.1312	up	GENCODE	3879	chr8	+	22735496	22745535	intronic antisense	NM_144962	PEBP4	phosphatidylethanolamine-binding protein 4 precursor	6.91192	down	chr8	-	22570764	22785421
ENST00000512005	RP4-785G19.5	2.38264	up	GENCODE	478	chr20	-	32822645	32868979	intronic antisense	NM_001672	ASIP	agouti-signaling protein precursor	3.59767	down	chr20	+	32848170	32857148
ENST00000512398	RP11-319G6.3	2.07428	down	GENCODE	273	chr3	+	139185271	139185637	intronic antisense	NM_004164	RBP2	retinol-binding protein 2	2.19236	up	chr3	-	139171725	139195352
ENST00000512934	RP11-843P14.1	4.10173	up	GENCODE	528	chr5	+	175781208	175783171	intronic antisense	NM_001079684	KIAA1191	putative monooxygenase p33MONOX isoform b	5.48623	up	chr5	-	175773065	175788809
ENST00000513378	RP11-94C24.11	2.7296	down	GENCODE	156	chr17	-	48640563	48641144	intronic antisense	NM_198380	CACNA1G	voltage-dependent T-type calcium channel subunit alpha-1G isoform 5	2.43974	down	chr17	+	48638428	48704832
ENST00000513378	RP11-94C24.11	2.7296	down	GENCODE	156	chr17	-	48640563	48641144	intronic antisense	NM_198385	CACNA1G	voltage-dependent T-type calcium channel subunit alpha-1G isoform 4	2.5046	up	chr17	+	48638428	48704832
ENST00000513378	RP11-94C24.11	2.7296	down	GENCODE	156	chr17	-	48640563	48641144	intronic antisense	NM_198387	CACNA1G	voltage-dependent T-type calcium channel subunit alpha-1G isoform 12	2.24694	down	chr17	+	48638428	48704832
ENST00000513378	RP11-94C24.11	2.7296	down	GENCODE	156	chr17	-	48640563	48641144	intronic antisense	NM_198388	CACNA1G	voltage-dependent T-type calcium channel subunit alpha-1G isoform 13	2.4845	down	chr17	+	48638428	48704832
ENST00000513704	CTC-454M9.1	2.33096	up	GENCODE	563	chr5	+	88185124	88239160	intronic antisense	NM_001131005	MEF2C	myocyte-specific enhancer factor 2C isoform 2	2.6449	up	chr5	-	88014057	88199922
ENST00000513704	CTC-454M9.1	2.33096	up	GENCODE	563	chr5	+	88185124	88239160	intronic antisense	NM_001193347	MEF2C	myocyte-specific enhancer factor 2C isoform 3	2.89763	down	chr5	-	88014057	88199922
ENST00000514158	CTC-454M9.1	2.37855	down	GENCODE	713	chr5	+	88185276	88237187	intronic antisense	NM_001131005	MEF2C	myocyte-specific enhancer factor 2C isoform 2	2.6449	up	chr5	-	88014057	88199922
ENST00000514158	CTC-454M9.1	2.37855	down	GENCODE	713	chr5	+	88185276	88237187	intronic antisense	NM_001193347	MEF2C	myocyte-specific enhancer factor 2C isoform 3	2.89763	down	chr5	-	88014057	88199922
ENST00000515026	RP11-15B17.1	3.69361	down	GENCODE	764	chr4	+	100929227	101116256	intronic antisense	NM_145244	DDIT4L	DNA damage-inducible transcript 4-like protein	10.305	down	chr4	-	101107026	101111655
ENST00000517454	RP11-326L2.1	2.10754	up	GENCODE	735	chr8	+	17561496	17563696	intronic antisense	NM_001001924	MTUS1	microtubule-associated tumor suppressor 1 isoform 1	3.97477	down	chr8	-	17501302	17658426
ENST00000517454	RP11-326L2.1	2.10754	up	GENCODE	735	chr8	+	17561496	17563696	intronic antisense	NM_001001931	MTUS1	microtubule-associated tumor suppressor 1 isoform 4	3.59489	up	chr8	-	17501302	17579730
ENST00000517454	RP11-326L2.1	2.10754	up	GENCODE	735	chr8	+	17561496	17563696	intronic antisense	NM_001166393	MTUS1	microtubule-associated tumor suppressor 1 isoform 6	2.69832	down	chr8	-	17501302	17580084
ENST00000517697	RP11-317J10.2	2.1726	down	GENCODE	559	chr8	-	86354079	86376562	intronic antisense	NM_000067	CA2	carbonic anhydrase 2	9.78012	down	chr8	+	86376130	86393721
ENST00000517959	CTD-2336O2.1	2.30754	down	GENCODE	917	chr8	-	1710246	1712668	intronic antisense	NM_018941	CLN8	protein CLN8	2.67007	down	chr8	+	1711869	1734736
ENST00000518822	CTD-2336O2.1	2.09516	down	GENCODE	978	chr8	-	1710155	1712505	intronic antisense	NM_018941	CLN8	protein CLN8	2.67007	down	chr8	+	1711869	1734736
ENST00000518905	CTB-113P19.1	4.68667	down	GENCODE	410	chr5	+	151056533	151104343	intronic antisense	NM_003118	SPARC	SPARC precursor	10.3921	down	chr5	-	151040656	151066615
ENST00000521535	KB-1083B1.1	3.14037	down	GENCODE	316	chr8	+	101630809	101632208	intronic antisense	NM_152628	SNX31	sorting nexin-31	2.17609	down	chr8	-	101585111	101661893
ENST00000523330	RP11-539E17.4	2.90469	up	GENCODE	819	chr8	-	124213411	124214983	intronic antisense	NM_032899	FAM83A	protein FAM83A isoform a	2.15838	down	chr8	+	124194751	124221207
ENST00000523330	RP11-539E17.4	2.90469	up	GENCODE	819	chr8	-	124213411	124214983	intronic antisense	NM_207006	FAM83A	protein FAM83A isoform b	2.90181	up	chr8	+	124194751	124222318
ENST00000523422	RP11-1C8.4	2.30148	down	GENCODE	449	chr8	-	104495650	104513904	intronic antisense	NM_001100117	RIMS2	regulating synaptic membrane exocytosis protein 2 isoform a	3.29166	up	chr8	+	104512975	105266656
ENST00000526362	RP11-670N15.1	4.72877	up	GENCODE	723	chr11	-	21281606	21284116	intronic antisense	NM_006157	NELL1	protein kinase C-binding protein NELL1 isoform 1 precursor	2.76909	up	chr11	+	20691116	21597229
ENST00000526382	RP11-396J6.1	2.56493	down	GENCODE	550	chr8	+	68644821	68647900	intronic antisense	NM_020361	CPA6	carboxypeptidase A6 preproprotein	4.7421	down	chr8	-	68334404	68658620
ENST00000526796	RP11-687M24.8	3.27212	up	GENCODE	645	chr11	-	125128521	125136694	intronic antisense	NM_022062	PKNOX2	homeobox protein PKNOX2	3.0016	down	chr11	+	125034558	125303285
ENST00000527725	RP11-318C2.1	3.9966	down	GENCODE	450	chr11	+	8806947	8831778	intronic antisense	NM_139157	ST5	suppression of tumorigenicity 5 protein isoform 2	4.32535	down	chr11	-	8714898	8832882
ENST00000531592	RP11-467K18.2	2.02723	up	GENCODE	560	chr11	+	9025708	9078831	intronic antisense	NM_001170690	SCUBE2	signal peptide, CUB and EGF-like domain-containing protein 2 isoform 2 precursor	2.16583	up	chr11	-	9041046	9113150
ENST00000532123	AP000857.3	8.14033	up	GENCODE	419	chr11	+	84647732	84666749	intronic antisense	NM_001142699	DLG2	disks large homolog 2 isoform 1	2.18457	up	chr11	-	83166055	85338314
ENST00000532340	RP11-750H9.5	3.36204	down	GENCODE	566	chr11	-	47405094	47430741	intronic antisense	NM_152264	SLC39A13	zinc transporter ZIP13 isoform b precursor	2.01455	down	chr11	+	47430045	47438051
ENST00000532930	RP11-318C2.1	2.0698	up	GENCODE	850	chr11	+	8790324	8807318	intronic antisense	NM_139157	ST5	suppression of tumorigenicity 5 protein isoform 2	4.32535	down	chr11	-	8714898	8832882
ENST00000533101	RP11-160H12.2	4.73449	up	GENCODE	576	chr11	+	83356826	83363053	intronic antisense	NM_001142699	DLG2	disks large homolog 2 isoform 1	2.18457	up	chr11	-	83166055	85338314
ENST00000533502	CTD-3074O7.5	2.07479	down	GENCODE	581	chr11	-	66241829	66247663	intronic antisense	NM_001098510	PELI3	E3 ubiquitin-protein ligase pellino homolog 3 isoform 2	2.29346	up	chr11	+	66234335	66244808
ENST00000533964	AC103828.1	2.46556	up	GENCODE	301	chr11	-	48035957	48037407	intronic antisense	NM_001098503	PTPRJ	receptor-type tyrosine-protein phosphatase eta isoform 2 precursor	2.90943	up	chr11	+	48002109	48154266
ENST00000533964	AC103828.1	2.46556	up	GENCODE	301	chr11	-	48035957	48037407	intronic antisense	NM_002843	PTPRJ	receptor-type tyrosine-protein phosphatase eta isoform 1 precursor	3.01911	up	chr11	+	48002109	48192394
ENST00000534864	RP11-712B9.2	3.91073	up	GENCODE	701	chr11	+	94884216	94938044	intronic antisense	NM_144665	SESN3	sestrin-3	2.70188	up	chr11	-	94906132	94964246
ENST00000536914	IFNG-AS1	2.28059	up	GENCODE	494	chr12	+	68383308	68628466	intronic antisense	NM_000619	IFNG	interferon gamma precursor	23.1681	up	chr12	-	68548549	68553521
ENST00000543925	RP11-17G12.3	2.49303	down	GENCODE	422	chr11	-	47292207	47293661	intronic antisense	NM_003682	MADD	MAP kinase-activating death domain protein isoform d	26.8412	up	chr11	+	47291198	47351582
ENST00000543925	RP11-17G12.3	2.49303	down	GENCODE	422	chr11	-	47292207	47293661	intronic antisense	NM_130471	MADD	MAP kinase-activating death domain protein isoform b	14.7365	up	chr11	+	47291198	47351582
ENST00000543925	RP11-17G12.3	2.49303	down	GENCODE	422	chr11	-	47292207	47293661	intronic antisense	NM_130473	MADD	MAP kinase-activating death domain protein isoform e	2.96225	up	chr11	+	47291198	47351582
ENST00000543925	RP11-17G12.3	2.49303	down	GENCODE	422	chr11	-	47292207	47293661	intronic antisense	NM_130475	MADD	MAP kinase-activating death domain protein isoform g	2.33104	up	chr11	+	47291670	47351582
ENST00000543970	RP11-83B20.1	2.14996	up	GENCODE	1282	chr12	+	124997767	124999359	intronic antisense	NM_006312	NCOR2	nuclear receptor corepressor 2 isoform 1	2.2762	down	chr12	-	124808956	125052010
ENST00000544067	RP11-283I3.1	2.5939	up	GENCODE	315	chr12	+	302201	303296	intronic antisense	NM_001122848	SLC6A12	sodium- and chloride-dependent betaine transporter	2.02141	up	chr12	-	299242	323371
ENST00000544925	RP11-64D24.2	16.7815	up	GENCODE	393	chr11	-	114081337	114227293	intronic antisense	NM_006169	NNMT	nicotinamide N-methyltransferase	9.13693	up	chr11	+	114166534	114183238
ENST00000545474	RP11-17G12.3	4.02509	down	GENCODE	492	chr11	-	47292216	47293626	intronic antisense	NM_003682	MADD	MAP kinase-activating death domain protein isoform d	26.8412	up	chr11	+	47291198	47351582
ENST00000545474	RP11-17G12.3	4.02509	down	GENCODE	492	chr11	-	47292216	47293626	intronic antisense	NM_130471	MADD	MAP kinase-activating death domain protein isoform b	14.7365	up	chr11	+	47291198	47351582
ENST00000545474	RP11-17G12.3	4.02509	down	GENCODE	492	chr11	-	47292216	47293626	intronic antisense	NM_130473	MADD	MAP kinase-activating death domain protein isoform e	2.96225	up	chr11	+	47291198	47351582
ENST00000545474	RP11-17G12.3	4.02509	down	GENCODE	492	chr11	-	47292216	47293626	intronic antisense	NM_130475	MADD	MAP kinase-activating death domain protein isoform g	2.33104	up	chr11	+	47291670	47351582
ENST00000546936	RP11-315E17.1	2.29838	up	GENCODE	547	chr12	+	81771820	81824122	intronic antisense	NM_001220473	PPFIA2	liprin-alpha-2 isoform b	2.06616	up	chr12	-	81652044	82152474
ENST00000546936	RP11-315E17.1	2.29838	up	GENCODE	547	chr12	+	81771820	81824122	intronic antisense	NM_001220475	PPFIA2	liprin-alpha-2 isoform d	3.10282	up	chr12	-	81652044	82152286
ENST00000546936	RP11-315E17.1	2.29838	up	GENCODE	547	chr12	+	81771820	81824122	intronic antisense	NM_001220476	PPFIA2	liprin-alpha-2 isoform e	2.33579	up	chr12	-	81652044	82152286
ENST00000550999	RP11-121G22.3	3.40421	up	GENCODE	752	chr12	+	81672979	81692062	intronic antisense	NM_001220473	PPFIA2	liprin-alpha-2 isoform b	2.06616	up	chr12	-	81652044	82152474
ENST00000550999	RP11-121G22.3	3.40421	up	GENCODE	752	chr12	+	81672979	81692062	intronic antisense	NM_001220475	PPFIA2	liprin-alpha-2 isoform d	3.10282	up	chr12	-	81652044	82152286
ENST00000550999	RP11-121G22.3	3.40421	up	GENCODE	752	chr12	+	81672979	81692062	intronic antisense	NM_001220476	PPFIA2	liprin-alpha-2 isoform e	2.33579	up	chr12	-	81652044	82152286
ENST00000552784	RP1-71H24.1	2.61475	up	GENCODE	575	chr12	-	113345432	113455556	intronic antisense	NM_001032731	OAS2	2'-5'-oligoadenylate synthase 2 isoform 3	16.1574	up	chr12	+	113416273	113426610
ENST00000552784	RP1-71H24.1	2.61475	up	GENCODE	575	chr12	-	113345432	113455556	intronic antisense	NM_002535	OAS2	2'-5'-oligoadenylate synthase 2 isoform 2	18.6783	up	chr12	+	113416273	113448503
ENST00000552784	RP1-71H24.1	2.61475	up	GENCODE	575	chr12	-	113345432	113455556	intronic antisense	NM_006187	OAS3	2'-5'-oligoadenylate synthase 3	10.3942	up	chr12	+	113376248	113411054
ENST00000552784	RP1-71H24.1	2.61475	up	GENCODE	575	chr12	-	113345432	113455556	intronic antisense	NM_016817	OAS2	2'-5'-oligoadenylate synthase 2 isoform 1	9.97886	up	chr12	+	113416273	113449528
ENST00000552785	RP11-753H16.5	2.61956	down	GENCODE	546	chr12	+	54747575	54860769	intronic antisense	NM_020370	GPR84	G-protein coupled receptor 84	2.60772	up	chr12	-	54756228	54758270
ENST00000553197	RP11-121G22.3	3.60456	up	GENCODE	875	chr12	+	81672979	81706068	intronic antisense	NM_001220473	PPFIA2	liprin-alpha-2 isoform b	2.06616	up	chr12	-	81652044	82152474
ENST00000553197	RP11-121G22.3	3.60456	up	GENCODE	875	chr12	+	81672979	81706068	intronic antisense	NM_001220475	PPFIA2	liprin-alpha-2 isoform d	3.10282	up	chr12	-	81652044	82152286
ENST00000553197	RP11-121G22.3	3.60456	up	GENCODE	875	chr12	+	81672979	81706068	intronic antisense	NM_001220476	PPFIA2	liprin-alpha-2 isoform e	2.33579	up	chr12	-	81652044	82152286
ENST00000554245	CTD-2376I20.1	2.20108	down	GENCODE	548	chr14	-	100519139	100541215	intronic antisense	NM_016337	EVL	ena/VASP-like protein	2.02682	down	chr14	+	100531750	100610573
ENST00000554859	CTD-2017C7.2	2.6817	down	GENCODE	448	chr14	-	102262891	102276658	intronic antisense	NM_002719	PPP2R5C	serine/threonine-protein phosphatase 2A 56 kDa regulatory subunit gamma isoform isoform a	2.74827	up	chr14	+	102276139	102394328
ENST00000554859	CTD-2017C7.2	2.6817	down	GENCODE	448	chr14	-	102262891	102276658	intronic antisense	NM_178586	PPP2R5C	serine/threonine-protein phosphatase 2A 56 kDa regulatory subunit gamma isoform isoform b	3.35516	up	chr14	+	102276139	102394328
ENST00000556212	RP11-638I2.9	2.57029	up	GENCODE	552	chr14	+	100806168	100806891	intronic antisense	NM_173701	WARS	tryptophan--tRNA ligase, cytoplasmic isoform a	43.1887	up	chr14	-	100800124	100842680
ENST00000556212	RP11-638I2.9	2.57029	up	GENCODE	552	chr14	+	100806168	100806891	intronic antisense	NM_213645	WARS	tryptophan--tRNA ligase, cytoplasmic isoform b	34.4768	up	chr14	-	100800124	100842680
ENST00000556328	RP11-507K2.3	5.12597	down	GENCODE	718	chr14	+	89017940	89018837	intronic antisense	NM_007039	PTPN21	tyrosine-protein phosphatase non-receptor type 21	2.16372	down	chr14	-	88932121	89021123
ENST00000556383	RP11-33N16.2	2.7045	up	GENCODE	341	chr14	+	89866338	89875813	intronic antisense	NM_001085471	FOXN3	forkhead box protein N3 isoform 1	2.18126	up	chr14	-	89622515	90085494
ENST00000556390	RP11-517O13.3	13.145	up	GENCODE	399	chr14	-	58836740	58862359	intronic antisense	NM_023001	ARID4A	AT-rich interactive domain-containing protein 4A isoform III	7.85138	up	chr14	+	58765221	58840451
ENST00000556874	RP11-72M17.1	3.26415	up	GENCODE	1206	chr14	-	66697050	66976112	intronic antisense	NM_020806	GPHN	gephyrin isoform 1	2.65268	down	chr14	+	66974124	67648525
ENST00000556926	RP11-356K23.2	24.1904	up	GENCODE	458	chr14	+	89821403	89822915	intronic antisense	NM_001085471	FOXN3	forkhead box protein N3 isoform 1	2.18126	up	chr14	-	89622515	90085494
ENST00000556942	RP11-356K23.1	3.39698	up	GENCODE	498	chr14	+	89816645	89831043	intronic antisense	NM_001085471	FOXN3	forkhead box protein N3 isoform 1	2.18126	up	chr14	-	89622515	90085494
ENST00000557409	RP11-363J20.1	2.87063	down	GENCODE	538	chr14	-	69657594	69658809	intronic antisense	NM_001193361	EXD2	exonuclease 3'-5' domain-containing protein 2 isoform 1	2.28463	up	chr14	+	69658193	69710737
ENST00000558238	CTD-2184D3.2	2.33103	up	GENCODE	504	chr15	+	52237615	52238253	intronic antisense	NM_138792	LEO1	RNA polymerase-associated protein LEO1	4.53826	up	chr15	-	52230221	52263958
ENST00000558536	RP11-519G16.3	5.81458	up	GENCODE	715	chr15	+	45740959	45789479	intronic antisense	NM_013309	SLC30A4	zinc transporter 4	2.17719	up	chr15	-	45774679	45815002
ENST00000560324	RP11-109D20.1	2.27158	down	GENCODE	542	chr15	-	45333913	45350905	intronic antisense	NM_003104	SORD	sorbitol dehydrogenase	2.20254	down	chr15	+	45315301	45367287
ENST00000562009	CTD-2311M21.2	3.92067	down	GENCODE	3337	chr15	+	74646796	74656961	intronic antisense	NM_000781	CYP11A1	cholesterol side-chain cleavage enzyme, mitochondrial isoform a precursor	2.75421	up	chr15	-	74630102	74660081
ENST00000563342	RP11-298D21.2	4.95176	down	GENCODE	702	chr16	-	83759280	83759982	intronic antisense	NM_001257	CDH13	cadherin-13 isoform 1 preproprotein	9.3619	up	chr16	+	82660398	83830215
ENST00000564487	RP11-31E22.1	4.35741	down	GENCODE	1642	chr15	-	86838879	86848212	intronic antisense	NM_152336	AGBL1	cytosolic carboxypeptidase 4	2.16475	up	chr15	+	86685241	87572283
ENST00000564510	RP11-327F22.4	10.3866	down	GENCODE	787	chr16	-	50817769	50837249	intronic antisense	NM_001042355	CYLD	ubiquitin carboxyl-terminal hydrolase CYLD isoform 2	5.56245	up	chr16	+	50775960	50835846
ENST00000564510	RP11-327F22.4	10.3866	down	GENCODE	787	chr16	-	50817769	50837249	intronic antisense	NM_015247	CYLD	ubiquitin carboxyl-terminal hydrolase CYLD isoform 1	2.553	up	chr16	+	50775960	50835846
ENST00000564809	RP11-61F12.1	2.90736	up	GENCODE	2434	chr16	+	84627998	84630432	intronic antisense	NM_021149	COTL1	coactosin-like protein	2.83473	down	chr16	-	84599203	84651669
ENST00000565238	CTD-3253I12.1	5.02578	up	GENCODE	1493	chr16	-	82986834	83023903	intronic antisense	NM_001257	CDH13	cadherin-13 isoform 1 preproprotein	9.3619	up	chr16	+	82660398	83830215
ENST00000566143	CTD-2196E14.5	15.6421	up	GENCODE	473	chr16	-	23698369	23699665	intronic antisense	NM_005030	PLK1	serine/threonine-protein kinase PLK1	3.38856	down	chr16	+	23690200	23701688
ENST00000568496	CTD-2311M21.3	4.74919	down	GENCODE	785	chr15	+	74657775	74659391	intronic antisense	NM_000781	CYP11A1	cholesterol side-chain cleavage enzyme, mitochondrial isoform a precursor	2.75421	up	chr15	-	74630102	74660081
ENST00000569165	RP11-298D21.1	3.01387	down	GENCODE	686	chr16	-	83768946	83806522	intronic antisense	NM_001257	CDH13	cadherin-13 isoform 1 preproprotein	9.3619	up	chr16	+	82660398	83830215
ENST00000570025	MIR4519	4.08273	up	GENCODE	1429	chr16	+	30886542	30906400	intronic antisense	NM_004765	BCL7C	B-cell CLL/lymphoma 7 protein family member C	2.89815	down	chr16	-	30899115	30905399
ENST00000572284	RP3-509I19.6	3.15142	up	GENCODE	509	chr6	-	139200035	139200544	intronic antisense	NM_001195037	ECT2L	epithelial cell-transforming sequence 2 oncogene-like	3.06212	up	chr6	+	139117247	139225207
ENST00000572930	RP11-473M20.7	2.00796	down	GENCODE	420	chr16	-	3103580	3106020	intronic antisense	NM_022468	MMP25	matrix metalloproteinase-25 preproprotein	6.39228	up	chr16	+	3096681	3110724
ENST00000573130	RP11-473M20.7	3.67614	up	GENCODE	2163	chr16	-	3103367	3106233	intronic antisense	NM_022468	MMP25	matrix metalloproteinase-25 preproprotein	6.39228	up	chr16	+	3096681	3110724
ENST00000574681	RP11-485G7.6	3.9913	up	GENCODE	1095	chr16	-	11441999	11443178	intronic antisense	NM_152308	RMI2	recQ-mediated genome instability protein 2	3.63773	up	chr16	+	11439310	11445617
ENST00000574716	RP11-515O17.2	2.46082	up	GENCODE	1740	chr17	-	53348864	53351014	intronic antisense	NM_002126	HLF	hepatic leukemia factor	5.30045	up	chr17	+	53342320	53402426
ENST00000578477	RP11-534N16.1	2.20465	up	GENCODE	588	chr18	-	28927630	29006951	intronic antisense	NM_177986	DSG4	desmoglein-4 isoform 2 preproprotein	11.7973	up	chr18	+	28956739	28993880
ENST00000580194	AC005324.6	2.95926	up	GENCODE	541	chr17	-	15643941	15652506	intronic antisense	NM_178571	TBC1D26	TBC1 domain family member 26	2.72613	up	chr17	+	15635590	15648098
ENST00000581474	RP11-68I3.2	3.59403	up	GENCODE	187	chr17	+	27887564	28034108	intronic antisense	NM_014030	GIT1	ARF GTPase-activating protein GIT1 isoform 2	3.45426	down	chr17	-	27900486	27916610
ENST00000582774	RP11-1376P16.1	3.13674	up	GENCODE	345	chr17	+	80117931	80118328	intronic antisense	NM_198082	CCDC57	coiled-coil domain-containing protein 57	2.08486	down	chr17	-	80059345	80170689
ENST00000583409	CTB-58E17.3	2.20588	up	GENCODE	486	chr17	-	36859732	36862514	intronic antisense	NM_005937	MLLT6	protein AF-17	2.44687	up	chr17	+	36861872	36886056
NR_024468	LOC730811	3.2524	up	RefSeq	3242	chr2	+	2323003	2330880	intronic antisense	NM_015025	MYT1L	myelin transcription factor 1-like protein	2.14933	down	chr2	-	1792884	2335045
NR_024479	LOC100131726	2.10437	up	RefSeq	1175	chr8	-	124213411	124214983	intronic antisense	NM_032899	FAM83A	protein FAM83A isoform a	2.15838	down	chr8	+	124194751	124221207
NR_024479	LOC100131726	2.10437	up	RefSeq	1175	chr8	-	124213411	124214983	intronic antisense	NM_207006	FAM83A	protein FAM83A isoform b	2.90181	up	chr8	+	124194751	124222318
NR_026889	DKFZP434H168	3.65678	up	RefSeq	1909	chr16	-	56226528	56228437	intronic antisense	NM_138736	GNAO1	guanine nucleotide-binding protein G(o) subunit alpha isoform b	2.37237	up	chr16	+	56225250	56382111
NR_033973	LOC100128505	12.2858	up	RefSeq	1756	chr9	+	119266561	119324572	intronic antisense	NM_198188	ASTN2	astrotactin-2 isoform d	2.08894	down	chr9	-	119187503	119449542
NR_034110	TRAF3IP2-AS1	3.30726	up	RefSeq	2195	chr6	+	111804674	111899383	intronic antisense	NM_001164283	TRAF3IP2	adapter protein CIKS isoform 5	2.24503	up	chr6	-	111876580	111888563
NR_036580	LOC389023	2.69885	down	RefSeq	744	chr2	-	115901624	115918920	intronic antisense	NM_020868	DPP10	inactive dipeptidyl peptidase 10 isoform long	5.16661	up	chr2	+	115199898	116602326
NR_038397	DNM3OS	2.08785	down	RefSeq	6252	chr1	-	172107723	172113975	intronic antisense	NM_001136127	DNM3	dynamin-3 isoform b	2.13341	down	chr1	+	171810620	172381857
NR_038397	DNM3OS	2.08785	down	RefSeq	6252	chr1	-	172107723	172113975	intronic antisense	NM_015569	DNM3	dynamin-3 isoform a	2.34701	down	chr1	+	171810620	172381857
NR_038405	FGF13-AS1	3.64779	up	RefSeq	849	chrX	+	137794268	137798763	intronic antisense	NM_001139498	FGF13	fibroblast growth factor 13 isoform 4	3.80436	up	chrX	-	137713733	138287185
NR_038405	FGF13-AS1	3.64779	up	RefSeq	849	chrX	+	137794268	137798763	intronic antisense	NM_001139500	FGF13	fibroblast growth factor 13 isoform 2	2.20239	up	chrX	-	137713733	138287185
NR_038441	SLC8A1-AS1	3.25796	up	RefSeq	1002	chr2	+	40144773	40482349	intronic antisense	NM_001112802	SLC8A1	sodium/calcium exchanger 1 isoform D precursor	8.84762	up	chr2	-	40339285	40739575
NR_038916	PRR7-AS1	3.74688	up	RefSeq	1401	chr5	-	176864889	176874945	intronic antisense	NM_001004105	GRK6	G protein-coupled receptor kinase 6 isoform C	2.0033	down	chr5	+	176853686	176868354
NR_038916	PRR7-AS1	3.74688	up	RefSeq	1401	chr5	-	176864889	176874945	intronic antisense	NM_001004106	GRK6	G protein-coupled receptor kinase 6 isoform A	2.35442	down	chr5	+	176853686	176869850
NR_038916	PRR7-AS1	3.74688	up	RefSeq	1401	chr5	-	176864889	176874945	intronic antisense	NM_001174101	PRR7	proline-rich protein 7	3.27187	up	chr5	+	176873795	176883287
NR_038916	PRR7-AS1	3.74688	up	RefSeq	1401	chr5	-	176864889	176874945	intronic antisense	NM_002082	GRK6	G protein-coupled receptor kinase 6 isoform B	2.72664	down	chr5	+	176853686	176869850
NR_038950	LOC100506195	4.88826	up	RefSeq	1108	chr22	+	34120971	34146803	intronic antisense	NM_004737	LARGE	glycosyltransferase-like protein LARGE1	2.06959	down	chr22	-	33669061	34316416
NR_040077	GNG12-AS1	3.10989	up	RefSeq	2247	chr1	+	68297970	68668670	intronic antisense	NM_001193334	WLS	protein wntless homolog isoform 3	2.49947	down	chr1	-	68591040	68698229
NR_040077	GNG12-AS1	3.10989	up	RefSeq	2247	chr1	+	68297970	68668670	intronic antisense	NM_018841	GNG12	guanine nucleotide-binding protein G(I)/G(S)/G(O) subunit gamma-12 precursor	2.91413	down	chr1	-	68167148	68299155
NR_040077	GNG12-AS1	3.10989	up	RefSeq	2247	chr1	+	68297970	68668670	intronic antisense	NM_024911	WLS	protein wntless homolog isoform 1 precursor	2.52818	down	chr1	-	68591040	68698284
NR_046012	LOC727915	2.24776	up	RefSeq	905	chr15	-	86840064	86860199	intronic antisense	NM_152336	AGBL1	cytosolic carboxypeptidase 4	2.16475	up	chr15	+	86685241	87572283
NR_046369	LOC100131626	2.66697	up	RefSeq	572	chr11	-	118251934	118289530	intronic antisense	NM_006476	ATP5L	ATP synthase subunit g, mitochondrial	2.42302	down	chr11	+	118272103	118280562
NR_046370	LOC100131626	6.5525	down	RefSeq	519	chr11	-	118251934	118289530	intronic antisense	NM_006476	ATP5L	ATP synthase subunit g, mitochondrial	2.42302	down	chr11	+	118272103	118280562
NR_047532	CDKN2B-AS1	7.03881	up	RefSeq	2646	chr9	+	21994789	22121093	intronic antisense	NM_004936	CDKN2B	cyclin-dependent kinase 4 inhibitor B isoform 1	5.62916	down	chr9	-	22002901	22009312
NR_047532	CDKN2B-AS1	7.03881	up	RefSeq	2646	chr9	+	21994789	22121093	intronic antisense	NM_078487	CDKN2B	cyclin-dependent kinase 4 inhibitor B isoform 2	6.28103	down	chr9	-	22002901	22009312
NR_047535	CDKN2B-AS1	4.24368	up	RefSeq	1805	chr9	+	21994789	22121093	intronic antisense	NM_004936	CDKN2B	cyclin-dependent kinase 4 inhibitor B isoform 1	5.62916	down	chr9	-	22002901	22009312
NR_047535	CDKN2B-AS1	4.24368	up	RefSeq	1805	chr9	+	21994789	22121093	intronic antisense	NM_078487	CDKN2B	cyclin-dependent kinase 4 inhibitor B isoform 2	6.28103	down	chr9	-	22002901	22009312
uc001lsk.1	AK126635	3.00522	up	UCSC_knowngene	1828	chr11	-	856879	858707	intronic antisense	NM_001025238	TSPAN4	tetraspanin-4 isoform a	3.1543	down	chr11	+	842823	867116
uc002ixb.3	BC017255	2.122	down	UCSC_knowngene	1339	chr17	+	57183958	57195629	intronic antisense	NM_001100595	SKA2	spindle and kinetochore-associated protein 2 isoform 2	2.1144	up	chr17	-	57187307	57232800
uc002ixb.3	BC017255	2.122	down	UCSC_knowngene	1339	chr17	+	57183958	57195629	intronic antisense	NM_182620	SKA2	spindle and kinetochore-associated protein 2 isoform 1	5.54823	up	chr17	-	57187307	57232800
uc002ktr.3	mir-133b	3.61367	down	UCSC_knowngene	4364	chr18	-	19405447	19411359	intronic antisense	NM_020774	MIB1	E3 ubiquitin-protein ligase MIB1	2.10375	down	chr18	+	19321544	19450912
uc002xtj.3	BC047609	2.31011	up	UCSC_knowngene	1808	chr20	+	45981304	45983376	intronic antisense	NM_183047	ZMYND8	protein kinase C-binding protein 1 isoform a	2.12202	down	chr20	-	45838380	45985474
uc003anf.2	LOC100506195	2.33625	up	UCSC_knowngene	2091	chr22	+	34120971	34133769	intronic antisense	NM_004737	LARGE	glycosyltransferase-like protein LARGE1	2.06959	down	chr22	-	33669061	34316416
uc003byc.1	BC152380	2.58536	up	UCSC_knowngene	611	chr3	-	13652923	13653534	intronic antisense	NM_001004019	FBLN2	fibulin-2 isoform a precursor	3.95889	up	chr3	+	13590624	13679922
uc003dot.3	BC040624	2.34889	down	UCSC_knowngene	701	chr3	+	71338919	71355005	intronic antisense	NM_032682	FOXP1	forkhead box protein P1 isoform 1	2.3472	up	chr3	-	71003864	71633140
uc003idi.4	AF085995	3.48346	up	UCSC_knowngene	456	chr4	+	120433527	120473183	intronic antisense	NM_001083	PDE5A	cGMP-specific 3',5'-cyclic phosphodiesterase isoform 1	8.94318	up	chr4	-	120415549	120549981
uc003idi.4	AF085995	3.48346	up	UCSC_knowngene	456	chr4	+	120433527	120473183	intronic antisense	NM_033430	PDE5A	cGMP-specific 3',5'-cyclic phosphodiesterase isoform 2	2.75232	up	chr4	-	120415549	120548442
uc003qhq.1	AK124173	3.56915	up	UCSC_knowngene	1959	chr6	-	138144811	138189370	intronic antisense	NM_006290	TNFAIP3	tumor necrosis factor alpha-induced protein 3	5.18965	up	chr6	+	138188324	138204451
uc004erg.1	BC028211	2.5128	up	UCSC_knowngene	2006	chrX	-	118599996	118603061	intronic antisense	NM_001152	SLC25A5	ADP/ATP translocase 2	2.48888	down	chrX	+	118602362	118605359
ENST00000333487	RP5-821D11.7	4.59584	up	GENCODE	2989	chr22	-	42227218	42230669	natural antisense	NM_004599	SREBF2	sterol regulatory element-binding protein 2	10.2444	up	chr22	+	42229105	42302375
ENST00000366441	AC093415.2	6.49273	down	GENCODE	895	chr3	-	37859767	37903256	natural antisense	NM_002207	ITGA9	integrin alpha-9 precursor	3.02749	up	chr3	+	37493812	37861281
ENST00000371455	RP11-725K16.4	3.73412	up	GENCODE	546	chr11	+	102617698	102702242	natural antisense	NM_002421	MMP1	interstitial collagenase isoform 1 preproprotein	2.13283	down	chr11	-	102660640	102668966
ENST00000396645	HMGN2P46	4.58709	up	GENCODE	1284	chr15	+	45803348	45848300	natural antisense	NM_013309	SLC30A4	zinc transporter 4	2.17719	up	chr15	-	45774679	45815002
ENST00000400768	AC114730.8	3.00956	up	GENCODE	472	chr2	-	242674129	242674913	natural antisense	NM_152783	D2HGDH	D-2-hydroxyglutarate dehydrogenase, mitochondrial precursor	2.75604	up	chr2	+	242674029	242708231
ENST00000414844	PLCL2-AS1	2.02682	up	GENCODE	277	chr3	-	17084267	17085684	natural antisense	NM_015184	PLCL2	inactive phospholipase C-like protein 2 isoform 2	2.01759	up	chr3	+	16974581	17132098
ENST00000415011	CFLAR-AS1	3.41298	down	GENCODE	1041	chr2	-	202005011	202022515	natural antisense	NM_001127184	CFLAR	CASP8 and FADD-like apoptosis regulator isoform 2	3.89993	up	chr2	+	201980876	202006323
ENST00000415011	CFLAR-AS1	3.41298	down	GENCODE	1041	chr2	-	202005011	202022515	natural antisense	NM_003879	CFLAR	CASP8 and FADD-like apoptosis regulator isoform 1	3.0411	up	chr2	+	201980876	202037411
ENST00000416448	RP11-349J5.2	2.08727	up	GENCODE	288	chr6	+	135262529	135263588	natural antisense	NM_001193480	ALDH8A1	aldehyde dehydrogenase family 8 member A1 isoform 3	4.94093	up	chr6	-	135238527	135271260
ENST00000417305	ZFY-AS1	2.82291	up	GENCODE	500	chrY	-	2834884	2870667	natural antisense	NM_003411	ZFY	zinc finger Y-chromosomal protein isoform 1	2.32935	up	chrY	+	2803517	2850547
ENST00000419425	AC006369.2	3.28444	down	GENCODE	548	chr2	+	37827278	37873841	natural antisense	NM_006449	CDC42EP3	cdc42 effector protein 3	2.67606	down	chr2	-	37869024	37899342
ENST00000419815	RP11-380F14.2	4.137	up	GENCODE	373	chr9	+	86893133	86905046	natural antisense	NM_022127	SLC28A3	solute carrier family 28 member 3	2.72227	down	chr9	-	86890764	86983413
ENST00000420227	RP5-1177E19.2	2.17866	down	GENCODE	408	chr1	-	14104759	14105625	natural antisense	NM_001007257	PRDM2	PR domain zinc finger protein 2 isoform c	2.7566	down	chr1	+	14075875	14114574
ENST00000420546	RP13-100B2.4	10.6341	down	GENCODE	429	chr9	-	136333981	136335880	natural antisense	NM_001135775	CACFD1	calcium channel flower homolog isoform b	2.14927	up	chr9	+	136325086	136335909
ENST00000421483	RP5-842K24.2	2.5232	up	GENCODE	506	chrX	+	131351174	131564190	natural antisense	NM_021183	RAP2C	ras-related protein Rap-2c precursor	2.08812	up	chrX	-	131337052	131352189
ENST00000422153	RP11-126K1.8	2.28539	up	GENCODE	358	chr1	+	151313123	151314442	natural antisense	NM_001025603	RFX5	DNA-binding protein RFX5	10.9398	up	chr1	-	151313115	151319769
ENST00000422818	RP11-172F4.5	2.60608	up	GENCODE	484	chr9	+	99265148	99265812	natural antisense	NM_003671	CDC14B	dual specificity protein phosphatase CDC14B isoform 1	3.40372	up	chr9	-	99262394	99382112
ENST00000422848	RP11-452K12.7	2.8034	up	GENCODE	548	chr10	+	99160871	99179281	natural antisense	NM_015179	RRP12	RRP12-like protein isoform 1	3.95831	down	chr10	-	99116457	99161127
ENST00000423099	RP11-505P4.6	3.63407	up	GENCODE	370	chr6	-	74201747	74202465	natural antisense	NM_001123226	MTO1	protein MTO1 homolog, mitochondrial isoform c	2.56761	up	chr6	+	74171453	74211179
ENST00000425740	ASMTL-AS1	3.4157	up	GENCODE	840	chrX	+	1520703	1532808	natural antisense	NM_004192	ASMTL	N-acetylserotonin O-methyltransferase-like protein isoform 1	2.10939	up	chrX	-	1522031	1571870
ENST00000426275	RP11-439A17.10	4.34728	up	GENCODE	459	chr1	+	120906608	120935761	natural antisense	NM_001017986	FCGR1B	high affinity immunoglobulin gamma Fc receptor IB isoform 1 precursor	8.3142	up	chr1	-	120926127	120935944
ENST00000426764	RP11-207C16.4	3.2589	down	GENCODE	543	chr9	-	5719020	5720244	natural antisense	NM_001135920	KIAA1432	protein RIC1 homolog isoform b	2.18803	up	chr9	+	5629118	5769454
ENST00000426764	RP11-207C16.4	3.2589	down	GENCODE	543	chr9	-	5719020	5720244	natural antisense	NM_020829	KIAA1432	protein RIC1 homolog isoform a	2.1119	up	chr9	+	5629118	5776556
ENST00000427151	AC129929.5	6.61394	down	GENCODE	1171	chr11	-	2349978	2399219	natural antisense	NM_004356	CD81	CD81 antigen	2.2804	down	chr11	+	2398546	2418649
ENST00000428289	RP11-196G18.3	8.45401	up	GENCODE	3543	chr1	-	149757214	149764576	natural antisense	NM_000566	FCGR1A	high affinity immunoglobulin gamma Fc receptor I precursor	11.7272	up	chr1	+	149754249	149764074
ENST00000429532	AC093415.2	3.1939	up	GENCODE	475	chr3	-	37850213	37903211	natural antisense	NM_002207	ITGA9	integrin alpha-9 precursor	3.02749	up	chr3	+	37493812	37861281
ENST00000429859	RP4-717I23.3	2.33595	down	GENCODE	418	chr1	-	93730232	93802949	natural antisense	NM_206886	CCDC18	coiled-coil domain-containing protein 18	4.36198	up	chr1	+	93646280	93744287
ENST00000430620	AC093415.2	4.26374	up	GENCODE	463	chr3	-	37860223	37903211	natural antisense	NM_002207	ITGA9	integrin alpha-9 precursor	3.02749	up	chr3	+	37493812	37861281
ENST00000431691	RP11-3L21.2	10.7661	up	GENCODE	837	chr1	-	224905205	224918364	natural antisense	NM_152495	CNIH3	protein cornichon homolog 3	2.31323	down	chr1	+	224804178	224928249
ENST00000434829	RP11-367H5.7	7.45896	up	GENCODE	497	chr10	+	71968554	71969331	natural antisense	NM_021129	PPA1	inorganic pyrophosphatase	11.4194	up	chr10	-	71962585	71993190
ENST00000435195	AC114730.11	2.24944	down	GENCODE	584	chr2	-	242664029	242665108	natural antisense	NM_032329	ING5	inhibitor of growth protein 5	3.68437	up	chr2	+	242641455	242668896
ENST00000436249	RP11-637O19.2	5.76415	up	GENCODE	532	chr6	+	10882012	10884447	natural antisense	NM_004752	GCM2	chorion-specific transcription factor GCMb	2.01657	up	chr6	-	10873455	10882098
ENST00000437067	RP1-67K17.3	4.27096	up	GENCODE	349	chr6	+	143069579	143074896	natural antisense	NM_006734	HIVEP2	transcription factor HIVEP2	8.07674	up	chr6	-	143072603	143266338
ENST00000437128	RP4-620F22.2	2.23899	up	GENCODE	324	chr1	+	89726264	89735437	natural antisense	NM_052942	GBP5	guanylate-binding protein 5	384.409	up	chr1	-	89724633	89738544
ENST00000438872	RP11-24C3.2	2.144	up	GENCODE	885	chr3	-	48481761	48488036	natural antisense	NM_015933	TMA7	coiled-coil domain-containing protein 72	2.30235	down	chr3	+	48481685	48485537
ENST00000439336	AC114812.8	2.54624	up	GENCODE	663	chr2	-	234602079	234617345	natural antisense	NM_205862	UGT1A6	UDP-glucuronosyltransferase 1-6 isoform 2	4.92739	up	chr2	+	234600320	234681945
ENST00000440436	RP11-536K7.5	39.7828	up	GENCODE	480	chr10	+	6067940	6078390	natural antisense	NM_000417	IL2RA	interleukin-2 receptor subunit alpha precursor	4.93812	up	chr10	-	6052656	6104333
ENST00000440985	RP11-269F19.2	3.26565	down	GENCODE	510	chr1	-	45224708	45227849	natural antisense	NM_006845	KIF2C	kinesin-like protein KIF2C	4.612	up	chr1	+	45205489	45233438
ENST00000441365	RP11-288G11.3	2.03216	down	GENCODE	475	chr10	-	134596682	134598269	natural antisense	NM_005539	INPP5A	type I inositol 1,4,5-trisphosphate 5-phosphatase	2.51754	down	chr10	+	134351352	134596984
ENST00000444381	RP3-508I15.9	3.13403	up	GENCODE	1325	chr22	-	39066472	39077825	natural antisense	NM_001002880	CBY1	protein chibby homolog 1 isoform b	2.41551	down	chr22	+	39052657	39069855
ENST00000444562	AC064871.3	2.70182	down	GENCODE	427	chr2	-	183948132	183973247	natural antisense	NM_001142314	DUSP19	dual specificity protein phosphatase 19 isoform 2	2.36288	up	chr2	+	183943286	183964722
ENST00000446528	RP4-717I23.3	2.06443	down	GENCODE	489	chr1	-	93730201	93792474	natural antisense	NM_206886	CCDC18	coiled-coil domain-containing protein 18	4.36198	up	chr1	+	93646280	93744287
ENST00000447577	RP4-717I23.3	2.38176	down	GENCODE	431	chr1	-	93730207	93806029	natural antisense	NM_206886	CCDC18	coiled-coil domain-containing protein 18	4.36198	up	chr1	+	93646280	93744287
ENST00000447623	RP11-263K19.4	13.948	up	GENCODE	541	chr1	+	155166658	155170137	natural antisense	NM_007112	THBS3	thrombospondin-3 isoform 1 precursor	2.95055	down	chr1	-	155165378	155177772
ENST00000450917	AC142528.1	2.9423	up	GENCODE	974	chr2	+	3523045	3526968	natural antisense	NM_018269	ADI1	1,2-dihydroxy-3-keto-5-methylthiopentene dioxygenase	2.57395	up	chr2	-	3501689	3523350
ENST00000451368	AC004540.4	4.63543	up	GENCODE	611	chr7	-	26411763	26415892	natural antisense	NM_013322	SNX10	sorting nexin-10 isoform 1	3.92233	up	chr7	+	26331514	26413949
ENST00000452057	AC007038.7	2.40842	up	GENCODE	2199	chr2	+	210895456	210929080	natural antisense	NM_152519	KANSL1L	KAT8 regulatory NSL complex subunit 1-like protein	5.56223	up	chr2	-	210885434	211036051
ENST00000452364	AC016738.4	2.53318	down	GENCODE	3485	chr2	-	101610137	101618706	natural antisense	NM_001099693	RPL31	60S ribosomal protein L31 isoform 3	2.28327	up	chr2	+	101618690	101622885
ENST00000454980	AP000695.4	3.93504	down	GENCODE	649	chr21	+	37818119	37833050	natural antisense	NM_144492	CLDN14	claudin-14	2.20199	down	chr21	-	37832919	37852388
ENST00000455474	RP4-717I23.3	2.53584	down	GENCODE	299	chr1	-	93730206	93803026	natural antisense	NM_206886	CCDC18	coiled-coil domain-containing protein 18	4.36198	up	chr1	+	93646280	93744287
ENST00000455709	AC005534.8	3.03296	up	GENCODE	742	chr7	-	156446878	156450387	natural antisense	NM_001184996	RNF32	RING finger protein 32	2.34011	down	chr7	+	156433440	156469820
ENST00000456985	RP11-525A16.4	2.04256	down	GENCODE	469	chr10	-	112257756	112258300	natural antisense	NM_004419	DUSP5	dual specificity protein phosphatase 5	2.07409	up	chr10	+	112257624	112271302
ENST00000457025	RP4-717I23.3	2.40816	down	GENCODE	413	chr1	-	93730196	93804088	natural antisense	NM_206886	CCDC18	coiled-coil domain-containing protein 18	4.36198	up	chr1	+	93646280	93744287
ENST00000457255	RP11-297A16.2	3.54525	up	GENCODE	521	chr10	-	35389817	35415948	natural antisense	NM_183013	CREM	cAMP-responsive element modulator isoform 19	3.23515	up	chr10	+	35415768	35501886
ENST00000457996	RP11-439A17.9	23.4279	up	GENCODE	3543	chr1	+	120925633	120933000	natural antisense	NM_001004340	FCGR1B	high affinity immunoglobulin gamma Fc receptor IB isoform 2 precursor	15.8602	up	chr1	-	120926127	120935944
ENST00000457996	RP11-439A17.9	23.4279	up	GENCODE	3543	chr1	+	120925633	120933000	natural antisense	NM_001017986	FCGR1B	high affinity immunoglobulin gamma Fc receptor IB isoform 1 precursor	8.3142	up	chr1	-	120926127	120935944
ENST00000458178	LL22NC03-86G7.1	9.90085	up	GENCODE	3647	chr22	+	22292664	22297799	natural antisense	NM_014634	PPM1F	protein phosphatase 1F	3.29497	up	chr22	-	22273791	22307250
ENST00000458318	AP000345.2	9.73308	up	GENCODE	433	chr22	+	23909250	23915694	natural antisense	NM_152855	IGLL1	immunoglobulin lambda-like polypeptide 1 isoform b precursor	2.36321	up	chr22	-	23915312	23922495
ENST00000460955	RP4-545C24.1	5.38469	up	GENCODE	569	chr7	+	143892413	143977640	natural antisense	NM_001003702	ARHGEF35	rho guanine nucleotide exchange factor 35	4.23263	up	chr7	-	143883175	143892791
ENST00000462168	ZIC4-AS1	3.18707	down	GENCODE	268	chr3	+	147104753	147105240	natural antisense	NM_032153	ZIC4	zinc finger protein ZIC 4 isoform 3	2.67649	up	chr3	-	147103834	147124596
ENST00000464659	GK-AS1	3.36393	up	GENCODE	651	chrX	-	30718114	30742291	natural antisense	NM_000167	GK	glycerol kinase isoform b	2.97013	up	chrX	+	30671475	30749577
ENST00000464659	GK-AS1	3.36393	up	GENCODE	651	chrX	-	30718114	30742291	natural antisense	NM_203391	GK	glycerol kinase isoform a	2.5909	up	chrX	+	30671475	30749577
ENST00000464929	RP4-545C24.1	3.30918	up	GENCODE	819	chr7	+	143892446	143940924	natural antisense	NM_001003702	ARHGEF35	rho guanine nucleotide exchange factor 35	4.23263	up	chr7	-	143883175	143892791
ENST00000474656	RP4-545C24.1	2.07226	up	GENCODE	773	chr7	+	143892450	143911316	natural antisense	NM_001003702	ARHGEF35	rho guanine nucleotide exchange factor 35	4.23263	up	chr7	-	143883175	143892791
ENST00000474886	CFLAR-AS1	2.76303	up	GENCODE	223	chr2	-	202005006	202008919	natural antisense	NM_001127184	CFLAR	CASP8 and FADD-like apoptosis regulator isoform 2	3.89993	up	chr2	+	201980876	202006323
ENST00000474886	CFLAR-AS1	2.76303	up	GENCODE	223	chr2	-	202005006	202008919	natural antisense	NM_003879	CFLAR	CASP8 and FADD-like apoptosis regulator isoform 1	3.0411	up	chr2	+	201980876	202037411
ENST00000487582	TMEM198B	2.89306	down	GENCODE	1581	chr12	+	56226630	56230030	natural antisense	NM_002429	MMP19	matrix metalloproteinase-19 isoform rasi-1 preproprotein	5.39748	down	chr12	-	56229213	56236735
ENST00000493248	RP4-545C24.1	16.951	up	GENCODE	531	chr7	+	143892611	143947598	natural antisense	NM_001003702	ARHGEF35	rho guanine nucleotide exchange factor 35	4.23263	up	chr7	-	143883175	143892791
ENST00000494875	EAF1-AS1	5.55431	up	GENCODE	469	chr3	-	15480575	15482101	natural antisense	NM_033083	EAF1	ELL-associated factor 1	10.642	up	chr3	+	15469063	15484120
ENST00000495081	AC007620.3	2.55513	up	GENCODE	568	chr3	+	179115404	179116506	natural antisense	NM_021629	GNB4	guanine nucleotide-binding protein subunit beta-4	4.40204	up	chr3	-	179113875	179169371
ENST00000498873	RP11-33B1.1	3.96259	up	GENCODE	981	chr4	+	120409797	120473179	natural antisense	NM_001083	PDE5A	cGMP-specific 3',5'-cyclic phosphodiesterase isoform 1	8.94318	up	chr4	-	120415549	120549981
ENST00000498873	RP11-33B1.1	3.96259	up	GENCODE	981	chr4	+	120409797	120473179	natural antisense	NM_033430	PDE5A	cGMP-specific 3',5'-cyclic phosphodiesterase isoform 2	2.75232	up	chr4	-	120415549	120548442
ENST00000501008	RP11-796E2.4	6.65186	up	GENCODE	1898	chr12	+	92539348	92561336	natural antisense	NM_001731	BTG1	protein BTG1	14.2637	up	chr12	-	92534053	92539673
ENST00000502435	CTB-22K21.2	3.83041	down	GENCODE	510	chr17	-	48704392	48709301	natural antisense	NM_198380	CACNA1G	voltage-dependent T-type calcium channel subunit alpha-1G isoform 5	2.43974	down	chr17	+	48638428	48704832
ENST00000502435	CTB-22K21.2	3.83041	down	GENCODE	510	chr17	-	48704392	48709301	natural antisense	NM_198385	CACNA1G	voltage-dependent T-type calcium channel subunit alpha-1G isoform 4	2.5046	up	chr17	+	48638428	48704832
ENST00000502435	CTB-22K21.2	3.83041	down	GENCODE	510	chr17	-	48704392	48709301	natural antisense	NM_198387	CACNA1G	voltage-dependent T-type calcium channel subunit alpha-1G isoform 12	2.24694	down	chr17	+	48638428	48704832
ENST00000502435	CTB-22K21.2	3.83041	down	GENCODE	510	chr17	-	48704392	48709301	natural antisense	NM_198388	CACNA1G	voltage-dependent T-type calcium channel subunit alpha-1G isoform 13	2.4845	down	chr17	+	48638428	48704832
ENST00000505776	ZFAT-AS1	2.89095	up	GENCODE	939	chr8	+	135610313	135612932	natural antisense	NM_001174158	ZFAT	zinc finger protein ZFAT isoform 4	2.94571	up	chr8	-	135490030	135708801
ENST00000508517	AC010226.4	6.14299	up	GENCODE	539	chr5	+	114937940	114955975	natural antisense	NM_021649	TICAM2	TIR domain-containing adapter molecule 2	2.18938	up	chr5	-	114914338	114938176
ENST00000509993	CTC-210G5.1	78.2984	down	GENCODE	783	chr5	-	121772453	121804762	natural antisense	NM_005460	SNCAIP	synphilin-1 isoform 1	2.55943	up	chr5	+	121647819	121799794
ENST00000510844	RP11-33B1.1	3.37796	up	GENCODE	541	chr4	+	120415580	120440721	natural antisense	NM_001083	PDE5A	cGMP-specific 3',5'-cyclic phosphodiesterase isoform 1	8.94318	up	chr4	-	120415549	120549981
ENST00000510844	RP11-33B1.1	3.37796	up	GENCODE	541	chr4	+	120415580	120440721	natural antisense	NM_033430	PDE5A	cGMP-specific 3',5'-cyclic phosphodiesterase isoform 2	2.75232	up	chr4	-	120415549	120548442
ENST00000514187	RP11-588L15.2	2.33721	up	GENCODE	862	chr4	+	40428135	40429602	natural antisense	NM_001098634	RBM47	RNA-binding protein 47 isoform a	2.89561	up	chr4	-	40425271	40631883
ENST00000514794	CTC-454M9.1	2.50213	down	GENCODE	571	chr5	+	88179215	88239031	natural antisense	NM_001131005	MEF2C	myocyte-specific enhancer factor 2C isoform 2	2.6449	up	chr5	-	88014057	88199922
ENST00000514794	CTC-454M9.1	2.50213	down	GENCODE	571	chr5	+	88179215	88239031	natural antisense	NM_001193347	MEF2C	myocyte-specific enhancer factor 2C isoform 3	2.89763	down	chr5	-	88014057	88199922
ENST00000515310	RP11-471J12.1	2.4849	up	GENCODE	593	chr4	+	174449750	174459331	natural antisense	NM_021973	HAND2	heart- and neural crest derivatives-expressed protein 2	2.46119	down	chr4	-	174447651	174451378
ENST00000515570	AC010226.4	23.8219	up	GENCODE	765	chr5	+	114938741	114956356	natural antisense	NM_001164468	TMED7-TICAM2	TRAM adaptor with GOLD domain isoform 1 precursor	5.777	up	chr5	-	114914338	114961876
ENST00000515570	AC010226.4	23.8219	up	GENCODE	765	chr5	+	114938741	114956356	natural antisense	NM_001164469	TMED7-TICAM2	TRAM adaptor with GOLD domain isoform 2 precursor	2.37091	up	chr5	-	114914338	114961876
ENST00000521685	RP11-326E22.1	6.47864	up	GENCODE	685	chr8	+	72067691	72116458	natural antisense	NM_172059	EYA1	eyes absent homolog 1 isoform c	2.17415	up	chr8	-	72109667	72268979
ENST00000521984	RP11-348M17.2	2.06418	up	GENCODE	449	chr5	-	161114352	161116414	natural antisense	NM_000811	GABRA6	gamma-aminobutyric acid receptor subunit alpha-6 precursor	2.03386	down	chr5	+	161112657	161129598
ENST00000522388	RP11-930P14.1	2.95583	up	GENCODE	1088	chr8	+	41518508	41523084	natural antisense	NM_000037	ANK1	ankyrin-1 isoform 3	3.80278	up	chr8	-	41510743	41655140
ENST00000522388	RP11-930P14.1	2.95583	up	GENCODE	1088	chr8	+	41518508	41523084	natural antisense	NM_001142445	ANK1	ankyrin-1 isoform 10 precursor	2.41972	down	chr8	-	41510743	41522804
ENST00000522679	CTD-3118D11.2	3.96439	up	GENCODE	277	chr8	-	87111193	87166454	natural antisense	NM_152565	ATP6V0D2	V-type proton ATPase subunit d 2	3.59175	down	chr8	+	87111138	87166454
ENST00000522828	RP11-4K16.2	2.09248	up	GENCODE	603	chr8	-	120233333	120259055	natural antisense	NM_052886	MAL2	protein MAL2	2.878	down	chr8	+	120220609	120257914
ENST00000522970	RP11-44K6.4	17.0774	up	GENCODE	605	chr8	-	39775594	39778409	natural antisense	NM_002164	IDO1	indoleamine 2,3-dioxygenase 1	395.381	up	chr8	+	39771327	39786309
ENST00000522980	GS1-5L10.1	2.11738	down	GENCODE	410	chr8	+	92988135	92989646	natural antisense	NM_004349	RUNX1T1	protein CBFA2T1 isoform A	3.84751	up	chr8	-	92967194	93075191
ENST00000523775	RP11-318M2.3	2.70452	up	GENCODE	583	chr8	-	104240652	104241542	natural antisense	NM_001024372	BAALC	brain and acute leukemia cytoplasmic protein isoform 2	7.15043	up	chr8	+	104152920	104242533
ENST00000526229	RP11-839D17.2	2.34228	up	GENCODE	1081	chr11	-	113140440	113144623	natural antisense	NM_000615	NCAM1	neural cell adhesion molecule 1 isoform 1 precursor	2.15019	down	chr11	+	112831968	113149158
ENST00000526229	RP11-839D17.2	2.34228	up	GENCODE	1081	chr11	-	113140440	113144623	natural antisense	NM_181351	NCAM1	neural cell adhesion molecule 1 isoform 2 precursor	2.59568	down	chr11	+	112831968	113149158
ENST00000528912	CTD-3065J16.6	2.46701	up	GENCODE	1390	chr8	+	145104457	145106423	natural antisense	NM_017570	OPLAH	5-oxoprolinase	6.00996	down	chr8	-	145106166	145115584
ENST00000529304	CTD-2562J17.9	2.09809	up	GENCODE	216	chr11	+	74975332	74976214	natural antisense	NM_020251	ARRB1	beta-arrestin-1 isoform B	2.02943	down	chr11	-	74971165	75062875
ENST00000530283	RP11-794P6.6	2.3369	up	GENCODE	1155	chr11	-	111384767	111397480	natural antisense	NM_001100388	C11orf88	UPF0722 protein C11orf88 isoform 2	2.96429	down	chr11	+	111385509	111407756
ENST00000534988	RP11-783K16.14	2.22161	down	GENCODE	923	chr11	-	63996685	64001764	natural antisense	NM_001128613	NUDT22	nucleoside diphosphate-linked moiety X motif 22 isoform b	2.09172	down	chr11	+	63993737	63997488
ENST00000536735	RP11-349I1.2	5.46488	up	GENCODE	568	chr14	+	94896969	94931067	natural antisense	NM_001042518	SERPINA9	serpin A9 isoform B	3.26618	up	chr14	-	94929057	94942670
ENST00000536735	RP11-349I1.2	5.46488	up	GENCODE	568	chr14	+	94896969	94931067	natural antisense	NM_175739	SERPINA9	serpin A9 isoform A	4.85841	up	chr14	-	94929057	94942670
ENST00000537401	RP11-439A17.9	2.36057	up	GENCODE	2034	chr1	+	120924840	120926874	natural antisense	NM_001004340	FCGR1B	high affinity immunoglobulin gamma Fc receptor IB isoform 2 precursor	15.8602	up	chr1	-	120926127	120935944
ENST00000537401	RP11-439A17.9	2.36057	up	GENCODE	2034	chr1	+	120924840	120926874	natural antisense	NM_001017986	FCGR1B	high affinity immunoglobulin gamma Fc receptor IB isoform 1 precursor	8.3142	up	chr1	-	120926127	120935944
ENST00000538634	LL22NC03-86G7.1	3.10672	up	GENCODE	1655	chr22	+	22292608	22294263	natural antisense	NM_014634	PPM1F	protein phosphatase 1F	3.29497	up	chr22	-	22273791	22307250
ENST00000542022	ARAP1-AS1	2.9267	down	GENCODE	388	chr11	+	72396119	72404853	natural antisense	NM_001135190	ARAP1	arf-GAP with Rho-GAP domain, ANK repeat and PH domain-containing protein 1 isoform d	2.11594	down	chr11	-	72396113	72433403
ENST00000544225	RP11-133L14.5	2.26748	up	GENCODE	782	chr12	-	10167838	10183205	natural antisense	NM_001129998	CLEC12B	C-type lectin domain family 12 member B isoform 1	3.00266	up	chr12	+	10163230	10171399
ENST00000548595	RP11-603J24.17	3.60937	up	GENCODE	434	chr12	-	56498397	56507689	natural antisense	NM_006191	PA2G4	proliferation-associated protein 2G4	3.27794	down	chr12	+	56498102	56507694
ENST00000548742	RP11-579D7.2	2.95901	down	GENCODE	713	chr12	+	49159976	49161106	natural antisense	NM_015270	ADCY6	adenylate cyclase type 6 isoform a	3.25414	up	chr12	-	49159974	49177877
ENST00000549565	RP11-977G19.11	2.80434	down	GENCODE	399	chr12	+	56693925	56708572	natural antisense	NM_004077	CS	citrate synthase, mitochondrial precursor	2.01202	down	chr12	-	56665482	56694175
ENST00000550263	RP11-680A11.5	6.02117	down	GENCODE	637	chr12	-	53692448	53694098	natural antisense	NM_021640	C12orf10	UPF0160 protein MYG1, mitochondrial precursor	2.22019	down	chr12	+	53693469	53700965
ENST00000552784	RP1-71H24.1	2.61475	up	GENCODE	575	chr12	-	113345432	113455556	natural antisense	NM_001032409	OAS1	2'-5'-oligoadenylate synthase 1 isoform 3	2.26414	up	chr12	+	113344738	113357712
ENST00000552784	RP1-71H24.1	2.61475	up	GENCODE	575	chr12	-	113345432	113455556	natural antisense	NM_002534	OAS1	2'-5'-oligoadenylate synthase 1 isoform 2	2.93115	up	chr12	+	113344738	113355831
ENST00000552784	RP1-71H24.1	2.61475	up	GENCODE	575	chr12	-	113345432	113455556	natural antisense	NM_016816	OAS1	2'-5'-oligoadenylate synthase 1 isoform 1	7.82069	up	chr12	+	113344738	113357712
ENST00000554058	RP11-488C13.5	6.25662	up	GENCODE	871	chr14	-	77248477	77252497	natural antisense	NM_014909	VASH1	vasohibin-1	2.40365	down	chr14	+	77228234	77249363
ENST00000555257	RP11-406H23.2	2.07618	up	GENCODE	502	chr14	+	50915524	50923460	natural antisense	NM_198794	MAP4K5	mitogen-activated protein kinase kinase kinase kinase 5	2.32338	up	chr14	-	50885210	50999376
ENST00000556072	RP11-488C13.5	6.12832	up	GENCODE	1677	chr14	-	77248082	77253067	natural antisense	NM_014909	VASH1	vasohibin-1	2.40365	down	chr14	+	77228234	77249363
ENST00000556368	RP11-488C13.6	3.60441	up	GENCODE	749	chr14	-	77240626	77247861	natural antisense	NM_014909	VASH1	vasohibin-1	2.40365	down	chr14	+	77228234	77249363
ENST00000557226	RP11-638I2.8	15.4131	up	GENCODE	385	chr14	+	100800126	100820398	natural antisense	NM_173701	WARS	tryptophan--tRNA ligase, cytoplasmic isoform a	43.1887	up	chr14	-	100800124	100842680
ENST00000557226	RP11-638I2.8	15.4131	up	GENCODE	385	chr14	+	100800126	100820398	natural antisense	NM_213645	WARS	tryptophan--tRNA ligase, cytoplasmic isoform b	34.4768	up	chr14	-	100800124	100842680
ENST00000557373	RP11-73E17.2	2.2331	up	GENCODE	2117	chr14	+	35343548	35345665	natural antisense	NM_013448	BAZ1A	bromodomain adjacent to zinc finger domain protein 1A isoform a	3.08592	up	chr14	-	35221936	35344853
ENST00000557544	RP11-618G20.4	2.30463	up	GENCODE	652	chr14	-	62147758	62162541	natural antisense	NM_001530	HIF1A	hypoxia-inducible factor 1-alpha isoform 1	2.38566	up	chr14	+	62162118	62214977
ENST00000557544	RP11-618G20.4	2.30463	up	GENCODE	652	chr14	-	62147758	62162541	natural antisense	NM_181054	HIF1A	hypoxia-inducible factor 1-alpha isoform 2	3.51936	up	chr14	+	62162118	62214977
ENST00000558107	RP11-253M7.1	7.84781	down	GENCODE	505	chr15	-	69696183	69706559	natural antisense	NM_017705	PAQR5	membrane progestin receptor gamma	6.38189	down	chr15	+	69591293	69699976
ENST00000558423	DHRS4-AS1	2.04178	down	GENCODE	584	chr14	-	24409894	24458048	natural antisense	NM_198083	DHRS4L2	dehydrogenase/reductase SDR family member 4-like 2 isoform 1 precursor	2.04279	down	chr14	+	24458026	24475617
ENST00000558707	RP11-814P5.1	2.18385	up	GENCODE	588	chr15	+	35047362	35082374	natural antisense	NM_005159	ACTC1	actin, alpha cardiac muscle 1 proprotein	2.94816	up	chr15	-	35080296	35087927
ENST00000558838	RP11-299G20.2	3.42135	down	GENCODE	2590	chr15	+	101835623	101845942	natural antisense	NM_002570	PCSK6	proprotein convertase subtilisin/kexin type 6 isoform a preproprotein	2.83093	down	chr15	-	101844132	102030187
ENST00000558838	RP11-299G20.2	3.42135	down	GENCODE	2590	chr15	+	101835623	101845942	natural antisense	NM_138319	PCSK6	proprotein convertase subtilisin/kexin type 6 isoform b preproprotein	5.99295	down	chr15	-	101844132	102030187
ENST00000560446	RP11-797A18.3	2.54464	down	GENCODE	264	chr15	+	77336021	77337502	natural antisense	NM_198902	TSPAN3	tetraspanin-3 isoform 2	2.0079	up	chr15	-	77336359	77363570
ENST00000560539	RP11-253M7.1	4.24949	down	GENCODE	1774	chr15	-	69689242	69707368	natural antisense	NM_017705	PAQR5	membrane progestin receptor gamma	6.38189	down	chr15	+	69591293	69699976
ENST00000561039	RP11-111A22.1	2.01076	up	GENCODE	565	chr15	+	40800222	40845449	natural antisense	NM_052849	C15orf57	uncharacterized protein C15orf57 isoform a	2.2506	up	chr15	-	40845297	40857252
ENST00000561900	RP11-486L19.2	2.70068	up	GENCODE	453	chr16	-	84227782	84228320	natural antisense	NM_139174	ADAD2	adenosine deaminase domain-containing protein 2 isoform 1	2.46961	up	chr16	+	84224722	84230772
ENST00000563315	RP11-327F22.1	22.3812	up	GENCODE	640	chr16	-	50774820	50776726	natural antisense	NM_001042355	CYLD	ubiquitin carboxyl-terminal hydrolase CYLD isoform 2	5.56245	up	chr16	+	50775960	50835846
ENST00000563315	RP11-327F22.1	22.3812	up	GENCODE	640	chr16	-	50774820	50776726	natural antisense	NM_015247	CYLD	ubiquitin carboxyl-terminal hydrolase CYLD isoform 1	2.553	up	chr16	+	50775960	50835846
ENST00000563806	AC009133.14	7.99929	up	GENCODE	494	chr16	-	29819969	29821028	natural antisense	NM_002383	MAZ	myc-associated zinc finger protein isoform 1	2.33937	down	chr16	+	29817854	29822504
ENST00000565041	AC005606.14	2.28125	up	GENCODE	545	chr16	-	2036266	2040358	natural antisense	NM_005262	GFER	FAD-linked sulfhydryl oxidase ALR	2.45778	up	chr16	+	2034149	2037750
ENST00000565783	RP11-673P17.2	2.49675	up	GENCODE	499	chr16	-	27078248	27079179	natural antisense	NM_001145545	C16orf82	protein TNT	14.8959	up	chr16	+	27078218	27080487
ENST00000566287	LA16c-390E6.5	9.0877	down	GENCODE	1124	chr16	+	1495343	1496520	natural antisense	NM_001114331	CLCN7	H(+)/Cl(-) exchange transporter 7 isoform b	2.2882	up	chr16	-	1494933	1525085
ENST00000566537	AC009133.15	2.4876	down	GENCODE	547	chr16	-	29817816	29819053	natural antisense	NM_002383	MAZ	myc-associated zinc finger protein isoform 1	2.33937	down	chr16	+	29817854	29822504
ENST00000567089	RP11-265N6.2	2.40216	up	GENCODE	562	chr15	-	42861495	42862192	natural antisense	NM_001130447	HAUS2	HAUS augmin-like complex subunit 2 isoform 2	6.30774	up	chr15	+	42841010	42862190
ENST00000567089	RP11-265N6.2	2.40216	up	GENCODE	562	chr15	-	42861495	42862192	natural antisense	NM_018097	HAUS2	HAUS augmin-like complex subunit 2 isoform 1	4.17554	up	chr15	+	42841010	42862190
ENST00000567209	RP11-264B17.4	3.63264	up	GENCODE	467	chr16	-	28986293	28990145	natural antisense	NM_001142450	SPNS1	protein spinster homolog 1 isoform 2	3.425	down	chr16	+	28986095	28995869
ENST00000567236	RP11-626G11.3	2.39072	up	GENCODE	1137	chr16	-	19131297	19132951	natural antisense	NM_001034841	ITPRIPL2	inositol 1,4,5-trisphosphate receptor-interacting protein-like 2 precursor	2.17593	down	chr16	+	19125253	19132952
ENST00000569981	AC009133.14	7.58237	up	GENCODE	2440	chr16	-	29819965	29823306	natural antisense	NM_002383	MAZ	myc-associated zinc finger protein isoform 1	2.33937	down	chr16	+	29817854	29822504
ENST00000571085	RP11-455O6.2	2.25951	down	GENCODE	805	chr17	+	79171192	79174088	natural antisense	NM_001009811	AZI1	5-azacytidine-induced protein 1 isoform b	2.63346	up	chr17	-	79163392	79196751
ENST00000572427	RP11-473M20.7	2.21307	down	GENCODE	560	chr16	-	3108456	3109309	natural antisense	NM_022468	MMP25	matrix metalloproteinase-25 preproprotein	6.39228	up	chr16	+	3096681	3110724
ENST00000572590	RP11-1055B8.8	4.01488	up	GENCODE	424	chr17	-	79428038	79428963	natural antisense	NM_001080519	BAHCC1	BAH and coiled-coil domain-containing protein 1	5.76613	up	chr17	+	79373539	79433358
ENST00000573379	RP11-876N24.4	2.7765	up	GENCODE	2147	chr16	+	11034575	11036878	natural antisense	NM_014015	DEXI	dexamethasone-induced protein	4.45816	down	chr16	-	11022747	11036257
ENST00000573953	RP11-473M20.7	2.02154	down	GENCODE	1001	chr16	-	3107139	3108448	natural antisense	NM_022468	MMP25	matrix metalloproteinase-25 preproprotein	6.39228	up	chr16	+	3096681	3110724
ENST00000574826	RP11-670E13.5	3.65089	down	GENCODE	538	chr17	+	54966240	54969202	natural antisense	NM_005082	TRIM25	E3 ubiquitin/ISG15 ligase TRIM25	2.00927	up	chr17	-	54965269	54991409
ENST00000575922	AC027601.1	11.6408	down	GENCODE	4506	chr17	+	79202506	79207783	natural antisense	NM_144679	ENTHD2	AP-4 complex accessory subunit tepsin	2.08195	down	chr17	-	79202076	79212891
ENST00000576032	CTD-2561B21.4	2.80774	up	GENCODE	494	chr17	-	78914217	78915833	natural antisense	NM_020761	RPTOR	regulatory-associated protein of mTOR isoform 1	2.67226	down	chr17	+	78518624	78940173
ENST00000577358	RP11-672L10.2	2.35488	up	GENCODE	473	chr18	-	904852	905750	natural antisense	NM_001117	ADCYAP1	pituitary adenylate cyclase-activating polypeptide precursor	2.23557	up	chr18	+	905296	912173
ENST00000578022	RP11-112H10.4	3.3118	down	GENCODE	725	chr17	+	56602900	56634338	natural antisense	NM_001038704	C17orf47	uncharacterized protein C17orf47	3.63577	up	chr17	-	56618947	56621733
ENST00000578022	RP11-112H10.4	3.3118	down	GENCODE	725	chr17	+	56602900	56634338	natural antisense	NM_004574	4-Sep	septin-4 isoform 1	4.91999	up	chr17	-	56597610	56606778
ENST00000578022	RP11-112H10.4	3.3118	down	GENCODE	725	chr17	+	56602900	56634338	natural antisense	NM_198393	TEX14	inactive serine/threonine-protein kinase TEX14 isoform a	4.643	up	chr17	-	56634037	56769416
ENST00000579805	RP11-789C17.5	2.30255	down	GENCODE	193	chr18	-	8406758	8406951	natural antisense	NM_002845	PTPRM	receptor-type tyrosine-protein phosphatase mu isoform 2 precursor	2.07876	down	chr18	+	7567313	8406859
ENST00000580628	RP11-53I6.6	6.35157	down	GENCODE	269	chr18	-	29652699	29652992	natural antisense	NM_017831	RNF125	E3 ubiquitin-protein ligase RNF125	7.95135	down	chr18	+	29598444	29653154
ENST00000581304	CTC-297N7.7	2.60745	up	GENCODE	493	chr17	+	10286472	10438548	natural antisense	NM_001100112	MYH2	myosin-2	3.02204	down	chr17	-	10424464	10452940
ENST00000581304	CTC-297N7.7	2.60745	up	GENCODE	493	chr17	+	10286472	10438548	natural antisense	NM_002472	MYH8	myosin-8	3.42291	up	chr17	-	10293641	10325267
ENST00000582847	RP11-88L24.1	4.72484	up	GENCODE	1036	chr2	+	179597663	179607697	natural antisense	NM_003319	TTN	titin isoform N2-B	3.09589	up	chr2	-	179390717	179672150
ENST00000583662	RP11-524F11.2	2.49242	down	GENCODE	425	chr17	+	17494741	17513799	natural antisense	NM_148172	PEMT	phosphatidylethanolamine N-methyltransferase isoform 1	4.04307	down	chr17	-	17408876	17495017
NR_021489	LOC338651	3.06196	down	RefSeq	2266	chr11	+	1593970	1620414	natural antisense	NM_001004325	KRTAP5-2	keratin-associated protein 5-2	2.66377	down	chr11	-	1618406	1619524
NR_024502	FMR1-AS1	2.58042	down	RefSeq	2484	chrX	-	146990948	147003676	natural antisense	NM_001185075	FMR1	fragile X mental retardation protein 1 isoform ISO6	9.64372	up	chrX	+	146993468	147032647
NR_024502	FMR1-AS1	2.58042	down	RefSeq	2484	chrX	-	146990948	147003676	natural antisense	NM_001185076	FMR1	fragile X mental retardation protein 1 isoform ISO7	2.53406	up	chrX	+	146993468	147032647
NR_024502	FMR1-AS1	2.58042	down	RefSeq	2484	chrX	-	146990948	147003676	natural antisense	NM_002024	FMR1	fragile X mental retardation protein 1 isoform ISO1	7.66552	up	chrX	+	146993468	147032647
NR_026663	GLIS3-AS1	2.31858	up	RefSeq	730	chr9	+	3898645	3901248	natural antisense	NM_001042413	GLIS3	zinc finger protein GLIS3 isoform a	2.93302	up	chr9	-	3824127	4300035
NR_027430	LOC219347	2.71254	up	RefSeq	3848	chr10	-	81805988	81838949	natural antisense	NM_025125	C10orf57	transmembrane protein C10orf57 isoform 1	2.87362	down	chr10	+	81838401	81852307
NR_027432	LOC219347	3.32217	up	RefSeq	3735	chr10	-	81805988	81838949	natural antisense	NM_025125	C10orf57	transmembrane protein C10orf57 isoform 1	2.87362	down	chr10	+	81838401	81852307
NR_027689	CERKL	2.38539	up	RefSeq	3030	chr2	-	182401400	182521834	natural antisense	NM_000885	ITGA4	integrin alpha-4 precursor	2.14013	down	chr2	+	182321618	182402468
NR_028508	PART1	2.26953	up	RefSeq	2108	chr5	+	59783758	59787092	natural antisense	NM_001165899	PDE4D	cAMP-specific 3',5'-cyclic phosphodiesterase 4D isoform PDE4D7	2.08786	up	chr5	-	58264865	59783925
NR_028588	ECI2	3.30013	up	RefSeq	1481	chr6	-	4115926	4135831	natural antisense	NM_001085401	C6orf201	uncharacterized protein C6orf201	3.58205	up	chr6	+	4079439	4130999
NR_034081	LOC255130	4.03746	up	RefSeq	1418	chr4	+	57975927	58071465	natural antisense	NM_001553	IGFBP7	insulin-like growth factor-binding protein 7 isoform 1 precursor	2.41287	up	chr4	-	57897236	57976551
NR_036441	VRK2	2.15112	up	RefSeq	2076	chr2	+	58273776	58387055	natural antisense	NM_018062	FANCL	E3 ubiquitin-protein ligase FANCL isoform 2	2.26347	down	chr2	-	58386377	58468515
NR_037171	LOC100507547	2.31976	up	RefSeq	616	chr6	-	32120578	32122142	natural antisense	NM_005155	PPT2	lysosomal thioesterase PPT2 isoform a precursor	2.15378	down	chr6	+	32121775	32131458
NR_037172	LOC100507547	2.06969	down	RefSeq	565	chr6	-	32120578	32122142	natural antisense	NM_005155	PPT2	lysosomal thioesterase PPT2 isoform a precursor	2.15378	down	chr6	+	32121775	32131458
NR_037176	LOC100507463	2.34242	down	RefSeq	1272	chr6	+	32811862	32814277	natural antisense	NM_000593	TAP1	antigen peptide transporter 1	3.4147	up	chr6	-	32812985	32821748
NR_037719	C17orf61-PLSCR3	2.01282	down	RefSeq	2050	chr17	-	7293046	7307450	natural antisense	NM_003985	TNK1	non-receptor tyrosine-protein kinase TNK1 isoform 2	5.66653	up	chr17	+	7284292	7293092
NR_037898	LOC553103	2.98915	down	RefSeq	1801	chr5	-	131646968	131705608	natural antisense	NM_003060	SLC22A5	solute carrier family 22 member 5	2.1804	down	chr5	+	131705400	131731306
NR_038396	LOC100506469	2.12574	down	RefSeq	1651	chr19	-	36031639	36036931	natural antisense	NM_032635	TMEM147	transmembrane protein 147 isoform 1	3.60879	down	chr19	+	36036501	36038429
NR_038452	NAPA-AS1	2.25307	down	RefSeq	656	chr19	+	47987538	48004854	natural antisense	NM_003827	NAPA	alpha-soluble NSF attachment protein	2.1792	up	chr19	-	47990890	48018515
NR_038894	CBR3-AS1	2.56002	down	RefSeq	743	chr21	-	37513693	37528606	natural antisense	NM_001236	CBR3	carbonyl reductase [NADPH] 3	2.32536	up	chr21	+	37507262	37518860
NR_038996	USP30-AS1	10.7572	up	RefSeq	978	chr12	-	109489845	109491770	natural antisense	NM_032663	USP30	ubiquitin carboxyl-terminal hydrolase 30	2.72371	down	chr12	+	109490379	109525831
NR_040077	GNG12-AS1	3.10989	up	RefSeq	2247	chr1	+	68297970	68668670	natural antisense	NM_001002292	WLS	protein wntless homolog isoform 2	3.42079	down	chr1	-	68564141	68698229
NR_045217	LOC100652791	3.50704	up	RefSeq	1137	chr8	+	6693075	6699975	natural antisense	NM_207411	XKR5	XK-related protein 5	4.0113	up	chr8	-	6666040	6693166
NR_046243	LOC642366	2.53894	up	RefSeq	6699	chr5	-	50668570	50679166	natural antisense	NM_002202	ISL1	insulin gene enhancer protein ISL-1	5.57618	up	chr5	+	50678957	50690563
NR_049768	LARP7	2.88407	up	RefSeq	2189	chr4	+	113558119	113578748	natural antisense	NM_018392	C4orf21	prematurely terminated mRNA decay factor-like	2.03818	up	chr4	-	113460488	113558151
NR_049781	VRK2	19.2338	up	RefSeq	1916	chr2	+	58273776	58387055	natural antisense	NM_018062	FANCL	E3 ubiquitin-protein ligase FANCL isoform 2	2.26347	down	chr2	-	58386377	58468515
NR_073002	DUS4L	2.10625	up	RefSeq	2380	chr7	+	107204401	107218968	natural antisense	NM_001161520	COG5	conserved oligomeric Golgi complex subunit 5 isoform 3	2.24612	up	chr7	-	106848297	107204959
NR_073002	DUS4L	2.10625	up	RefSeq	2380	chr7	+	107204401	107218968	natural antisense	NM_006348	COG5	conserved oligomeric Golgi complex subunit 5 isoform 1	3.34727	up	chr7	-	106842188	107204959
uc001iqp.1	AK055656	2.28801	down	UCSC_knowngene	723	chr10	+	21803939	21805798	natural antisense	NM_207371	SKIDA1	protein DLN-1	2.18	down	chr10	-	21802408	21814611
uc001kdm.1	AX746544	2.38075	up	UCSC_knowngene	2619	chr10	+	87403829	87407823	natural antisense	NM_017551	GRID1	glutamate receptor delta-1 subunit precursor	3.04097	up	chr10	-	87359311	88126250
uc001vdo.1	DLEU2	2.5752	down	UCSC_knowngene	3068	chr13	-	50556687	50699677	natural antisense	NM_001007278	TRIM13	E3 ubiquitin-protein ligase TRIM13 isoform 2	4.1359	up	chr13	+	50571142	50592603
uc001wtw.1	BX161496	4.48888	up	UCSC_knowngene	1238	chr14	+	36988520	36991722	natural antisense	NM_001079668	NKX2-1	homeobox protein Nkx-2.1 isoform 1	4.56289	up	chr14	-	36985603	36989430
uc001zvk.3	HMGN2P46	14.8328	up	UCSC_knowngene	942	chr15	+	45803333	45811865	natural antisense	NM_013309	SLC30A4	zinc transporter 4	2.17719	up	chr15	-	45774679	45815002
uc001zvn.1	HMGN2P46	4.09884	up	UCSC_knowngene	1682	chr15	+	45803333	45848928	natural antisense	NM_013309	SLC30A4	zinc transporter 4	2.17719	up	chr15	-	45774679	45815002
uc002dzu.3	BC073928	2.52894	up	UCSC_knowngene	1123	chr16	+	30887232	30906539	natural antisense	NM_004765	BCL7C	B-cell CLL/lymphoma 7 protein family member C	2.89815	down	chr16	-	30899115	30905399
uc002vja.1	AX748340	2.00233	down	UCSC_knowngene	2359	chr2	+	219684883	219687242	natural antisense	NM_017431	PRKAG3	5'-AMP-activated protein kinase subunit gamma-3	3.24311	up	chr2	-	219687105	219696512
uc002xyu.1	AK056098	6.59286	down	UCSC_knowngene	2570	chr20	+	56285238	56287808	natural antisense	NM_199169	PMEPA1	transmembrane prostate androgen-induced protein isoform b	2.00849	down	chr20	-	56223447	56285670
uc003djn.3	BC041347	3.96786	up	UCSC_knowngene	3689	chr3	-	58148275	58156345	natural antisense	NM_001164317	FLNB	filamin-B isoform 1	2.60917	up	chr3	+	57994126	58157982
uc003djn.3	BC041347	3.96786	up	UCSC_knowngene	3689	chr3	-	58148275	58156345	natural antisense	NM_001164318	FLNB	filamin-B isoform 3	2.17918	down	chr3	+	57994126	58157982
uc003djn.3	BC041347	3.96786	up	UCSC_knowngene	3689	chr3	-	58148275	58156345	natural antisense	NM_001164319	FLNB	filamin-B isoform 4	2.50631	down	chr3	+	57994126	58157982
uc003gss.3	BC037904	2.40228	up	UCSC_knowngene	1447	chr4	+	36245737	36275841	natural antisense	NM_015230	ARAP2	arf-GAP with Rho-GAP domain, ANK repeat and PH domain-containing protein 2	2.86724	up	chr4	-	36067619	36245979
uc003lzi.3	BC035392	4.84859	up	UCSC_knowngene	1269	chr5	-	162909609	162921064	natural antisense	NM_012484	HMMR	hyaluronan mediated motility receptor isoform b	2.26293	up	chr5	+	162887516	162918953
uc003lzi.3	BC035392	4.84859	up	UCSC_knowngene	1269	chr5	-	162909609	162921064	natural antisense	NM_012485	HMMR	hyaluronan mediated motility receptor isoform c	3.83294	up	chr5	+	162887516	162918953
uc003nkk.1	AK127889	3.34009	down	UCSC_knowngene	2163	chr6	-	28089572	28105071	natural antisense	NM_025231	ZSCAN16	zinc finger and SCAN domain-containing protein 16	3.45379	up	chr6	+	28092386	28097856
uc009wog.1	AK307246	3.46884	down	UCSC_knowngene	1378	chr1	+	153518229	153524245	natural antisense	NM_019554	S100A4	protein S100-A4	2.87664	down	chr1	-	153516094	153518282
uc010beg.1	HMGN2P46	29.4322	up	UCSC_knowngene	1330	chr15	+	45803333	45848335	natural antisense	NM_013309	SLC30A4	zinc transporter 4	2.17719	up	chr15	-	45774679	45815002
uc010beh.1	HMGN2P46	21.9832	up	UCSC_knowngene	1109	chr15	+	45803333	45848335	natural antisense	NM_013309	SLC30A4	zinc transporter 4	2.17719	up	chr15	-	45774679	45815002
uc010bei.1	HMGN2P46	4.04541	up	UCSC_knowngene	1104	chr15	+	45803333	45848335	natural antisense	NM_013309	SLC30A4	zinc transporter 4	2.17719	up	chr15	-	45774679	45815002
uc010bej.1	HMGN2P46	23.3775	up	UCSC_knowngene	984	chr15	+	45803333	45848335	natural antisense	NM_013309	SLC30A4	zinc transporter 4	2.17719	up	chr15	-	45774679	45815002
uc010oax.1	NPPA-AS1	2.81291	up	UCSC_knowngene	660	chr1	+	11900375	11907674	natural antisense	NM_006172	NPPA	natriuretic peptides A preproprotein	3.99928	up	chr1	-	11905766	11907840
uc021pbg.1	BC005081	2.76235	down	UCSC_knowngene	1971	chr1	-	156611456	156613427	natural antisense	NM_198427	BCAN	brevican core protein isoform 2 precursor	3.20175	down	chr1	+	156611739	156623264
uc022amp.1	BC045656	3.28999	down	UCSC_knowngene	3492	chr7	-	138940642	138944134	natural antisense	NM_173569	UBN2	ubinuclein-2	2.00399	up	chr7	+	138916230	138992982

## Sheet: M(IL-4)_vs_M(-)
# Condition pairs: M(IL-4)_vs_M(-) # Fold Change cut-off: 2.0 This table contains the differentially expressed antisense LncRNAs and their associated coding genes. # Column A: seqname, the sequence identifier. # Column B: GeneSymbol, the symbol of the LncRNA. # Column C: Fold change - LncRNAs, the absolute value of the ratio of normalized intensities between two samples. # Column D: Regulation - …
seqname	GeneSymbol	Fold change - LncRNAs	Regulation - LncRNAs	source	RNAlength	Chrom	Strand	txStart	txEnd	GenomeRelationship	NearbyGene	NearbyGeneSymbol	NearbyProteinName	Fold change - mRNAs	Regulation - mRNAs	NearbyGeneChrom	NearbyGeneStrand	NearbyGenetxStart	NearbyGenetxEnd
ENST00000366105	RP11-315I20.1	3.60862	up	GENCODE	377	chr1	-	145492838	145493891	intronic antisense	NM_153713	LIX1L	LIX1-like protein	2.43671	down	chr1	+	145477084	145499091
ENST00000371455	RP11-725K16.4	2.93952	up	GENCODE	546	chr11	+	102617698	102702242	intronic antisense	NM_002425	MMP10	stromelysin-2 preproprotein	4.22853	up	chr11	-	102641232	102651359
ENST00000413928	AC015849.2	2.02606	up	GENCODE	662	chr17	+	34195970	34212867	intronic antisense	NM_002985	CCL5	C-C motif chemokine 5 precursor	2.45873	up	chr17	-	34198495	34207377
ENST00000417354	DNM3OS	3.76597	up	GENCODE	568	chr1	-	172109460	172113934	intronic antisense	NM_015569	DNM3	dynamin-3 isoform a	2.27324	down	chr1	+	171810620	172381857
ENST00000422284	RP11-446F17.3	3.1157	down	GENCODE	343	chr6	-	46638180	46655537	intronic antisense	NM_004277	SLC25A27	mitochondrial uncoupling protein 4 isoform 1	2.50696	down	chr6	+	46620651	46645927
ENST00000425814	hsa-mir-107	2.47106	down	GENCODE	81	chr10	+	91352503	91352584	intronic antisense	NM_148978	PANK1	pantothenate kinase 1 isoform beta	2.01333	down	chr10	-	91339253	91403648
ENST00000426775	RP3-333A15.1	2.26429	up	GENCODE	749	chr1	+	71413061	71417176	intronic antisense	NM_198716	PTGER3	prostaglandin E2 receptor EP3 subtype isoform 6	2.64062	down	chr1	-	71318035	71513491
ENST00000428176	CHRM3-AS2	2.2181	up	GENCODE	789	chr1	-	239869621	239870822	intronic antisense	NM_000740	CHRM3	muscarinic acetylcholine receptor M3	2.66167	up	chr1	+	239792372	240072717
ENST00000430057	WWC3-AS1	4.9661	down	GENCODE	578	chrX	-	9992881	10006694	intronic antisense	NM_015691	WWC3	protein WWC3	3.77592	down	chrX	+	9983794	10112518
ENST00000434043	RP5-872K7.7	2.93882	up	GENCODE	766	chr20	-	21129381	21139382	intronic antisense	NM_001163022	PLK1S1	centrosomal protein kizuna isoform 2	3.07003	down	chr20	+	21106623	21227258
ENST00000434072	GNG12-AS1	2.79287	up	GENCODE	458	chr1	+	68604039	68607471	intronic antisense	NM_001002292	WLS	protein wntless homolog isoform 2	3.98449	down	chr1	-	68564141	68698229
ENST00000434072	GNG12-AS1	2.79287	up	GENCODE	458	chr1	+	68604039	68607471	intronic antisense	NM_024911	WLS	protein wntless homolog isoform 1 precursor	2.85833	down	chr1	-	68591040	68698284
ENST00000437207	RP11-315I20.1	2.9311	up	GENCODE	222	chr1	-	145486271	145493959	intronic antisense	NM_153713	LIX1L	LIX1-like protein	2.43671	down	chr1	+	145477084	145499091
ENST00000440395	TRAF3IP2-AS1	3.47906	down	GENCODE	439	chr6	+	111805854	111897793	intronic antisense	NM_147686	TRAF3IP2	adapter protein CIKS isoform 2	2.11805	down	chr6	-	111876580	111927477
ENST00000443801	TRMT2B-AS1	2.36289	down	GENCODE	401	chrX	+	100297572	100298694	intronic antisense	NM_001167970	TRMT2B	tRNA (uracil(54)-C(5))-methyltransferase homolog isoform a	4.55354	down	chrX	-	100264333	100307105
ENST00000444302	RP3-388E23.2	2.46161	down	GENCODE	577	chr6	+	135622705	135628296	intronic antisense	NM_001134830	AHI1	jouberin isoform a	2.0487	down	chr6	-	135605109	135818903
ENST00000444873	AC009970.1	2.52422	up	GENCODE	432	chr2	+	60722820	60727099	intronic antisense	NM_022893	BCL11A	B-cell lymphoma/leukemia 11A isoform 1	2.28664	down	chr2	-	60684328	60780633
ENST00000444873	AC009970.1	2.52422	up	GENCODE	432	chr2	+	60722820	60727099	intronic antisense	NM_138559	BCL11A	B-cell lymphoma/leukemia 11A isoform 3	2.23345	down	chr2	-	60678301	60780633
ENST00000445521	RP11-534G20.3	2.20618	down	GENCODE	188	chr10	+	29698519	29756207	intronic antisense	NM_003174	SVIL	supervillin isoform 1	5.85093	up	chr10	-	29746276	30024730
ENST00000448199	RP5-1073O3.2	2.11366	up	GENCODE	174	chr1	+	114366034	114371793	intronic antisense	NM_015967	PTPN22	tyrosine-protein phosphatase non-receptor type 22 isoform 1	2.00153	down	chr1	-	114356432	114414375
ENST00000458325	CHRM3-AS2	2.38317	up	GENCODE	950	chr1	-	239870423	239882419	intronic antisense	NM_000740	CHRM3	muscarinic acetylcholine receptor M3	2.66167	up	chr1	+	239792372	240072717
ENST00000463408	MYLK-AS1	2.61855	up	GENCODE	568	chr3	+	123304402	123348669	intronic antisense	NM_053027	MYLK	myosin light chain kinase, smooth muscle isoform 3A	2.47797	down	chr3	-	123331142	123603149
ENST00000474250	RP11-85F14.5	2.08807	down	GENCODE	827	chr3	-	136561032	136580891	intronic antisense	NM_001097599	SLC35G2	solute carrier family 35 member G2	2.41797	down	chr3	+	136537860	136574734
ENST00000504846	ATG10-AS1	2.59468	down	GENCODE	648	chr5	-	81368873	81369521	intronic antisense	NM_001131028	ATG10	ubiquitin-like-conjugating enzyme ATG10	4.23546	down	chr5	+	81267843	81551216
ENST00000505051	RP11-153M7.5	2.77935	down	GENCODE	521	chr4	+	154641478	154648874	intronic antisense	NM_173662	RNF175	RING finger protein 175	2.75593	down	chr4	-	154631311	154681387
ENST00000505701	CTD-2175A23.1	2.06748	down	GENCODE	595	chr5	-	52228248	52286108	intronic antisense	NM_181501	ITGA1	integrin alpha-1 precursor	3.49348	down	chr5	+	52084135	52249485
ENST00000507894	RP11-742B18.1	4.88523	up	GENCODE	367	chr4	-	88578244	88594191	intronic antisense	NM_001079911	DMP1	dentin matrix acidic phosphoprotein 1 isoform 2 precursor	2.48253	up	chr4	+	88571453	88585512
ENST00000508470	CTB-174D11.1	2.10073	up	GENCODE	572	chr5	+	168457442	168465003	intronic antisense	NM_003062	SLIT3	slit homolog 3 protein precursor	2.9326	down	chr5	-	168093070	168728133
ENST00000511327	CTD-2236F14.1	2.85645	down	GENCODE	1588	chr5	-	75902432	75904795	intronic antisense	NM_006633	IQGAP2	ras GTPase-activating-like protein IQGAP2	2.96729	down	chr5	+	75699148	76003957
ENST00000511755	RP11-414K1.3	2.07252	up	GENCODE	1689	chr10	+	17441100	17452630	intronic antisense	NM_001004470	ST8SIA6	alpha-2,8-sialyltransferase 8F precursor	2.19658	up	chr10	-	17362675	17496254
ENST00000514811	CTB-174D11.2	2.38645	up	GENCODE	365	chr5	+	168420004	168422682	intronic antisense	NM_003062	SLIT3	slit homolog 3 protein precursor	2.9326	down	chr5	-	168093070	168728133
ENST00000515414	TET2-AS1	3.7103	down	GENCODE	537	chr4	-	106092510	106099220	intronic antisense	NM_001127208	TET2	methylcytosine dioxygenase TET2 isoform a	2.1317	down	chr4	+	106067841	106200960
ENST00000515464	MYLK-AS2	9.17603	down	GENCODE	754	chr3	+	123410096	123411254	intronic antisense	NM_053027	MYLK	myosin light chain kinase, smooth muscle isoform 3A	2.47797	down	chr3	-	123331142	123603149
ENST00000517454	RP11-326L2.1	4.75855	up	GENCODE	735	chr8	+	17561496	17563696	intronic antisense	NM_001001924	MTUS1	microtubule-associated tumor suppressor 1 isoform 1	4.34557	down	chr8	-	17501302	17658426
ENST00000518354	RP11-284H18.1	5.40353	down	GENCODE	453	chr8	+	140923481	140928864	intronic antisense	NM_001160372	TRAPPC9	trafficking protein particle complex subunit 9 isoform b	2.64491	down	chr8	-	140742585	141467861
ENST00000522388	RP11-930P14.1	2.96245	down	GENCODE	1088	chr8	+	41518508	41523084	intronic antisense	NM_001142446	ANK1	ankyrin-1 isoform 9	2.83471	up	chr8	-	41510743	41754280
ENST00000526344	RP11-160H12.2	2.7072	down	GENCODE	751	chr11	+	83357644	83359086	intronic antisense	NM_001364	DLG2	disks large homolog 2 isoform 2	2.09511	up	chr11	-	83166055	84634465
ENST00000533101	RP11-160H12.2	2.33161	up	GENCODE	576	chr11	+	83356826	83363053	intronic antisense	NM_001364	DLG2	disks large homolog 2 isoform 2	2.09511	up	chr11	-	83166055	84634465
ENST00000534275	CTD-2537O9.1	2.10525	down	GENCODE	351	chr11	+	84431868	84511744	intronic antisense	NM_001364	DLG2	disks large homolog 2 isoform 2	2.09511	up	chr11	-	83166055	84634465
ENST00000538101	RP11-864I4.4	2.47421	down	GENCODE	391	chr11	+	62313470	62315171	intronic antisense	NM_001620	AHNAK	neuroblast differentiation-associated protein AHNAK isoform 1	2.02582	down	chr11	-	62283373	62314332
ENST00000539034	RP11-450K4.1	2.47243	up	GENCODE	447	chr12	+	122880088	122884165	intronic antisense	NM_198240	CLIP1	CAP-Gly domain-containing linker protein 1 isoform b	2.26666	down	chr12	-	122755980	122907116
ENST00000543559	CACNA1C-AS3	2.05767	up	GENCODE	444	chr12	-	2712515	2716606	intronic antisense	NM_001129835	CACNA1C	voltage-dependent L-type calcium channel subunit alpha-1C isoform 9	2.40943	up	chr12	+	2162415	2807115
ENST00000543559	CACNA1C-AS3	2.05767	up	GENCODE	444	chr12	-	2712515	2716606	intronic antisense	NM_001129837	CACNA1C	voltage-dependent L-type calcium channel subunit alpha-1C isoform 11	2.19921	up	chr12	+	2162415	2807115
ENST00000549878	RP11-190J23.1	2.08297	up	GENCODE	414	chr2	-	143919646	143929741	intronic antisense	NM_018460	ARHGAP15	rho GTPase-activating protein 15	2.29622	down	chr2	+	143886898	144525921
ENST00000550474	RP11-753H16.3	2.33492	down	GENCODE	564	chr12	+	54747444	54891472	intronic antisense	NM_001130968	ZNF385A	zinc finger protein 385A isoform b	2.21612	down	chr12	-	54762919	54785083
ENST00000550474	RP11-753H16.3	2.33492	down	GENCODE	564	chr12	+	54747444	54891472	intronic antisense	NM_020370	GPR84	G-protein coupled receptor 84	3.91072	down	chr12	-	54756228	54758270
ENST00000550516	AC096558.1	16.5397	down	GENCODE	574	chr2	-	144108499	144238358	intronic antisense	NM_018460	ARHGAP15	rho GTPase-activating protein 15	2.29622	down	chr2	+	143886898	144525921
ENST00000552379	RP11-469H8.6	2.90095	down	GENCODE	592	chr12	-	50345750	50356705	intronic antisense	NM_001651	AQP5	aquaporin-5	2.97414	up	chr12	+	50355278	50359461
ENST00000556328	RP11-507K2.3	2.18174	up	GENCODE	718	chr14	+	89017940	89018837	intronic antisense	NM_007039	PTPN21	tyrosine-protein phosphatase non-receptor type 21	2.28324	up	chr14	-	88932121	89021123
ENST00000556390	RP11-517O13.3	3.03856	up	GENCODE	399	chr14	-	58836740	58862359	intronic antisense	NM_023001	ARID4A	AT-rich interactive domain-containing protein 4A isoform III	4.36221	up	chr14	+	58765221	58840451
ENST00000558393	CTA-305I2.1	5.21791	up	GENCODE	801	chr7	-	101796634	101797743	intronic antisense	NM_001913	CUX1	protein CASP isoform b	2.77398	down	chr7	+	101459183	101927250
ENST00000559034	RP11-616K22.2	2.1539	down	GENCODE	655	chr15	-	44679517	44682649	intronic antisense	NM_138423	CASC4	protein CASC4 isoform a	2.39767	down	chr15	+	44580908	44707959
ENST00000559034	RP11-616K22.2	2.1539	down	GENCODE	655	chr15	-	44679517	44682649	intronic antisense	NM_177974	CASC4	protein CASC4 isoform b	2.60744	down	chr15	+	44580908	44707959
ENST00000561241	RP11-244F12.3	2.04045	up	GENCODE	3354	chr15	-	63338232	63341586	intronic antisense	NM_001018006	TPM1	tropomyosin alpha-1 chain isoform 4	2.26865	down	chr15	+	63334837	63364113
ENST00000563342	RP11-298D21.2	2.06629	down	GENCODE	702	chr16	-	83759280	83759982	intronic antisense	NM_001257	CDH13	cadherin-13 isoform 1 preproprotein	5.06693	up	chr16	+	82660398	83830215
ENST00000577176	RP13-580F15.2	2.40779	up	GENCODE	696	chr17	-	4385313	4386951	intronic antisense	NM_182538	SPNS3	protein spinster homolog 3	2.27702	up	chr17	+	4337218	4391499
ENST00000584109	RP11-881L2.1	2.24814	up	GENCODE	534	chr18	+	9587383	9590180	intronic antisense	NM_001042388	PPP4R1	serine/threonine-protein phosphatase 4 regulatory subunit 1 isoform a	24.6758	up	chr18	-	9546788	9614605
NR_026889	DKFZP434H168	2.01689	up	RefSeq	1909	chr16	-	56226528	56228437	intronic antisense	NM_138736	GNAO1	guanine nucleotide-binding protein G(o) subunit alpha isoform b	3.6825	up	chr16	+	56225250	56382111
NR_038439	CACNA1G-AS1	3.38937	up	RefSeq	1450	chr17	-	48633567	48639469	intronic antisense	NM_198385	CACNA1G	voltage-dependent T-type calcium channel subunit alpha-1G isoform 4	2.25864	up	chr17	+	48638428	48704832
NR_040077	GNG12-AS1	4.33945	up	RefSeq	2247	chr1	+	68297970	68668670	intronic antisense	NM_018841	GNG12	guanine nucleotide-binding protein G(I)/G(S)/G(O) subunit gamma-12 precursor	2.39132	down	chr1	-	68167148	68299155
NR_040077	GNG12-AS1	4.33945	up	RefSeq	2247	chr1	+	68297970	68668670	intronic antisense	NM_024911	WLS	protein wntless homolog isoform 1 precursor	2.85833	down	chr1	-	68591040	68698284
NR_040710	LOC100131208	2.20548	up	RefSeq	2959	chr20	-	10004459	10200154	intronic antisense	NM_198798	ANKRD5	ankyrin repeat domain-containing protein 5	2.36848	up	chr20	+	10015696	10037407
NR_047532	CDKN2B-AS1	2.32028	up	RefSeq	2646	chr9	+	21994789	22121093	intronic antisense	NM_004936	CDKN2B	cyclin-dependent kinase 4 inhibitor B isoform 1	14.975	down	chr9	-	22002901	22009312
NR_047532	CDKN2B-AS1	2.32028	up	RefSeq	2646	chr9	+	21994789	22121093	intronic antisense	NM_078487	CDKN2B	cyclin-dependent kinase 4 inhibitor B isoform 2	8.29134	down	chr9	-	22002901	22009312
NR_047535	CDKN2B-AS1	4.9838	up	RefSeq	1805	chr9	+	21994789	22121093	intronic antisense	NM_004936	CDKN2B	cyclin-dependent kinase 4 inhibitor B isoform 1	14.975	down	chr9	-	22002901	22009312
NR_047535	CDKN2B-AS1	4.9838	up	RefSeq	1805	chr9	+	21994789	22121093	intronic antisense	NM_078487	CDKN2B	cyclin-dependent kinase 4 inhibitor B isoform 2	8.29134	down	chr9	-	22002901	22009312
NR_047541	CDKN2B-AS1	3.00037	down	RefSeq	1067	chr9	+	21994789	22077889	intronic antisense	NM_004936	CDKN2B	cyclin-dependent kinase 4 inhibitor B isoform 1	14.975	down	chr9	-	22002901	22009312
NR_047541	CDKN2B-AS1	3.00037	down	RefSeq	1067	chr9	+	21994789	22077889	intronic antisense	NM_078487	CDKN2B	cyclin-dependent kinase 4 inhibitor B isoform 2	8.29134	down	chr9	-	22002901	22009312
uc002duh.1	BC029255	2.09382	up	UCSC_knowngene	960	chr16	-	29829310	29832541	intronic antisense	NM_005115	MVP	major vault protein	3.6276	down	chr16	+	29831714	29859360
uc003byc.1	BC152380	3.25783	up	UCSC_knowngene	611	chr3	-	13652923	13653534	intronic antisense	NM_001004019	FBLN2	fibulin-2 isoform a precursor	2.65668	up	chr3	+	13590624	13679922
ENST00000369391	RP11-57H14.2	2.25984	up	GENCODE	460	chr10	-	114710404	114711634	natural antisense	NM_001146274	TCF7L2	transcription factor 7-like 2 isoform 1	2.56543	down	chr10	+	114710008	114927436
ENST00000369391	RP11-57H14.2	2.25984	up	GENCODE	460	chr10	-	114710404	114711634	natural antisense	NM_001146283	TCF7L2	transcription factor 7-like 2 isoform 3	2.09378	down	chr10	+	114710008	114927436
ENST00000371455	RP11-725K16.4	2.93952	up	GENCODE	546	chr11	+	102617698	102702242	natural antisense	NM_002421	MMP1	interstitial collagenase isoform 1 preproprotein	11.173	up	chr11	-	102660640	102668966
ENST00000415054	RP1-85F18.6	2.28955	up	GENCODE	357	chr22	-	41565193	41579148	natural antisense	NM_001429	EP300	histone acetyltransferase p300	2.20385	down	chr22	+	41488613	41576081
ENST00000415964	RP11-73O6.3	2.57747	up	GENCODE	454	chr6	-	130454554	130463972	natural antisense	NM_032438	L3MBTL3	lethal(3)malignant brain tumor-like protein 3 isoform a	6.41062	up	chr6	+	130339727	130462594
ENST00000417305	ZFY-AS1	2.30045	down	GENCODE	500	chrY	-	2834884	2870667	natural antisense	NM_001145275	ZFY	zinc finger Y-chromosomal protein isoform 2	2.29352	down	chrY	+	2803517	2850547
ENST00000417305	ZFY-AS1	2.30045	down	GENCODE	500	chrY	-	2834884	2870667	natural antisense	NM_001145276	ZFY	zinc finger Y-chromosomal protein isoform 3	2.0372	down	chrY	+	2803111	2850547
ENST00000425161	RP11-343H5.6	7.70598	down	GENCODE	358	chr1	-	206807993	206808967	natural antisense	NM_003582	DYRK3	dual specificity tyrosine-phosphorylation-regulated kinase 3 isoform a	2.88306	down	chr1	+	206808880	206822542
ENST00000433040	AC005281.2	2.17006	down	GENCODE	911	chr7	-	12609750	12611017	natural antisense	NM_001112706	SCIN	adseverin isoform 1	2.05593	down	chr7	+	12610202	12693228
ENST00000435932	CTB-51J22.1	2.02306	up	GENCODE	532	chr7	-	73473905	73476614	natural antisense	NM_001081752	ELN	elastin isoform b precursor	2.65412	down	chr7	+	73442426	73484236
ENST00000435932	CTB-51J22.1	2.02306	up	GENCODE	532	chr7	-	73473905	73476614	natural antisense	NM_001081755	ELN	elastin isoform e precursor	3.50052	down	chr7	+	73442426	73484236
ENST00000437128	RP4-620F22.2	4.80199	up	GENCODE	324	chr1	+	89726264	89735437	natural antisense	NM_052942	GBP5	guanylate-binding protein 5	17.1103	up	chr1	-	89724633	89738544
ENST00000439443	RP11-78B10.2	7.10132	up	GENCODE	682	chr1	-	207725269	207726324	natural antisense	NM_000573	CR1	complement receptor type 1 isoform F precursor	2.95983	up	chr1	+	207669472	207815110
ENST00000439443	RP11-78B10.2	7.10132	up	GENCODE	682	chr1	-	207725269	207726324	natural antisense	NM_000651	CR1	complement receptor type 1 isoform S precursor	4.20629	up	chr1	+	207669472	207815110
ENST00000445235	RP11-390B4.3	2.18368	up	GENCODE	557	chr10	-	17737707	17742231	natural antisense	NM_003473	STAM	signal transducing adapter molecule 1	2.05724	down	chr10	+	17686123	17758821
ENST00000448208	SGOL1-AS1	2.08828	up	GENCODE	819	chr3	+	20215735	20227919	natural antisense	NM_001012411	SGOL1	shugoshin-like 1 isoform B1	2.00196	down	chr3	-	20209935	20227698
ENST00000451017	RP11-704J17.5	2.01787	up	GENCODE	753	chr6	-	133823389	133832866	natural antisense	NM_004100	EYA4	eyes absent homolog 4 isoform a	3.13858	down	chr6	+	133562494	133853258
ENST00000452809	RP11-29H23.1	2.35416	down	GENCODE	909	chr1	+	155531863	155533735	natural antisense	NM_018489	ASH1L	histone-lysine N-methyltransferase ASH1L	4.41691	down	chr1	-	155305051	155532324
ENST00000457694	AC098820.2	3.24111	down	GENCODE	666	chr2	-	217250010	217277419	natural antisense	NM_014140	SMARCAL1	SWI/SNF-related matrix-associated actin-dependent regulator of chromatin subfamily A-like protein 1	2.30232	down	chr2	+	217277136	217347774
ENST00000498480	WDR52-AS1	2.64279	down	GENCODE	686	chr3	+	113122844	113152839	natural antisense	NM_018338	WDR52	WD repeat-containing protein 52 isoform 2	2.40036	down	chr3	-	113081711	113160361
ENST00000502760	RP11-33B1.1	2.0372	down	GENCODE	850	chr4	+	120415640	120421434	natural antisense	NM_001083	PDE5A	cGMP-specific 3',5'-cyclic phosphodiesterase isoform 1	5.0349	up	chr4	-	120415549	120549981
ENST00000511301	RP11-124N2.1	2.90482	down	GENCODE	327	chr3	+	125803062	125804295	natural antisense	NM_017836	SLC41A3	solute carrier family 41 member 3 isoform 2	3.02271	down	chr3	-	125725199	125803134
ENST00000513221	CTC-426B10.1	3.02698	down	GENCODE	523	chr5	+	111066085	111067878	natural antisense	NM_001142477	NREP	neuronal regeneration-related protein isoform a	3.27533	down	chr5	-	111064999	111093793
ENST00000520993	CTB-167B5.1	2.49923	up	GENCODE	576	chr7	+	87845974	87848541	natural antisense	NM_198901	SRI	sorcin isoform B	2.07784	up	chr7	-	87834431	87856308
ENST00000522679	CTD-3118D11.2	3.05237	up	GENCODE	277	chr8	-	87111193	87166454	natural antisense	NM_152565	ATP6V0D2	V-type proton ATPase subunit d 2	2.52302	down	chr8	+	87111138	87166454
ENST00000522970	RP11-44K6.4	17.5501	up	GENCODE	605	chr8	-	39775594	39778409	natural antisense	NM_002164	IDO1	indoleamine 2,3-dioxygenase 1	56.0302	up	chr8	+	39771327	39786309
ENST00000526229	RP11-839D17.2	3.44677	up	GENCODE	1081	chr11	-	113140440	113144623	natural antisense	NM_000615	NCAM1	neural cell adhesion molecule 1 isoform 1 precursor	7.38222	down	chr11	+	112831968	113149158
ENST00000527274	CTD-3074O7.5	2.23971	up	GENCODE	797	chr11	-	66244963	66247702	natural antisense	NM_130443	DPP3	dipeptidyl peptidase 3 isoform 1	2.26573	down	chr11	+	66247483	66277130
ENST00000532473	CTD-2616J11.3	2.32185	up	GENCODE	492	chr19	+	51917551	51918219	natural antisense	NM_001171156	SIGLEC10	sialic acid-binding Ig-like lectin 10 isoform 2 precursor	2.15365	up	chr19	-	51913274	51921057
ENST00000532473	CTD-2616J11.3	2.32185	up	GENCODE	492	chr19	+	51917551	51918219	natural antisense	NM_001171160	SIGLEC10	sialic acid-binding Ig-like lectin 10 isoform 6 precursor	2.5708	up	chr19	-	51913274	51921057
ENST00000532473	CTD-2616J11.3	2.32185	up	GENCODE	492	chr19	+	51917551	51918219	natural antisense	NM_033130	SIGLEC10	sialic acid-binding Ig-like lectin 10 isoform 1 precursor	4.66195	up	chr19	-	51913274	51921057
ENST00000544704	RP11-725K16.4	2.53127	up	GENCODE	549	chr11	+	102654451	102702264	natural antisense	NM_002421	MMP1	interstitial collagenase isoform 1 preproprotein	11.173	up	chr11	-	102660640	102668966
ENST00000550468	RP11-161H23.5	2.70158	down	GENCODE	674	chr12	-	49658938	49667089	natural antisense	NM_032704	TUBA1C	tubulin alpha-1C chain	2.03838	down	chr12	+	49658864	49667113
ENST00000558107	RP11-253M7.1	2.90393	down	GENCODE	505	chr15	-	69696183	69706559	natural antisense	NM_017705	PAQR5	membrane progestin receptor gamma	2.49749	down	chr15	+	69591293	69699976
ENST00000558304	RP11-485O10.2	2.15839	up	GENCODE	406	chr15	+	49075386	49076318	natural antisense	NM_014985	CEP152	centrosomal protein of 152 kDa isoform 2	2.3701	down	chr15	-	49030134	49103343
ENST00000558441	RP11-758N13.1	2.15394	up	GENCODE	1738	chr15	-	33009470	33011208	natural antisense	NM_001191323	GREM1	gremlin-1 isoform 2 precursor	2.21891	down	chr15	+	33010204	33026870
ENST00000563751	RP11-297C4.1	2.39963	up	GENCODE	577	chr16	-	30510086	30510875	natural antisense	NM_002209	ITGAL	integrin alpha-L isoform a precursor	3.16639	down	chr16	+	30483982	30534506
ENST00000566287	LA16c-390E6.5	2.74796	up	GENCODE	1124	chr16	+	1495343	1496520	natural antisense	NM_001287	CLCN7	H(+)/Cl(-) exchange transporter 7 isoform a	2.87977	down	chr16	-	1494933	1525085
ENST00000573772	RP11-333E1.1	6.29403	up	GENCODE	410	chr17	+	5126665	5151364	natural antisense	NM_207103	SCIMP	SLP adapter and CSK-interacting membrane protein	2.90421	up	chr17	-	5113900	5138083
ENST00000574212	AF001548.5	2.1335	down	GENCODE	836	chr16	+	15820530	15826850	natural antisense	NM_002474	MYH11	myosin-11 isoform SM1A	2.61115	up	chr16	-	15796991	15950887
ENST00000580085	CTD-2349P21.9	2.07513	up	GENCODE	462	chr17	+	29119389	29119851	natural antisense	NM_015986	CRLF3	cytokine receptor-like factor 3	2.73014	down	chr17	-	29109701	29151778
ENST00000580769	RP11-112H10.4	2.90556	up	GENCODE	1000	chr17	+	56603029	56621668	natural antisense	NM_080416	4-Sep	septin-4 isoform 3	3.26035	down	chr17	-	56597610	56609443
ENST00000583546	RP11-703M24.5	2.33249	down	GENCODE	690	chr18	-	2688561	2832921	natural antisense	NM_015295	SMCHD1	structural maintenance of chromosomes flexible hinge domain-containing protein 1	2.22273	down	chr18	+	2655885	2805015
NR_002811	NPHP3-AS1	5.75333	down	RefSeq	2507	chr3	+	132441185	132593050	natural antisense	NM_153240	NPHP3	nephrocystin-3	2.34906	down	chr3	-	132399452	132441303
NR_002832	BDNF-AS	4.63077	up	RefSeq	2322	chr11	+	27528398	27699350	natural antisense	NM_170731	BDNF	brain-derived neurotrophic factor isoform b preproprotein	2.1759	up	chr11	-	27676441	27743605
NR_024501	FMR1-AS1	3.32213	down	RefSeq	2644	chrX	-	146990948	147003676	natural antisense	NM_001185076	FMR1	fragile X mental retardation protein 1 isoform ISO7	2.29166	down	chrX	+	146993468	147032647
NR_026892	AFAP1-AS1	3.79849	down	RefSeq	6810	chr4	+	7755816	7780654	natural antisense	NM_001134647	AFAP1	actin filament-associated protein 1 isoform a	2.06826	down	chr4	-	7760439	7941653
NR_027157	TMPO-AS1	2.00608	down	RefSeq	3161	chr12	-	98906750	98910004	natural antisense	NM_001032284	TMPO	thymopoietin isoform gamma	2.60503	down	chr12	+	98909350	98944157
NR_029379	PHKA2-AS1	2.54502	down	RefSeq	1332	chrX	+	18908413	18913093	natural antisense	NM_000292	PHKA2	phosphorylase b kinase regulatory subunit alpha, liver isoform	2.81221	down	chrX	-	18910415	19002480
NR_033313	BDNF-AS	2.45496	up	RefSeq	1279	chr11	+	27528398	27719718	natural antisense	NM_170731	BDNF	brain-derived neurotrophic factor isoform b preproprotein	2.1759	up	chr11	-	27676441	27743605
NR_034082	LOC100130950	6.6391	up	RefSeq	1746	chr17	+	5095378	5138931	natural antisense	NM_207103	SCIMP	SLP adapter and CSK-interacting membrane protein	2.90421	up	chr17	-	5113900	5138083
NR_040077	GNG12-AS1	4.33945	up	RefSeq	2247	chr1	+	68297970	68668670	natural antisense	NM_001002292	WLS	protein wntless homolog isoform 2	3.98449	down	chr1	-	68564141	68698229
NR_045669	PSMC3IP	2.48409	down	RefSeq	1756	chr17	-	40724327	40729849	natural antisense	NM_198205	MLX	max-like protein X isoform alpha	2.33026	down	chr17	+	40719077	40725221
uc001mrp.3	BDNF-AS1	3.10778	up	UCSC_knowngene	1539	chr11	+	27528398	27699350	natural antisense	NM_170731	BDNF	brain-derived neurotrophic factor isoform b preproprotein	2.1759	up	chr11	-	27676441	27743605
uc001pnn.3	AL833634	2.37168	down	UCSC_knowngene	1885	chr11	-	112830002	112834134	natural antisense	NM_000615	NCAM1	neural cell adhesion molecule 1 isoform 1 precursor	7.38222	down	chr11	+	112831968	113149158
uc002ctj.1	BC045731	2.10907	down	UCSC_knowngene	747	chr16	-	3101995	3109336	natural antisense	NM_022468	MMP25	matrix metalloproteinase-25 preproprotein	8.03563	up	chr16	+	3096681	3110724
uc002wsc.3	BC042893	2.15354	down	UCSC_knowngene	5390	chr20	-	21134666	21198927	natural antisense	NM_001163022	PLK1S1	centrosomal protein kizuna isoform 2	3.07003	down	chr20	+	21106623	21227258
uc004cas.1	LQFBS-1	2.87701	down	UCSC_knowngene	2713	chr9	-	134372865	134375578	natural antisense	NM_013318	PRRC2B	protein PRRC2B	2.75514	down	chr9	+	134305476	134375575
uc009yil.3	BDNF-AS1	3.31132	up	UCSC_knowngene	1565	chr11	+	27528398	27699350	natural antisense	NM_170731	BDNF	brain-derived neurotrophic factor isoform b preproprotein	2.1759	up	chr11	-	27676441	27743605
uc009yin.3	BDNF-AS1	2.37896	down	UCSC_knowngene	1310	chr11	+	27528398	27699350	natural antisense	NM_170731	BDNF	brain-derived neurotrophic factor isoform b preproprotein	2.1759	up	chr11	-	27676441	27743605
uc009yio.3	BDNF-AS1	2.71107	down	UCSC_knowngene	1468	chr11	+	27528398	27699350	natural antisense	NM_170731	BDNF	brain-derived neurotrophic factor isoform b preproprotein	2.1759	up	chr11	-	27676441	27743605
uc009yiq.3	BDNF-AS1	2.96944	down	UCSC_knowngene	1634	chr11	+	27528398	27699350	natural antisense	NM_170731	BDNF	brain-derived neurotrophic factor isoform b preproprotein	2.1759	up	chr11	-	27676441	27743605
uc022amp.1	BC045656	2.17853	up	UCSC_knowngene	3492	chr7	-	138940642	138944134	natural antisense	NM_173569	UBN2	ubinuclein-2	2.33622	up	chr7	+	138916230	138992982

## Sheet: M(IL-4)_vs_M(IFN-γ+LPS)
# Condition pairs: M(IL-4)_vs_M(IFN-γ+LPS) # Fold Change cut-off: 2.0 This table contains the differentially expressed antisense LncRNAs and their associated coding genes. # Column A: seqname, the sequence identifier. # Column B: GeneSymbol, the symbol of the LncRNA. # Column C: Fold change - LncRNAs, the absolute value of the ratio of normalized intensities between two samples. # Column D: Regul…
seqname	GeneSymbol	Fold change - LncRNAs	Regulation - LncRNAs	source	RNAlength	Chrom	Strand	txStart	txEnd	GenomeRelationship	NearbyGene	NearbyGeneSymbol	NearbyProteinName	Fold change - mRNAs	Regulation - mRNAs	NearbyGeneChrom	NearbyGeneStrand	NearbyGenetxStart	NearbyGenetxEnd
BG717137		3.51006	up	LincRNAs identified by Khalil et al	731	chr5	+	90676213	90734902	intronic antisense	NM_020801	ARRDC3	arrestin domain-containing protein 3	2.12109	down	chr5	-	90664540	90679149
ENST00000307548	SHANK2-AS3	5.6458	down	GENCODE	1683	chr11	+	70708894	70711220	intronic antisense	NM_012309	SHANK2	SH3 and multiple ankyrin repeat domains protein 2 isoform 1	2.61491	up	chr11	-	70313960	70935808
ENST00000325660	ZNRF3-AS1	2.1261	up	GENCODE	2170	chr22	-	29420986	29427464	intronic antisense	NM_032173	ZNRF3	E3 ubiquitin-protein ligase ZNRF3 isoform 2	3.40601	down	chr22	+	29313376	29453476
ENST00000366105	RP11-315I20.1	4.67864	down	GENCODE	377	chr1	-	145492838	145493891	intronic antisense	NM_153713	LIX1L	LIX1-like protein	5.85257	down	chr1	+	145477084	145499091
ENST00000366152	RP11-277A4.4	8.13736	up	GENCODE	624	chr1	-	32517891	32539075	intronic antisense	NM_018056	TMEM39B	transmembrane protein 39B	3.17332	up	chr1	+	32538502	32568467
ENST00000366218	AC015969.3	3.84862	down	GENCODE	1416	chr2	-	68588345	68592716	intronic antisense	NM_002664	PLEK	pleckstrin	3.03154	down	chr2	+	68592321	68624585
ENST00000382215	ABC12-49244600F4.3	5.31166	down	GENCODE	2086	chr12	+	7261166	7273623	intronic antisense	NM_016546	C1RL	complement C1r subcomponent-like protein precursor	4.60327	down	chr12	-	7247145	7261869
ENST00000411643	RP1-50J22.4	9.14333	down	GENCODE	319	chr6	+	36354607	36359771	intronic antisense	NM_016135	ETV7	transcription factor ETV7 isoform 1	9.3403	down	chr6	-	36333970	36355577
ENST00000411906	RP11-225H22.4	3.55821	up	GENCODE	657	chr10	+	105212602	105222452	intronic antisense	NM_001001412	CALHM1	calcium homeostasis modulator protein 1	2.48171	down	chr10	-	105213143	105218648
ENST00000412349	RP11-24J23.2	10.4359	up	GENCODE	1574	chr1	-	64560124	64577888	intronic antisense	NM_001083592	ROR1	tyrosine-protein kinase transmembrane receptor ROR1 isoform 2 precursor	2.10114	up	chr1	+	64239689	64609052
ENST00000413430	RBMS3-AS3	3.60902	up	GENCODE	613	chr3	-	29305684	29332217	intronic antisense	NM_001003792	RBMS3	RNA-binding motif, single-stranded-interacting protein 3 isoform 3	2.31024	up	chr3	+	29322802	30051886
ENST00000413430	RBMS3-AS3	3.60902	up	GENCODE	613	chr3	-	29305684	29332217	intronic antisense	NM_001177711	RBMS3	RNA-binding motif, single-stranded-interacting protein 3 isoform 5	2.15354	down	chr3	+	29322802	30051886
ENST00000413510	DLEU7-AS1	2.43047	down	GENCODE	910	chr13	+	51381991	51423145	intronic antisense	NM_198989	DLEU7	leukemia-associated protein 7	3.49348	down	chr13	-	51286758	51417885
ENST00000414686	RP11-421L21.2	2.48916	down	GENCODE	671	chr1	+	101461028	101461816	intronic antisense	NM_001077394	DPH5	diphthine synthase isoform a	3.23004	up	chr1	-	101455179	101491362
ENST00000414776	AL450226.2	2.03452	down	GENCODE	710	chr17	+	2135973	2136904	intronic antisense	NM_017575	SMG6	telomerase-binding protein EST1A isoform 1	2.94405	down	chr17	-	1963132	2207069
ENST00000415033	CPB2-AS1	15.4123	up	GENCODE	644	chr13	+	46669027	46687467	intronic antisense	NM_001872	CPB2	carboxypeptidase B2 preproprotein	2.46372	up	chr13	-	46627321	46679211
ENST00000415237	AC004988.1	2.76167	down	GENCODE	1771	chr7	-	40577725	40586527	intronic antisense	NM_001193312	C7orf10	caiB/baiF CoA-transferase family protein C7orf10 isoform 2	3.23911	down	chr7	+	40174574	40900366
ENST00000417267	AC114730.7	2.72579	up	GENCODE	668	chr2	-	242694207	242695155	intronic antisense	NM_152783	D2HGDH	D-2-hydroxyglutarate dehydrogenase, mitochondrial precursor	2.35471	down	chr2	+	242674029	242708231
ENST00000417273	RP3-323N1.2	2.68644	down	GENCODE	430	chr10	-	11210884	11213339	intronic antisense	NM_001083591	CELF2	CUGBP Elav-like family member 2 isoform 4	2.33763	down	chr10	+	11206992	11378672
ENST00000419904	AC018878.3	3.63314	up	GENCODE	433	chr2	+	106795997	106800253	intronic antisense	NM_025076	UXS1	UDP-glucuronic acid decarboxylase 1 isoform 2	4.93411	down	chr2	-	106709758	106810795
ENST00000420695	BX470102.3	2.45046	up	GENCODE	531	chr1	+	153506078	153507591	intronic antisense	NM_014624	S100A6	protein S100-A6	2.40113	up	chr1	-	153507075	153508717
ENST00000420998	PHKA1-AS1	5.88261	down	GENCODE	598	chrX	+	71908799	71932190	intronic antisense	NM_001172436	PHKA1	phosphorylase b kinase regulatory subunit alpha, skeletal muscle isoform isoform 3	2.84796	up	chrX	-	71798663	71934029
ENST00000420998	PHKA1-AS1	5.88261	down	GENCODE	598	chrX	+	71908799	71932190	intronic antisense	NM_002637	PHKA1	phosphorylase b kinase regulatory subunit alpha, skeletal muscle isoform isoform 1	2.81947	down	chrX	-	71798663	71934029
ENST00000421483	RP5-842K24.2	6.1231	down	GENCODE	506	chrX	+	131351174	131564190	intronic antisense	NM_001170701	MBNL3	muscleblind-like protein 3 isoform 3	2.56076	down	chrX	-	131503342	131547603
ENST00000421764	RP11-315I20.1	2.05024	up	GENCODE	287	chr1	-	145493880	145507490	intronic antisense	NM_153713	LIX1L	LIX1-like protein	5.85257	down	chr1	+	145477084	145499091
ENST00000422150	RP11-252M18.3	6.66571	up	GENCODE	243	chr9	+	3875583	3878809	intronic antisense	NM_001042413	GLIS3	zinc finger protein GLIS3 isoform a	3.5624	down	chr9	-	3824127	4300035
ENST00000422239	AC007285.6	3.30273	up	GENCODE	893	chr7	+	30028215	30065216	intronic antisense	NM_001145513	SCRN1	secernin-1 isoform a	3.36216	up	chr7	-	29959718	30029734
ENST00000422239	AC007285.6	3.30273	up	GENCODE	893	chr7	+	30028215	30065216	intronic antisense	NM_001145515	SCRN1	secernin-1 isoform c	2.56691	down	chr7	-	29959718	30029425
ENST00000423060	RP3-476K8.3	4.91837	down	GENCODE	529	chr1	-	26789246	26793773	intronic antisense	NM_205861	DHDDS	dehydrodolichyl diphosphate synthase isoform 1	2.16726	up	chr1	+	26758772	26797795
ENST00000424138	RP11-397C12.1	12.4606	up	GENCODE	456	chr1	-	66508182	66516401	intronic antisense	NM_002600	PDE4B	cAMP-specific 3',5'-cyclic phosphodiesterase 4B isoform 1	3.42938	down	chr1	+	66258855	66840262
ENST00000425814	hsa-mir-107	3.4553	down	GENCODE	81	chr10	+	91352503	91352584	intronic antisense	NM_138316	PANK1	pantothenate kinase 1 isoform gamma	2.23231	down	chr10	-	91339253	91403648
ENST00000426275	RP11-439A17.10	4.55919	down	GENCODE	459	chr1	+	120906608	120935761	intronic antisense	NM_001004340	FCGR1B	high affinity immunoglobulin gamma Fc receptor IB isoform 2 precursor	22.0149	down	chr1	-	120926127	120935944
ENST00000427354	AC007254.3	6.43074	down	GENCODE	790	chr2	+	40437104	40482198	intronic antisense	NM_001112802	SLC8A1	sodium/calcium exchanger 1 isoform D precursor	9.40579	down	chr2	-	40339285	40739575
ENST00000427471	KCND3-AS1	2.78533	down	GENCODE	583	chr1	+	112452269	112453553	intronic antisense	NM_004980	KCND3	potassium voltage-gated channel subfamily D member 3 isoform 1 precursor	2.24273	up	chr1	-	112318453	112531777
ENST00000429882	AC053503.11	4.16189	up	GENCODE	519	chr2	-	220346794	220381599	intronic antisense	NM_182847	ASIC4	acid-sensing ion channel 4	2.16698	up	chr2	+	220378891	220403494
ENST00000430068	AP000704.5	2.98763	up	GENCODE	438	chr21	+	38338811	38344128	intronic antisense	NM_000411	HLCS	biotin--protein ligase	3.83873	down	chr21	-	38123188	38362545
ENST00000430683	RP11-288L9.4	7.50568	up	GENCODE	489	chr1	+	27995978	27996787	intronic antisense	NM_002038	IFI6	interferon alpha-inducible protein 6 isoform a precursor	7.82463	down	chr1	-	27992571	27998724
ENST00000430683	RP11-288L9.4	7.50568	up	GENCODE	489	chr1	+	27995978	27996787	intronic antisense	NM_022872	IFI6	interferon alpha-inducible protein 6 isoform b precursor	15.551	down	chr1	-	27992571	27998724
ENST00000430683	RP11-288L9.4	7.50568	up	GENCODE	489	chr1	+	27995978	27996787	intronic antisense	NM_022873	IFI6	interferon alpha-inducible protein 6 isoform c precursor	5.99297	down	chr1	-	27992571	27998724
ENST00000430876	AC008067.2	2.12771	down	GENCODE	359	chr2	-	80802237	80843663	intronic antisense	NM_001164883	CTNNA2	catenin alpha-2 isoform 2	2.75393	down	chr2	+	79740059	80875988
ENST00000430913	HTR2A-AS1	8.98079	down	GENCODE	428	chr13	+	47426286	47430434	intronic antisense	NM_001165947	HTR2A	5-hydroxytryptamine receptor 2A isoform 2	2.05247	down	chr13	-	47405676	47471211
ENST00000431031	SPATA1	3.79863	up	GENCODE	1168	chr1	+	84972079	85014531	intronic antisense	NM_005274	GNG5	guanine nucleotide-binding protein G(I)/G(S)/G(O) subunit gamma-5 precursor	2.0565	down	chr1	-	84964005	84972262
ENST00000432081	RP4-800F24.1	2.75555	up	GENCODE	368	chr1	+	169279902	169291717	intronic antisense	NM_197972	NME7	nucleoside diphosphate kinase 7 isoform b	3.14904	down	chr1	-	169101772	169337186
ENST00000433526	RP11-383B4.4	2.67886	down	GENCODE	413	chr10	-	18820777	18822265	intronic antisense	NM_000724	CACNB2	voltage-dependent L-type calcium channel subunit beta-2 isoform 1	2.34411	up	chr10	+	18549583	18830688
ENST00000433601	AC091132.1	2.09749	down	GENCODE	769	chr17	+	43530209	43541431	intronic antisense	NM_014798	PLEKHM1	pleckstrin homology domain-containing family M member 1	2.32455	up	chr17	-	43513265	43568146
ENST00000434792	RP11-127L20.3	3.0096	down	GENCODE	954	chr10	+	106083126	106086762	intronic antisense	NM_033397	ITPRIP	inositol 1,4,5-trisphosphate receptor-interacting protein precursor	3.48803	up	chr10	-	106071898	106093663
ENST00000435921	ABC12-49244600F4.3	2.20543	down	GENCODE	572	chr12	+	7260647	7264202	intronic antisense	NM_016546	C1RL	complement C1r subcomponent-like protein precursor	4.60327	down	chr12	-	7247145	7261869
ENST00000436098	RP5-994D16.7	2.3567	up	GENCODE	465	chr1	+	43221885	43222881	intronic antisense	NM_022356	LEPRE1	prolyl 3-hydroxylase 1 isoform 1 precursor	2.09554	down	chr1	-	43212005	43232755
ENST00000436608	RP11-77G23.5	2.19679	down	GENCODE	380	chr10	-	76783232	76784009	intronic antisense	NM_012330	KAT6B	histone acetyltransferase KAT6B isoform 1	4.54346	up	chr10	+	76586170	76792380
ENST00000437207	RP11-315I20.1	2.76042	down	GENCODE	222	chr1	-	145486271	145493959	intronic antisense	NM_153713	LIX1L	LIX1-like protein	5.85257	down	chr1	+	145477084	145499091
ENST00000437753	RP11-184I16.4	6.36826	up	GENCODE	469	chr1	-	44175062	44193014	intronic antisense	NM_174968	ST3GAL3	CMP-N-acetylneuraminate-beta-1,4-galactoside alpha-2,3-sialyltransferase isoform f	4.42113	down	chr1	+	44173203	44396837
ENST00000437797	RP11-315I20.1	2.08147	up	GENCODE	536	chr1	-	145493880	145507988	intronic antisense	NM_153713	LIX1L	LIX1-like protein	5.85257	down	chr1	+	145477084	145499091
ENST00000439592	DMD-AS3	6.51662	up	GENCODE	293	chrX	+	32773056	32774517	intronic antisense	NM_004006	DMD	dystrophin Dp427m isoform	2.59623	down	chrX	-	31137344	33229673
ENST00000440395	TRAF3IP2-AS1	2.34937	down	GENCODE	439	chr6	+	111805854	111897793	intronic antisense	NM_001164283	TRAF3IP2	adapter protein CIKS isoform 5	2.14038	down	chr6	-	111876580	111888563
ENST00000440395	TRAF3IP2-AS1	2.34937	down	GENCODE	439	chr6	+	111805854	111897793	intronic antisense	NM_147686	TRAF3IP2	adapter protein CIKS isoform 2	3.20006	down	chr6	-	111876580	111927477
ENST00000441575	AC069363.1	3.31772	up	GENCODE	393	chr17	+	34408991	34417208	intronic antisense	NM_002983	CCL3	C-C motif chemokine 3 precursor	6.88611	down	chr17	-	34415602	34417506
ENST00000443311	RP11-93H12.2	2.06509	up	GENCODE	430	chr10	+	87365149	87366263	intronic antisense	NM_017551	GRID1	glutamate receptor delta-1 subunit precursor	3.1892	down	chr10	-	87359311	88126250
ENST00000443753	RP4-777D9.2	2.08635	down	GENCODE	1161	chr20	-	21175043	21198927	intronic antisense	NM_001163022	PLK1S1	centrosomal protein kizuna isoform 2	5.86148	down	chr20	+	21106623	21227258
ENST00000443753	RP4-777D9.2	2.08635	down	GENCODE	1161	chr20	-	21175043	21198927	intronic antisense	NM_018474	PLK1S1	centrosomal protein kizuna isoform 1	2.29209	down	chr20	+	21106623	21227258
ENST00000443763	RP11-36N20.1	5.14108	up	GENCODE	581	chr1	+	246271927	246277168	intronic antisense	NM_001167740	SMYD3	SET and MYND domain-containing protein 3 isoform 1	2.70326	up	chr1	-	245912641	246670644
ENST00000443801	TRMT2B-AS1	2.47957	down	GENCODE	401	chrX	+	100297572	100298694	intronic antisense	NM_001167970	TRMT2B	tRNA (uracil(54)-C(5))-methyltransferase homolog isoform a	4.2769	down	chrX	-	100264333	100307105
ENST00000444982	LL22NC01-116C6.1	2.81177	down	GENCODE	147	chr22	+	33179162	33180968	intronic antisense	NM_003490	SYN3	synapsin-3 isoform IIIa	2.08497	up	chr22	-	32908539	33402806
ENST00000445452	RP4-613B23.1	2.00236	down	GENCODE	473	chr3	-	42653781	42695880	intronic antisense	NM_005385	NKTR	NK-tumor recognition protein	2.11005	down	chr3	+	42642146	42690233
ENST00000445956	RP4-813D12.2	2.27551	down	GENCODE	436	chr20	+	55789927	55790922	intronic antisense	NM_001719	BMP7	bone morphogenetic protein 7 precursor	2.30735	down	chr20	-	55743808	55841707
ENST00000446383	RP1-260J9.2	2.89098	up	GENCODE	584	chrX	+	137793613	137798254	intronic antisense	NM_001139498	FGF13	fibroblast growth factor 13 isoform 4	3.9898	down	chrX	-	137713733	138287185
ENST00000446383	RP1-260J9.2	2.89098	up	GENCODE	584	chrX	+	137793613	137798254	intronic antisense	NM_001139502	FGF13	fibroblast growth factor 13 isoform 3	3.7721	down	chrX	-	137713733	137949717
ENST00000448318	RP1-272J12.1	3.44346	up	GENCODE	2168	chr22	-	35318598	35468882	intronic antisense	NM_001008494	ISX	intestine-specific homeobox	2.21413	up	chr22	+	35462129	35483380
ENST00000448942	RP11-356I2.4	8.2352	down	GENCODE	963	chr6	-	138178422	138188841	intronic antisense	NM_006290	TNFAIP3	tumor necrosis factor alpha-induced protein 3	5.56044	down	chr6	+	138188324	138204451
ENST00000449298	RP11-634B7.4	13.5108	up	GENCODE	1541	chr1	+	247803050	247910364	intronic antisense	NM_001005286	OR6F1	olfactory receptor 6F1	2.036	up	chr1	-	247875130	247876057
ENST00000449346	AC013264.2	2.27055	down	GENCODE	455	chr2	+	198062714	198063997	intronic antisense	NM_153697	ANKRD44	serine/threonine-protein phosphatase 6 regulatory ankyrin repeat subunit B isoform B	2.85788	down	chr2	-	197964194	198175521
ENST00000450509	AC010974.3	2.68438	down	GENCODE	374	chr2	+	133418098	133424563	intronic antisense	NM_001077427	LYPD1	ly6/PLAUR domain-containing protein 1 isoform b	2.51048	up	chr2	-	133402336	133429070
ENST00000450872	SRGAP2-AS1	3.0267	down	GENCODE	2178	chr1	-	206552218	206554954	intronic antisense	NM_001170637	SRGAP2	SLIT-ROBO Rho GTPase-activating protein 2 isoform c	3.77742	down	chr1	+	206516199	206637783
ENST00000451856	RP11-445L13__B.3	2.32519	up	GENCODE	480	chr6	+	83642319	83648396	intronic antisense	NM_198920	UBE3D	E3 ubiquitin-protein ligase E3D	2.43415	up	chr6	-	83602185	83775545
ENST00000452009	AC006159.5	2.00104	down	GENCODE	386	chr7	-	116182771	116192023	intronic antisense	NM_001172895	CAV1	caveolin-1 isoform beta	2.34967	down	chr7	+	116165062	116201239
ENST00000454361	RP3-335N17.2	2.9134	up	GENCODE	610	chr6	+	51470062	51487682	intronic antisense	NM_138694	PKHD1	fibrocystin isoform 1 precursor	3.65067	down	chr6	-	51480144	51952423
ENST00000456083	RP11-576I22.2	3.29943	up	GENCODE	521	chr1	-	170431349	170501788	intronic antisense	NM_152281	GORAB	RAB6-interacting golgin isoform a precursor	4.07974	down	chr1	+	170501262	170522974
ENST00000458314	AC078883.3	2.4096	up	GENCODE	512	chr2	-	173328989	173330750	intronic antisense	NM_000210	ITGA6	integrin alpha-6 isoform b precursor	4.33754	down	chr2	+	173292313	173371181
ENST00000458461	RP11-526K17.2	2.25867	down	GENCODE	823	chr20	-	24472107	24482981	intronic antisense	NM_024893	SYNDIG1	synapse differentiation-inducing gene protein 1	2.37406	up	chr20	+	24449834	24647167
ENST00000463255	RP11-362A9.3	2.29899	down	GENCODE	474	chr3	-	152175547	152214602	intronic antisense	NM_207293	MBNL1	muscleblind-like protein 1 isoform c	2.60529	down	chr3	+	152017193	152183569
ENST00000463255	RP11-362A9.3	2.29899	down	GENCODE	474	chr3	-	152175547	152214602	intronic antisense	NM_207295	MBNL1	muscleblind-like protein 1 isoform e	4.44153	down	chr3	+	152017193	152183569
ENST00000463408	MYLK-AS1	2.42072	up	GENCODE	568	chr3	+	123304402	123348669	intronic antisense	NM_053027	MYLK	myosin light chain kinase, smooth muscle isoform 3A	2.79456	down	chr3	-	123331142	123603149
ENST00000467050	AC093627.12	3.18353	down	GENCODE	574	chr7	-	182934	194180	intronic antisense	NM_020223	FAM20C	extracellular serine/threonine protein kinase Fam20C precursor	2.26803	up	chr7	+	192968	300740
ENST00000468437	SPATA1	3.23758	up	GENCODE	383	chr1	+	84972064	84972684	intronic antisense	NM_005274	GNG5	guanine nucleotide-binding protein G(I)/G(S)/G(O) subunit gamma-5 precursor	2.0565	down	chr1	-	84964005	84972262
ENST00000470758	RP5-1002M8.4	4.22709	up	GENCODE	433	chr20	-	20075044	20076328	intronic antisense	NM_015585	C20orf26	uncharacterized protein C20orf26 isoform 1	3.29271	down	chr20	+	20033157	20341346
ENST00000475102	RP11-550I24.2	5.24126	up	GENCODE	384	chr3	+	156948067	157033684	intronic antisense	NM_001167911	VEPH1	ventricular zone-expressed PH domain-containing protein homolog 1 isoform 2	2.78876	up	chr3	-	156977531	157221136
ENST00000490916	RP11-204J18.3	2.36573	down	GENCODE	545	chr3	-	62262449	62355001	intronic antisense	NM_020685	C3orf14	uncharacterized protein C3orf14	2.99455	down	chr3	+	62305395	62319320
ENST00000491676	KLHL6-AS1	3.69294	up	GENCODE	503	chr3	+	183266522	183270114	intronic antisense	NM_130446	KLHL6	kelch-like protein 6	2.73764	down	chr3	-	183205318	183273499
ENST00000497366	RP4-584D14.6	7.94374	up	GENCODE	420	chr7	-	150076942	150080973	intronic antisense	NM_173680	ZNF775	zinc finger protein 775	2.45947	down	chr7	+	150076405	150095719
ENST00000498872	RP11-158I9.5	9.00736	up	GENCODE	1646	chr11	-	118756549	118758451	intronic antisense	NM_001716	CXCR5	C-X-C chemokine receptor type 5 isoform 1	2.21816	up	chr11	+	118754474	118766980
ENST00000500986	RP11-887P2.1	3.41692	up	GENCODE	1655	chr12	-	93936239	93965544	intronic antisense	NM_003877	SOCS2	suppressor of cytokine signaling 2	9.70764	down	chr12	+	93963597	93970521
ENST00000501239	RP11-630D6.5	4.62738	down	GENCODE	1685	chr4	+	76901942	76927095	intronic antisense	NM_002416	CXCL9	C-X-C motif chemokine 9 precursor	9.7701	down	chr4	-	76922622	76928641
ENST00000503038	RP11-33B1.1	4.31451	down	GENCODE	2376	chr4	+	120469360	120473180	intronic antisense	NM_033430	PDE5A	cGMP-specific 3',5'-cyclic phosphodiesterase isoform 2	2.43148	down	chr4	-	120415549	120548442
ENST00000503710	CTC-558O19.1	2.41072	up	GENCODE	527	chr5	+	94314854	94316597	intronic antisense	NM_001002796	MCTP1	multiple C2 and transmembrane domain-containing protein 1 isoform S	4.04816	down	chr5	-	94042288	94417545
ENST00000504017	RP11-313E19.2	2.70875	up	GENCODE	307	chr4	+	177590771	177627223	intronic antisense	NM_005429	VEGFC	vascular endothelial growth factor C preproprotein	2.66396	down	chr4	-	177604690	177713895
ENST00000504846	ATG10-AS1	17.4077	down	GENCODE	648	chr5	-	81368873	81369521	intronic antisense	NM_001131028	ATG10	ubiquitin-like-conjugating enzyme ATG10	18.8237	down	chr5	+	81267843	81551216
ENST00000504932	RP11-677M14.3	7.02994	up	GENCODE	1493	chr11	+	124629024	124635832	intronic antisense	NM_138961	ESAM	endothelial cell-selective adhesion molecule precursor	2.63513	down	chr11	-	124623018	124632223
ENST00000505051	RP11-153M7.5	3.21777	down	GENCODE	521	chr4	+	154641478	154648874	intronic antisense	NM_173662	RNF175	RING finger protein 175	2.47868	down	chr4	-	154631311	154681387
ENST00000506160	RP11-696N14.1	2.0278	down	GENCODE	524	chr4	+	100082940	100202398	intronic antisense	NM_000672	ADH6	alcohol dehydrogenase 6 isoform 2	3.59418	down	chr4	-	100125878	100140403
ENST00000506160	RP11-696N14.1	2.0278	down	GENCODE	524	chr4	+	100082940	100202398	intronic antisense	NM_001102470	ADH6	alcohol dehydrogenase 6 isoform 1	2.10288	down	chr4	-	100123794	100140403
ENST00000508263	RP11-158I23.1	2.40508	down	GENCODE	379	chr3	+	125775765	125777071	intronic antisense	NM_001008486	SLC41A3	solute carrier family 41 member 3 isoform 3	2.84842	down	chr3	-	125725199	125803134
ENST00000508517	AC010226.4	4.39784	down	GENCODE	539	chr5	+	114937940	114955975	intronic antisense	NM_001164468	TMED7-TICAM2	TRAM adaptor with GOLD domain isoform 1 precursor	5.5057	down	chr5	-	114914338	114961876
ENST00000508517	AC010226.4	4.39784	down	GENCODE	539	chr5	+	114937940	114955975	intronic antisense	NM_001164469	TMED7-TICAM2	TRAM adaptor with GOLD domain isoform 2 precursor	2.13289	down	chr5	-	114914338	114961876
ENST00000508743	RP11-463M16.4	3.97088	down	GENCODE	738	chr17	-	46952221	46986345	intronic antisense	NM_005175	ATP5G1	ATP synthase lipid-binding protein, mitochondrial precursor	2.98528	up	chr17	+	46970147	46973232
ENST00000508743	RP11-463M16.4	3.97088	down	GENCODE	738	chr17	-	46952221	46986345	intronic antisense	NM_023079	UBE2Z	ubiquitin-conjugating enzyme E2 Z	5.41329	down	chr17	+	46985730	47006422
ENST00000508985	RP11-635L1.3	2.09674	up	GENCODE	552	chr4	-	169750069	169754088	intronic antisense	NM_001166108	PALLD	palladin isoform 1	5.0172	up	chr4	+	169418216	169849608
ENST00000508985	RP11-635L1.3	2.09674	up	GENCODE	552	chr4	-	169750069	169754088	intronic antisense	NM_001166109	PALLD	palladin isoform 3	5.21083	up	chr4	+	169552767	169849608
ENST00000508985	RP11-635L1.3	2.09674	up	GENCODE	552	chr4	-	169750069	169754088	intronic antisense	NM_001166110	PALLD	palladin isoform 4	5.90215	up	chr4	+	169753155	169849608
ENST00000509194	RP11-313E19.2	4.00129	down	GENCODE	332	chr4	+	177590771	177627299	intronic antisense	NM_005429	VEGFC	vascular endothelial growth factor C preproprotein	2.66396	down	chr4	-	177604690	177713895
ENST00000510225	RP11-327O17.2	2.4654	down	GENCODE	637	chr4	+	170122944	170141500	intronic antisense	NM_020870	SH3RF1	E3 ubiquitin-protein ligase SH3RF1	2.19153	down	chr4	-	170015406	170192249
ENST00000510360	RP11-1079K10.3	2.47978	down	GENCODE	304	chr17	+	47438550	47447360	intronic antisense	NM_014897	ZNF652	zinc finger protein 652	2.40988	down	chr17	-	47366567	47439835
ENST00000511327	CTD-2236F14.1	6.69108	down	GENCODE	1588	chr5	-	75902432	75904795	intronic antisense	NM_006633	IQGAP2	ras GTPase-activating-like protein IQGAP2	4.42457	down	chr5	+	75699148	76003957
ENST00000511897	RP11-87E22.2	2.19433	down	GENCODE	3879	chr8	+	22735496	22745535	intronic antisense	NM_144962	PEBP4	phosphatidylethanolamine-binding protein 4 precursor	4.56414	up	chr8	-	22570764	22785421
ENST00000512213	CTC-564N23.3	2.09745	up	GENCODE	681	chr5	+	76382625	76401633	intronic antisense	NM_032367	ZBED3	zinc finger BED domain-containing protein 3	2.26283	up	chr5	-	76372531	76383030
ENST00000512398	RP11-319G6.3	2.05971	up	GENCODE	273	chr3	+	139185271	139185637	intronic antisense	NM_004164	RBP2	retinol-binding protein 2	2.12803	down	chr3	-	139171725	139195352
ENST00000512428	RP11-286E11.2	2.4951	down	GENCODE	3147	chr4	-	108857186	108862411	intronic antisense	NM_183075	CYP2U1	cytochrome P450 2U1	3.13589	down	chr4	+	108852716	108874613
ENST00000512934	RP11-843P14.1	3.13679	down	GENCODE	528	chr5	+	175781208	175783171	intronic antisense	NM_001079684	KIAA1191	putative monooxygenase p33MONOX isoform b	3.08731	down	chr5	-	175773065	175788809
ENST00000512934	RP11-843P14.1	3.13679	down	GENCODE	528	chr5	+	175781208	175783171	intronic antisense	NM_001079685	KIAA1191	putative monooxygenase p33MONOX isoform a	2.08842	down	chr5	-	175773065	175788809
ENST00000513378	RP11-94C24.11	2.3476	up	GENCODE	156	chr17	-	48640563	48641144	intronic antisense	NM_198380	CACNA1G	voltage-dependent T-type calcium channel subunit alpha-1G isoform 5	2.34701	up	chr17	+	48638428	48704832
ENST00000513378	RP11-94C24.11	2.3476	up	GENCODE	156	chr17	-	48640563	48641144	intronic antisense	NM_198383	CACNA1G	voltage-dependent T-type calcium channel subunit alpha-1G isoform 6	2.89667	up	chr17	+	48638428	48704832
ENST00000513378	RP11-94C24.11	2.3476	up	GENCODE	156	chr17	-	48640563	48641144	intronic antisense	NM_198387	CACNA1G	voltage-dependent T-type calcium channel subunit alpha-1G isoform 12	2.25286	up	chr17	+	48638428	48704832
ENST00000513378	RP11-94C24.11	2.3476	up	GENCODE	156	chr17	-	48640563	48641144	intronic antisense	NM_198388	CACNA1G	voltage-dependent T-type calcium channel subunit alpha-1G isoform 13	2.61693	up	chr17	+	48638428	48704832
ENST00000513849	CTC-484P3.3	2.90032	down	GENCODE	1940	chr5	+	94124493	94129304	intronic antisense	NM_001002796	MCTP1	multiple C2 and transmembrane domain-containing protein 1 isoform S	4.04816	down	chr5	-	94042288	94417545
ENST00000515026	RP11-15B17.1	5.21234	up	GENCODE	764	chr4	+	100929227	101116256	intronic antisense	NM_145244	DDIT4L	DNA damage-inducible transcript 4-like protein	2.04367	up	chr4	-	101107026	101111655
ENST00000515464	MYLK-AS2	10.0567	down	GENCODE	754	chr3	+	123410096	123411254	intronic antisense	NM_053027	MYLK	myosin light chain kinase, smooth muscle isoform 3A	2.79456	down	chr3	-	123331142	123603149
ENST00000517454	RP11-326L2.1	2.25787	up	GENCODE	735	chr8	+	17561496	17563696	intronic antisense	NM_001001925	MTUS1	microtubule-associated tumor suppressor 1 isoform 2	2.39434	up	chr8	-	17501302	17658426
ENST00000517454	RP11-326L2.1	2.25787	up	GENCODE	735	chr8	+	17561496	17563696	intronic antisense	NM_001001931	MTUS1	microtubule-associated tumor suppressor 1 isoform 4	3.77012	down	chr8	-	17501302	17579730
ENST00000517454	RP11-326L2.1	2.25787	up	GENCODE	735	chr8	+	17561496	17563696	intronic antisense	NM_001166393	MTUS1	microtubule-associated tumor suppressor 1 isoform 6	3.13804	up	chr8	-	17501302	17580084
ENST00000518354	RP11-284H18.1	8.43194	down	GENCODE	453	chr8	+	140923481	140928864	intronic antisense	NM_001160372	TRAPPC9	trafficking protein particle complex subunit 9 isoform b	3.27653	down	chr8	-	140742585	141467861
ENST00000518591	RP11-649G15.2	2.16777	up	GENCODE	504	chr8	-	107532701	107669776	intronic antisense	NM_018002	OXR1	oxidation resistance protein 1 isoform 1	2.24269	down	chr8	+	107282405	107764921
ENST00000518880	RP11-363E6.3	2.70265	up	GENCODE	620	chr8	-	82192105	82193681	intronic antisense	NM_001444	FABP5	fatty acid-binding protein, epidermal	3.74586	up	chr8	+	82192717	82197012
ENST00000518905	CTB-113P19.1	7.66687	up	GENCODE	410	chr5	+	151056533	151104343	intronic antisense	NM_003118	SPARC	SPARC precursor	7.62621	up	chr5	-	151040656	151066615
ENST00000518988	RP11-624C23.1	16.1968	down	GENCODE	741	chr8	-	24153326	24245028	intronic antisense	NM_001145272	ADAMDEC1	ADAM DEC1 isoform 2	13.8961	down	chr8	+	24241797	24263526
ENST00000518988	RP11-624C23.1	16.1968	down	GENCODE	741	chr8	-	24153326	24245028	intronic antisense	NM_021777	ADAM28	disintegrin and metalloproteinase domain-containing protein 28 isoform 3 preproprotein	4.58767	down	chr8	+	24151579	24193612
ENST00000519624	RP11-459E5.1	2.01175	up	GENCODE	292	chr8	+	22602130	22603250	intronic antisense	NM_144962	PEBP4	phosphatidylethanolamine-binding protein 4 precursor	4.56414	up	chr8	-	22570764	22785421
ENST00000520576	RP11-539E17.4	3.05885	up	GENCODE	1347	chr8	-	124213411	124214983	intronic antisense	NM_032899	FAM83A	protein FAM83A isoform a	2.73875	up	chr8	+	124194751	124221207
ENST00000520576	RP11-539E17.4	3.05885	up	GENCODE	1347	chr8	-	124213411	124214983	intronic antisense	NM_207006	FAM83A	protein FAM83A isoform b	2.59701	down	chr8	+	124194751	124222318
ENST00000521535	KB-1083B1.1	5.93842	up	GENCODE	316	chr8	+	101630809	101632208	intronic antisense	NM_152628	SNX31	sorting nexin-31	2.79768	up	chr8	-	101585111	101661893
ENST00000523330	RP11-539E17.4	2.25719	down	GENCODE	819	chr8	-	124213411	124214983	intronic antisense	NM_032899	FAM83A	protein FAM83A isoform a	2.73875	up	chr8	+	124194751	124221207
ENST00000523330	RP11-539E17.4	2.25719	down	GENCODE	819	chr8	-	124213411	124214983	intronic antisense	NM_207006	FAM83A	protein FAM83A isoform b	2.59701	down	chr8	+	124194751	124222318
ENST00000526796	RP11-687M24.8	5.88425	down	GENCODE	645	chr11	-	125128521	125136694	intronic antisense	NM_022062	PKNOX2	homeobox protein PKNOX2	4.47939	up	chr11	+	125034558	125303285
ENST00000527725	RP11-318C2.1	8.56819	up	GENCODE	450	chr11	+	8806947	8831778	intronic antisense	NM_139157	ST5	suppression of tumorigenicity 5 protein isoform 2	4.4324	up	chr11	-	8714898	8832882
ENST00000528480	RP11-702F3.1	2.10582	down	GENCODE	605	chr11	+	46138128	46138869	intronic antisense	NM_016621	PHF21A	PHD finger protein 21A isoform b	3.21438	down	chr11	-	45950869	46142985
ENST00000529171	CTD-2184C24.2	2.48914	up	GENCODE	562	chr14	-	60706844	60715483	intronic antisense	NM_177952	PPM1A	protein phosphatase 1A isoform 3	4.55185	down	chr14	+	60712469	60765805
ENST00000530526	RP11-791J7.2	4.41587	up	GENCODE	429	chr11	-	125440179	125462463	intronic antisense	NM_001007277	EI24	etoposide-induced protein 2.4 homolog isoform 2	2.19994	up	chr11	+	125439297	125454575
ENST00000531869	RP11-727A23.7	2.29179	up	GENCODE	766	chr11	-	82920472	82924421	intronic antisense	NM_182603	ANKRD42	ankyrin repeat domain-containing protein 42	2.46369	down	chr11	+	82905290	82960013
ENST00000534864	RP11-712B9.2	2.52979	down	GENCODE	701	chr11	+	94884216	94938044	intronic antisense	NM_144665	SESN3	sestrin-3	2.2043	down	chr11	-	94906132	94964246
ENST00000534891	RP11-712B9.2	2.34923	up	GENCODE	777	chr11	+	94884909	94966854	intronic antisense	NM_144665	SESN3	sestrin-3	2.2043	down	chr11	-	94906132	94964246
ENST00000535921	RP11-64B16.4	2.4916	down	GENCODE	541	chr12	-	119619852	119621064	intronic antisense	NM_014365	HSPB8	heat shock protein beta-8	3.25605	up	chr12	+	119616594	119632551
ENST00000536914	IFNG-AS1	2.71456	down	GENCODE	494	chr12	+	68383308	68628466	intronic antisense	NM_000619	IFNG	interferon gamma precursor	6.95201	down	chr12	-	68548549	68553521
ENST00000537149	RP11-664D1.1	2.3942	up	GENCODE	678	chr12	+	3980899	4019504	intronic antisense	NM_020367	PARP11	poly [ADP-ribose] polymerase 11	13.1303	down	chr12	-	3918026	3982608
ENST00000537961	RP11-598F7.6	2.34549	up	GENCODE	1038	chr12	-	276167	291565	intronic antisense	NM_001170738	IQSEC3	IQ motif and SEC7 domain-containing protein 3 isoform 1	3.82075	up	chr12	+	176048	287625
ENST00000538624	RP11-456I15.2	2.22504	down	GENCODE	210	chr11	+	73433393	73433739	intronic antisense	NM_198896	RAB6A	ras-related protein Rab-6A isoform b	2.04955	down	chr11	-	73386682	73472201
ENST00000540226	RP11-598F7.3	9.41804	down	GENCODE	586	chr12	-	215689	221016	intronic antisense	NM_001170738	IQSEC3	IQ motif and SEC7 domain-containing protein 3 isoform 1	3.82075	up	chr12	+	176048	287625
ENST00000540545	AP000462.1	4.99582	up	GENCODE	715	chr11	+	115267568	115268337	intronic antisense	NM_001098517	CADM1	cell adhesion molecule 1 isoform 2 precursor	3.18951	down	chr11	-	115044344	115375241
ENST00000543970	RP11-83B20.1	2.25476	down	GENCODE	1282	chr12	+	124997767	124999359	intronic antisense	NM_006312	NCOR2	nuclear receptor corepressor 2 isoform 1	2.17776	up	chr12	-	124808956	125052010
ENST00000544067	RP11-283I3.1	2.72033	down	GENCODE	315	chr12	+	302201	303296	intronic antisense	NM_001122848	SLC6A12	sodium- and chloride-dependent betaine transporter	2.46463	down	chr12	-	299242	323371
ENST00000544925	RP11-64D24.2	17.5995	down	GENCODE	393	chr11	-	114081337	114227293	intronic antisense	NM_006169	NNMT	nicotinamide N-methyltransferase	3.75027	down	chr11	+	114166534	114183238
ENST00000545474	RP11-17G12.3	4.83711	up	GENCODE	492	chr11	-	47292216	47293626	intronic antisense	NM_001135944	MADD	MAP kinase-activating death domain protein isoform j	3.52412	down	chr11	+	47291198	47351582
ENST00000545474	RP11-17G12.3	4.83711	up	GENCODE	492	chr11	-	47292216	47293626	intronic antisense	NM_003682	MADD	MAP kinase-activating death domain protein isoform d	28.1496	down	chr11	+	47291198	47351582
ENST00000545474	RP11-17G12.3	4.83711	up	GENCODE	492	chr11	-	47292216	47293626	intronic antisense	NM_130471	MADD	MAP kinase-activating death domain protein isoform b	4.9925	down	chr11	+	47291198	47351582
ENST00000545474	RP11-17G12.3	4.83711	up	GENCODE	492	chr11	-	47292216	47293626	intronic antisense	NM_130472	MADD	MAP kinase-activating death domain protein isoform c	4.32349	down	chr11	+	47291198	47351582
ENST00000545474	RP11-17G12.3	4.83711	up	GENCODE	492	chr11	-	47292216	47293626	intronic antisense	NM_130473	MADD	MAP kinase-activating death domain protein isoform e	3.10664	down	chr11	+	47291198	47351582
ENST00000545474	RP11-17G12.3	4.83711	up	GENCODE	492	chr11	-	47292216	47293626	intronic antisense	NM_130474	MADD	MAP kinase-activating death domain protein isoform f	3.46437	down	chr11	+	47291198	47351582
ENST00000545474	RP11-17G12.3	4.83711	up	GENCODE	492	chr11	-	47292216	47293626	intronic antisense	NM_130475	MADD	MAP kinase-activating death domain protein isoform g	4.56046	down	chr11	+	47291670	47351582
ENST00000546936	RP11-315E17.1	2.79095	down	GENCODE	547	chr12	+	81771820	81824122	intronic antisense	NM_001220476	PPFIA2	liprin-alpha-2 isoform e	2.44964	down	chr12	-	81652044	82152286
ENST00000548051	AC092652.1	2.15209	down	GENCODE	680	chr2	-	144398324	144406454	intronic antisense	NM_018460	ARHGAP15	rho GTPase-activating protein 15	2.2023	down	chr2	+	143886898	144525921
ENST00000549936	RP11-461F16.4	7.60905	down	GENCODE	709	chr12	+	77252002	77261963	intronic antisense	NM_001321	CSRP2	cysteine and glycine-rich protein 2	2.17526	down	chr12	-	77252495	77272799
ENST00000550474	RP11-753H16.3	2.59904	down	GENCODE	564	chr12	+	54747444	54891472	intronic antisense	NM_001130968	ZNF385A	zinc finger protein 385A isoform b	2.76581	down	chr12	-	54762919	54785083
ENST00000550474	RP11-753H16.3	2.59904	down	GENCODE	564	chr12	+	54747444	54891472	intronic antisense	NM_020370	GPR84	G-protein coupled receptor 84	10.1981	down	chr12	-	54756228	54758270
ENST00000550941	CTD-2503I6.1	3.84273	up	GENCODE	551	chr14	+	30122014	30127122	intronic antisense	NM_002742	PRKD1	serine/threonine-protein kinase D1	2.81109	down	chr14	-	30045686	30396899
ENST00000550999	RP11-121G22.3	3.57014	down	GENCODE	752	chr12	+	81672979	81692062	intronic antisense	NM_001220476	PPFIA2	liprin-alpha-2 isoform e	2.44964	down	chr12	-	81652044	82152286
ENST00000551419	RP11-793H13.9	2.09608	up	GENCODE	545	chr12	-	53863569	53864527	intronic antisense	NM_005016	PCBP2	poly(rC)-binding protein 2 isoform a	2.36212	up	chr12	+	53845885	53874946
ENST00000552511	RP11-1103G16.1	2.75099	up	GENCODE	402	chr14	-	30907197	31042835	intronic antisense	NM_017769	G2E3	G2/M phase-specific E3 ubiquitin-protein ligase	69.0091	down	chr14	+	31028328	31089046
ENST00000552784	RP1-71H24.1	2.17725	down	GENCODE	575	chr12	-	113345432	113455556	intronic antisense	NM_001032731	OAS2	2'-5'-oligoadenylate synthase 2 isoform 3	14.2441	down	chr12	+	113416273	113426610
ENST00000552784	RP1-71H24.1	2.17725	down	GENCODE	575	chr12	-	113345432	113455556	intronic antisense	NM_002535	OAS2	2'-5'-oligoadenylate synthase 2 isoform 2	10.1218	down	chr12	+	113416273	113448503
ENST00000552784	RP1-71H24.1	2.17725	down	GENCODE	575	chr12	-	113345432	113455556	intronic antisense	NM_006187	OAS3	2'-5'-oligoadenylate synthase 3	6.40447	down	chr12	+	113376248	113411054
ENST00000552784	RP1-71H24.1	2.17725	down	GENCODE	575	chr12	-	113345432	113455556	intronic antisense	NM_016817	OAS2	2'-5'-oligoadenylate synthase 2 isoform 1	6.63774	down	chr12	+	113416273	113449528
ENST00000553197	RP11-121G22.3	3.78026	down	GENCODE	875	chr12	+	81672979	81706068	intronic antisense	NM_001220476	PPFIA2	liprin-alpha-2 isoform e	2.44964	down	chr12	-	81652044	82152286
ENST00000553520	RP11-407N17.5	2.11333	up	GENCODE	467	chr14	-	39735623	39736265	intronic antisense	NM_203354	CTAGE5	cutaneous T-cell lymphoma-associated antigen 5 isoform 2	5.12284	down	chr14	+	39734475	39820397
ENST00000554859	CTD-2017C7.2	3.15416	up	GENCODE	448	chr14	-	102262891	102276658	intronic antisense	NM_002719	PPP2R5C	serine/threonine-protein phosphatase 2A 56 kDa regulatory subunit gamma isoform isoform a	3.15753	down	chr14	+	102276139	102394328
ENST00000554859	CTD-2017C7.2	3.15416	up	GENCODE	448	chr14	-	102262891	102276658	intronic antisense	NM_178586	PPP2R5C	serine/threonine-protein phosphatase 2A 56 kDa regulatory subunit gamma isoform isoform b	2.78009	down	chr14	+	102276139	102394328
ENST00000556207	RP11-270M14.4	6.02281	down	GENCODE	358	chr14	-	76280844	76303554	intronic antisense	NM_015072	TTLL5	tubulin polyglutamylase TTLL5	2.18786	down	chr14	+	76127550	76421425
ENST00000556328	RP11-507K2.3	11.1836	up	GENCODE	718	chr14	+	89017940	89018837	intronic antisense	NM_007039	PTPN21	tyrosine-protein phosphatase non-receptor type 21	4.94031	up	chr14	-	88932121	89021123
ENST00000556520	RP11-320M16.2	2.3494	down	GENCODE	518	chr14	-	32872249	32887180	intronic antisense	NM_004274	AKAP6	A-kinase anchor protein 6	2.36062	down	chr14	+	32798478	33302268
ENST00000556926	RP11-356K23.2	17.126	down	GENCODE	458	chr14	+	89821403	89822915	intronic antisense	NM_001085471	FOXN3	forkhead box protein N3 isoform 1	2.63216	down	chr14	-	89622515	90085494
ENST00000556942	RP11-356K23.1	2.29349	down	GENCODE	498	chr14	+	89816645	89831043	intronic antisense	NM_001085471	FOXN3	forkhead box protein N3 isoform 1	2.63216	down	chr14	-	89622515	90085494
ENST00000557409	RP11-363J20.1	4.66878	up	GENCODE	538	chr14	-	69657594	69658809	intronic antisense	NM_001193361	EXD2	exonuclease 3'-5' domain-containing protein 2 isoform 1	4.9305	down	chr14	+	69658193	69710737
ENST00000557653	RP11-270M14.4	2.30678	down	GENCODE	448	chr14	-	76301713	76314041	intronic antisense	NM_015072	TTLL5	tubulin polyglutamylase TTLL5	2.18786	down	chr14	+	76127550	76421425
ENST00000557891	RP11-313P18.1	2.62899	down	GENCODE	387	chr15	-	52000191	52007417	intronic antisense	NM_001165257	SCG3	secretogranin-3 isoform 2	14.6602	down	chr15	+	51973549	52013223
ENST00000558238	CTD-2184D3.2	2.29384	down	GENCODE	504	chr15	+	52237615	52238253	intronic antisense	NM_138792	LEO1	RNA polymerase-associated protein LEO1	3.33472	down	chr15	-	52230221	52263958
ENST00000558393	CTA-305I2.1	2.07123	up	GENCODE	801	chr7	-	101796634	101797743	intronic antisense	NM_001913	CUX1	protein CASP isoform b	3.70919	down	chr7	+	101459183	101927250
ENST00000558699	RP11-182L7.1	2.04396	up	GENCODE	499	chr15	-	87173496	87174367	intronic antisense	NM_152336	AGBL1	cytosolic carboxypeptidase 4	2.28902	down	chr15	+	86685241	87572283
ENST00000561241	RP11-244F12.3	15.1761	up	GENCODE	3354	chr15	-	63338232	63341586	intronic antisense	NM_001018006	TPM1	tropomyosin alpha-1 chain isoform 4	4.32118	down	chr15	+	63334837	63364113
ENST00000562405	RP11-830F9.5	2.09665	down	GENCODE	532	chr16	+	88947445	88950327	intronic antisense	NM_005187	CBFA2T3	protein CBFA2T3 isoform 1	2.27884	up	chr16	-	88941262	89043504
ENST00000562450	RP11-303E16.5	2.32433	up	GENCODE	593	chr16	+	81088905	81090031	intronic antisense	NM_001100873	C16orf46	uncharacterized protein C16orf46 isoform 1	2.27225	down	chr16	-	81087101	81110872
ENST00000563342	RP11-298D21.2	2.39645	up	GENCODE	702	chr16	-	83759280	83759982	intronic antisense	NM_001220490	CDH13	cadherin-13 isoform 4	2.44164	down	chr16	+	82660398	83830215
ENST00000564487	RP11-31E22.1	7.94137	up	GENCODE	1642	chr15	-	86838879	86848212	intronic antisense	NM_152336	AGBL1	cytosolic carboxypeptidase 4	2.28902	down	chr15	+	86685241	87572283
ENST00000564510	RP11-327F22.4	6.17409	up	GENCODE	787	chr16	-	50817769	50837249	intronic antisense	NM_001042355	CYLD	ubiquitin carboxyl-terminal hydrolase CYLD isoform 2	4.52732	down	chr16	+	50775960	50835846
ENST00000564510	RP11-327F22.4	6.17409	up	GENCODE	787	chr16	-	50817769	50837249	intronic antisense	NM_015247	CYLD	ubiquitin carboxyl-terminal hydrolase CYLD isoform 1	2.47309	down	chr16	+	50775960	50835846
ENST00000564901	MIR4519	2.02677	down	GENCODE	648	chr16	+	30886781	30906401	intronic antisense	NM_004765	BCL7C	B-cell CLL/lymphoma 7 protein family member C	3.60165	up	chr16	-	30899115	30905399
ENST00000564980	AC009133.12	5.09092	down	GENCODE	560	chr16	-	29830737	29832573	intronic antisense	NM_005115	MVP	major vault protein	5.35409	down	chr16	+	29831714	29859360
ENST00000565238	CTD-3253I12.1	2.5608	down	GENCODE	1493	chr16	-	82986834	83023903	intronic antisense	NM_001220490	CDH13	cadherin-13 isoform 4	2.44164	down	chr16	+	82660398	83830215
ENST00000566143	CTD-2196E14.5	16.4045	down	GENCODE	473	chr16	-	23698369	23699665	intronic antisense	NM_005030	PLK1	serine/threonine-protein kinase PLK1	3.69709	up	chr16	+	23690200	23701688
ENST00000568634	RP11-382A20.4	11.5343	up	GENCODE	418	chr15	+	83847933	83854820	intronic antisense	NM_016073	HDGFRP3	hepatoma-derived growth factor-related protein 3	2.05995	down	chr15	-	83806803	83876770
ENST00000569165	RP11-298D21.1	5.22639	up	GENCODE	686	chr16	-	83768946	83806522	intronic antisense	NM_001220490	CDH13	cadherin-13 isoform 4	2.44164	down	chr16	+	82660398	83830215
ENST00000570025	MIR4519	3.45279	down	GENCODE	1429	chr16	+	30886542	30906400	intronic antisense	NM_004765	BCL7C	B-cell CLL/lymphoma 7 protein family member C	3.60165	up	chr16	-	30899115	30905399
ENST00000570413	RP11-149I9.2	2.28827	down	GENCODE	362	chr17	+	79109570	79110056	intronic antisense	NM_001080395	AATK	serine/threonine-protein kinase LMTK1 isoform 1	2.51719	down	chr17	-	79091095	79139872
ENST00000571741	CTD-3195I5.3	5.90576	down	GENCODE	291	chr17	+	3624921	3625782	intronic antisense	NM_002208	ITGAE	integrin alpha-E precursor	2.33997	up	chr17	-	3617918	3704537
ENST00000572187	RP5-1107A17.3	2.2258	up	GENCODE	549	chr17	+	55017292	55018636	intronic antisense	NM_004645	COIL	coilin	2.80519	down	chr17	-	55015560	55038411
ENST00000572284	RP3-509I19.6	2.57029	down	GENCODE	509	chr6	-	139200035	139200544	intronic antisense	NM_001195037	ECT2L	epithelial cell-transforming sequence 2 oncogene-like	2.42014	up	chr6	+	139117247	139225207
ENST00000574681	RP11-485G7.6	4.18586	down	GENCODE	1095	chr16	-	11441999	11443178	intronic antisense	NM_152308	RMI2	recQ-mediated genome instability protein 2	3.81505	down	chr16	+	11439310	11445617
ENST00000574716	RP11-515O17.2	2.10764	down	GENCODE	1740	chr17	-	53348864	53351014	intronic antisense	NM_002126	HLF	hepatic leukemia factor	4.69796	down	chr17	+	53342320	53402426
ENST00000575890	CTC-524C5.2	2.35703	up	GENCODE	1938	chr17	-	5328458	5336196	intronic antisense	NM_001160243	RPAIN	RPA-interacting protein isoform a	3.94928	down	chr17	+	5322960	5332985
ENST00000577189	RP11-118E18.2	2.24614	down	GENCODE	563	chr17	-	55599608	55600958	intronic antisense	NM_170721	MSI2	RNA-binding protein Musashi homolog 2 isoform b	3.31704	up	chr17	+	55334373	55710544
ENST00000578477	RP11-534N16.1	2.31212	down	GENCODE	588	chr18	-	28927630	29006951	intronic antisense	NM_177986	DSG4	desmoglein-4 isoform 2 preproprotein	2.59724	down	chr18	+	28956739	28993880
ENST00000579904	RP11-849F2.5	2.51443	down	GENCODE	386	chr17	+	8279327	8284646	intronic antisense	NM_000987	RPL26	60S ribosomal protein L26	3.70071	up	chr17	-	8280833	8286565
ENST00000580645	CTD-2006O16.2	2.14226	down	GENCODE	464	chr18	+	22882089	22882920	intronic antisense	NM_015461	ZNF521	zinc finger protein 521	2.04082	up	chr18	-	22641887	22932214
ENST00000584109	RP11-881L2.1	4.62029	up	GENCODE	534	chr18	+	9587383	9590180	intronic antisense	NM_001042388	PPP4R1	serine/threonine-protein phosphatase 4 regulatory subunit 1 isoform a	34.8206	up	chr18	-	9546788	9614605
NR_004428	EGOT	3.45034	down	RefSeq	1529	chr3	-	4790877	4793274	intronic antisense	NM_001099952	ITPR1	inositol 1,4,5-trisphosphate receptor type 1 isoform 1	3.94974	down	chr3	+	4535031	4889524
NR_004428	EGOT	3.45034	down	RefSeq	1529	chr3	-	4790877	4793274	intronic antisense	NM_002222	ITPR1	inositol 1,4,5-trisphosphate receptor type 1 isoform 2	2.9203	down	chr3	+	4535031	4889524
NR_024399	MGC23284	12.9787	down	RefSeq	942	chr16	+	88729780	88753594	intronic antisense	NM_178310	SNAI3	zinc finger protein SNAI3	2.01136	up	chr16	-	88744089	88752882
NR_024594	LOC100131496	2.61976	up	RefSeq	2253	chr20	+	45947245	45949498	intronic antisense	NM_183047	ZMYND8	protein kinase C-binding protein 1 isoform a	2.21265	up	chr20	-	45838380	45985474
NR_033368	GRIK1-AS2	2.25478	down	RefSeq	1073	chr21	+	30968359	31003067	intronic antisense	NM_175611	GRIK1	glutamate receptor, ionotropic kainate 1 isoform 2 precursor	3.76163	up	chr21	-	30909253	31312282
NR_033973	LOC100128505	12.8846	down	RefSeq	1756	chr9	+	119266561	119324572	intronic antisense	NM_198188	ASTN2	astrotactin-2 isoform d	3.34092	up	chr9	-	119187503	119449542
NR_034110	TRAF3IP2-AS1	3.87629	down	RefSeq	2195	chr6	+	111804674	111899383	intronic antisense	NM_001164283	TRAF3IP2	adapter protein CIKS isoform 5	2.14038	down	chr6	-	111876580	111888563
NR_034110	TRAF3IP2-AS1	3.87629	down	RefSeq	2195	chr6	+	111804674	111899383	intronic antisense	NM_147686	TRAF3IP2	adapter protein CIKS isoform 2	3.20006	down	chr6	-	111876580	111927477
NR_036580	LOC389023	5.21121	up	RefSeq	744	chr2	-	115901624	115918920	intronic antisense	NM_001178036	DPP10	inactive dipeptidyl peptidase 10 isoform a	3.941	down	chr2	+	115219179	116602326
NR_037923	DYX1C1-CCPG1	2.39091	down	RefSeq	4838	chr15	-	55647420	55790782	intronic antisense	NM_001198784	FLJ27352	uncharacterized protein LOC145788	2.18047	down	chr15	+	55700722	55710910
NR_038210	SAMD12-AS1	2.25805	up	RefSeq	701	chr8	+	119633239	119738306	intronic antisense	NM_001101676	SAMD12	sterile alpha motif domain-containing protein 12 isoform a	2.64442	up	chr8	-	119201694	119634184
NR_038333	LOC100505658	2.93337	up	RefSeq	2477	chr5	+	140937877	140944827	intronic antisense	NM_001079812	DIAPH1	protein diaphanous homolog 1 isoform 2	3.27092	down	chr5	-	140894587	140998622
NR_038405	FGF13-AS1	2.42728	down	RefSeq	849	chrX	+	137794268	137798763	intronic antisense	NM_001139498	FGF13	fibroblast growth factor 13 isoform 4	3.9898	down	chrX	-	137713733	138287185
NR_038405	FGF13-AS1	2.42728	down	RefSeq	849	chrX	+	137794268	137798763	intronic antisense	NM_001139502	FGF13	fibroblast growth factor 13 isoform 3	3.7721	down	chrX	-	137713733	137949717
NR_038439	CACNA1G-AS1	4.72284	up	RefSeq	1450	chr17	-	48633567	48639469	intronic antisense	NM_198380	CACNA1G	voltage-dependent T-type calcium channel subunit alpha-1G isoform 5	2.34701	up	chr17	+	48638428	48704832
NR_038439	CACNA1G-AS1	4.72284	up	RefSeq	1450	chr17	-	48633567	48639469	intronic antisense	NM_198383	CACNA1G	voltage-dependent T-type calcium channel subunit alpha-1G isoform 6	2.89667	up	chr17	+	48638428	48704832
NR_038439	CACNA1G-AS1	4.72284	up	RefSeq	1450	chr17	-	48633567	48639469	intronic antisense	NM_198387	CACNA1G	voltage-dependent T-type calcium channel subunit alpha-1G isoform 12	2.25286	up	chr17	+	48638428	48704832
NR_038439	CACNA1G-AS1	4.72284	up	RefSeq	1450	chr17	-	48633567	48639469	intronic antisense	NM_198388	CACNA1G	voltage-dependent T-type calcium channel subunit alpha-1G isoform 13	2.61693	up	chr17	+	48638428	48704832
NR_038441	SLC8A1-AS1	2.42231	down	RefSeq	1002	chr2	+	40144773	40482349	intronic antisense	NM_001112802	SLC8A1	sodium/calcium exchanger 1 isoform D precursor	9.40579	down	chr2	-	40339285	40739575
NR_040048	LOC100507495	3.77688	down	RefSeq	2471	chr20	+	1305986	1359379	intronic antisense	NM_054014	FKBP1A	peptidyl-prolyl cis-trans isomerase FKBP1A isoform a	2.45415	up	chr20	-	1352355	1373816
NR_040710	LOC100131208	3.03146	up	RefSeq	2959	chr20	-	10004459	10200154	intronic antisense	NM_198798	ANKRD5	ankyrin repeat domain-containing protein 5	3.63604	down	chr20	+	10015696	10037407
NR_046012	LOC727915	8.41182	down	RefSeq	905	chr15	-	86840064	86860199	intronic antisense	NM_152336	AGBL1	cytosolic carboxypeptidase 4	2.28902	down	chr15	+	86685241	87572283
NR_046370	LOC100131626	2.10464	up	RefSeq	519	chr11	-	118251934	118289530	intronic antisense	NM_006476	ATP5L	ATP synthase subunit g, mitochondrial	2.49546	up	chr11	+	118272103	118280562
NR_046551	DLEU7-AS1	2.4732	down	RefSeq	1824	chr13	+	51381990	51424041	intronic antisense	NM_198989	DLEU7	leukemia-associated protein 7	3.49348	down	chr13	-	51286758	51417885
NR_046680	ARHGAP26-AS1	2.05649	down	RefSeq	978	chr5	-	142239169	142248475	intronic antisense	NM_015071	ARHGAP26	rho GTPase-activating protein 26 isoform a	2.15458	up	chr5	+	142150291	142608572
NR_047532	CDKN2B-AS1	3.03361	down	RefSeq	2646	chr9	+	21994789	22121093	intronic antisense	NM_004936	CDKN2B	cyclin-dependent kinase 4 inhibitor B isoform 1	2.66025	down	chr9	-	22002901	22009312
NR_047541	CDKN2B-AS1	3.44538	down	RefSeq	1067	chr9	+	21994789	22077889	intronic antisense	NM_004936	CDKN2B	cyclin-dependent kinase 4 inhibitor B isoform 1	2.66025	down	chr9	-	22002901	22009312
NR_047542	CDKN2B-AS1	3.32189	down	RefSeq	992	chr9	+	21994789	22077889	intronic antisense	NM_004936	CDKN2B	cyclin-dependent kinase 4 inhibitor B isoform 1	2.66025	down	chr9	-	22002901	22009312
NR_047574	TMEM44-AS1	2.13289	down	RefSeq	1429	chr3	+	194304996	194311561	intronic antisense	NM_001166306	TMEM44	transmembrane protein 44 isoform d	2.08323	down	chr3	-	194308401	194354150
NR_047574	TMEM44-AS1	2.13289	down	RefSeq	1429	chr3	+	194304996	194311561	intronic antisense	NM_138399	TMEM44	transmembrane protein 44 isoform a	2.73677	down	chr3	-	194308401	194354150
NR_047575	TMEM44-AS1	2.48819	down	RefSeq	1277	chr3	+	194304996	194311561	intronic antisense	NM_001166306	TMEM44	transmembrane protein 44 isoform d	2.08323	down	chr3	-	194308401	194354150
NR_047575	TMEM44-AS1	2.48819	down	RefSeq	1277	chr3	+	194304996	194311561	intronic antisense	NM_138399	TMEM44	transmembrane protein 44 isoform a	2.73677	down	chr3	-	194308401	194354150
uc001dbl.3	AK096291	2.00824	up	UCSC_knowngene	2188	chr1	-	64571005	64636980	intronic antisense	NM_001083592	ROR1	tyrosine-protein kinase transmembrane receptor ROR1 isoform 2 precursor	2.10114	up	chr1	+	64239689	64609052
uc001djy.2	SPATA1	3.87615	down	UCSC_knowngene	1496	chr1	+	84972012	85018767	intronic antisense	NM_005274	GNG5	guanine nucleotide-binding protein G(I)/G(S)/G(O) subunit gamma-5 precursor	2.0565	down	chr1	-	84964005	84972262
uc002duh.1	BC029255	6.67805	down	UCSC_knowngene	960	chr16	-	29829310	29832541	intronic antisense	NM_005115	MVP	major vault protein	5.35409	down	chr16	+	29831714	29859360
uc002xtj.3	BC047609	2.20151	down	UCSC_knowngene	1808	chr20	+	45981304	45983376	intronic antisense	NM_183047	ZMYND8	protein kinase C-binding protein 1 isoform a	2.21265	up	chr20	-	45838380	45985474
uc002yns.3	GRIK1-AS1	2.37952	down	UCSC_knowngene	921	chr21	+	31121152	31136325	intronic antisense	NM_000830	GRIK1	glutamate receptor, ionotropic kainate 1 isoform 1 precursor	2.13202	down	chr21	-	30925865	31312282
uc002yns.3	GRIK1-AS1	2.37952	down	UCSC_knowngene	921	chr21	+	31121152	31136325	intronic antisense	NM_175611	GRIK1	glutamate receptor, ionotropic kainate 1 isoform 2 precursor	3.76163	up	chr21	-	30909253	31312282
uc003fug.3	BC061632	2.05926	up	UCSC_knowngene	633	chr3	+	194309798	194310990	intronic antisense	NM_001166306	TMEM44	transmembrane protein 44 isoform d	2.08323	down	chr3	-	194308401	194354150
uc003fug.3	BC061632	2.05926	up	UCSC_knowngene	633	chr3	+	194309798	194310990	intronic antisense	NM_138399	TMEM44	transmembrane protein 44 isoform a	2.73677	down	chr3	-	194308401	194354150
uc003idi.4	AF085995	3.31593	down	UCSC_knowngene	456	chr4	+	120433527	120473183	intronic antisense	NM_033430	PDE5A	cGMP-specific 3',5'-cyclic phosphodiesterase isoform 2	2.43148	down	chr4	-	120415549	120548442
uc003ipu.1	AK096792	2.95425	up	UCSC_knowngene	1552	chr4	+	159093403	159123393	intronic antisense	NM_001031700	FAM198B	protein FAM198B isoform 1	2.48116	down	chr4	-	159045731	159094202
uc003qhq.1	AK124173	3.74313	down	UCSC_knowngene	1959	chr6	-	138144811	138189370	intronic antisense	NM_006290	TNFAIP3	tumor necrosis factor alpha-induced protein 3	5.56044	down	chr6	+	138188324	138204451
uc004erg.1	BC028211	3.29024	down	UCSC_knowngene	2006	chrX	-	118599996	118603061	intronic antisense	NM_001152	SLC25A5	ADP/ATP translocase 2	2.82076	up	chrX	+	118602362	118605359
uc021opn.1	AK123834	3.14028	down	UCSC_knowngene	2002	chr1	-	89004735	89150887	intronic antisense	NM_006256	PKN2	serine/threonine-protein kinase N2	4.25083	down	chr1	+	89149921	89301938
uc021rlv.1	AF339801	3.50324	up	UCSC_knowngene	225	chr13	-	98930183	98930408	intronic antisense	NM_005766	FARP1	FERM, RhoGEF and pleckstrin domain-containing protein 1 isoform 1	3.0565	up	chr13	+	98795433	99102023
AK094629		2.04658	up	LincRNAs identified by Khalil et al	2028	chr6	-	161411345	161413374	natural antisense	NM_006724	MAP3K4	mitogen-activated protein kinase kinase kinase 4 isoform b	2.00636	up	chr6	+	161412821	161538417
BF795336		2.16595	down	LincRNAs identified by Khalil et al	864	chr9	-	132814128	132816095	natural antisense	ENST00000372410	GPR107	G protein-coupled receptor 107 [Source:HGNC Symbol;Acc:17830]	2.10252	down	chr9	+	132815984	132902448
BF795336		2.16595	down	LincRNAs identified by Khalil et al	864	chr9	-	132814128	132816095	natural antisense	NM_001136557	GPR107	protein GPR107 isoform 1 precursor	3.58088	down	chr9	+	132815984	132902448
BF795336		2.16595	down	LincRNAs identified by Khalil et al	864	chr9	-	132814128	132816095	natural antisense	NM_020960	GPR107	protein GPR107 isoform 3	2.86321	down	chr9	+	132815984	132902448
ENST00000333487	RP5-821D11.7	3.06492	down	GENCODE	2989	chr22	-	42227218	42230669	natural antisense	NM_004599	SREBF2	sterol regulatory element-binding protein 2	6.26107	down	chr22	+	42229105	42302375
ENST00000366441	AC093415.2	2.44535	up	GENCODE	895	chr3	-	37859767	37903256	natural antisense	NM_002207	ITGA9	integrin alpha-9 precursor	3.17506	down	chr3	+	37493812	37861281
ENST00000373226	RP11-435D7.3	2.36515	down	GENCODE	539	chr1	+	36204989	36209177	natural antisense	NM_001190481	CLSPN	claspin isoform 2	7.22823	down	chr1	-	36197712	36235551
ENST00000373226	RP11-435D7.3	2.36515	down	GENCODE	539	chr1	+	36204989	36209177	natural antisense	NM_022111	CLSPN	claspin isoform 1	2.13414	down	chr1	-	36197712	36235551
ENST00000400768	AC114730.8	3.15626	down	GENCODE	472	chr2	-	242674129	242674913	natural antisense	NM_152783	D2HGDH	D-2-hydroxyglutarate dehydrogenase, mitochondrial precursor	2.35471	down	chr2	+	242674029	242708231
ENST00000413035	IPO9-AS1	2.6821	up	GENCODE	839	chr1	-	201657386	201798687	natural antisense	NM_018085	IPO9	importin-9	3.08878	down	chr1	+	201798287	201853422
ENST00000413977	AC087590.3	2.09119	down	GENCODE	564	chr3	+	15298957	15300460	natural antisense	NM_004844	SH3BP5	SH3 domain-binding protein 5 isoform a	2.73336	down	chr3	-	15295862	15374136
ENST00000414006	RP11-429G19.2	2.3639	down	GENCODE	591	chr10	-	97635282	97667620	natural antisense	NM_001776	ENTPD1	ectonucleoside triphosphate diphosphohydrolase 1 isoform 1	3.7261	down	chr10	+	97515672	97637023
ENST00000415011	CFLAR-AS1	2.18376	up	GENCODE	1041	chr2	-	202005011	202022515	natural antisense	NM_001127184	CFLAR	CASP8 and FADD-like apoptosis regulator isoform 2	3.32193	down	chr2	+	201980876	202006323
ENST00000415011	CFLAR-AS1	2.18376	up	GENCODE	1041	chr2	-	202005011	202022515	natural antisense	NM_003879	CFLAR	CASP8 and FADD-like apoptosis regulator isoform 1	3.97212	down	chr2	+	201980876	202037411
ENST00000415561	AC009948.3	2.08619	down	GENCODE	439	chr2	+	179402113	179403631	natural antisense	NM_003319	TTN	titin isoform N2-B	3.2468	down	chr2	-	179390717	179672150
ENST00000416406	RP3-508I15.14	2.60881	down	GENCODE	500	chr22	+	39135007	39145046	natural antisense	NM_015374	SUN2	SUN domain-containing protein 2 isoform b	2.0977	up	chr22	-	39130718	39152024
ENST00000416448	RP11-349J5.2	2.18901	down	GENCODE	288	chr6	+	135262529	135263588	natural antisense	NM_001193480	ALDH8A1	aldehyde dehydrogenase family 8 member A1 isoform 3	3.18859	down	chr6	-	135238527	135271260
ENST00000416448	RP11-349J5.2	2.18901	down	GENCODE	288	chr6	+	135262529	135263588	natural antisense	NM_170771	ALDH8A1	aldehyde dehydrogenase family 8 member A1 isoform 2	2.06981	up	chr6	-	135238527	135271260
ENST00000417305	ZFY-AS1	6.49396	down	GENCODE	500	chrY	-	2834884	2870667	natural antisense	NM_001145275	ZFY	zinc finger Y-chromosomal protein isoform 2	3.61878	down	chrY	+	2803517	2850547
ENST00000417305	ZFY-AS1	6.49396	down	GENCODE	500	chrY	-	2834884	2870667	natural antisense	NM_001145276	ZFY	zinc finger Y-chromosomal protein isoform 3	2.36918	down	chrY	+	2803111	2850547
ENST00000417305	ZFY-AS1	6.49396	down	GENCODE	500	chrY	-	2834884	2870667	natural antisense	NM_003411	ZFY	zinc finger Y-chromosomal protein isoform 1	3.62218	down	chrY	+	2803517	2850547
ENST00000417346	RP4-800J21.3	4.55945	down	GENCODE	1540	chr20	-	55959215	55968118	natural antisense	NM_017495	RBM38	RNA-binding protein 38 isoform a	2.04416	up	chr20	+	55966453	55984386
ENST00000417474	AC097467.2	2.61265	up	GENCODE	449	chr4	+	156275367	156281613	natural antisense	NM_001039580	MAP9	microtubule-associated protein 9	7.99832	down	chr4	-	156263811	156298122
ENST00000417539	AC078883.3	3.47785	down	GENCODE	754	chr2	-	173329874	173330740	natural antisense	NM_000210	ITGA6	integrin alpha-6 isoform b precursor	4.33754	down	chr2	+	173292313	173371181
ENST00000418945	RP11-98I9.4	3.80633	up	GENCODE	1638	chr6	+	99872797	99879249	natural antisense	NM_015491	PNISR	arginine/serine-rich protein PNISR	2.04862	down	chr6	-	99847840	99873207
ENST00000419425	AC006369.2	4.40747	up	GENCODE	548	chr2	+	37827278	37873841	natural antisense	NM_006449	CDC42EP3	cdc42 effector protein 3	2.93359	up	chr2	-	37869024	37899342
ENST00000420226	TM4SF19-AS1	2.05515	up	GENCODE	322	chr3	+	196045200	196050544	natural antisense	NM_138461	TM4SF19	transmembrane 4 L6 family member 19 isoform 1	3.51164	up	chr3	-	196050416	196065291
ENST00000420546	RP13-100B2.4	24.7087	up	GENCODE	429	chr9	-	136333981	136335880	natural antisense	NM_017586	CACFD1	calcium channel flower homolog isoform a	2.63376	up	chr9	+	136325086	136335909
ENST00000420595	RP11-259P20.1	5.00092	down	GENCODE	743	chr6	+	116813459	116818255	natural antisense	NM_001139444	BET3L	trafficking protein particle complex subunit 3-like protein	2.17797	down	chr6	-	116817650	116866773
ENST00000421483	RP5-842K24.2	6.1231	down	GENCODE	506	chrX	+	131351174	131564190	natural antisense	NM_021183	RAP2C	ras-related protein Rap-2c precursor	2.7469	down	chrX	-	131337052	131352189
ENST00000422848	RP11-452K12.7	2.15147	down	GENCODE	548	chr10	+	99160871	99179281	natural antisense	NM_015179	RRP12	RRP12-like protein isoform 1	2.05959	up	chr10	-	99116457	99161127
ENST00000423099	RP11-505P4.6	2.34405	down	GENCODE	370	chr6	-	74201747	74202465	natural antisense	NM_001123226	MTO1	protein MTO1 homolog, mitochondrial isoform c	2.93178	down	chr6	+	74171453	74211179
ENST00000424613	CTA-250D10.19	2.21113	up	GENCODE	515	chr22	-	42377307	42378221	natural antisense	NM_019106	3-Sep	neuronal-specific septin-3 isoform B	2.34113	up	chr22	+	42372930	42394225
ENST00000425161	RP11-343H5.6	7.51282	down	GENCODE	358	chr1	-	206807993	206808967	natural antisense	NM_003582	DYRK3	dual specificity tyrosine-phosphorylation-regulated kinase 3 isoform a	6.88544	down	chr1	+	206808880	206822542
ENST00000425740	ASMTL-AS1	4.62071	down	GENCODE	840	chrX	+	1520703	1532808	natural antisense	NM_004192	ASMTL	N-acetylserotonin O-methyltransferase-like protein isoform 1	2.7255	down	chrX	-	1522031	1571870
ENST00000426275	RP11-439A17.10	4.55919	down	GENCODE	459	chr1	+	120906608	120935761	natural antisense	NM_001017986	FCGR1B	high affinity immunoglobulin gamma Fc receptor IB isoform 1 precursor	7.76303	down	chr1	-	120926127	120935944
ENST00000426764	RP11-207C16.4	5.38602	up	GENCODE	543	chr9	-	5719020	5720244	natural antisense	NM_001135920	KIAA1432	protein RIC1 homolog isoform b	2.34948	down	chr9	+	5629118	5769454
ENST00000426764	RP11-207C16.4	5.38602	up	GENCODE	543	chr9	-	5719020	5720244	natural antisense	NM_020829	KIAA1432	protein RIC1 homolog isoform a	3.16854	down	chr9	+	5629118	5776556
ENST00000427151	AC129929.5	4.51645	up	GENCODE	1171	chr11	-	2349978	2399219	natural antisense	NM_004356	CD81	CD81 antigen	2.62114	up	chr11	+	2398546	2418649
ENST00000427669	RP4-717I23.3	377.496	down	GENCODE	383	chr1	-	93730233	93780825	natural antisense	NM_206886	CCDC18	coiled-coil domain-containing protein 18	3.10773	down	chr1	+	93646280	93744287
ENST00000428289	RP11-196G18.3	22.1755	down	GENCODE	3543	chr1	-	149757214	149764576	natural antisense	NM_000566	FCGR1A	high affinity immunoglobulin gamma Fc receptor I precursor	12.2724	down	chr1	+	149754249	149764074
ENST00000428329	AC007319.1	2.50148	up	GENCODE	248	chr2	+	188418875	188419390	natural antisense	NM_006287	TFPI	tissue factor pathway inhibitor isoform a precursor	11.5386	down	chr2	-	188328957	188419219
ENST00000429293	RP5-997D16.2	2.07014	down	GENCODE	720	chr1	+	35316294	35317156	natural antisense	NM_001164824	C1orf212	UPF0767 protein C1orf212	3.64903	down	chr1	-	35315962	35324646
ENST00000429532	AC093415.2	3.53298	down	GENCODE	475	chr3	-	37850213	37903211	natural antisense	NM_002207	ITGA9	integrin alpha-9 precursor	3.17506	down	chr3	+	37493812	37861281
ENST00000429859	RP4-717I23.3	2.48253	up	GENCODE	418	chr1	-	93730232	93802949	natural antisense	NM_206886	CCDC18	coiled-coil domain-containing protein 18	3.10773	down	chr1	+	93646280	93744287
ENST00000429933	ZDHHC20-AS1	2.24316	down	GENCODE	730	chr13	+	21947807	21950797	natural antisense	NM_153251	ZDHHC20	probable palmitoyltransferase ZDHHC20	3.75444	down	chr13	-	21946709	22033508
ENST00000433040	AC005281.2	2.70818	down	GENCODE	911	chr7	-	12609750	12611017	natural antisense	NM_001112706	SCIN	adseverin isoform 1	12.5801	down	chr7	+	12610202	12693228
ENST00000434329	RP11-446F17.3	2.81346	down	GENCODE	374	chr6	-	46638180	46655902	natural antisense	NM_001010870	TDRD6	tudor domain-containing protein 6 isoform 1	2.62922	down	chr6	+	46655611	46672056
ENST00000434363	RP4-613B23.1	3.65733	down	GENCODE	461	chr3	-	42674059	42695818	natural antisense	NM_005385	NKTR	NK-tumor recognition protein	2.11005	down	chr3	+	42642146	42690233
ENST00000434575	RP11-216N14.9	3.75639	down	GENCODE	316	chr1	-	153723458	153724652	natural antisense	NM_023015	INTS3	integrator complex subunit 3	4.66494	down	chr1	+	153700566	153746555
ENST00000434829	RP11-367H5.7	3.40384	down	GENCODE	497	chr10	+	71968554	71969331	natural antisense	NM_021129	PPA1	inorganic pyrophosphatase	5.89943	down	chr10	-	71962585	71993190
ENST00000435195	AC114730.11	2.93086	up	GENCODE	584	chr2	-	242664029	242665108	natural antisense	NM_032329	ING5	inhibitor of growth protein 5	6.70194	down	chr2	+	242641455	242668896
ENST00000435932	CTB-51J22.1	3.66253	up	GENCODE	532	chr7	-	73473905	73476614	natural antisense	NM_001081753	ELN	elastin isoform c precursor	2.29229	down	chr7	+	73442426	73484236
ENST00000435932	CTB-51J22.1	3.66253	up	GENCODE	532	chr7	-	73473905	73476614	natural antisense	NM_001081755	ELN	elastin isoform e precursor	3.90384	down	chr7	+	73442426	73484236
ENST00000437067	RP1-67K17.3	2.67707	up	GENCODE	349	chr6	+	143069579	143074896	natural antisense	NM_006734	HIVEP2	transcription factor HIVEP2	8.53618	down	chr6	-	143072603	143266338
ENST00000437128	RP4-620F22.2	2.14471	up	GENCODE	324	chr1	+	89726264	89735437	natural antisense	NM_052942	GBP5	guanylate-binding protein 5	22.4665	down	chr1	-	89724633	89738544
ENST00000437499	RP11-261C10.4	4.70838	up	GENCODE	373	chr1	+	243327939	243332747	natural antisense	NM_001042405	CEP170	centrosomal protein of 170 kDa isoform gamma	2.47181	down	chr1	-	243287729	243418708
ENST00000438017	RP4-613B23.1	2.82145	up	GENCODE	722	chr3	-	42643454	42695880	natural antisense	NM_005385	NKTR	NK-tumor recognition protein	2.11005	down	chr3	+	42642146	42690233
ENST00000438080	RP11-177A2.4	2.91214	down	GENCODE	3897	chr1	+	179070797	179074885	natural antisense	NM_007314	ABL2	Abelson tyrosine-protein kinase 2 isoform b	11.5973	down	chr1	-	179068461	179198819
ENST00000439336	AC114812.8	2.67036	down	GENCODE	663	chr2	-	234602079	234617345	natural antisense	NM_205862	UGT1A6	UDP-glucuronosyltransferase 1-6 isoform 2	5.16757	down	chr2	+	234600320	234681945
ENST00000439443	RP11-78B10.2	6.85873	up	GENCODE	682	chr1	-	207725269	207726324	natural antisense	NM_000573	CR1	complement receptor type 1 isoform F precursor	7.81209	up	chr1	+	207669472	207815110
ENST00000439443	RP11-78B10.2	6.85873	up	GENCODE	682	chr1	-	207725269	207726324	natural antisense	NM_000651	CR1	complement receptor type 1 isoform S precursor	3.52869	up	chr1	+	207669472	207815110
ENST00000440436	RP11-536K7.5	41.722	down	GENCODE	480	chr10	+	6067940	6078390	natural antisense	NM_000417	IL2RA	interleukin-2 receptor subunit alpha precursor	4.23126	down	chr10	-	6052656	6104333
ENST00000441442	SGOL1-AS1	4.6211	down	GENCODE	499	chr3	+	20215777	20227607	natural antisense	NM_001012411	SGOL1	shugoshin-like 1 isoform B1	2.2685	down	chr3	-	20209935	20227698
ENST00000442010	HMGB3P22	2.49078	down	GENCODE	597	chr5	+	179106032	179121650	natural antisense	NM_001164444	CBY3	protein chibby homolog 3	9.98213	down	chr5	-	179105558	179107975
ENST00000444324	RP11-233G1.4	3.27578	down	GENCODE	357	chr12	+	14994025	14997642	natural antisense	NM_021071	ART4	ecto-ADP-ribosyltransferase 4 precursor	2.13253	up	chr12	-	14982244	14996413
ENST00000444381	RP3-508I15.9	2.49491	down	GENCODE	1325	chr22	-	39066472	39077825	natural antisense	NM_001002880	CBY1	protein chibby homolog 1 isoform b	2.10004	up	chr22	+	39052657	39069855
ENST00000444872	RP11-32B11.2	2.20734	down	GENCODE	433	chr9	+	134907272	134952977	natural antisense	NM_004269	MED27	mediator of RNA polymerase II transcription subunit 27 isoform 1	2.95773	down	chr9	-	134735496	134955274
ENST00000445240	TAB3-AS2	2.27787	down	GENCODE	292	chrX	+	30872437	30872824	natural antisense	NM_152787	TAB3	TGF-beta-activated kinase 1 and MAP3K7-binding protein 3	3.10782	down	chrX	-	30845558	30907511
ENST00000445805	RP4-594I10.2	2.04671	up	GENCODE	420	chr1	-	24863137	24865371	natural antisense	NM_013441	RCAN3	calcipressin-3 isoform 1	2.08678	down	chr1	+	24829386	24863510
ENST00000446275	AC034228.4	3.40155	down	GENCODE	562	chr5	+	131280100	131303913	natural antisense	NM_001009185	ACSL6	long-chain-fatty-acid--CoA ligase 6 isoform b	2.82333	up	chr5	-	131285666	131347355
ENST00000446528	RP4-717I23.3	2.48583	up	GENCODE	489	chr1	-	93730201	93792474	natural antisense	NM_206886	CCDC18	coiled-coil domain-containing protein 18	3.10773	down	chr1	+	93646280	93744287
ENST00000447139	AC046143.3	2.47156	up	GENCODE	972	chr3	+	194353651	194366130	natural antisense	NM_001166306	TMEM44	transmembrane protein 44 isoform d	2.08323	down	chr3	-	194308401	194354150
ENST00000447139	AC046143.3	2.47156	up	GENCODE	972	chr3	+	194353651	194366130	natural antisense	NM_138399	TMEM44	transmembrane protein 44 isoform a	2.73677	down	chr3	-	194308401	194354150
ENST00000450426	AC083884.8	3.06821	up	GENCODE	686	chr7	-	74103272	74143103	natural antisense	NM_001518	GTF2I	general transcription factor II-I isoform 4	2.56195	down	chr7	+	74072029	74175022
ENST00000450426	AC083884.8	3.06821	up	GENCODE	686	chr7	-	74103272	74143103	natural antisense	NM_032999	GTF2I	general transcription factor II-I isoform 1	2.11151	down	chr7	+	74072029	74175022
ENST00000450426	AC083884.8	3.06821	up	GENCODE	686	chr7	-	74103272	74143103	natural antisense	NM_033001	GTF2I	general transcription factor II-I isoform 3	2.0136	down	chr7	+	74072029	74175022
ENST00000450535	ZNFX1-AS1	2.49216	up	GENCODE	1075	chr20	+	47894714	47905797	natural antisense	NM_021035	ZNFX1	NFX1-type zinc finger-containing protein 1	3.62013	down	chr20	-	47862438	47894756
ENST00000451264	AC004540.4	2.18905	up	GENCODE	508	chr7	-	26411951	26416321	natural antisense	NM_013322	SNX10	sorting nexin-10 isoform 1	6.93504	down	chr7	+	26331514	26413949
ENST00000451302	RP4-717I23.3	4.51325	up	GENCODE	1207	chr1	-	93730196	93811582	natural antisense	NM_206886	CCDC18	coiled-coil domain-containing protein 18	3.10773	down	chr1	+	93646280	93744287
ENST00000451368	AC004540.4	5.3243	down	GENCODE	611	chr7	-	26411763	26415892	natural antisense	NM_013322	SNX10	sorting nexin-10 isoform 1	6.93504	down	chr7	+	26331514	26413949
ENST00000452178	RP11-547I7.1	2.59271	up	GENCODE	602	chr1	+	190234027	190331400	natural antisense	NM_199051	FAM5C	protein FAM5C precursor	3.52415	up	chr1	-	190066796	190446759
ENST00000452364	AC016738.4	2.28114	up	GENCODE	3485	chr2	-	101610137	101618706	natural antisense	NM_001099693	RPL31	60S ribosomal protein L31 isoform 3	2.21236	down	chr2	+	101618690	101622885
ENST00000456633	RP11-29H23.1	2.22243	down	GENCODE	911	chr1	+	155531832	155533437	natural antisense	NM_018489	ASH1L	histone-lysine N-methyltransferase ASH1L	6.07635	down	chr1	-	155305051	155532324
ENST00000457025	RP4-717I23.3	2.54755	up	GENCODE	413	chr1	-	93730196	93804088	natural antisense	NM_206886	CCDC18	coiled-coil domain-containing protein 18	3.10773	down	chr1	+	93646280	93744287
ENST00000457996	RP11-439A17.9	40.6693	down	GENCODE	3543	chr1	+	120925633	120933000	natural antisense	NM_001004340	FCGR1B	high affinity immunoglobulin gamma Fc receptor IB isoform 2 precursor	22.0149	down	chr1	-	120926127	120935944
ENST00000457996	RP11-439A17.9	40.6693	down	GENCODE	3543	chr1	+	120925633	120933000	natural antisense	NM_001017986	FCGR1B	high affinity immunoglobulin gamma Fc receptor IB isoform 1 precursor	7.76303	down	chr1	-	120926127	120935944
ENST00000460955	RP4-545C24.1	2.22267	down	GENCODE	569	chr7	+	143892413	143977640	natural antisense	NM_001003702	ARHGEF35	rho guanine nucleotide exchange factor 35	4.50021	down	chr7	-	143883175	143892791
ENST00000462168	ZIC4-AS1	5.28281	up	GENCODE	268	chr3	+	147104753	147105240	natural antisense	NM_032153	ZIC4	zinc finger protein ZIC 4 isoform 3	6.16266	down	chr3	-	147103834	147124596
ENST00000464125	RP11-475O23.3	5.89945	up	GENCODE	821	chr3	+	58592806	58620167	natural antisense	NM_138805	FAM3D	protein FAM3D precursor	6.37147	up	chr3	-	58619669	58652561
ENST00000464659	GK-AS1	4.05803	down	GENCODE	651	chrX	-	30718114	30742291	natural antisense	NM_000167	GK	glycerol kinase isoform b	4.15092	down	chrX	+	30671475	30749577
ENST00000464659	GK-AS1	4.05803	down	GENCODE	651	chrX	-	30718114	30742291	natural antisense	NM_203391	GK	glycerol kinase isoform a	2.43581	down	chrX	+	30671475	30749577
ENST00000464929	RP4-545C24.1	3.97593	down	GENCODE	819	chr7	+	143892446	143940924	natural antisense	NM_001003702	ARHGEF35	rho guanine nucleotide exchange factor 35	4.50021	down	chr7	-	143883175	143892791
ENST00000466037	HOXB-AS3	2.12974	up	GENCODE	522	chr17	+	46673800	46683756	natural antisense	NM_018952	HOXB6	homeobox protein Hox-B6	2.0741	up	chr17	-	46673098	46682334
ENST00000474656	RP4-545C24.1	4.16474	down	GENCODE	773	chr7	+	143892450	143911316	natural antisense	NM_001003702	ARHGEF35	rho guanine nucleotide exchange factor 35	4.50021	down	chr7	-	143883175	143892791
ENST00000480018	RP11-306G20.1	2.58368	down	GENCODE	551	chr7	+	129648693	129666391	natural antisense	NM_016478	ZC3HC1	nuclear-interacting partner of ALK	2.27955	up	chr7	-	129658125	129691233
ENST00000481143	DMD-AS1	2.41163	up	GENCODE	621	chrX	+	31115793	31187673	natural antisense	NM_004006	DMD	dystrophin Dp427m isoform	2.59623	down	chrX	-	31137344	33229673
ENST00000481143	DMD-AS1	2.41163	up	GENCODE	621	chrX	+	31115793	31187673	natural antisense	NM_004013	DMD	dystrophin Dp140 isoform	2.19391	down	chrX	-	31137344	32173586
ENST00000484939	SPATA1	2.19046	up	GENCODE	563	chr1	+	84971982	84973003	natural antisense	NM_005274	GNG5	guanine nucleotide-binding protein G(I)/G(S)/G(O) subunit gamma-5 precursor	2.0565	down	chr1	-	84964005	84972262
ENST00000487582	TMEM198B	2.36461	up	GENCODE	1581	chr12	+	56226630	56230030	natural antisense	NM_002429	MMP19	matrix metalloproteinase-19 isoform rasi-1 preproprotein	3.25375	up	chr12	-	56229213	56236735
ENST00000493248	RP4-545C24.1	22.4927	down	GENCODE	531	chr7	+	143892611	143947598	natural antisense	NM_001003702	ARHGEF35	rho guanine nucleotide exchange factor 35	4.50021	down	chr7	-	143883175	143892791
ENST00000494875	EAF1-AS1	5.82505	down	GENCODE	469	chr3	-	15480575	15482101	natural antisense	NM_033083	EAF1	ELL-associated factor 1	95.1815	down	chr3	+	15469063	15484120
ENST00000495081	AC007620.3	2.31169	down	GENCODE	568	chr3	+	179115404	179116506	natural antisense	NM_021629	GNB4	guanine nucleotide-binding protein subunit beta-4	2.17111	down	chr3	-	179113875	179169371
ENST00000498480	WDR52-AS1	8.00508	down	GENCODE	686	chr3	+	113122844	113152839	natural antisense	NM_018338	WDR52	WD repeat-containing protein 52 isoform 2	2.27466	down	chr3	-	113081711	113160361
ENST00000498873	RP11-33B1.1	2.97433	down	GENCODE	981	chr4	+	120409797	120473179	natural antisense	NM_033430	PDE5A	cGMP-specific 3',5'-cyclic phosphodiesterase isoform 2	2.43148	down	chr4	-	120415549	120548442
ENST00000501008	RP11-796E2.4	2.29956	down	GENCODE	1898	chr12	+	92539348	92561336	natural antisense	NM_001731	BTG1	protein BTG1	9.43932	down	chr12	-	92534053	92539673
ENST00000502435	CTB-22K21.2	3.58989	up	GENCODE	510	chr17	-	48704392	48709301	natural antisense	NM_198380	CACNA1G	voltage-dependent T-type calcium channel subunit alpha-1G isoform 5	2.34701	up	chr17	+	48638428	48704832
ENST00000502435	CTB-22K21.2	3.58989	up	GENCODE	510	chr17	-	48704392	48709301	natural antisense	NM_198383	CACNA1G	voltage-dependent T-type calcium channel subunit alpha-1G isoform 6	2.89667	up	chr17	+	48638428	48704832
ENST00000502435	CTB-22K21.2	3.58989	up	GENCODE	510	chr17	-	48704392	48709301	natural antisense	NM_198387	CACNA1G	voltage-dependent T-type calcium channel subunit alpha-1G isoform 12	2.25286	up	chr17	+	48638428	48704832
ENST00000502435	CTB-22K21.2	3.58989	up	GENCODE	510	chr17	-	48704392	48709301	natural antisense	NM_198388	CACNA1G	voltage-dependent T-type calcium channel subunit alpha-1G isoform 13	2.61693	up	chr17	+	48638428	48704832
ENST00000506665	CTC-454M9.1	2.5786	down	GENCODE	362	chr5	+	88188073	88261713	natural antisense	NM_001131005	MEF2C	myocyte-specific enhancer factor 2C isoform 2	2.77383	down	chr5	-	88014057	88199922
ENST00000506665	CTC-454M9.1	2.5786	down	GENCODE	362	chr5	+	88188073	88261713	natural antisense	NM_001193347	MEF2C	myocyte-specific enhancer factor 2C isoform 3	4.72811	up	chr5	-	88014057	88199922
ENST00000508328	RP11-12A1.1	11.7529	down	GENCODE	754	chr4	+	57976018	58071676	natural antisense	NM_001553	IGFBP7	insulin-like growth factor-binding protein 7 isoform 1 precursor	2.07977	down	chr4	-	57897236	57976551
ENST00000508458	OXCT1-AS1	2.21389	down	GENCODE	447	chr5	+	41870131	41871059	natural antisense	NM_000436	OXCT1	succinyl-CoA:3-ketoacid coenzyme A transferase 1, mitochondrial precursor	2.63892	down	chr5	-	41730166	41870791
ENST00000508517	AC010226.4	4.39784	down	GENCODE	539	chr5	+	114937940	114955975	natural antisense	NM_021649	TICAM2	TIR domain-containing adapter molecule 2	2.15813	down	chr5	-	114914338	114938176
ENST00000509051	CTB-49A3.2	2.67808	up	GENCODE	466	chr5	+	132496129	132559995	natural antisense	NM_015082	FSTL4	follistatin-related protein 4 precursor	2.01948	up	chr5	-	132532151	132948223
ENST00000510011	RP11-33B1.1	2.56134	down	GENCODE	979	chr4	+	120375974	120419058	natural antisense	NM_033430	PDE5A	cGMP-specific 3',5'-cyclic phosphodiesterase isoform 2	2.43148	down	chr4	-	120415549	120548442
ENST00000510844	RP11-33B1.1	3.72613	down	GENCODE	541	chr4	+	120415580	120440721	natural antisense	NM_033430	PDE5A	cGMP-specific 3',5'-cyclic phosphodiesterase isoform 2	2.43148	down	chr4	-	120415549	120548442
ENST00000512269	RP11-27G13.2	2.48253	up	GENCODE	568	chr4	+	156226163	156267711	natural antisense	NM_001039580	MAP9	microtubule-associated protein 9	7.99832	down	chr4	-	156263811	156298122
ENST00000512856	CTD-2260A17.1	3.63585	down	GENCODE	993	chr5	+	96120480	96121703	natural antisense	NM_016442	ERAP1	endoplasmic reticulum aminopeptidase 1 isoform a precursor	2.35318	down	chr5	-	96096513	96143892
ENST00000513127	RP11-632F7.3	2.15479	down	GENCODE	477	chr4	+	40814795	40828168	natural antisense	NM_173075	APBB2	amyloid beta A4 precursor protein-binding family B member 2 isoform c	2.02997	up	chr4	-	40812043	41216635
ENST00000513221	CTC-426B10.1	8.99811	down	GENCODE	523	chr5	+	111066085	111067878	natural antisense	NM_001142477	NREP	neuronal regeneration-related protein isoform a	4.5246	down	chr5	-	111064999	111093793
ENST00000514105	RP11-711G10.1	2.15458	down	GENCODE	521	chr5	-	7707914	7749878	natural antisense	NM_020546	ADCY2	adenylate cyclase type 2	3.43519	up	chr5	+	7396342	7830194
ENST00000514187	RP11-588L15.2	13.549	down	GENCODE	862	chr4	+	40428135	40429602	natural antisense	NM_001098634	RBM47	RNA-binding protein 47 isoform a	4.6736	down	chr4	-	40425271	40631883
ENST00000514696	CTD-2269F5.1	2.37547	down	GENCODE	582	chr5	+	83680244	83695469	natural antisense	NM_005711	EDIL3	EGF-like repeat and discoidin I-like domain-containing protein 3 precursor	2.02505	down	chr5	-	83238125	83680611
ENST00000515570	AC010226.4	11.5596	down	GENCODE	765	chr5	+	114938741	114956356	natural antisense	NM_001164468	TMED7-TICAM2	TRAM adaptor with GOLD domain isoform 1 precursor	5.5057	down	chr5	-	114914338	114961876
ENST00000515570	AC010226.4	11.5596	down	GENCODE	765	chr5	+	114938741	114956356	natural antisense	NM_001164469	TMED7-TICAM2	TRAM adaptor with GOLD domain isoform 2 precursor	2.13289	down	chr5	-	114914338	114961876
ENST00000518749	KB-1107E3.1	2.11561	down	GENCODE	361	chr8	+	102698774	102701321	natural antisense	NM_032041	NCALD	neurocalcin-delta	3.25113	down	chr8	-	102698769	102803439
ENST00000521685	RP11-326E22.1	6.79444	down	GENCODE	685	chr8	+	72067691	72116458	natural antisense	NM_172059	EYA1	eyes absent homolog 1 isoform c	2.28013	down	chr8	-	72109667	72268979
ENST00000522383	RP11-539E17.5	3.24127	down	GENCODE	777	chr8	-	124193877	124195028	natural antisense	NM_032899	FAM83A	protein FAM83A isoform a	2.73875	up	chr8	+	124194751	124221207
ENST00000522383	RP11-539E17.5	3.24127	down	GENCODE	777	chr8	-	124193877	124195028	natural antisense	NM_207006	FAM83A	protein FAM83A isoform b	2.59701	down	chr8	+	124194751	124222318
ENST00000522388	RP11-930P14.1	8.75652	down	GENCODE	1088	chr8	+	41518508	41523084	natural antisense	NM_000037	ANK1	ankyrin-1 isoform 3	3.98815	down	chr8	-	41510743	41655140
ENST00000522388	RP11-930P14.1	8.75652	down	GENCODE	1088	chr8	+	41518508	41523084	natural antisense	NM_020478	ANK1	ankyrin-1 isoform 5 precursor	2.48918	up	chr8	-	41510743	41522804
ENST00000522416	KB-1639H6.2	4.55819	down	GENCODE	414	chr8	-	104032414	104033656	natural antisense	NM_001695	ATP6V1C1	V-type proton ATPase subunit C 1	2.49	down	chr8	+	104033247	104085285
ENST00000522828	RP11-4K16.2	2.11957	down	GENCODE	603	chr8	-	120233333	120259055	natural antisense	NM_052886	MAL2	protein MAL2	2.4309	up	chr8	+	120220609	120257914
ENST00000525461	CTD-2517M22.16	2.24415	up	GENCODE	429	chr8	+	145689199	145690484	natural antisense	NM_032687	CYHR1	cysteine and histidine-rich protein 1 isoform 2 precursor	2.33048	up	chr8	-	145689199	145690849
ENST00000530283	RP11-794P6.6	2.45081	down	GENCODE	1155	chr11	-	111384767	111397480	natural antisense	NM_001100388	C11orf88	UPF0722 protein C11orf88 isoform 2	8.53258	up	chr11	+	111385509	111407756
ENST00000531730	RP11-661A12.9	2.31602	up	GENCODE	1173	chr8	+	144655659	144659567	natural antisense	NM_145201	NAPRT1	nicotinate phosphoribosyltransferase	2.2758	up	chr8	-	144656954	144660513
ENST00000533378	RP11-712L6.7	2.12953	up	GENCODE	492	chr11	-	126162816	126164149	natural antisense	NM_148910	TIRAP	toll/interleukin-1 receptor domain-containing adapter protein isoform b	2.20075	down	chr11	+	126152981	126163071
ENST00000534988	RP11-783K16.14	2.7639	up	GENCODE	923	chr11	-	63996685	64001764	natural antisense	NM_001128613	NUDT22	nucleoside diphosphate-linked moiety X motif 22 isoform b	2.54709	up	chr11	+	63993737	63997488
ENST00000534988	RP11-783K16.14	2.7639	up	GENCODE	923	chr11	-	63996685	64001764	natural antisense	NM_005528	DNAJC4	dnaJ homolog subfamily C member 4	2.81055	up	chr11	+	63997752	64001753
ENST00000535720	RP11-173P15.3	4.90189	up	GENCODE	583	chr12	-	121136066	121137344	natural antisense	NM_014730	MLEC	malectin precursor	2.27798	up	chr12	+	121124948	121139667
ENST00000536735	RP11-349I1.2	5.73126	down	GENCODE	568	chr14	+	94896969	94931067	natural antisense	NM_001042518	SERPINA9	serpin A9 isoform B	3.59485	down	chr14	-	94929057	94942670
ENST00000538837	RP11-338K17.8	2.31185	down	GENCODE	321	chr12	-	124192148	124192933	natural antisense	NM_024809	TCTN2	tectonic-2 isoform 1 precursor	6.9452	down	chr12	+	124155659	124192950
ENST00000539963	RP11-783K16.14	3.07307	up	GENCODE	227	chr11	-	63998694	64001824	natural antisense	NM_005528	DNAJC4	dnaJ homolog subfamily C member 4	2.81055	up	chr11	+	63997752	64001753
ENST00000540307	RP11-697H9.2	2.53098	down	GENCODE	423	chr11	+	63405148	63426434	natural antisense	NM_015459	ATL3	atlastin-3	2.12402	down	chr11	-	63396436	63439083
ENST00000542022	ARAP1-AS1	3.34833	up	GENCODE	388	chr11	+	72396119	72404853	natural antisense	NM_001135190	ARAP1	arf-GAP with Rho-GAP domain, ANK repeat and PH domain-containing protein 1 isoform d	2.13	up	chr11	-	72396113	72433403
ENST00000544517	CACNA1C-AS1	2.08257	up	GENCODE	742	chr12	-	2799028	2800366	natural antisense	NM_001129829	CACNA1C	voltage-dependent L-type calcium channel subunit alpha-1C isoform 3	3.90479	up	chr12	+	2162415	2807115
ENST00000544517	CACNA1C-AS1	2.08257	up	GENCODE	742	chr12	-	2799028	2800366	natural antisense	NM_001129831	CACNA1C	voltage-dependent L-type calcium channel subunit alpha-1C isoform 5	2.56709	down	chr12	+	2162415	2807115
ENST00000544517	CACNA1C-AS1	2.08257	up	GENCODE	742	chr12	-	2799028	2800366	natural antisense	NM_001129835	CACNA1C	voltage-dependent L-type calcium channel subunit alpha-1C isoform 9	2.43048	up	chr12	+	2162415	2807115
ENST00000544517	CACNA1C-AS1	2.08257	up	GENCODE	742	chr12	-	2799028	2800366	natural antisense	NM_001129837	CACNA1C	voltage-dependent L-type calcium channel subunit alpha-1C isoform 11	32.4589	up	chr12	+	2162415	2807115
ENST00000544517	CACNA1C-AS1	2.08257	up	GENCODE	742	chr12	-	2799028	2800366	natural antisense	NM_001129842	CACNA1C	voltage-dependent L-type calcium channel subunit alpha-1C isoform 16	2.26379	up	chr12	+	2162415	2807115
ENST00000544704	RP11-725K16.4	3.34043	up	GENCODE	549	chr11	+	102654451	102702264	natural antisense	NM_002421	MMP1	interstitial collagenase isoform 1 preproprotein	23.8302	up	chr11	-	102660640	102668966
ENST00000546421	RP11-181C3.2	2.14094	up	GENCODE	738	chr12	-	98909071	98909988	natural antisense	NM_001032284	TMPO	thymopoietin isoform gamma	5.59727	down	chr12	+	98909350	98944157
ENST00000548595	RP11-603J24.17	2.88033	down	GENCODE	434	chr12	-	56498397	56507689	natural antisense	NM_006191	PA2G4	proliferation-associated protein 2G4	3.99221	up	chr12	+	56498102	56507694
ENST00000548900	RP11-1143G9.4	2.24803	up	GENCODE	599	chr12	-	69747272	69748005	natural antisense	NM_000239	LYZ	lysozyme C precursor	2.62626	down	chr12	+	69742133	69748013
ENST00000550926	RP11-56G10.2	2.21567	up	GENCODE	375	chr12	-	74931924	74932413	natural antisense	NM_001136262	ATXN7L3B	putative ataxin-7-like protein 3B	2.63675	up	chr12	+	74931550	74935232
ENST00000552367	RP11-290L1.3	2.42616	up	GENCODE	569	chr12	+	76424273	76425158	natural antisense	NM_007350	PHLDA1	pleckstrin homology-like domain family A member 1	3.76482	up	chr12	-	76419226	76425556
ENST00000552784	RP1-71H24.1	2.17725	down	GENCODE	575	chr12	-	113345432	113455556	natural antisense	NM_016816	OAS1	2'-5'-oligoadenylate synthase 1 isoform 1	7.22344	down	chr12	+	113344738	113357712
ENST00000553603	RP11-463J10.3	5.02306	up	GENCODE	479	chr14	-	52433720	52436518	natural antisense	NM_053064	GNG2	guanine nucleotide-binding protein G(I)/G(S)/G(O) subunit gamma-2 precursor	2.52157	down	chr14	+	52327021	52436518
ENST00000554058	RP11-488C13.5	4.35913	down	GENCODE	871	chr14	-	77248477	77252497	natural antisense	NM_014909	VASH1	vasohibin-1	2.45369	up	chr14	+	77228234	77249363
ENST00000554939	RP3-449M8.3	4.75219	down	GENCODE	721	chr14	+	74964885	74967501	natural antisense	NM_000428	LTBP2	latent-transforming growth factor beta-binding protein 2 precursor	2.86575	down	chr14	-	74964885	75079034
ENST00000555271	RP11-718G2.4	2.02067	down	GENCODE	678	chr14	+	70833708	70838831	natural antisense	NM_018373	SYNJ2BP	synaptojanin-2-binding protein	2.58472	down	chr14	-	70833212	70883807
ENST00000555875	RP11-543C4.3	4.08255	up	GENCODE	493	chr14	-	100157781	100159985	natural antisense	NM_006668	CYP46A1	cholesterol 24-hydroxylase precursor	2.02434	up	chr14	+	100150754	100193638
ENST00000556072	RP11-488C13.5	5.09665	down	GENCODE	1677	chr14	-	77248082	77253067	natural antisense	NM_014909	VASH1	vasohibin-1	2.45369	up	chr14	+	77228234	77249363
ENST00000556368	RP11-488C13.6	6.32447	down	GENCODE	749	chr14	-	77240626	77247861	natural antisense	NM_014909	VASH1	vasohibin-1	2.45369	up	chr14	+	77228234	77249363
ENST00000557226	RP11-638I2.8	4.39561	down	GENCODE	385	chr14	+	100800126	100820398	natural antisense	NM_173701	WARS	tryptophan--tRNA ligase, cytoplasmic isoform a	23.3229	down	chr14	-	100800124	100842680
ENST00000557226	RP11-638I2.8	4.39561	down	GENCODE	385	chr14	+	100800126	100820398	natural antisense	NM_213645	WARS	tryptophan--tRNA ligase, cytoplasmic isoform b	28.8159	down	chr14	-	100800124	100842680
ENST00000557373	RP11-73E17.2	2.13008	down	GENCODE	2117	chr14	+	35343548	35345665	natural antisense	NM_013448	BAZ1A	bromodomain adjacent to zinc finger domain protein 1A isoform a	3.09108	down	chr14	-	35221936	35344853
ENST00000558042	RP11-30K9.5	3.53008	down	GENCODE	450	chr15	-	59149029	59157262	natural antisense	NM_001040450	FAM63B	protein FAM63B isoform a	2.50448	down	chr15	+	59063392	59149734
ENST00000558042	RP11-30K9.5	3.53008	down	GENCODE	450	chr15	-	59149029	59157262	natural antisense	NM_001040453	FAM63B	protein FAM63B isoform b	2.38887	down	chr15	+	59063392	59149734
ENST00000558107	RP11-253M7.1	2.70248	up	GENCODE	505	chr15	-	69696183	69706559	natural antisense	NM_017705	PAQR5	membrane progestin receptor gamma	2.55532	up	chr15	+	69591293	69699976
ENST00000558317	RP11-507J18.2	2.15435	down	GENCODE	304	chr15	+	51038905	51042026	natural antisense	NM_032802	SPPL2A	signal peptide peptidase-like 2A precursor	2.25164	down	chr15	-	50999736	51057910
ENST00000558707	RP11-814P5.1	2.93291	down	GENCODE	588	chr15	+	35047362	35082374	natural antisense	NM_005159	ACTC1	actin, alpha cardiac muscle 1 proprotein	4.03344	down	chr15	-	35080296	35087927
ENST00000559875	RP11-605F22.1	2.1122	up	GENCODE	695	chr15	-	48484387	48493881	natural antisense	NM_001145668	CTXN2	cortexin-2	3.01925	down	chr15	+	48483866	48495951
ENST00000559977	RP11-707P17.2	5.06465	down	GENCODE	1053	chr15	+	51749482	51752779	natural antisense	NM_001174117	DMXL2	dmX-like protein 2 isoform 3	5.0372	down	chr15	-	51739920	51914967
ENST00000560351	RP11-66B24.4	2.31332	up	GENCODE	2807	chr15	-	101433944	101459488	natural antisense	NM_000693	ALDH1A3	aldehyde dehydrogenase family 1 member A3	3.4745	down	chr15	+	101420008	101456830
ENST00000560446	RP11-797A18.3	4.69441	up	GENCODE	264	chr15	+	77336021	77337502	natural antisense	NM_198902	TSPAN3	tetraspanin-3 isoform 2	2.74843	down	chr15	-	77336359	77363570
ENST00000560539	RP11-253M7.1	5.33771	up	GENCODE	1774	chr15	-	69689242	69707368	natural antisense	NM_017705	PAQR5	membrane progestin receptor gamma	2.55532	up	chr15	+	69591293	69699976
ENST00000560539	RP11-253M7.1	5.33771	up	GENCODE	1774	chr15	-	69689242	69707368	natural antisense	NM_138555	KIF23	kinesin-like protein KIF23 isoform 1	4.60432	down	chr15	+	69706626	69740764
ENST00000561762	CTA-363E6.6	3.69256	down	GENCODE	633	chr16	-	19488237	19499221	natural antisense	NM_001105248	TMC5	transmembrane channel-like protein 5 isoform a	2.02683	down	chr16	+	19422056	19510434
ENST00000561800	RP11-546B15.1	2.9993	up	GENCODE	385	chr15	+	42500816	42503531	natural antisense	NM_015497	TMEM87A	transmembrane protein 87A isoform 1 precursor	5.46567	down	chr15	-	42502725	42565755
ENST00000561900	RP11-486L19.2	2.37977	down	GENCODE	453	chr16	-	84227782	84228320	natural antisense	NM_139174	ADAD2	adenosine deaminase domain-containing protein 2 isoform 1	2.19043	down	chr16	+	84224722	84230772
ENST00000562573	RP11-1007O24.3	2.03222	up	GENCODE	723	chr15	-	72700118	72766550	natural antisense	NM_001080462	TMEM202	transmembrane protein 202	3.42677	up	chr15	+	72690667	72700708
ENST00000562574	RP11-830F9.5	5.51379	up	GENCODE	557	chr16	+	88947664	88950123	natural antisense	NM_005187	CBFA2T3	protein CBFA2T3 isoform 1	2.27884	up	chr16	-	88941262	89043504
ENST00000563278	RP11-817O13.8	2.22167	down	GENCODE	1430	chr15	+	75660495	75661925	natural antisense	NM_006715	MAN2C1	alpha-mannosidase 2C1 isoform 1	2.11082	up	chr15	-	75648132	75660968
ENST00000563315	RP11-327F22.1	23.4721	down	GENCODE	640	chr16	-	50774820	50776726	natural antisense	NM_001042355	CYLD	ubiquitin carboxyl-terminal hydrolase CYLD isoform 2	4.52732	down	chr16	+	50775960	50835846
ENST00000563315	RP11-327F22.1	23.4721	down	GENCODE	640	chr16	-	50774820	50776726	natural antisense	NM_015247	CYLD	ubiquitin carboxyl-terminal hydrolase CYLD isoform 1	2.47309	down	chr16	+	50775960	50835846
ENST00000563344	RP11-141O15.1	2.06537	up	GENCODE	474	chr16	-	22298262	22300053	natural antisense	NM_013302	EEF2K	eukaryotic elongation factor 2 kinase	2.40165	down	chr16	+	22217591	22300066
ENST00000564919	RP11-77H9.5	2.19376	up	GENCODE	409	chr16	+	8947168	8948204	natural antisense	NM_014316	CARHSP1	calcium-regulated heat stable protein 1	2.08315	up	chr16	-	8946801	8962863
ENST00000564980	AC009133.12	5.09092	down	GENCODE	560	chr16	-	29830737	29832573	natural antisense	NM_024516	C16orf53	PAXIP1-associated protein 1	2.50741	up	chr16	+	29827527	29833816
ENST00000565137	AC026471.6	2.12276	up	GENCODE	578	chr16	-	31498690	31499813	natural antisense	NM_003041	SLC5A2	sodium/glucose cotransporter 2	2.83408	down	chr16	+	31494438	31502091
ENST00000565783	RP11-673P17.2	3.30267	down	GENCODE	499	chr16	-	27078248	27079179	natural antisense	NM_001145545	C16orf82	protein TNT	6.38373	down	chr16	+	27078218	27080487
ENST00000565993	RP11-352G18.2	4.57514	up	GENCODE	500	chr15	-	66607251	66624041	natural antisense	NM_001143688	DIS3L	DIS3-like exonuclease 1 isoform 1	2.33974	down	chr15	+	66585919	66626236
ENST00000566287	LA16c-390E6.5	24.9727	up	GENCODE	1124	chr16	+	1495343	1496520	natural antisense	NM_001287	CLCN7	H(+)/Cl(-) exchange transporter 7 isoform a	2.40458	down	chr16	-	1494933	1525085
ENST00000567089	RP11-265N6.2	2.64934	down	GENCODE	562	chr15	-	42861495	42862192	natural antisense	NM_001130447	HAUS2	HAUS augmin-like complex subunit 2 isoform 2	4.94191	down	chr15	+	42841010	42862190
ENST00000567089	RP11-265N6.2	2.64934	down	GENCODE	562	chr15	-	42861495	42862192	natural antisense	NM_018097	HAUS2	HAUS augmin-like complex subunit 2 isoform 1	3.55247	down	chr15	+	42841010	42862190
ENST00000567122	CTD-2012K14.2	2.85875	up	GENCODE	530	chr16	-	67572459	67574009	natural antisense	NM_001193524	FAM65A	protein FAM65A isoform 4	2.56263	down	chr16	+	67571364	67580691
ENST00000567122	CTD-2012K14.2	2.85875	up	GENCODE	530	chr16	-	67572459	67574009	natural antisense	NM_024519	FAM65A	protein FAM65A isoform 1	3.1737	up	chr16	+	67562716	67580691
ENST00000567209	RP11-264B17.4	3.80971	down	GENCODE	467	chr16	-	28986293	28990145	natural antisense	NM_001142450	SPNS1	protein spinster homolog 1 isoform 2	2.95006	up	chr16	+	28986095	28995869
ENST00000567209	RP11-264B17.4	3.80971	down	GENCODE	467	chr16	-	28986293	28990145	natural antisense	NM_032038	SPNS1	protein spinster homolog 1 isoform 1	2.40018	up	chr16	+	28986095	28995869
ENST00000568125	RP11-141O15.1	2.90425	up	GENCODE	669	chr16	-	22298028	22300059	natural antisense	NM_013302	EEF2K	eukaryotic elongation factor 2 kinase	2.40165	down	chr16	+	22217591	22300066
ENST00000569096	RP11-1035H13.2	2.40893	down	GENCODE	361	chr16	+	18814404	18823503	natural antisense	NM_015092	SMG1	serine/threonine-protein kinase SMG1	3.14701	down	chr16	-	18816174	18937726
ENST00000569249	RP11-830F9.5	3.08887	up	GENCODE	578	chr16	+	88947862	88950334	natural antisense	NM_005187	CBFA2T3	protein CBFA2T3 isoform 1	2.27884	up	chr16	-	88941262	89043504
ENST00000570093	RP11-430B1.4	2.01792	up	GENCODE	568	chr15	+	52602995	52603608	natural antisense	NM_001142495	MYO5A	unconventional myosin-Va isoform 2	2.35166	down	chr15	-	52599479	52821247
ENST00000574212	AF001548.5	2.75048	down	GENCODE	836	chr16	+	15820530	15826850	natural antisense	NM_002474	MYH11	myosin-11 isoform SM1A	7.64568	down	chr16	-	15796991	15950887
ENST00000574826	RP11-670E13.5	2.13266	up	GENCODE	538	chr17	+	54966240	54969202	natural antisense	NM_005082	TRIM25	E3 ubiquitin/ISG15 ligase TRIM25	3.07098	down	chr17	-	54965269	54991409
ENST00000575741	RP11-235E17.6	2.15897	up	GENCODE	874	chr17	-	3558914	3561386	natural antisense	NM_001031681	CTNS	cystinosin isoform 1 precursor	3.44539	up	chr17	+	3539761	3566397
ENST00000575741	RP11-235E17.6	2.15897	up	GENCODE	874	chr17	-	3558914	3561386	natural antisense	NM_004937	CTNS	cystinosin isoform 2 precursor	3.11029	up	chr17	+	3539761	3566397
ENST00000576615	RP11-104H15.8	3.1229	down	GENCODE	330	chr17	-	7342477	7346646	natural antisense	NM_004112	FGF11	fibroblast growth factor 11	2.11122	up	chr17	+	7342688	7348251
ENST00000578022	RP11-112H10.4	2.41538	up	GENCODE	725	chr17	+	56602900	56634338	natural antisense	NM_001038704	C17orf47	uncharacterized protein C17orf47	2.28129	down	chr17	-	56618947	56621733
ENST00000578022	RP11-112H10.4	2.41538	up	GENCODE	725	chr17	+	56602900	56634338	natural antisense	NM_004574	4-Sep	septin-4 isoform 1	5.15982	down	chr17	-	56597610	56606778
ENST00000578022	RP11-112H10.4	2.41538	up	GENCODE	725	chr17	+	56602900	56634338	natural antisense	NM_080416	4-Sep	septin-4 isoform 3	2.722	down	chr17	-	56597610	56609443
ENST00000578239	RP11-6N17.10	4.40071	down	GENCODE	531	chr17	-	46057763	46073562	natural antisense	NM_176096	CDK5RAP3	CDK5 regulatory subunit-associated protein 3	2.00214	down	chr17	+	46048428	46059147
ENST00000580085	CTD-2349P21.9	5.91763	up	GENCODE	462	chr17	+	29119389	29119851	natural antisense	NM_015986	CRLF3	cytokine receptor-like factor 3	3.10072	down	chr17	-	29109701	29151778
ENST00000580628	RP11-53I6.6	5.68159	up	GENCODE	269	chr18	-	29652699	29652992	natural antisense	NM_017831	RNF125	E3 ubiquitin-protein ligase RNF125	5.9512	up	chr18	+	29598444	29653154
ENST00000581304	CTC-297N7.7	2.73455	down	GENCODE	493	chr17	+	10286472	10438548	natural antisense	NM_002472	MYH8	myosin-8	3.58975	down	chr17	-	10293641	10325267
ENST00000582038	RP11-88L24.4	3.16333	down	GENCODE	1955	chr2	+	179641652	179644689	natural antisense	NM_003319	TTN	titin isoform N2-B	3.2468	down	chr2	-	179390717	179672150
ENST00000582847	RP11-88L24.1	4.95515	down	GENCODE	1036	chr2	+	179597663	179607697	natural antisense	NM_003319	TTN	titin isoform N2-B	3.2468	down	chr2	-	179390717	179672150
NR_002330	ST7-AS1	2.51402	down	RefSeq	1908	chr7	-	116592500	116594388	natural antisense	NM_018412	ST7	suppressor of tumorigenicity 7 protein isoform a	2.38326	up	chr7	+	116593380	116870075
NR_004431	GHRLOS	2.07577	up	RefSeq	1725	chr3	+	10327437	10335133	natural antisense	NM_001134944	GHRL	appetite-regulating hormone isoform 3 preproprotein	2.06637	down	chr3	-	10327433	10334631
NR_024502	FMR1-AS1	2.72396	up	RefSeq	2484	chrX	-	146990948	147003676	natural antisense	NM_001185075	FMR1	fragile X mental retardation protein 1 isoform ISO6	10.1138	down	chrX	+	146993468	147032647
NR_024502	FMR1-AS1	2.72396	up	RefSeq	2484	chrX	-	146990948	147003676	natural antisense	NM_001185076	FMR1	fragile X mental retardation protein 1 isoform ISO7	5.8072	down	chrX	+	146993468	147032647
NR_024502	FMR1-AS1	2.72396	up	RefSeq	2484	chrX	-	146990948	147003676	natural antisense	NM_002024	FMR1	fragile X mental retardation protein 1 isoform ISO1	8.03917	down	chrX	+	146993468	147032647
NR_024550	DMTF1	2.42325	down	RefSeq	3973	chr7	+	86781676	86825648	natural antisense	NM_024315	C7orf23	transmembrane protein C7orf23	2.15547	up	chr7	-	86825477	86849031
NR_026663	GLIS3-AS1	3.00646	down	RefSeq	730	chr9	+	3898645	3901248	natural antisense	NM_001042413	GLIS3	zinc finger protein GLIS3 isoform a	3.5624	down	chr9	-	3824127	4300035
NR_027157	TMPO-AS1	2.27701	down	RefSeq	3161	chr12	-	98906750	98910004	natural antisense	NM_001032284	TMPO	thymopoietin isoform gamma	5.59727	down	chr12	+	98909350	98944157
NR_027430	LOC219347	2.49893	down	RefSeq	3848	chr10	-	81805988	81838949	natural antisense	NM_025125	C10orf57	transmembrane protein C10orf57 isoform 1	2.28179	up	chr10	+	81838401	81852307
NR_027432	LOC219347	2.97014	down	RefSeq	3735	chr10	-	81805988	81838949	natural antisense	NM_025125	C10orf57	transmembrane protein C10orf57 isoform 1	2.28179	up	chr10	+	81838401	81852307
NR_027444	LOC100133957	2.14208	down	RefSeq	1525	chrX	+	47518251	47519776	natural antisense	NM_004182	UXT	protein UXT isoform 2	2.28443	up	chrX	-	47511190	47518579
NR_027444	LOC100133957	2.14208	down	RefSeq	1525	chrX	+	47518251	47519776	natural antisense	NM_153477	UXT	protein UXT isoform 1	2.37752	up	chrX	-	47511190	47518579
NR_028588	ECI2	4.02574	down	RefSeq	1481	chr6	-	4115926	4135831	natural antisense	NM_001085401	C6orf201	uncharacterized protein C6orf201	3.34083	down	chr6	+	4079439	4130999
NR_033368	GRIK1-AS2	2.25478	down	RefSeq	1073	chr21	+	30968359	31003067	natural antisense	NM_000830	GRIK1	glutamate receptor, ionotropic kainate 1 isoform 1 precursor	2.13202	down	chr21	-	30925865	31312282
NR_033373	FLJ39534	3.83798	up	RefSeq	2540	chr3	+	47205859	47285606	natural antisense	NM_001134878	KIF9	kinesin-like protein KIF9 isoform 2	5.03895	up	chr3	-	47269515	47324337
NR_033373	FLJ39534	3.83798	up	RefSeq	2540	chr3	+	47205859	47285606	natural antisense	NM_022342	KIF9	kinesin-like protein KIF9 isoform 1	2.88887	up	chr3	-	47269515	47324337
NR_037172	LOC100507547	2.94867	up	RefSeq	565	chr6	-	32120578	32122142	natural antisense	NM_005155	PPT2	lysosomal thioesterase PPT2 isoform a precursor	2.23726	up	chr6	+	32121775	32131458
NR_037176	LOC100507463	2.0891	up	RefSeq	1272	chr6	+	32811862	32814277	natural antisense	NM_000593	TAP1	antigen peptide transporter 1	2.95387	down	chr6	-	32812985	32821748
NR_038396	LOC100506469	2.46761	up	RefSeq	1651	chr19	-	36031639	36036931	natural antisense	NM_032635	TMEM147	transmembrane protein 147 isoform 1	3.07033	up	chr19	+	36036501	36038429
NR_038982	LOC100507346	2.94722	down	RefSeq	1957	chr9	+	98225890	98232301	natural antisense	NM_001083603	PTCH1	protein patched homolog 1 isoform L'	34.1816	down	chr9	-	98205263	98279247
NR_038996	USP30-AS1	4.1969	down	RefSeq	978	chr12	-	109489845	109491770	natural antisense	NM_032663	USP30	ubiquitin carboxyl-terminal hydrolase 30	2.11117	up	chr12	+	109490379	109525831
NR_040093	STARD4-AS1	4.27431	down	RefSeq	5525	chr5	+	110847923	111075423	natural antisense	NM_001142477	NREP	neuronal regeneration-related protein isoform a	4.5246	down	chr5	-	111064999	111093793
NR_045217	LOC100652791	3.7347	down	RefSeq	1137	chr8	+	6693075	6699975	natural antisense	NM_207411	XKR5	XK-related protein 5	3.11926	down	chr8	-	6666040	6693166
NR_045669	PSMC3IP	2.27426	down	RefSeq	1756	chr17	-	40724327	40729849	natural antisense	NM_198204	MLX	max-like protein X isoform beta	2.15	down	chr17	+	40719077	40725221
NR_045669	PSMC3IP	2.27426	down	RefSeq	1756	chr17	-	40724327	40729849	natural antisense	NM_198205	MLX	max-like protein X isoform alpha	2.73818	down	chr17	+	40719077	40725221
NR_046243	LOC642366	2.559	down	RefSeq	6699	chr5	-	50668570	50679166	natural antisense	NM_002202	ISL1	insulin gene enhancer protein ISL-1	4.06606	down	chr5	+	50678957	50690563
NR_046374	MRVI1-AS1	3.01293	down	RefSeq	910	chr11	+	10562782	10621479	natural antisense	NM_001098579	MRVI1	protein MRVI1 isoform a	2.1034	up	chr11	-	10594637	10673848
NR_046375	MRVI1-AS1	2.29533	down	RefSeq	810	chr11	+	10562782	10621479	natural antisense	NM_001098579	MRVI1	protein MRVI1 isoform a	2.1034	up	chr11	-	10594637	10673848
NR_049781	VRK2	15.1836	down	RefSeq	1916	chr2	+	58273776	58387055	natural antisense	NM_018062	FANCL	E3 ubiquitin-protein ligase FANCL isoform 2	2.81711	up	chr2	-	58386377	58468515
NR_073002	DUS4L	2.00561	down	RefSeq	2380	chr7	+	107204401	107218968	natural antisense	NM_006348	COG5	conserved oligomeric Golgi complex subunit 5 isoform 1	2.80761	down	chr7	-	106842188	107204959
TCONS_00021786	XLOC_010384	3.64827	down	LincRNAs identified by Cabili et al	2120	chr13	+	47402275	47407401	natural antisense	NM_001165947	HTR2A	5-hydroxytryptamine receptor 2A isoform 2	2.05247	down	chr13	-	47405676	47471211
uc001hnr.1	AK094916	2.78464	down	UCSC_knowngene	3315	chr1	-	222900275	222946483	natural antisense	NM_144695	BROX	BRO1 domain-containing protein BROX	7.93465	down	chr1	+	222885905	222906106
uc001iqp.1	AK055656	4.19967	up	UCSC_knowngene	723	chr10	+	21803939	21805798	natural antisense	NM_207371	SKIDA1	protein DLN-1	2.52879	up	chr10	-	21802408	21814611
uc001pnn.3	AL833634	2.08898	down	UCSC_knowngene	1885	chr11	-	112830002	112834134	natural antisense	NM_000615	NCAM1	neural cell adhesion molecule 1 isoform 1 precursor	3.43329	down	chr11	+	112831968	113149158
uc001wtw.1	BX161496	2.95803	down	UCSC_knowngene	1238	chr14	+	36988520	36991722	natural antisense	NM_001079668	NKX2-1	homeobox protein Nkx-2.1 isoform 1	4.4624	down	chr14	-	36985603	36989430
uc001yal.1	AX747894	2.07743	up	UCSC_knowngene	813	chr14	-	92914812	92915625	natural antisense	NM_153646	SLC24A4	sodium/potassium/calcium exchanger 4 isoform 1	2.52135	down	chr14	+	92790151	92967825
uc001yal.1	AX747894	2.07743	up	UCSC_knowngene	813	chr14	-	92914812	92915625	natural antisense	NM_153648	SLC24A4	sodium/potassium/calcium exchanger 4 isoform 3	5.86201	down	chr14	+	92788924	92967825
uc002duh.1	BC029255	6.67805	down	UCSC_knowngene	960	chr16	-	29829310	29832541	natural antisense	NM_024516	C16orf53	PAXIP1-associated protein 1	2.50741	up	chr16	+	29827527	29833816
uc002wsc.3	BC042893	3.20852	down	UCSC_knowngene	5390	chr20	-	21134666	21198927	natural antisense	NM_001163022	PLK1S1	centrosomal protein kizuna isoform 2	5.86148	down	chr20	+	21106623	21227258
uc002wsc.3	BC042893	3.20852	down	UCSC_knowngene	5390	chr20	-	21134666	21198927	natural antisense	NM_018474	PLK1S1	centrosomal protein kizuna isoform 1	2.29209	down	chr20	+	21106623	21227258
uc002xyu.1	AK056098	8.98455	up	UCSC_knowngene	2570	chr20	+	56285238	56287808	natural antisense	NM_199170	PMEPA1	transmembrane prostate androgen-induced protein isoform c precursor	2.99527	down	chr20	-	56223447	56285670
uc003djn.3	BC041347	4.21903	down	UCSC_knowngene	3689	chr3	-	58148275	58156345	natural antisense	NM_001164317	FLNB	filamin-B isoform 1	2.73635	down	chr3	+	57994126	58157982
uc003djn.3	BC041347	4.21903	down	UCSC_knowngene	3689	chr3	-	58148275	58156345	natural antisense	NM_001164318	FLNB	filamin-B isoform 3	2.23961	down	chr3	+	57994126	58157982
uc003ipu.1	AK096792	2.95425	up	UCSC_knowngene	1552	chr4	+	159093403	159123393	natural antisense	NM_016613	FAM198B	protein FAM198B isoform 2	4.02288	down	chr4	-	159045731	159093718
uc003lzi.3	BC035392	3.5921	down	UCSC_knowngene	1269	chr5	-	162909609	162921064	natural antisense	NM_001142556	HMMR	hyaluronan mediated motility receptor isoform a	2.00966	down	chr5	+	162887516	162918953
uc003lzi.3	BC035392	3.5921	down	UCSC_knowngene	1269	chr5	-	162909609	162921064	natural antisense	NM_012484	HMMR	hyaluronan mediated motility receptor isoform b	3.43063	down	chr5	+	162887516	162918953
uc003lzi.3	BC035392	3.5921	down	UCSC_knowngene	1269	chr5	-	162909609	162921064	natural antisense	NM_012485	HMMR	hyaluronan mediated motility receptor isoform c	17.9918	down	chr5	+	162887516	162918953
uc003nkk.1	AK127889	2.67191	up	UCSC_knowngene	2163	chr6	-	28089572	28105071	natural antisense	NM_025231	ZSCAN16	zinc finger and SCAN domain-containing protein 16	2.43977	down	chr6	+	28092386	28097856
uc003vpv.1	AK097910	2.80945	down	UCSC_knowngene	2127	chr7	-	130007189	130009387	natural antisense	NM_001127442	CPA5	carboxypeptidase A5 isoform 2 precursor	5.62589	down	chr7	+	129984629	130008571
uc009wog.1	AK307246	3.77282	up	UCSC_knowngene	1378	chr1	+	153518229	153524245	natural antisense	NM_019554	S100A4	protein S100-A4	2.11854	up	chr1	-	153516094	153518282
uc010dai.3	LOC100133991	2.94854	down	UCSC_knowngene	991	chr17	+	43339557	43345997	natural antisense	NM_003954	MAP3K14	mitogen-activated protein kinase kinase kinase 14	2.34011	down	chr17	-	43340487	43394414
uc011keu.1	AK127026	2.07452	up	UCSC_knowngene	3407	chr7	+	72712965	72716800	natural antisense	NM_001168347	NSUN5	putative methyltransferase NSUN5 isoform 3	2.58432	down	chr7	-	72716513	72722864
uc011keu.1	AK127026	2.07452	up	UCSC_knowngene	3407	chr7	+	72712965	72716800	natural antisense	NM_001168348	NSUN5	putative methyltransferase NSUN5 isoform 4	2.0002	down	chr7	-	72716513	72722864
uc021qqx.1	AB488780	2.01131	up	UCSC_knowngene	628	chr11	+	117161614	117164192	natural antisense	NM_138972	BACE1	beta-secretase 1 isoform B preproprotein	3.14407	up	chr11	-	117156401	117186972
