# Supplementary material for: Identification of Differentially Expressed Long Non-coding RNAs in Polarized Macrophages
Source: Sci Rep. 2016 Jan 22;6:19705. doi: 10.1038/srep19705 (PMC4726337; doi:10.1038/srep19705)
Supplement: Supplementary Table S6 [file srep19705-s6.xls]

## Sheet: up_M(IFN-γ+LPS)_vs_M(-)
# Fold Change cut-off: 2.0 # Condition pairs: M(IFN-γ+LPS)_vs_M(-) # Column A: ProbeName it represents probe name. # Column B: Fold change, Absolute Fold change between two samples. # Column C: Regulation, it depicts which sample has greater or lower intensity values wrt other sample. # Column D ~ S: Annotations to each probe, including type, seqname, ccdsID, GeneSymbol, source, RNAlength, chrom,…
M(IFN-γ+LPS)_vs_M(-) 2.0 fold up regulated mRNAs
	Fold change and Regulation		Annotations																Raw Intensity		Normalized Intensity
ProbeName	Fold Change	Regulation	type	seqname	ccdsID	GeneSymbol	source	RNAlength	chrom	strand	txStart	txEnd	Xhyb	Sequence	EntrezID	Unigene	GO	product	[M(IFN-γ+LPS)](raw)	[M(-)](raw)	[M(IFN-γ+LPS)](normalized)	[M(-)](normalized)
ASHGA5P007747	2.99327	up	protein_coding	NM_001033583	CCDS35216.1	ACOT9	RefSeq	1700	chrX	-	23721776	23761407		TCCACATTCATGAAGTTCGAGATAAGTTGCGGGAGATAGTAGGAGCATCCACAAACTGGA	23597	Hs.298885	GO:0003986|GO:0004091|GO:0005739|GO:0006637	acyl-coenzyme A thioesterase 9, mitochondrial isoform b precursor	6337.58	980.378	11.7095	10.1278
ASHGA5P010874	2.29835	up	protein_coding	NM_001077471	CCDS44262.1	NR1I3	RefSeq	1270	chr1	-	161199455	161208000	NM_001077470, NM_001077474, NM_001077475	TGGAGCCCGTGACCGACCTGGAGTTACCCAGAGAGATGAGATTGATCAGCTGCAAGAGGA	9970	Hs.349642	GO:0003677|GO:0003700|GO:0003713|GO:0004879|GO:0004882|GO:0004887|GO:0005634|GO:0005654|GO:0005737|GO:0005856|GO:0006367|GO:0007165|GO:0008270|GO:0010467|GO:0030521|GO:0030522|GO:0043565	nuclear receptor subfamily 1 group I member 3 isoform 5	35.6721	5.98086	3.9139	2.7133
ASHGA5P050734	4.09837	up	protein_coding	NM_006287	CCDS2294.1	TFPI	RefSeq	3927	chr2	-	188328957	188419219		AAAGAAAGAAGCAGAGAGTGAAAATAGCATATGAAGAAATTTTTGTTAAAAATATGTGAA	7035	Hs.516578	GO:0004866|GO:0004867|GO:0005576|GO:0005615|GO:0005886|GO:0007596|GO:0007598|GO:0010951	tissue factor pathway inhibitor isoform a precursor	352.774	33.3909	7.53186	5.49681
ASHGA5P003464	3.78914	up	protein_coding	ENST00000268864	CCDS11297.1	RASL10B	GENCODE	3194	chr17	+	34058678	34070540		TTTGAGTACGTCAAGACCATCCGCCAGCAGATCCTGGAGACGAGGGTGATCGGAACCTCA	91608	Hs.740533	GO:0007264|GO:0015031|GO:0007165|GO:0006184|GO:0005886|GO:0005622|GO:0016020|GO:0005525|GO:0003924	RAS-like, family 10, member B [Source:HGNC Symbol;Acc:30295]	302.659	30.5674	7.30094	5.37907
ASHGA5P008852	2.45091	up	protein_coding	NM_005778	CCDS2810.1	RBM5	RefSeq	3149	chr3	+	50126340	50156397		TGCAAGATGCTACCAGCTGGATGGAAGCCAATCAGAAAAAGTTGGTGATTCAAGGAAAGC	10181	Hs.439480	GO:0000166|GO:0000245|GO:0000381|GO:0000398|GO:0003677|GO:0003723|GO:0003729|GO:0005515|GO:0005634|GO:0005654|GO:0005681|GO:0005730|GO:0006396|GO:0006915|GO:0008270|GO:0008285|GO:0008380|GO:0010467|GO:0043065|GO:0043065	RNA-binding protein 5	639.392	111.12	8.39935	7.10603
ASHGA5P011690	2.07038	up	protein_coding	NM_022157	CCDS430.1	RRAGC	RefSeq	1442	chr1	-	39305014	39325340		CATCCAGAAGGTGGTGTTTCATAAGATGTCACCCAACGAGACCCTCTTTTTGGAAAGTAC	64121	Hs.532461	GO:0000287|GO:0003924|GO:0005515|GO:0005525|GO:0005634|GO:0005737|GO:0005764|GO:0006184|GO:0006351|GO:0006915|GO:0007264|GO:0008380|GO:0016049|GO:0019003|GO:0032008|GO:0034613|GO:0046982|GO:0071230	ras-related GTP-binding protein C	19645.8	4582.43	13.3796	12.3297
ASHGA5P017587	5.26705	up	protein_coding	NM_001171942	CCDS55371.1	GLRA2	RefSeq	3197	chrX	+	14547419	14749933		ATATGATGCAAGAATCAGGCCAAATTTTAAAGTTTTGGATCAGTCACAGAAACGACCATG	2742	Hs.2700	GO:0005886|GO:0005887|GO:0006811|GO:0007218|GO:0007416|GO:0016594|GO:0016934|GO:0022824|GO:0030054|GO:0034220|GO:0034707|GO:0045211|GO:0055085	glycine receptor subunit alpha-2 isoform C	198.226	12.8096	6.65729	4.26029
ASHGA5P001336	10.1385	up	protein_coding	NM_016584	CCDS8916.1	IL23A	RefSeq	1049	chr12	+	56732662	56734194		CAACAGTCAGTTCTGCTTGCAAAGGATCCACCAGGGTCTGATTTTTTATGAGAAGCTGCT	51561	Hs.98309	GO:0001916|GO:0002230|GO:0002230|GO:0002827|GO:0002827|GO:0002827|GO:0002827|GO:0005125|GO:0006954|GO:0009615|GO:0010535|GO:0032693|GO:0032725|GO:0032729|GO:0032729|GO:0032733|GO:0032733|GO:0032735|GO:0032740|GO:0032760|GO:0032816|GO:0032819|GO:0034105|GO:0042098|GO:0042102|GO:0042104|GO:0042346|GO:0042510|GO:0042517|GO:0042520|GO:0042523|GO:0043382|GO:0045087|GO:0045519|GO:0045672|GO:0045944|GO:…	interleukin-23 subunit alpha precursor	1151.97	45.696	9.25427	5.9125
ASHGA5P008080	3.55126	up	protein_coding	NM_173454	CCDS10337.1	PDE8A	RefSeq	3793	chr15	+	85525204	85682372		CCGTTTTATACAGGAGTGGCAAGGAATTTACTATGCCAAAAAGAAAAACGGAGATAATAT	5151	Hs.9333	GO:0000156|GO:0004114|GO:0004115|GO:0005575|GO:0005829|GO:0006198|GO:0006355|GO:0009187|GO:0046872	high affinity cAMP-specific and IBMX-insensitive 3',5'-cyclic phosphodiesterase 8A isoform 2	1174.25	143.723	9.28458	7.45625
ASHGA5P008831	4.34675	up	protein_coding	NM_199441	CCDS46611.1	ZNF334	RefSeq	3489	chr20	-	45129706	45142194	NM_001270497, NM_018102, NR_073026	ACTTGGTCTCTGTGGGGTATCATGTTAGCAAACCAGATGTGATTTTCAAATTGGAGCAAG	55713	Hs.584933	GO:0003677|GO:0005634|GO:0006351|GO:0006355|GO:0008270	zinc finger protein 334 isoform b	145.363	10.8493	6.17614	4.0562
ASHGA5P011143	3.7778	up	protein_coding	NM_001031743	CCDS34498.1	C6orf165	RefSeq	2215	chr6	+	88117689	88174191		GGAACTTCATCAACAGTTTGAAACATTTATTCCATATTCTCAGATGAGAGATGCTGACAA	154313	Hs.82921		UPF0704 protein C6orf165	321.923	32.8326	7.39072	5.47318
ASHGA5P052002	3.64574	up	protein_coding	NM_001145065	CCDS47099.1	FAM190A	RefSeq	6205	chr4	+	91048683	92523370		GGATGGGTAATTAAATCACCGTATTCCTGTCTTTGGGTAGGATAAAGATGGTTAGTGTTT	401145	Hs.654735		protein FAM190A isoform 1	166.325	15.7524	6.38584	4.51963
ASHGA5P013225	2.27881	up	protein_coding	NM_001113434	CCDS45629.1	C17orf51	RefSeq	7912	chr17	-	21431570	21454941		AATTTCCAAGAATCATCTCCCCTGCCCCACAAACATGAAAGAAAAGACAAGAGAAGCACC	339263	Hs.732069		uncharacterized protein C17orf51	36600	7853.27	14.3096	13.1213
ASHGA5P038965	5.16783	up	protein_coding	NM_138287	CCDS3015.1	DTX3L	RefSeq	5768	chr3	+	122283184	122294049		TACTGTAACAGCTGACCTGAACTGTAACCTGTTCTCCAAAGAGCAGAGGGCATACATAAC	151636	Hs.518201	GO:0004842|GO:0005515|GO:0005634|GO:0005737|GO:0006974|GO:0008270|GO:0010390|GO:0042393	E3 ubiquitin-protein ligase DTX3L	1175.34	96.502	9.28589	6.91633
ASHGA5P038260	2.84121	up	protein_coding	ENST00000371116	CCDS624.1	FOXD3	GENCODE	2068	chr1	+	63788729	63790797		TTTTGAAGGTTCACTCTCCGAAGTTTTATCTGAGAAAAGAATGTATAGAGACGTTGGGAG	27022	Hs.546573	GO:0000122|GO:0006355|GO:0007389|GO:0045944|GO:0001701|GO:0001755|GO:0007422|GO:0030318|GO:0048484|GO:0051090|GO:0001658|GO:0001892|GO:0051216|GO:0048485|GO:0001822|GO:0001829|GO:0048846|GO:0048937|GO:0050935|GO:0005667|GO:0003700|GO:0005515|GO:0003690|GO:0043565|GO:0008134|GO:0003705|GO:0008301|GO:0044212|GO:0003677	forkhead box D3 [Source:HGNC Symbol;Acc:3804]	42.7856	5.98086	4.21981	2.7133
ASHGA5P003000	2.07912	up	protein_coding	NM_005644	CCDS326.1	TAF12	RefSeq	1129	chr1	-	28929608	28969604	NM_001135218	TCACAAACAGAGAATGGCATTGATCCGGAAAACAACCAAGAAATAACACACGGAAAGGTC	6883	Hs.530251	GO:0000125|GO:0003677|GO:0003700|GO:0003713|GO:0004402|GO:0005515|GO:0005654|GO:0005669|GO:0006352|GO:0006366|GO:0006367|GO:0006367|GO:0006368|GO:0008134|GO:0010467|GO:0016032|GO:0030914|GO:0030914|GO:0033276|GO:0043966|GO:0046982|GO:0051091	transcription initiation factor TFIID subunit 12	16214	3746.37	13.0888	12.0328
ASHGA5P052250	2.03211	up	protein_coding	NM_001008397	CCDS34156.1	GPX8	RefSeq	3750	chr5	+	54455983	54463129		AAATCAACAGCTTTTATGCCTTTGAAGTGAAGGATGCAAAAGGAAGAACTGTTTCTCTGG	493869	Hs.289044	GO:0004602|GO:0006979|GO:0016021	probable glutathione peroxidase 8	32.1746	5.98086	3.73628	2.7133
ASHGA5P045885	2.22304	up	protein_coding	ENST00000374767	CCDS6760.1	NIPSNAP3A	GENCODE	1633	chr9	+	107509968	107522403		AAGAGAGTGAGATTACTTATCTGGTACCATGGTGCAAATTAGAAAAACCTCCAAAAGAAG	25934	Hs.530275	GO:0005829|GO:0005515	nipsnap homolog 3A (C. elegans) [Source:HGNC Symbol;Acc:23619]	19324.1	4212.07	13.3563	12.2038
ASHGA5P010952	8.82343	up	protein_coding	NM_001044392	CCDS41408.1	MUC1	RefSeq	878	chr1	-	155158299	155162706	NM_001044391, NM_001204297	TTCTGAAATGGCTGTCTGTCAGTGCCGCCGAAAGAACTACGGGCAGCTGGACATCTTTCC	4582	Hs.89603	GO:0000790|GO:0000978|GO:0002039|GO:0003712|GO:0005515|GO:0005576|GO:0005737|GO:0005796|GO:0005887|GO:0006977|GO:0006978|GO:0009986|GO:0010944|GO:0016266|GO:0016324|GO:0036003|GO:0043618|GO:0043687|GO:0044267|GO:0090240	mucin-1 isoform 7 precursor	820.469	37.0444	8.77218	5.63084
ASHGA5P004831	2.87221	up	protein_coding	ENST00000297967	CCDS55553.1	NLGN4Y	GENCODE	882	chrY	+	16733900	16845429		GGAATACTAGGTATGCAAGAGGCACGTTTGTGTGGGAGCTCAAAAATGTTTAATTATTTT	22829	Hs.439199		neuroligin 4, Y-linked [Source:HGNC Symbol;Acc:15529]	167.449	20.8128	6.39679	4.87462
ASHGA5P008030	2.00761	up	protein_coding	NM_198213	CCDS9212.1	OASL	RefSeq	1861	chr12	-	121458094	121477045		TGAAGAGCCTCCTGCGCCTGGTGAAACACTGGTACCAGCAGGCCCATCATCCTGGATCCG	8638	Hs.118633	GO:0001730|GO:0003677|GO:0003725|GO:0005524|GO:0005730|GO:0005737|GO:0005829|GO:0008150|GO:0009615|GO:0019221|GO:0045071|GO:0046966|GO:0060333|GO:0060337	59 kDa 2'-5'-oligoadenylate synthase-like protein isoform b	836.423	183.731	8.79874	7.79326
ASHGA5P055288	12.0808	up	protein_coding	NM_080387	CCDS8593.1	CLEC4D	RefSeq	1973	chr12	+	8666135	8674960		ATAGACGGCTTTCCTATTTCCTTGGACTTAGAGATGAGAATGCCAAAGGTCAGTGGCGTT	338339	Hs.351811	GO:0016021|GO:0030246|GO:0045087	C-type lectin domain family 4 member D	4731.17	169.897	11.2837	7.68908
ASHGA5P004585	2.01169	up	protein_coding	NM_021088	CCDS42712.1	ZNF2	RefSeq	3951	chr2	+	95831182	95850064		CTGTGCCGGAGGACTCTGCCCTTGTCCACAAGGAGAGCACACAGGAGAGAATGGCTGCTG	7549	Hs.590916	GO:0003677|GO:0005634|GO:0006351|GO:0006355|GO:0008270	zinc finger protein 2 isoform a	80.3159	12.6162	5.24863	4.24022
ASHGA5P020724	2.60444	up	protein_coding	NM_006058	CCDS34280.1	TNIP1	RefSeq	2933	chr5	-	150409503	150460645	NM_001252385, NM_001252391, NM_001252392, NM_001252393, NM_001258454	CCGTCCTCGGCCAGGCGGGCACCACGGCAGGGGCTGAGCTACCCTCATGGAAGGGAGAGG	10318	Hs.355141	GO:0002755|GO:0004843|GO:0005515|GO:0005622|GO:0005634|GO:0005737|GO:0006412|GO:0006952|GO:0006954|GO:0007159|GO:0009101|GO:0043124|GO:0045071|GO:0045944|GO:0050729|GO:0051019|GO:0070373|GO:0085032	TNFAIP3-interacting protein 1 isoform 3	210.57	30.2759	6.74786	5.36688
ASHGA5P012142	2.66913	up	protein_coding	NM_001185074	CCDS55323.1	ZCCHC6	RefSeq	4988	chr9	-	88902647	88969402		CAAAGGCAAGGGATTGGACTGTGTCAGAACTATTGAAGAATTAGCAAGAGTCCTCAGAAA	79670	Hs.597057	GO:0003676|GO:0008270|GO:0031123|GO:0050265|GO:0071044	terminal uridylyltransferase 7 isoform 2	4534.89	780.747	11.2244	9.808
ASHGA5P008382	2.36288	up	protein_coding	NM_001142314	CCDS46469.1	DUSP19	RefSeq	5226	chr2	+	183943286	183964722	NM_080876	TGGTTGCTCCTAGGGTCACAAGATGCTGCTCATGATTTGGATACACTGAAAAAGAATAAG	142679	Hs.132237	GO:0000188|GO:0004725|GO:0004860|GO:0005078|GO:0005737|GO:0006469|GO:0006470|GO:0007254|GO:0008330|GO:0008579|GO:0030295|GO:0031435|GO:0043410|GO:0043507|GO:0043508|GO:0045860|GO:0046329|GO:0046330	dual specificity protein phosphatase 19 isoform 2	291.718	49.2078	7.25085	6.0103
ASHGA5P038597	3.95838	up	protein_coding	NM_022149	CCDS3269.1	MAGEF1	RefSeq	1700	chr3	-	184428154	184429836		CTATTTGAGTATCTAGAGAAAAATTAAAATGCAATGAGTTAGCAGTATACCCTGGCACAC	64110	Hs.306123		melanoma-associated antigen F1	12631.6	1513.69	12.7209	10.736
ASHGA5P047901	3.06779	up	protein_coding	NM_001004461	CCDS31420.1	OR10A6	RefSeq	945	chr11	-	7949264	7950209		TTGTCTTACTCACTTCTGACACCACTGCTGAATCTGCTTATCTACAGTTTGCGAAATAGT	390093	Hs.528593	GO:0004930|GO:0004984|GO:0005886|GO:0016021	olfactory receptor 10A6	189.294	22.4005	6.58612	4.96892
ASHGA5P011457	3.98134	up	protein_coding	NM_003336	CCDS14580.1	UBE2A	RefSeq	1799	chrX	+	118708498	118718379		GACCCCGTTTGAGGATGGAACATTTAAACTTACAATAGAATTCACTGAAGAATATCCAAA	7319	Hs.379466	GO:0000209|GO:0000785|GO:0000790|GO:0001701|GO:0001741|GO:0002474|GO:0004842|GO:0005515|GO:0005524|GO:0005829|GO:0006281|GO:0006301|GO:0006511|GO:0008284|GO:0009411|GO:0031625|GO:0033503|GO:0033522|GO:0051865|GO:0060135|GO:0070936|GO:0070979	ubiquitin-conjugating enzyme E2 A isoform 1	26164	3218.86	13.805	11.8118
ASHGA5P012497	3.3503	up	protein_coding	NM_001100873	CCDS42201.1	C16orf46	RefSeq	1931	chr16	-	81087101	81110872		GGCCCCACAGCAAGAAGATGTTAAAAACTTTAAGCAAGCATCACAGTAATGGATCTCTGT	123775	Hs.658684	GO:0005634|GO:0005730|GO:0005737	uncharacterized protein C16orf46 isoform 1	84.9691	7.41068	5.33643	3.59214
ASHGA5P004667	2.89561	up	protein_coding	NM_001098634	CCDS43223.1	RBM47	RefSeq	5160	chr4	-	40425271	40631883		AACGCGCTCATTGGGCCCAACAGGGACTACTTTGTGAAAGCAGGCAGCATAAGAGGCCGA	54502	Hs.518727	GO:0000166|GO:0003723|GO:0005634	RNA-binding protein 47 isoform a	1171.83	177.602	9.28093	7.74706
ASHGA5P009731	2.74412	up	protein_coding	ENST00000356897	CCDS10633.1	IL27	GENCODE	1044	chr16	-	28510682	28518155		CCTCCGCGATCTGCAGCGGCACCTCCGCTTCCAGGTGCTGGCTGCAGGATTCAACCTCCC	246778	Hs.528111	GO:0045087|GO:0006954|GO:0042129|GO:0050688|GO:0009617|GO:0045078|GO:0045625|GO:0005615|GO:0005102|GO:0005125|GO:0045523|GO:0005515	interleukin 27 [Source:HGNC Symbol;Acc:19157]	745.615	116.304	8.62599	7.16965
ASHGA5P007511	2.07614	up	protein_coding	NM_024828	CCDS6516.1	CAAP1	RefSeq	2833	chr9	-	26840682	26892826		CGGGCTCCTTGCAGCAGGAAACTAAATATATTTTGCCAACTTTGGAAAAAGAATTATTCT	79886	Hs.178357	GO:0006915	caspase activity and apoptosis inhibitor 1 isoform 1	1213.28	262.702	9.33346	8.27956
ASHGA5P008694	4.14838	up	protein_coding	NM_023010	CCDS14587.1	UPF3B	RefSeq	2365	chrX	-	118967988	118986991		TTCCAGAAAGGGACAAATTAAAGGATGAACCAAAGATTAAGCTGCTCAAGAAGCCAGAAA	65109	Hs.103832	GO:0000166|GO:0000184|GO:0000184|GO:0000184|GO:0000184|GO:0000398|GO:0003729|GO:0005487|GO:0005515|GO:0005634|GO:0005654|GO:0005737|GO:0005737|GO:0005829|GO:0006366|GO:0006369|GO:0006406|GO:0008380|GO:0010467|GO:0016070|GO:0016071|GO:0031124|GO:0035145|GO:0035145|GO:0045727	regulator of nonsense transcripts 3B isoform 2	2277.13	242.512	10.2203	8.16773
ASHGA5P004495	6.39597	up	protein_coding	NM_198475	CCDS45701.1	FAM171A2	RefSeq	2634	chr17	-	42431100	42441235		AGATTTGACCCCAAGAGTGGGCTGTGGGTGCGCAATGGCACTGGTGTAATCCGGAAGGAA	284069	Hs.154001	GO:0016021	protein FAM171A2 precursor	87.7874	5.98086	5.39047	2.7133
ASHGA5P042455	8.62521	up	protein_coding	NM_014936	CCDS34468.1	ENPP4	RefSeq	4697	chr6	+	46097700	46114436		CCATTATTTTGGTTGCCGATGAAGGCTGGACAATTGTGCTAAATGAATCATCACAAAAAT	22875	Hs.643497	GO:0016021|GO:0016787	ectonucleotide pyrophosphatase/phosphodiesterase family member 4 precursor	9803.88	518.808	12.3456	9.23705
ASHGA5P052213	5.28407	up	protein_coding	NM_000949	CCDS3909.1	PRLR	RefSeq	11823	chr5	-	35055801	35230823	NM_001204314	CTCCTTTCACTGATAGCTTGACTAATGGAATGATTGGTTAAAATGTGATTTTTCTTCAGG	5618	Hs.368587	GO:0004925|GO:0005576|GO:0005886|GO:0006694|GO:0007166|GO:0007171|GO:0007566|GO:0007595|GO:0009986|GO:0016021|GO:0017046|GO:0030155|GO:0030856|GO:0031904|GO:0038161|GO:0038161|GO:0042110|GO:0042803|GO:0042977|GO:0042978|GO:0046872|GO:0060397|GO:0060644|GO:0060736|GO:0060749	prolactin receptor isoform 1 precursor	507.184	37.837	8.06128	5.65963
ASHGA5P007749	2.00472	up	protein_coding	NM_020398	CCDS13359.1	SPINLW1	RefSeq	1998	chr20	-	44169264	44176065		AAGAATAAACGCTTTCCCTGATTGGATAAGGATGCACTGGAAGAACTGCCAGAATGTGGC	57119	Hs.121084	GO:0004867|GO:0005515|GO:0005576|GO:0010466|GO:0042742	eppin precursor	87.0757	13.9781	5.37604	4.37264
ASHGA5P055479	2.36193	up	protein_coding	NM_005419	CCDS8917.1	STAT2	RefSeq	4576	chr12	-	56735381	56754037		CTTTTCCCAGGATCCTACCCAGTTGGCTGAGATGATCTTTAACCTCCTTCTGGAAGAAAA	6773	Hs.530595	GO:0003677|GO:0003700|GO:0004871|GO:0005509|GO:0005515|GO:0005654|GO:0005737|GO:0005829|GO:0005886|GO:0006351|GO:0006357|GO:0007259|GO:0009615|GO:0019048|GO:0019221|GO:0060337|GO:0060338	signal transducer and activator of transcription 2 isoform 1	452.34	79.7288	7.89878	6.65882
ASHGA5P049631	2.32699	up	protein_coding	NM_001040282	CCDS32629.1	TBC1D3G	RefSeq	2177	chr17	-	34797174	34808103	NM_001123391, NM_001123392	AATGTCACTGGTGCTTAGCACCTATCTGCTCTCTGGCCTGCGTCAGTGGTCTACAGCAGT	654341	Hs.617010	GO:0005097|GO:0005622	TBC1 domain family member 3G	649.005	119.295	8.42096	7.20249
ASHGA5P030001	2.17719	up	protein_coding	NM_013309	CCDS10125.1	SLC30A4	RefSeq	4290	chr15	-	45774679	45815002		ATCTATGCTAAGGAAGGATGATGCGCCGCTGTTTTTAAATGACACCAGCGCCTTTGACTT	7782	Hs.162989	GO:0005385|GO:0005770|GO:0007595|GO:0009636|GO:0010008|GO:0010043|GO:0016021|GO:0016023|GO:0033189|GO:0044444|GO:0055069|GO:0061088	zinc transporter 4	54.4894	6.83865	4.62039	3.49792
ASHGA5P002066	5.28376	up	protein_coding	NM_006705	CCDS6686.1	GADD45G	RefSeq	1087	chr9	+	92219926	92221469		TTCCGGAAAGCACAGCCAGGATGCAGGGTGCCGGGAAAGCGCTGCATGAGTTGCTGCTGT	10912	Hs.9701	GO:0000185|GO:0000186|GO:0005515|GO:0005634|GO:0006281|GO:0006469|GO:0006915|GO:0006950|GO:0007275|GO:0030154|GO:0051726	growth arrest and DNA damage-inducible protein GADD45 gamma	1597.62	128.268	9.70739	7.30583
ASHGA5P007634	2.13716	up	protein_coding	ENST00000335244	CCDS4315.1	SLC36A2	GENCODE	3421	chr5	-	150694538	150727151		TTTAAAACAGGTAGTGGAAGCTGTTAATAGCACAACCAACAACTGCTATTCCAATGAGAC	153201	Hs.483877	GO:0055085|GO:0006811|GO:0006865|GO:0035524|GO:0015816|GO:0015824|GO:0015808|GO:0015992|GO:0016021|GO:0005737|GO:0005886|GO:0015187|GO:0015180|GO:0015193|GO:0005280	solute carrier family 36 (proton/amino acid symporter), member 2 [Source:HGNC Symbol;Acc:18762]	33.5252	5.98086	3.809	2.7133
ASHGA5P053062	4.58053	up	protein_coding	NM_021642	CCDS30922.1	FCGR2A	RefSeq	2426	chr1	+	161475204	161489360	NM_001136219	TCTTTTCTAAGCTTGTCTCTTAAAACCCACTGGACGTTGGCACAGTGCTGGGATGACTAT	2212	Hs.352642	GO:0005886|GO:0016021|GO:0019864	low affinity immunoglobulin gamma Fc region receptor II-a isoform 2 precursor	65.053	5.98086	4.90882	2.7133
ASHGA5P046387	4.08614	up	protein_coding	NM_001039582	CCDS35503.2	PNCK	RefSeq	1888	chrX	-	152935187	152939816		CCCAGCCGGGCCGCAGCTCCGGGAGGCGGCGCGAGCGAGCAGTGGGCTGGGCGGTGGCGG	139728	Hs.436667	GO:0004683|GO:0005516|GO:0005524|GO:0005634|GO:0005737	calcium/calmodulin-dependent protein kinase type 1B isoform a	58.7247	5.98086	4.74404	2.7133
ASHGA5P049142	2.51878	up	protein_coding	NM_032815	CCDS10645.1	NFATC2IP	RefSeq	3877	chr16	+	28962317	28977767		CCATGAGGGCTCCCCATCACCAGGCTCTCCCTGGAAGACAAAGCTGAGGACTAAGGATAA	84901	Hs.513470	GO:0001816|GO:0005634|GO:0005737|GO:0006355	NFATC2-interacting protein	3558.43	640.573	10.8681	9.53538
ASHGA5P008089	2.5678	up	protein_coding	ENST00000339764	CCDS8227.1	DNAJB13	GENCODE	1875	chr11	+	73661363	73681332		AACCCCTTCAGTGAGTTTTTTGATGCAGAAGGAAGTGAGGTAGATTTGAACTTTGGGGGG	374407	Hs.567888	GO:0006915|GO:0007283|GO:0006457|GO:0005575|GO:0003674|GO:0051082|GO:0031072	DnaJ (Hsp40) homolog, subfamily B, member 13 [Source:HGNC Symbol;Acc:30718]	39.2179	5.98086	4.07384	2.7133
ASHGA5P050649	2.43876	up	protein_coding	NM_001514	CCDS715.1	GTF2B	RefSeq	1651	chr1	-	89318320	89357301		GACAAACTACCACAGCTATAAATTGAGGCAGCTAACGTCAAATTCTTGAATACAAAACTT	2959	Hs.481852	GO:0003677|GO:0005515|GO:0005654|GO:0006355|GO:0006366|GO:0006367|GO:0006368|GO:0008134|GO:0008270|GO:0010467|GO:0016032|GO:0017025|GO:0019048|GO:0046966	transcription initiation factor IIB	71363.5	15191.2	15.3238	14.0376
ASHGA5P034024	4.003	up	protein_coding	NM_198535	CCDS42495.1	ZNF699	RefSeq	2094	chr19	-	9405985	9415795		TGAAAACCAGGAGTCCTGTGGTATTGATTATCAGAACAAAAGCCATGAGAGACATTTGAG	374879	Hs.633842	GO:0003677|GO:0005634|GO:0006351|GO:0006355|GO:0008270	zinc finger protein 699	183.319	15.9492	6.53654	4.53545
ASHGA5P011215	2.64573	up	protein_coding	ENST00000415641	CCDS44182.1	NBPF4	GENCODE	2499	chr1	-	108765962	108786703		CATGCTGAGAGCGCAGAGATACCAAATACTGCTGGAAGGACGCAAAGGATGGCAGGATGA	148545	Hs.511849	GO:0005737	neuroblastoma breakpoint family, member 4 [Source:HGNC Symbol;Acc:26550]	40.2962	5.98086	4.11697	2.7133
ASHGA5P004760	8.12073	up	protein_coding	NM_000758	CCDS4150.1	CSF2	RefSeq	800	chr5	+	131409484	131411863		TCCAACCCCGGAAACTTCCTGTGCAACCCAGATTATCACCTTTGAAAGTTTCAAAGAGAA	1437	Hs.1349	GO:0001892|GO:0005125|GO:0005129|GO:0005515|GO:0005576|GO:0005615|GO:0006955|GO:0008083|GO:0008284|GO:0010628|GO:0010744|GO:0032747|GO:0042045|GO:0042523|GO:0043011|GO:0043066|GO:0045740|GO:0045918|GO:0071803|GO:0097028	granulocyte-macrophage colony-stimulating factor precursor	754.315	36.8655	8.64549	5.62388
ASHGA5P009472	19.7286	up	protein_coding	NM_152872	CCDS7395.1	FAS	RefSeq	2730	chr10	+	90750287	90775542		CCAAGGTTCTCATGAATCTCCAACTTTAAATCCTATGTTGACTTGAGTAAATATATCACC	355	Hs.244139	GO:0001666|GO:0002377|GO:0003014|GO:0004871|GO:0004872|GO:0005031|GO:0005515|GO:0005576|GO:0005634|GO:0005737|GO:0005829|GO:0005886|GO:0005886|GO:0006461|GO:0006915|GO:0006915|GO:0006917|GO:0006919|GO:0006924|GO:0006925|GO:0006927|GO:0007165|GO:0007283|GO:0007568|GO:0008624|GO:0008625|GO:0008633|GO:0009636|GO:0009897|GO:0010467|GO:0010940|GO:0016021|GO:0019724|GO:0019900|GO:0031104|GO:0031264|GO:…	tumor necrosis factor receptor superfamily member 6 isoform 3 precursor	16462.3	384.468	13.1163	8.81412
ASHGA5P013729	6.99611	up	protein_coding	NM_016489	CCDS34617.1	NT5C3	RefSeq	1846	chr7	-	33053724	33080777	NM_001002009	TGTGAAAATGATGCCAGAATTCCAGAAAAGTTCAGTTCGAATCAAGAACCCTACAAGAGT	51251	Hs.487933	GO:0000166|GO:0000287|GO:0005737|GO:0005739|GO:0005783|GO:0005829|GO:0006206|GO:0006213|GO:0008253|GO:0008253|GO:0008253|GO:0008665|GO:0008665|GO:0009117|GO:0044281|GO:0046085|GO:0046135|GO:0055086	cytosolic 5'-nucleotidase 3 isoform 2	21824.8	1495.13	13.5272	10.7206
ASHGA5P033093	2.303	up	protein_coding	NM_001552	CCDS11367.1	IGFBP4	RefSeq	2246	chr17	+	38599675	38613982		TGCGCTGCTACCCGCCCCGAGGGGTGGAGAAGCCCCTGCACACACTGATGCACGGGCAAG	3487	Hs.462998	GO:0001501|GO:0001558|GO:0005520|GO:0005576|GO:0005615|GO:0006259|GO:0006954|GO:0007165|GO:0008283|GO:0010906|GO:0043410|GO:0043568|GO:0044342	insulin-like growth factor-binding protein 4 precursor	443.864	80.3772	7.87361	6.6701
ASHGA5P005515	182.578	up	protein_coding	NM_005409	CCDS3574.1	CXCL11	RefSeq	1610	chr4	-	76954839	76957350		TTGTGTGCTACAGTTGTTCAAGGCTTCCCCATGTTCAAAAGAGGACGCTGTCTTTGCATA	6373	Hs.632592	GO:0005576|GO:0005615|GO:0006935|GO:0006954|GO:0006955|GO:0007165|GO:0007267|GO:0008009	C-X-C motif chemokine 11 precursor	90290.7	241.098	15.6708	8.15846
ASHGA5P034672	3.45133	up	protein_coding	NM_017659	CCDS12672.1	QPCTL	RefSeq	2345	chr19	+	46195740	46207248		TGCCCTGCTGCTGGAGCTGGCCCAAGCACTTGACCTGGAGCTGAGCAGGGCCAAAAAACA	54814	Hs.631556	GO:0000139|GO:0005794|GO:0006508|GO:0008233|GO:0008270|GO:0016021|GO:0016603|GO:0017186	glutaminyl-peptide cyclotransferase-like protein isoform 1	50.7576	5.98086	4.50045	2.7133
ASHGA5P006608	3.4171	up	protein_coding	NM_003203	CCDS1961.1	GCFC2	RefSeq	4455	chr2	-	75889831	75938111	NM_001201334	CCTCAAACACTTAGACAAAGGATGGCTGAGGAATCAATAAGCAGAAATGAAGAAACAAGT	6936	Hs.303808	GO:0003677|GO:0003700|GO:0005634|GO:0006351|GO:0006355|GO:0045892	GC-rich sequence DNA-binding factor 2 isoform 1	2266.78	293.779	10.213	8.44027
ASHGA5P009784	11.3654	up	protein_coding	ENST00000357232	CCDS3785.1	DCHS2	GENCODE	8912	chr4	-	155155526	155312449		TTCAAGATGAATCCTAATACAGGTCCAGCAGGCACCATCTATGTCATAACCTGGGCAGAT	54798	Hs.655664	GO:0007156|GO:0016021|GO:0005886|GO:0016020|GO:0003677|GO:0005509	dachsous 2 (Drosophila) [Source:HGNC Symbol;Acc:23111]	149.656	5.98086	6.21988	2.7133
ASHGA5P005812	2.25468	up	protein_coding	ENST00000310194	CCDS31789.1	OR8S1	GENCODE	1080	chr12	+	48919414	48921886		TGCTGAATTCCCTCATCTATAGCCTGAAAAATAAGGAAGTGAAGGGGGAAAGAAGCCTCC	341568	Hs.524373	GO:0007186|GO:0016021|GO:0005886|GO:0004930|GO:0004984	olfactory receptor, family 8, subfamily S, member 1 [Source:HGNC Symbol;Acc:19628]	35.0586	5.98086	3.88622	2.7133
ASHGA5P013790	5.47711	up	protein_coding	NM_001128227	CCDS47965.1	GNE	RefSeq	5313	chr9	-	36214438	36277053		AGGACCTCATGAACTCTATTTTAAGAACCTCTCAAAACGAAACAAGCAAATCATGGAGAA	10020	Hs.5920	GO:0005524|GO:0005737|GO:0005829|GO:0006045|GO:0006047|GO:0006054|GO:0007155|GO:0008761|GO:0009103|GO:0009384|GO:0046380|GO:0046872	bifunctional UDP-N-acetylglucosamine 2-epimerase/N-acetylmannosamine kinase isoform 1	165.579	9.77471	6.37822	3.92481
ASHGA5P012878	2.10939	up	protein_coding	NM_004192	CCDS43917.1	ASMTL	RefSeq	2149	chrX	-	1522031	1571870	ENST00000534940, NM_001173473	ATTGGAGCGGACACGATCGTGACAGTCGGGGGGCTGATTCTGGAGAAGCCGGTGGACAAG	8623	Hs.533514	GO:0003674|GO:0005575|GO:0005737|GO:0008150|GO:0008171	N-acetylserotonin O-methyltransferase-like protein isoform 1	102.153	16.2709	5.63777	4.56094
ASHGA5P007306	3.58294	up	protein_coding	NM_001042367	CCDS45296.1	C15orf60	RefSeq	938	chr15	+	73735498	73852353		GACACTACTGGAAGGGTTTTCACTCATTGGTAGCAAGGACTGGTTGAAGATTGTAAGACG	283677	Hs.730877	GO:0006310|GO:0007126	meiotic recombination protein REC114-like	52.398	5.98086	4.55445	2.7133
ASHGA5P041798	2.57261	up	protein_coding	NM_024294	CCDS4796.1	C6orf106	RefSeq	4430	chr6	-	34555065	34664625	NM_022758	TTAAACGGGTGTCAGCAAGAAGAAAAATTAACAAAAGACAGAAGGCCTGACTTTGGGGGG	64771	Hs.643498	GO:0003674|GO:0005575|GO:0008150	uncharacterized protein C6orf106 isoform a	1288.38	222.836	9.41834	8.0551
ASHGA5P036497	29.8938	up	protein_coding	NM_001130046	CCDS46536.1	CCL20	RefSeq	848	chr2	+	228678557	228682280	NM_004591	GTTGTCTGTGTGCGCAAATCCAAAACAGACTTGGGTGAAATATATTGTGCGTCTCCTCAG	6364	Hs.75498	GO:0005576|GO:0005615|GO:0006935|GO:0006954|GO:0006955|GO:0007165|GO:0007267|GO:0008009|GO:0042466|GO:0042742	C-C motif chemokine 20 isoform 2 precursor	16264.7	247.5	13.0973	8.19555
ASHGA5P049330	3.15768	up	protein_coding	NM_001077418	CCDS45530.1	TMEM231	RefSeq	2911	chr16	-	75572014	75590170	NM_001077419	GCCAAACTTGGTCCCCCGGCTCGCGGAGTGCCTGCGAGCGGTGCTCATGGCGCTCTATGA	79583	Hs.156784	GO:0007224|GO:0016021|GO:0035869|GO:0036038|GO:0042384|GO:0060170	transmembrane protein 231 isoform 2	273.739	33.2575	7.15037	5.49151
ASHGA5P013698	2.6347	up	protein_coding	NM_001032282	CCDS47905.1	KLF10	RefSeq	3249	chr8	-	103661004	103666168		CCAAACGAGTCTGGACAGTTTTCTTTTAATGGAAAATAGGAGAAATGGAGGAAAGAATGG	7071	Hs.435001	GO:0000122|GO:0001501|GO:0003677|GO:0003700|GO:0005515|GO:0005634|GO:0006351|GO:0006917|GO:0007179|GO:0007267|GO:0008270|GO:0008283|GO:0008285|GO:0030282|GO:0035019|GO:0045672	Krueppel-like factor 10 isoform b	1058.99	177.038	9.14095	7.74332
ASHGA5P015054	9.73916	up	protein_coding	NM_001130847	CCDS48167.1	AIFM1	RefSeq	2492	chrX	-	129263337	129299861		GGCAGAAAGGATATATGAAATCAGGGCATCTTTTCAGGAGGATGCTTCCTATTCAGAGGT	9131	Hs.424932	GO:0003677|GO:0005515|GO:0005634|GO:0005739|GO:0005743|GO:0005758|GO:0005758|GO:0005829|GO:0006309|GO:0006919|GO:0009055|GO:0016491|GO:0030182|GO:0032981|GO:0044455|GO:0045454|GO:0048471|GO:0050660|GO:0051402|GO:0070059	apoptosis-inducing factor 1, mitochondrial isoform 5 precursor	332.253	11.737	7.43681	4.15301
ASHGA5P009678	2.17196	up	protein_coding	NM_001144068	CCDS46210.1	ZNF772	RefSeq	5311	chr19	-	57980953	57988938		TTTGCACTTATGGCCTCTCTGGGTTGTTGGCATGGAATGGAGGATGAAGAGATACCTTTT	400720	Hs.388810	GO:0003677|GO:0005634|GO:0006351|GO:0006355|GO:0008270	zinc finger protein 772 isoform 2	440.326	84.6958	7.86169	6.7427
ASHGA5P002049	3.27187	up	protein_coding	NM_022719	CCDS13756.1	DGCR14	RefSeq	5405	chr22	-	19117791	19132190		ATTTGGATTTGTTGCCACTCCTTCCCCTGCCCCTGGTGTGAACGAGTCCCCGATGATGAC	8220	Hs.517407	GO:0000398|GO:0003674|GO:0005634|GO:0007399|GO:0071013	protein DGCR14	99697.3	16079.9	15.8128	14.1027
ASHGA5P027797	4.09463	up	protein_coding	NM_199286	CCDS8582.1	DPPA3	RefSeq	1040	chr12	+	7864088	7870152	ENST00000557188	TGTCATCAGTTTCTGCTACGTTTCAAAGATCCTGGAGAAGCCTAGTGTTGTGTCAAGACG	359787	Hs.131358	GO:0001939|GO:0001940|GO:0005634|GO:0005737|GO:0040016	developmental pluripotency-associated protein 3	58.8102	5.98086	4.74704	2.7133
ASHGA5P003118	3.02749	up	protein_coding	NM_002207	CCDS2669.1	ITGA9	RefSeq	3962	chr3	+	37493812	37861281		ATTGCCCAAAAGAATCAGACTGTTTTTGAAAGGAATTGCCGTTCAGAGGACTGTGCCGCA	3680	Hs.113157	GO:0005518|GO:0005886|GO:0007155|GO:0007229|GO:0007411|GO:0008305|GO:0009925|GO:0030593|GO:0034679|GO:0042060|GO:0043236	integrin alpha-9 precursor	45.2391	5.98086	4.31142	2.7133
ASHGA5P017078	4.34007	up	protein_coding	NM_001173479	CCDS55430.1	ARHGEF9	RefSeq	4853	chrX	-	62854847	63005426		ATGCAGTGGATAAGGGGCGGATCGGGAATGCTCTGGGTGAACCAGGAGGATGAGGTGGAG	23229	Hs.54697	GO:0005089|GO:0005543|GO:0005829|GO:0006915|GO:0007264|GO:0007268|GO:0008624|GO:0034220|GO:0035023|GO:0048011|GO:0051056|GO:0055085	rho guanine nucleotide exchange factor 9 isoform 2	130.574	9.571	6.01487	3.89715
ASHGA5P012524	21.5514	up	protein_coding	NM_017545	CCDS13100.1	HAO1	RefSeq	1746	chr20	-	7863630	7921093		ATGGCTCTGAGTGGGTGCCAGAATGTGAAAGTCATCGACAAGACATTGGTGAGGAAAAAT	54363	Hs.193640	GO:0001561|GO:0003973|GO:0005102|GO:0005777|GO:0005782|GO:0006979|GO:0008891|GO:0008891|GO:0010181|GO:0034641|GO:0044281|GO:0046296|GO:0046296|GO:0046487|GO:0047969|GO:0052852|GO:0052853|GO:0052854	hydroxyacid oxidase 1	272.162	5.98086	7.14302	2.7133
ASHGA5P051994	2.47436	up	protein_coding	NM_139076	CCDS3605.2	FAM175A	RefSeq	2835	chr4	-	84382093	84406290		CCCCGCCCTCGTCCTCTTGTGTAGCCTGAGGCGGCGGTAGCATGGAGGGGGAGAGTACGT	84142	Hs.334772	GO:0005515|GO:0005634|GO:0006302|GO:0010212|GO:0016568|GO:0031572|GO:0031593|GO:0045739|GO:0070531	BRCA1-A complex subunit Abraxas	957.77	169.395	8.99214	7.68508
ASHGA5P010574	3.85018	up	protein_coding	NM_000795	CCDS8361.1	DRD2	RefSeq	2713	chr11	-	113280316	113346001		TTATCATGAAGTCTAATGGGAGTTTCCCAGTGAACAGGCGGAGAGTGGAGGCTGCCCGGC	1813	Hs.73893	GO:0001591|GO:0001659|GO:0001666|GO:0001669|GO:0001963|GO:0001975|GO:0001976|GO:0002027|GO:0002028|GO:0002031|GO:0002052|GO:0002092|GO:0005515|GO:0005886|GO:0005887|GO:0005887|GO:0007194|GO:0007194|GO:0007195|GO:0007195|GO:0007243|GO:0007270|GO:0007409|GO:0007416|GO:0007608|GO:0007616|GO:0007625|GO:0007626|GO:0007628|GO:0007631|GO:0008104|GO:0008144|GO:0008285|GO:0008306|GO:0008542|GO:0009416|GO:…	D(2) dopamine receptor isoform long	98.0657	7.64126	5.5711	3.62617
ASHGA5P033311	6.89993	up	protein_coding	NM_001081955	CCDS45764.1	RGS9	RefSeq	2531	chr17	+	63133455	63223821	NM_003835	GCAGCCCCTGGGGGACGTGGGCCAGCAGCTGCCACGATTGAAATCCAAGAGAGTAGCAAA	8787	Hs.664380	GO:0004871|GO:0005096|GO:0005634|GO:0005737|GO:0005834|GO:0005886|GO:0007212|GO:0007399|GO:0007601|GO:0008277|GO:0032403|GO:0035556|GO:0038032|GO:0043627	regulator of G-protein signaling 9 isoform 2	94.089	5.98086	5.49988	2.7133
ASHGA5P013756	2.14394	up	protein_coding	NM_001172569	CCDS54566.1	MYD88	RefSeq	2681	chr3	+	38179968	38184512	NM_001172567, NM_002468	CCCAGCATTGAGGAGGATTGCCAAAAGTATATCTTGAAGCAGCAGCAGGAGGAGGCTGAG	4615	Hs.82116	GO:0002224|GO:0002238|GO:0002755|GO:0005121|GO:0005123|GO:0005515|GO:0005829|GO:0005886|GO:0006954|GO:0007165|GO:0007166|GO:0007254|GO:0008063|GO:0009615|GO:0010008|GO:0016064|GO:0019221|GO:0031663|GO:0032494|GO:0032740|GO:0032747|GO:0032755|GO:0032760|GO:0034130|GO:0034134|GO:0034142|GO:0042802|GO:0043123|GO:0044130|GO:0045080|GO:0045087|GO:0045351|GO:0045944|GO:0046330|GO:0048011|GO:0048661|GO:…	myeloid differentiation primary response protein MyD88 isoform 4	1019.62	211.837	9.08528	7.98501
ASHGA5P046523	5.15769	up	protein_coding	NM_173496	CCDS7158.1	MPP7	RefSeq	5207	chr10	-	28339922	28571067		TTGACAAATTAGAGACAGAGACCCATTGGGTGCCAGTGAGCTGGTTACATTCATAACTAA	143098	Hs.499159	GO:0005515|GO:0005912|GO:0005923|GO:0009967|GO:0009967|GO:0019904|GO:0030010|GO:0031334|GO:0031334|GO:0032947|GO:0035591|GO:0035591|GO:0046982|GO:0070830|GO:0071896|GO:0097025	MAGUK p55 subfamily member 7	476.728	36.371	7.97346	5.60674
ASHGA5P004006	41.8575	up	protein_coding	ENST00000282326	CCDS12969.1	ZSCAN1	GENCODE	2054	chr19	+	58545433	58565999		AGTCCAAGGTCCCAGAAAGAACCATCGCAGGCGTCTGAGCTGATTCTGGATGCAGTGGCA	284312	Hs.643437	GO:0006351|GO:0006355|GO:0016032|GO:0005634|GO:0005622|GO:0003677|GO:0003700|GO:0008270	zinc finger and SCAN domain containing 1 [Source:HGNC Symbol;Acc:23712]	521.436	5.98086	8.10072	2.7133
ASHGA5P004578	2.04363	up	protein_coding	NM_001040710	CCDS42659.1	FAM228A	RefSeq	1889	chr2	+	24397971	24414567		CTGGCCTGAGGGATTCTCCTGTCCATGGCTGCCACCAAAACTGCGAGTTATGATGAACAT	653140	Hs.467868		UPF0638 protein C2orf84	469.812	96.9063	7.95341	6.92227
ASHGA5P037257	3.28508	up	protein_coding	NM_181622	CCDS13591.1	KRTAP13-3	RefSeq	520	chr21	-	31797710	31798230		CTAGAAGGTGGTTCCATTCATCTTGTTATCAGCCATTCTGTAGATCTGGTTTCTACTGAC	337960	Hs.553687	GO:0005882	keratin-associated protein 13-3	191.348	21.029	6.60306	4.88713
ASHGA5P009791	2.45152	up	protein_coding	NM_001001549	CCDS47586.1	GRB10	RefSeq	4575	chr7	-	50657759	50800050		AGCAGTCAAATGGCAGTCAAACCCAGCTTTTGCAGGAACCCAGACACCTGCAGCTGCTGG	2887	Hs.164060	GO:0005070|GO:0005158|GO:0005515|GO:0005543|GO:0005737|GO:0005829|GO:0005886|GO:0008286|GO:0008286|GO:0030178|GO:0030949|GO:0032868|GO:0042326|GO:0042327|GO:0045719|GO:0046325|GO:0046627|GO:0048009	growth factor receptor-bound protein 10 isoform b	722.729	126.296	8.57743	7.28375
ASHGA5P043635	2.22554	up	protein_coding	ENST00000395891	CCDS5469.2	HECW1	GENCODE	6839	chr7	+	43152197	43602938		GTAAGCCAGCTTCCTTCCCTGAGGCCTGAACATCATCACTACCCAACAATCGATGAGCCT	23072	Hs.164453	GO:0006464|GO:0042787|GO:0005634|GO:0005737|GO:0005622|GO:0005515|GO:0004842|GO:0016881	HECT, C2 and WW domain containing E3 ubiquitin protein ligase 1 [Source:HGNC Symbol;Acc:22195]	2849.63	584.145	10.5477	9.39354
ASHGA5P038701	3.95889	up	protein_coding	NM_001004019	CCDS46761.1	FBLN2	RefSeq	4334	chr3	+	13590624	13679922	NM_001165035	TCAACCACACAGTGCTCTGTGCCGATGGCTATATCCTCAATGCGCACAGGAAGTGCGTGG	2199	Hs.198862	GO:0005201|GO:0005509|GO:0005578|GO:0010811|GO:0031012|GO:0050840	fibulin-2 isoform a precursor	57.1431	5.98086	4.6984	2.7133
ASHGA5P010542	6.7658	up	protein_coding	NM_004342	CCDS5834.1	CALD1	RefSeq	4476	chr7	+	134464163	134655480	NM_033140	AGAAAATCAGATCAAAGATGAAAAGATTAAAAAGGACAAAGAACCCAAAGAAGAAGTTAA	800	Hs.490203	GO:0003779|GO:0005516|GO:0005523|GO:0005829|GO:0005856|GO:0005884|GO:0005886|GO:0006928|GO:0006936|GO:0014069|GO:0015629|GO:0017022|GO:0030016|GO:0030478|GO:0032092|GO:0043025|GO:0051017	caldesmon isoform 2	92.3141	5.98086	5.47156	2.7133
ASHGA5P016571	5.36441	up	protein_coding	NM_001127442	CCDS47713.1	CPA5	RefSeq	1884	chr7	+	129984629	130008571		TCAAATCAGAGGGAGTTGATGTGGCCAGTGGGATCACCGTCGACTGGGCCTATGACAGTG	93979	Hs.567642	GO:0004181|GO:0005576|GO:0006508|GO:0008270	carboxypeptidase A5 isoform 2 precursor	74.9163	5.98086	5.13672	2.7133
ASHGA5P012036	32.5929	up	protein_coding	NM_001083603	CCDS47995.1	PTCH1	RefSeq	7911	chr9	-	98205263	98279247		CAGCGACAAGGGGAAGGCTACTGGCCGGAAAGCGCCGCTGTGGCTGAGAGCGAAGTTTCA	5727	Hs.494538	GO:0000122|GO:0005119|GO:0005515|GO:0005794|GO:0005886|GO:0005901|GO:0007224|GO:0007224|GO:0007420|GO:0008158|GO:0008589|GO:0009887|GO:0009953|GO:0010875|GO:0015485|GO:0016021|GO:0016485|GO:0021532|GO:0021997|GO:0030326|GO:0030332|GO:0035108|GO:0040015|GO:0043231|GO:0043433|GO:0045668|GO:0045879|GO:0045879|GO:0048471|GO:0060037|GO:0061053|GO:0071397|GO:0071397|GO:0072001|GO:0072661|GO:0097108	protein patched homolog 1 isoform L'	406.119	5.98086	7.73979	2.7133
ASHGA5P055174	2.93163	up	protein_coding	NM_001144034	CCDS44747.1	TMEM25	RefSeq	2419	chr11	+	118401802	118406550	NM_001144035, NM_001144036, NM_032780	ATATCTATCGAGTGTCCAGCGTGAGCAGTGATGAGATCTGGCTCTGAGCCGAGGGCGAGA	84866	Hs.564188	GO:0005576|GO:0005886|GO:0016021	transmembrane protein 25 isoform 2 precursor	43.9849	5.98086	4.26501	2.7133
ASHGA5P025206	8.02233	up	protein_coding	NM_001185059	CCDS35057.1	ZCCHC6	RefSeq	5586	chr9	-	88902647	88969402		GGCGAAGGTGGTGCAAAGTAAGAAAATTGAAGTCAAAGACCATGGGAGATACAGCAAAAC	79670	Hs.597057	GO:0003676|GO:0008270|GO:0031123|GO:0050265|GO:0071044	terminal uridylyltransferase 7 isoform 1	570.254	27.3973	8.23662	5.2326
ASHGA5P051638	3.171	up	protein_coding	NM_005213	CCDS3011.1	CSTA	RefSeq	838	chr3	+	122044010	122060815		ACACTTCCCTGTTCACTTTGGTTCCAGCATCCTGTCCAGCAAAGAAGCAATCAGCCAAAA	1475	Hs.518198	GO:0001533|GO:0002020|GO:0004869|GO:0005198|GO:0005634|GO:0005737|GO:0010466|GO:0016337|GO:0018149|GO:0030216|GO:0030674	cystatin-A	1528.21	211.422	9.64713	7.98219
ASHGA5P015248	2.3918	up	protein_coding	NM_003198	CCDS239.2	TCEB3	RefSeq	4959	chr1	+	24069855	24088549		TAACAAAGAATATCCAGTTCGCACATGCCAATAAGCCCAAAGGCCGACAAGCAAAGATGG	6924	Hs.15535	GO:0003677|GO:0005654|GO:0006357|GO:0006366|GO:0006368|GO:0008023|GO:0010467|GO:0016021|GO:0016032|GO:0050434	transcription elongation factor B polypeptide 3	12054.8	2401.12	12.6511	11.393
ASHGA5P028336	2.34267	up	protein_coding	NM_144668	CCDS41853.1	WDR66	RefSeq	3785	chr12	+	122356462	122441832		TGCCTGTCAGAGCTTCCTTTTGTCATGAGAGCAATTGGCTTTTACCCATCTGAAGAGAAG	144406	Hs.709837	GO:0005509	WD repeat-containing protein 66 isoform 1	146.485	22.2514	6.18717	4.95901
ASHGA5P004622	2.41287	up	protein_coding	NM_001553	CCDS3512.1	IGFBP7	RefSeq	1137	chr4	-	57897236	57976551		GTGAAAAAAGGTGAAGGTGCCGAGCTATAAACCTCCAGAATATTATTAGTCTGCATGGTT	3490	Hs.479808	GO:0001558|GO:0005515|GO:0005520|GO:0005615|GO:0007155|GO:0008285|GO:0031012|GO:0048839	insulin-like growth factor-binding protein 7 isoform 1 precursor	45441.3	9490.64	14.6529	13.3822
ASHGA5P017034	5.31326	up	protein_coding	NM_033244	CCDS45299.1	PML	RefSeq	3096	chr15	+	74287013	74328735	NM_002675, NM_033238, NM_033239, NM_033240, NM_033249, NM_033250	AGGTAGGGAGAGGAACGCGTTGTGGTGATCAGCAGCTCGGAAGACTCAGATGCCGAAAAC	5371	Hs.526464	GO:0001666|GO:0001932|GO:0002230|GO:0003677|GO:0003713|GO:0005515|GO:0005634|GO:0005654|GO:0005654|GO:0005730|GO:0005730|GO:0005737|GO:0005829|GO:0006351|GO:0006461|GO:0006605|GO:0006605|GO:0006917|GO:0006917|GO:0006919|GO:0006977|GO:0007050|GO:0007050|GO:0007179|GO:0007182|GO:0007184|GO:0007569|GO:0008270|GO:0008270|GO:0008285|GO:0008630|GO:0009411|GO:0009615|GO:0010332|GO:0010522|GO:0016363|GO:…	protein PML isoform 5	1572.16	125.817	9.68607	7.27647
ASHGA5P026165	4.00385	up	protein_coding	NM_001005174	CCDS31399.1	OR52N2	RefSeq	966	chr11	+	5841565	5842531		CAAGACCAAGCAGATTCAGGAAGGTGTAATTAAATTTTTACTTGGAGACAAGGTTAGTTT	390077	Hs.553737	GO:0004930|GO:0004984|GO:0005886|GO:0016021	olfactory receptor 52N2	57.7317	5.98086	4.71469	2.7133
ASHGA5P008811	2.38054	up	protein_coding	NM_001128853	CCDS47665.1	SRRT	RefSeq	3020	chr7	+	100472700	100486285	NM_001128852, NM_001128854, NM_015908	AAGGAAGACGGCAAGCAGGCTGAGAATGACAGTTCTAATGATGACAAAACAAAGAAGTCG	51593	Hs.111801	GO:0003677|GO:0005515|GO:0005654|GO:0005737|GO:0006351|GO:0006355|GO:0008283|GO:0031053|GO:0046685|GO:0097150	serrate RNA effector molecule homolog isoform d	241.458	39.2935	6.9616	5.71031
ASHGA5P005327	2.69134	up	protein_coding	NM_139280	CCDS11355.1	ORMDL3	RefSeq	2169	chr17	-	38077295	38083884		TTGATCTTCGGCCCCACACGAACAGCAGAGAGGGGCAGCAGGATGAATGTGGGCACAGCG	94103	Hs.514151	GO:0005515|GO:0005783|GO:0006672|GO:0016021|GO:0035339	ORM1-like protein 3	40.8377	5.98086	4.14163	2.7133
ASHGA5P010021	2.16223	up	protein_coding	NM_001085466	CCDS53632.1	CTNND1	RefSeq	5795	chr11	+	57529233	57586652	NM_001085458, NM_001085459, NM_001085460, NM_001085461, NM_001085462, NM_001085463, NM_001085464, NM_001085467, NM_001085468, NM_001085469, NM_001206883, NM_001206884, NM_001206885, NM_001206886, NM_001206888, NM_001206889, NM_001206890, NM_001206891, NR_037646	GAACCAAAAATCAGATAAGAAACCTGATCGGGAAGAAATTCAGATGAGCAATATGGGATC	1500	Hs.166011	GO:0001738|GO:0005102|GO:0005515|GO:0005634|GO:0005737|GO:0005829|GO:0005886|GO:0005886|GO:0005886|GO:0005911|GO:0005913|GO:0006351|GO:0006355|GO:0007155|GO:0007435|GO:0016055|GO:0016337|GO:0019903|GO:0019904|GO:0030027|GO:0030216|GO:0030496|GO:0034329|GO:0034332|GO:0045216|GO:0045296|GO:0060690|GO:0090090	catenin delta-1 isoform 3AC	3737.05	787.591	10.9326	9.82006
ASHGA5P001157	6.65163	up	protein_coding	ENST00000221978	CCDS12830.1	NKG7	GENCODE	826	chr19	-	51874873	51875960		ATCATATCAGGCTACATCCACGTGACGCAGACCTTCAGCATTATGGCTGTTCTGTGGGCC	4818	Hs.10306	GO:0016020|GO:0005887	natural killer cell group 7 sequence [Source:HGNC Symbol;Acc:7830]	1941.54	124.362	9.99427	7.26056
ASHGA5P048788	3.74243	up	protein_coding	NM_002675	CCDS45297.1	PML	RefSeq	2254	chr15	+	74287013	74335717	NM_033246, NM_033249	AAGACAGACCTCTGGTTTTCTTTGACCTCAAGATTGACAATGAAAGTGGGTTCTCCTGGG	5371	Hs.526464	GO:0001666|GO:0001932|GO:0002230|GO:0003677|GO:0003713|GO:0005515|GO:0005634|GO:0005654|GO:0005654|GO:0005730|GO:0005730|GO:0005737|GO:0005829|GO:0006351|GO:0006461|GO:0006605|GO:0006605|GO:0006917|GO:0006917|GO:0006919|GO:0006977|GO:0007050|GO:0007050|GO:0007179|GO:0007182|GO:0007184|GO:0007569|GO:0008270|GO:0008270|GO:0008285|GO:0008630|GO:0009411|GO:0009615|GO:0010332|GO:0010522|GO:0016363|GO:…	protein PML isoform 6	3940.69	474.897	11.0142	9.11024
ASHGA5P021981	3.2821	up	protein_coding	NM_014212	CCDS8867.1	HOXC11	RefSeq	2100	chr12	+	54366909	54370203		GCCGCCCCCAACGCCCCCCGCACCCGCAAGAAGCGCTGCCCTTATTCGAAATTCCAGATC	3227	Hs.127562	GO:0001501|GO:0001656|GO:0001759|GO:0003700|GO:0005634|GO:0005730|GO:0005737|GO:0005739|GO:0006351|GO:0007492|GO:0009952|GO:0009954|GO:0042733|GO:0043565	homeobox protein Hox-C11	377049	52548.2	17.5486	15.834
ASHGA5P008957	4.19702	up	protein_coding	ENST00000349155	CCDS9175.1	TBX3	GENCODE	4723	chr12	-	115108058	115121969		ACATGGATTTACTATATTGAACTCCATGCACAAATACCAGCCCCGGTTCCACATTGTAAG	6926	Hs.731585	GO:0006351|GO:0045893|GO:0001501|GO:0045892|GO:0060444|GO:0006355|GO:0008284|GO:0001701|GO:0045787|GO:2000648|GO:0006357|GO:0009887|GO:0045662|GO:0006916|GO:0042733|GO:0060412|GO:0001947|GO:0060021|GO:0030539|GO:0035117|GO:0030879|GO:0007569|GO:0001568|GO:0030857|GO:0003151|GO:0019827|GO:0048332|GO:0008595|GO:0060596|GO:0030540|GO:0035136|GO:0010159|GO:0003167|GO:0021761|GO:0032275|GO:0046884|GO:…	T-box 3 [Source:HGNC Symbol;Acc:11602]	533.449	51.2668	8.13512	6.06576
ASHGA5P052386	2.37444	up	protein_coding	ENST00000395266	CCDS4145.1	SLC27A6	GENCODE	2616	chr5	+	128301209	128369335	NM_001017372	TAAAACTTTAAGATTTTTATATCTAGAACTTTCATATGCTTTCTTAGGAAGAGTGAGAGG	28965	Hs.49765	GO:0055085|GO:0015909|GO:0000038|GO:0008152|GO:0016021|GO:0005886|GO:0042383|GO:0000166|GO:0003824|GO:0004467|GO:0031957	solute carrier family 27 (fatty acid transporter), member 6 [Source:HGNC Symbol;Acc:11000]	36.816	5.98086	3.96089	2.7133
ASHGA5P018483	2.55706	up	protein_coding	NM_001195304		BBIP1	RefSeq	2368	chr10	-	112658487	112679124		AGCAAGCGAGGAAAAAACACTATATCCAACAACTCAGATATGGCAGAAGTGAAGTCAATG	92482	Hs.232543	GO:0005515|GO:0005737|GO:0005929|GO:0034464|GO:0042384	BBSome-interacting protein 1 isoform 1	9082.2	1673.03	12.2412	10.8867
ASHGA5P052676	10.978	up	protein_coding	NM_172197	CCDS4747.1	AGER	RefSeq	1353	chr6	-	32148744	32152099	NM_001136, NM_001206929, NM_001206932, NM_001206934, NM_001206940, NM_001206966, NR_038190	AAGTCCCTGCCCAGCCCTCTCCTCAAATCCACTGGATGAAGGATGTGAGTGACCTGGAGA	177	Hs.534342	GO:0004872|GO:0004888|GO:0005515|GO:0005576|GO:0005886|GO:0005887|GO:0006954|GO:0007166|GO:0009611|GO:0031175|GO:0044548|GO:0045087|GO:0051092	advanced glycosylation end product-specific receptor isoform 7 precursor	83809.8	3952.9	15.5674	12.1109
ASHGA5P051439	3.62964	up	protein_coding	NM_001137674	CCDS46784.1	ZNF860	RefSeq	3210	chr3	+	32023265	32033228		CTTCAGTTAGAGGTCACTCCTTGCAAAACATCAGAAAATTCATTCCTGAGATAATTGTTC	344787	Hs.585139	GO:0003677|GO:0005634|GO:0006351|GO:0006355|GO:0008270	zinc finger protein 860	357.304	38.7045	7.55028	5.69045
ASHGA5P034579	24.1112	up	protein_coding	NM_005306	CCDS12461.1	FFAR2	RefSeq	2069	chr19	+	35940616	35942669		CCTCATACAGGGGAAAGCAACCTGGTCTAGCAAATTGAAAATAAAGATGATAAAACTCTG	2867	Hs.248056	GO:0004930|GO:0005886|GO:0005887|GO:0007186|GO:0008289|GO:0042995	free fatty acid receptor 2	7664.6	138.537	12.0012	7.40953
ASHGA5P037029	2.64946	up	protein_coding	NM_006404	CCDS13248.1	PROCR	RefSeq	1483	chr20	+	33759773	33765165		ACATTGCTGCCGATACTGCTGCTGTCTGGCTGGGCCTTTTGTAGCCAAGACGCCTCAGAT	10544	Hs.647450	GO:0004872|GO:0005515|GO:0005813|GO:0005887|GO:0006955|GO:0007596|GO:0019882|GO:0042612|GO:0050819	endothelial protein C receptor precursor	1050.42	174.498	9.12935	7.72365
ASHGA5P052583	10.091	up	protein_coding	NM_080723	CCDS4549.1	NRSN1	RefSeq	2408	chr6	+	24126413	24147757		AAGCTCCAGGGCCAGGGGAAACAAAGATTCCAGTCACTTTGTCCAGGGTTCAAAATGTCC	140767	Hs.726270	GO:0007399|GO:0016021|GO:0016023|GO:0030133|GO:0030426|GO:0043005|GO:0043025	neurensin-1	651.537	24.6191	8.42714	5.09214
ASHGA5P010311	2.73989	up	protein_coding	NM_032514	CCDS13238.1	MAP1LC3A	RefSeq	1048	chr20	+	33146500	33148149		CGGAGCTTCGCCGACCGCTGTAAGGAGGTACAGCAGATCCGCGACCAGCACCCCAGCAAA	84557	Hs.632273	GO:0000045|GO:0000421|GO:0005515|GO:0005543|GO:0005770|GO:0005776|GO:0005829|GO:0005874|GO:0008429|GO:0012505|GO:0031090|GO:0031410	microtubule-associated proteins 1A/1B light chain 3A isoform a	248.577	34.8749	7.00629	5.55217
ASHGA5P013314	2.28724	up	protein_coding	NM_018653	CCDS42378.1	GPRC5C	RefSeq	1836	chr17	+	72429835	72443568		AGAGTGCCCTGGTCACAGCACCCTTGAAGACAGCCATTGGCCATGGGGACCCAACCAGAG	55890	Hs.446438	GO:0004930|GO:0005739|GO:0005887|GO:0007186|GO:0030659	G-protein coupled receptor family C group 5 member C isoform b precursor	223.241	37.4753	6.83984	5.64623
ASHGA5P048929	11.0763	up	protein_coding	NM_024708	CCDS10388.1	ASB7	RefSeq	1769	chr15	+	101142754	101170414		GAAGTCACAAGTATGTAATATAATTATTACTTTATTGCATTTTTTAAAAATTTGCATCTT	140460	Hs.31845	GO:0005622|GO:0016567|GO:0035556	ankyrin repeat and SOCS box protein 7 isoform 1	380.344	11.9008	7.63854	4.16914
ASHGA5P050588	2.04392	up	protein_coding	NM_004854	CCDS2047.1	CHST10	RefSeq	2872	chr2	-	101008321	101034130		GCTAAACTAATGCATAAGACCTATGAATTCAAATATCTTTATTAGACCTGGGGCTAACCA	9486	Hs.516370	GO:0000139|GO:0005794|GO:0007155|GO:0007612|GO:0007616|GO:0008146|GO:0016020|GO:0016021|GO:0016051|GO:0016232	carbohydrate sulfotransferase 10 precursor	168.94	30.6132	6.41249	5.38115
ASHGA5P001328	15.2227	up	protein_coding	ENST00000228434	CCDS8604.1	CD69	GENCODE	1676	chr12	-	9905081	9913497		TTAACAACTGGTTCAACGTTACAGGGTCTGACAAGTGTGTTTTTCTGAAAAACACAGAGG	969	Hs.208854	GO:0035690|GO:0005887|GO:0009897|GO:0030246|GO:0004888	CD69 molecule [Source:HGNC Symbol;Acc:1694]	1067.07	27.2327	9.15276	5.22461
ASHGA5P039918	3.49827	up	protein_coding	NM_000812	CCDS3474.1	GABRB1	RefSeq	2226	chr4	+	47033294	47428447		TTACAATTCTGTCCTGGGTGTCTTTTTGGATCAACTATGATGCATCTGCAGCCAGAGTCG	2560	Hs.27283	GO:0004890|GO:0005230|GO:0005254|GO:0005886|GO:0005887|GO:0006810|GO:0007165|GO:0007268|GO:0030054|GO:0034220|GO:0034707|GO:0045211|GO:0055085	gamma-aminobutyric acid receptor subunit beta-1 precursor	187.775	19.1611	6.57367	4.76703
ASHGA5P016818	3.4298	up	protein_coding	NM_001171581	CCDS55455.1	ITM2A	RefSeq	1719	chrX	-	78615880	78623049		ATACTGACCGGCAAGAGCACCATTTACCGTGGAGAGATGTGCTTTTTTGATTCTGAGGAT	9452	Hs.17109	GO:0005515|GO:0016021	integral membrane protein 2A isoform 2	487.734	57.8145	8.0052	6.22708
ASHGA5P007232	2.35713	up	protein_coding	NM_013345	CCDS9997.1	GPR132	RefSeq	3652	chr14	-	105515736	105531754		AAGAATGTGAATGTGCCCAATGCTACTGAAAAACGGTTACAATGGAAACGCCACCCCAGT	29933	Hs.532504	GO:0000082|GO:0004930|GO:0005886|GO:0006950|GO:0016021	probable G-protein coupled receptor 132	408.527	71.4617	7.7497	6.51267
ASHGA5P012889	2.68794	up	protein_coding	NM_001102575	CCDS43317.1	SNX18	RefSeq	5238	chr5	+	53813592	53842416		CCACGTTCAGAAAGGAGCTCTTACCAAAGTCAAGGAGAGTAGGCGACACGTGGAGGAAGG	112574	Hs.432755	GO:0005515|GO:0006897|GO:0007154|GO:0010008|GO:0012505|GO:0015031|GO:0030136|GO:0031234|GO:0035091|GO:0043547	sorting nexin-18 isoform a	1173.87	192.997	9.28368	7.85718
ASHGA5P001390	2.33882	up	protein_coding	ENST00000229812	CCDS4822.1	STK38	GENCODE	3576	chr6	-	36461668	36515247		TGGACAGCAAGGGCCATGTGAAACTTTCTGACTTTGGTCTTTGCACAGGACTGAAAAAAG	11329	Hs.409578	GO:0006464|GO:0006468|GO:0007243|GO:0043407|GO:0005634|GO:0005737|GO:0005886|GO:0043231|GO:0070688|GO:0005515|GO:0005524|GO:0004674|GO:0000287|GO:0004672|GO:0004713|GO:0016772|GO:0031435	serine/threonine kinase 38 [Source:HGNC Symbol;Acc:17847]	1891.55	364.397	9.96109	8.73531
ASHGA5P028477	2.23731	up	protein_coding	NM_001136571	CCDS45023.1	ZAR1L	RefSeq	1103	chr13	-	32877907	32886091		TAAAGATTGTAAGACCAGGTGGGAGAGTGCTTACGTGTGGTGCATTTCTGGAACGAACAA	646799	Hs.569254	GO:0005737	ZAR1-like protein	55.4187	6.78175	4.64956	3.48779
ASHGA5P051456	7.01276	up	protein_coding	NM_006225	CCDS2671.1	PLCD1	RefSeq	2683	chr3	-	38048986	38071154		GTGCCCCTCCCGCCGCGCCGCCCGTCGGGCATGGACTCGGGCCGGGACTTCCTGACCCTG	5333	Hs.80776	GO:0001525|GO:0004435|GO:0004871|GO:0005509|GO:0005543|GO:0005737|GO:0005829|GO:0006644|GO:0016042|GO:0032794|GO:0035556|GO:0042127|GO:0060716	1-phosphatidylinositol 4,5-bisphosphate phosphodiesterase delta-1 isoform 2	105823	7604.76	15.889	13.079
ASHGA5P052764	2.50229	up	protein_coding	NM_016571	CCDS4964.1	LGSN	RefSeq	5634	chr6	-	63985855	64029882		ATGTGATACCTTCACTGTGACTGGTGAGCCTCTTTTGACTTCCCCAAGGTACATTGCAAA	51557	Hs.149585	GO:0004356|GO:0006542|GO:0006807	lengsin isoform a	527.304	88.1395	8.11801	6.79475
ASHGA5P003494	11.7583	up	protein_coding	NM_000227	CCDS11880.1	LAMA3	RefSeq	5623	chr18	+	21452983	21535029	NM_198129	AATGTGCACATTCTTTTAAAGCAGATCTCTGGGACAGATGGAGAGGGAAACAACGTGCCT	3909	Hs.436367	GO:0005102|GO:0005198|GO:0005576|GO:0005604|GO:0005606|GO:0005610|GO:0007155|GO:0008544|GO:0030155|GO:0030334|GO:0031581|GO:0034329|GO:0045995	laminin subunit alpha-3 isoform 2 precursor	154.402	5.98086	6.26891	2.7133
ASHGA5P004231	2.28836	up	protein_coding	NM_174944	CCDS9618.1	TSSK4	RefSeq	1300	chr14	+	24674925	24677454		TCGTGCACCGGGACTTAAAGTTGGAGAACCTGTTGCTGGACAAGTGGGAGAATGTGAAGA	283629	Hs.314432	GO:0000287|GO:0000287|GO:0004674|GO:0004674|GO:0005515|GO:0005524|GO:0005524|GO:0006468|GO:0006468|GO:0007275|GO:0007283|GO:0019861|GO:0030154|GO:0032793	testis-specific serine/threonine-protein kinase 4 isoform 2	35.5278	5.98086	3.90762	2.7133
ASHGA5P011327	9.97022	up	protein_coding	NM_001170779	CCDS55501.1	FAM122C	RefSeq	1379	chrX	+	133941222	133988641		CTTGAAACTGGTGAAATGGCATTTCAATATCAACCAAAAAAGATTTTCCAAGGCACAACC	159091	Hs.269127		protein FAM122C isoform 1	1018.86	40.946	9.08396	5.76634
ASHGA5P017493	2.01538	up	protein_coding	ENST00000442340	CCDS43975.1	TBX22	GENCODE	2351	chrX	+	79270254	79287268	NM_001109878, NM_016954	TTACTAAAGCGGGCGGATGTTCCCCTCTGTTCGGGTCAAGGTGAAAGGGTTGGATCCAGG	50945	Hs.374253	GO:0006351|GO:0007275|GO:0000122|GO:0045892|GO:0006355|GO:0005634|GO:0003677|GO:0003700	T-box 22 [Source:HGNC Symbol;Acc:11600]	304.18	60.9284	7.3092	6.29815
ASHGA5P047060	2.08498	up	protein_coding	NM_001001412	CCDS7550.1	CALHM1	RefSeq	3056	chr10	-	105213143	105218648		TTTCTGCTTGGCCTGGTCATGAACAACAACGTGTCCATGCTGGCCGAAGAGTGGAAGCGG	255022	Hs.680365	GO:0005262|GO:0005789|GO:0005886|GO:0016021|GO:0042802	calcium homeostasis modulator protein 1	82.6101	12.5455	5.29291	4.23288
ASHGA5P011987	2.23188	up	protein_coding	NM_018833	CCDS4755.1	TAP2	RefSeq	2540	chr6	-	32789609	32806547		CGAGCAGGCCAAAACCCTTTGGAAGTTCATGATATTTTGAATTTCAATGGATATTTCCTG	6891	Hs.502	GO:0001916|GO:0002474|GO:0002479|GO:0002481|GO:0002485|GO:0002489|GO:0002489|GO:0002591|GO:0005215|GO:0005515|GO:0005524|GO:0005634|GO:0005743|GO:0005783|GO:0005789|GO:0005886|GO:0015197|GO:0015421|GO:0015433|GO:0015833|GO:0016021|GO:0019060|GO:0019885|GO:0019885|GO:0030176|GO:0042288|GO:0042590|GO:0042605|GO:0042825|GO:0042825|GO:0046967|GO:0046968|GO:0046968|GO:0046978|GO:0046978|GO:0046979|GO:…	antigen peptide transporter 2 isoform 2	982.634	194.747	9.02838	7.87012
ASHGA5P011147	2.07409	up	protein_coding	NM_004419	CCDS7566.1	DUSP5	RefSeq	2545	chr10	+	112257624	112271302		TTCCTCAAAGGGGGATATGAGACTTTCTACTCGGAATATCCTGAGTGTTGCGTGGATGTA	1847	Hs.2128	GO:0000188|GO:0001706|GO:0004725|GO:0005654|GO:0006470|GO:0017017|GO:0035335|GO:0045892	dual specificity protein phosphatase 5	2022.64	439.024	10.0526	9.00007
ASHGA5P012295	2.10855	up	protein_coding	NM_001922	CCDS9470.1	DCT	RefSeq	2304	chr13	-	95091840	95131936		CATTTTTGTGGTTCTTCATTCCTTTACTGATGCCATCTTTGATGAGTGGATGAAAAGATT	1638	Hs.301865	GO:0002052|GO:0004167|GO:0005507|GO:0005829|GO:0006583|GO:0008544|GO:0016021|GO:0016491|GO:0021847|GO:0033162|GO:0042470|GO:0048066|GO:0048468	L-dopachrome tautomerase isoform 1 precursor	226.543	41.5598	6.86202	5.78577
ASHGA5P048690	8.21932	up	protein_coding	NM_002009	CCDS10131.1	FGF7	RefSeq	3936	chr15	+	49715374	49779523		ACTGTTCCAGCCCTGAGCGACACACAAGAAGTTATGATTACATGGAAGGAGGGGATATAA	2252	Hs.567268	GO:0001541|GO:0005111|GO:0005576|GO:0005615|GO:0005794|GO:0006656|GO:0007165|GO:0008083|GO:0008201|GO:0008284|GO:0008286|GO:0008543|GO:0008543|GO:0008544|GO:0009611|GO:0010463|GO:0010838|GO:0031069|GO:0031532|GO:0034394|GO:0042056|GO:0042060|GO:0043129|GO:0050679|GO:0050731|GO:0050918|GO:0051549|GO:0051781|GO:0060445|GO:0060501|GO:0060665|GO:0061033	fibroblast growth factor 7 precursor	109.883	5.98086	5.75232	2.7133
ASHGA5P029680	2.65397	up	protein_coding	NM_007365	CCDS177.1	PADI2	RefSeq	4363	chr1	-	17393255	17445948		AGATAGTTCTGTACATTTCCATGTCAGACTCAGACAAAGTGGGCGTGTTCTACGTGGAGA	11240	Hs.33455	GO:0004668|GO:0005509|GO:0005737|GO:0018101	protein-arginine deiminase type-2	40.3749	5.98086	4.12146	2.7133
ASHGA5P004024	2.26572	up	protein_coding	NM_207359	CCDS2649.2	GADL1	RefSeq	3655	chr3	-	30767691	30936153		CGTGCTCTTGCTTTATCTAGGTACCTAGTAGATGAAATCAAGAAAAGAGAAGGATTCAAG	339896	Hs.657052	GO:0016831|GO:0019752|GO:0030170	glutamate decarboxylase-like protein 1	35.243	5.98086	3.89327	2.7133
ASHGA5P001721	6.41438	up	protein_coding	NM_018664	CCDS1508.1	BATF3	RefSeq	992	chr1	-	212859758	212873327		CGCAGCCGCAGCAGCAGAGCCCTGAGGATGATGACAGGAAGGTCCGAAGGAGAGAAAAAA	55509	Hs.62919	GO:0003700|GO:0003714|GO:0005634|GO:0006366|GO:0043565|GO:0046983	basic leucine zipper transcriptional factor ATF-like 3	778.188	49.2623	8.69309	6.01178
ASHGA5P047178	7.12734	up	protein_coding	NM_177400	CCDS7670.1	NKX6-2	RefSeq	1019	chr10	-	134598319	134599537		CGGCCGCTGTGGCGCGCGGCTACCCCAAGCCCCTGGCCGAGCTGCCGGGGCGCCCGCCCA	84504	Hs.134013	GO:0000122|GO:0000976|GO:0003700|GO:0005634|GO:0006355|GO:0010454|GO:0010455|GO:0021912|GO:0021913|GO:0022010|GO:0031018|GO:0045686|GO:0045687|GO:0050885	homeobox protein Nkx-6.2	557.404	30.3603	8.2031	5.36974
ASHGA5P001874	2.70279	up	protein_coding	NM_006530	CCDS8990.1	YEATS4	RefSeq	1404	chr12	+	69753531	69784576		CATTAGGAGCCTATAAGCATGAAACAGAATTTGCAGAGCTTGAAGTGAAAACCAGAGAAA	8089	Hs.4029	GO:0003677|GO:0003700|GO:0005200|GO:0005515|GO:0005654|GO:0006351|GO:0007067|GO:0008022|GO:0016363|GO:0035267|GO:0040008|GO:0043967|GO:0043968|GO:0045893	YEATS domain-containing protein 4	23278.7	4167.27	13.622	12.1876
ASHGA5P005681	3.97651	up	protein_coding	NM_138621	CCDS2089.1	BCL2L11	RefSeq	5106	chr2	+	111878490	111926022	NM_001204106, NM_006538, NM_138624, NM_138625	TGCAAGGAGGGTATTTTTGAATAATTACCAAGCAGCCGAAGACCACCCACGAATGGTTAT	10018	Hs.469658	GO:0001701|GO:0001782|GO:0001783|GO:0001822|GO:0002262|GO:0005515|GO:0005741|GO:0005829|GO:0005829|GO:0005874|GO:0005886|GO:0006915|GO:0006917|GO:0006917|GO:0006919|GO:0007160|GO:0007283|GO:0008017|GO:0008017|GO:0008584|GO:0008624|GO:0008633|GO:0012505|GO:0030879|GO:0032464|GO:0035148|GO:0042475|GO:0043029|GO:0043065|GO:0043525|GO:0043583|GO:0045787|GO:0046620|GO:0048011|GO:0048066|GO:0048070|GO:…	bcl-2-like protein 11 isoform 1	369.58	36.3924	7.59907	5.60756
ASHGA5P010487	2.80832	up	protein_coding	NM_001010986	CCDS35410.1	ATP11C	RefSeq	6023	chrX	-	138808504	138914447		AAGTGCCAGGAATCCGAATCTTGAACTGCCTATGTTATTGTCCTACAAGCATACTGACAG	286410	Hs.88252	GO:0000287|GO:0004012|GO:0005515|GO:0005524|GO:0005783|GO:0005789|GO:0005886|GO:0005886|GO:0006812|GO:0015662|GO:0016021|GO:0034220|GO:0045332|GO:0055085	probable phospholipid-transporting ATPase IG isoform b	11662.7	1966.64	12.6053	11.1156
ASHGA5P026365	2.96225	up	protein_coding	NM_130473	CCDS7932.1	MADD	RefSeq	5914	chr11	+	47291198	47351582	NM_003682, NM_130471, NM_130475	TATTTGGGCTAAATACTCTAATGGAGATTGTTACTGAAGCCGGCCCCGGGAGTGGTGAAG	8567	Hs.82548	GO:0000187|GO:0005123|GO:0005515|GO:0005737|GO:0005886|GO:0006915|GO:0007166|GO:0016021|GO:0017112|GO:0030295|GO:0042981|GO:0051726	MAP kinase-activating death domain protein isoform e	44.3735	5.98086	4.27999	2.7133
ASHGA5P010263	2.02198	up	protein_coding	NM_001941	CCDS32810.1	DSC3	RefSeq	6935	chr18	-	28570051	28622781		AGTTTTACTCAACCCCGTCTCGGTGAAAAATTGCATCGATGTAATCAGAATGAAGACCGC	1825	Hs.41690	GO:0001701|GO:0005509|GO:0005576|GO:0005737|GO:0005886|GO:0005911|GO:0007155|GO:0007156|GO:0016020|GO:0016021|GO:0030057|GO:0045295|GO:0050821	desmocollin-3 isoform Dsc3a preproprotein	647.233	137.686	8.41554	7.39977
ASHGA5P028150	2.17573	up	protein_coding	NM_152779	CCDS9009.1	GLIPR1L1	RefSeq	975	chr12	+	75728462	75764169		TTGCAATGTGTCCTAACCTTGGGGGAGCTTCAACTGCAATATTTGTATGCAACTACGGAC	256710	Hs.567788	GO:0005576	GLIPR1-like protein 1 precursor	34.0206	5.98086	3.8348	2.7133
ASHGA5P012326	3.97096	up	protein_coding	NM_016290	CCDS4408.1	UIMC1	RefSeq	2629	chr5	-	176332005	176433443		CAAGGTTGAGACAAAAGGATGCCACGGAGAAAGAAAAAAGTTAAAGAAGTCTCCGAATCT	51720	Hs.232721	GO:0005515|GO:0005634|GO:0006302|GO:0006351|GO:0010212|GO:0031572|GO:0042393|GO:0045739|GO:0045892|GO:0046965|GO:0070530|GO:0070531|GO:0070537	BRCA1-A complex subunit RAP80	618.798	64.0958	8.35587	6.36639
ASHGA5P002610	2.86803	up	protein_coding	NM_005339	CCDS33976.1	UBE2K	RefSeq	5259	chr4	+	39699663	39784410	NM_001111112	GAGGTGCTGAAGAGCGAGGAGACGAGCAAAAATCAAATTAAAGTAGATCTTGTAGATGAG	3093	Hs.50308	GO:0004842|GO:0005524|GO:0005737|GO:0006511|GO:0031625|GO:0034450|GO:0070936	ubiquitin-conjugating enzyme E2 K isoform 1	6496.53	1051.09	11.7473	10.2273
ASHGA5P013659	56.2297	up	protein_coding	NM_001024024	CCDS9720.1	GCH1	RefSeq	1995	chr14	-	55308723	55369542		AAGAGTTCCTGACTCTCATTAGGAGCTGAGCTTCATTCAGTGTGTGTCTGCAGAACCATA	2643	Hs.86724	GO:0003934|GO:0003934|GO:0005509|GO:0005515|GO:0005525|GO:0005634|GO:0005730|GO:0005737|GO:0005829|GO:0005829|GO:0006184|GO:0006729|GO:0006729|GO:0006809|GO:0006917|GO:0008217|GO:0008270|GO:0014916|GO:0030742|GO:0031410|GO:0031965|GO:0032496|GO:0032496|GO:0034341|GO:0034612|GO:0035998|GO:0042311|GO:0042416|GO:0042559|GO:0042803|GO:0043234|GO:0044281|GO:0045776|GO:0046209|GO:0046654|GO:0048265|GO:…	GTP cyclohydrolase 1 isoform 1	47716.5	412.596	14.7256	8.91231
ASHGA5P055628	7.82069	up	protein_coding	NM_016816	CCDS41838.1	OAS1	RefSeq	1673	chr12	+	113344738	113357712		ATGAGACCGACGATCCCAGGAGGTATCAGAAATATGGTTACATTGGAACACATGAGTACC	4938	Hs.524760	GO:0001730|GO:0003725|GO:0005524|GO:0005576|GO:0005634|GO:0005634|GO:0005737|GO:0005739|GO:0005783|GO:0005829|GO:0006164|GO:0008270|GO:0009615|GO:0019221|GO:0035457|GO:0045071|GO:0046872|GO:0051259|GO:0051607|GO:0060333|GO:0060337|GO:0060700	2'-5'-oligoadenylate synthase 1 isoform 1	5594.4	323.131	11.5414	8.57409
ASHGA5P007703	3.11966	up	protein_coding	NM_014037	CCDS42590.1	SLC6A16	RefSeq	2945	chr19	-	49792891	49828474		CTCAAGCACCTCAAAAGAGGTGCTTCGACCATACCCACCGTGGGCACTGCTCTTGATGAT	28968	Hs.130949	GO:0005326|GO:0005328|GO:0005622|GO:0006836|GO:0016021	orphan sodium- and chloride-dependent neurotransmitter transporter NTT5	380.792	48.8258	7.64072	5.99933
ASHGA5P017735	2.01502	up	protein_coding	ENST00000445202	CCDS44764.1	PATE3	GENCODE	1336	chr11	+	125658005	125661495		TGTTCCTCTTCCTCCTTTACTGCCTCATTGTGGCAGTGACATCACTTCAGTGCATAACAT	100169851	Hs.131278	GO:0005576	prostate and testis expressed 3 [Source:HGNC Symbol;Acc:35426]	3528.82	802.858	10.8577	9.84686
ASHGA5P019154	3.01537	up	protein_coding	ENST00000470540	CCDS44330.1	C1orf198	GENCODE	3819	chr1	-	230972864	231005335		CGGCTACCACCTGAGCCGGCCCCATGGCCAGGAAGATCATGCAGGACAAGGAGAAGATCC	84886	Hs.520494		chromosome 1 open reading frame 198 [Source:HGNC Symbol;Acc:25900]	124.072	13.6924	5.94005	4.34771
ASHGA5P005476	2.93628	up	protein_coding	NM_032783	CCDS3812.1	CBR4	RefSeq	3523	chr4	-	169908741	169931468		GTTGCACCAGGATTTGTACACACAGATATGACGAAAGACTTGAAAGAAGAACATTTAAAG	84869	Hs.659311	GO:0003955|GO:0005515|GO:0005759|GO:0005759|GO:0006633|GO:0008753|GO:0008753|GO:0044597|GO:0044598|GO:0048038|GO:0048038|GO:0051289|GO:0070402|GO:0070402	carbonyl reductase family member 4	3592.93	556.658	10.8804	9.32641
ASHGA5P002375	2.61597	up	protein_coding	NM_002076	CCDS8970.1	GNS	RefSeq	5144	chr12	-	65107221	65153226		CGGCGGCATGACACCGCTAAAGAAAACCAAAGCTCTCATCGGAGAGATGGGGATGACTTT	2799	Hs.334534	GO:0005515|GO:0005975|GO:0006027|GO:0008449|GO:0008484|GO:0030203|GO:0042339|GO:0042340|GO:0043202|GO:0044281|GO:0046872	N-acetylglucosamine-6-sulfatase precursor	5438.9	967.848	11.4991	10.1118
ASHGA5P013291	3.495	up	protein_coding	NM_178496	CCDS3302.2	MB21D2	RefSeq	3388	chr3	-	192514604	192635950		TTTTCCATGCTGGGAATGGTGCAAAAGCTGGACCAAAAGCTTCCAGTGGCTAATGAATAC	151963	Hs.151443		protein MB21D2	603.489	71.4843	8.31865	6.51336
ASHGA5P017898	21.4815	up	protein_coding	NM_001128128	CCDS44370.1	ZEB1	RefSeq	6278	chr10	+	31610063	31818742	NM_001174094	CCGCTGTTGCTGATGTGGCTTTATGAAAGTTACAAATTATAATACTGTGGTAGAAACAAA	6935	Hs.124503	GO:0000122|GO:0003682|GO:0003690|GO:0003700|GO:0003713|GO:0003714|GO:0005515|GO:0005634|GO:0005667|GO:0005730|GO:0005737|GO:0006351|GO:0006357|GO:0006955|GO:0007389|GO:0008134|GO:0008270|GO:0008283|GO:0008285|GO:0010464|GO:0014823|GO:0017015|GO:0030857|GO:0030900|GO:0031667|GO:0033081|GO:0043565|GO:0045666|GO:0045892|GO:0045892|GO:0045944|GO:0048596|GO:0048704|GO:0051150|GO:0051216|GO:0070888|GO:…	zinc finger E-box-binding homeobox 1 isoform a	271.132	5.98086	7.13832	2.7133
ASHGA5P039666	7.88158	up	protein_coding	NM_001025199	CCDS41367.1	CHI3L2	RefSeq	1516	chr1	+	111772332	111786062	NM_001025197, NM_004000	AGAAGGTGGTCATGGGCATCCCCACATATGGGCACTCCTTCACACTGGCCTCTGCAGAAA	1117	Hs.514840	GO:0004568|GO:0005615|GO:0005975|GO:0006032|GO:0008061|GO:0043169	chitinase-3-like protein 2 isoform c	4081.07	229.85	11.0717	8.09325
ASHGA5P042256	2.95503	up	protein_coding	NM_002114	CCDS43426.1	HIVEP1	RefSeq	8891	chr6	+	12012723	12165232		CACAGTAGTTGAATTCAGCAATAAAGATGCCTCTGAAATTAACAGTGAGCAAGATAAAGA	3096	Hs.567284	GO:0000122|GO:0003677|GO:0005515|GO:0005634|GO:0005737|GO:0006351|GO:0008270	zinc finger protein 40	1762.02	265.136	9.85519	8.29202
ASHGA5P027429	2.92058	up	protein_coding	NM_002849	CCDS8998.1	PTPRR	RefSeq	3516	chr12	-	71031852	71314584		GATGGTCAAGATCTTGAAGTGGAAAATCTCCCAATCCCAGCAGCAAATGTAATTGTGGTG	5801	Hs.506076	GO:0001701|GO:0004725|GO:0005001|GO:0005634|GO:0005730|GO:0005737|GO:0005886|GO:0006470|GO:0009986|GO:0016021|GO:0019901|GO:0030182|GO:0048471	receptor-type tyrosine-protein phosphatase R isoform 1 precursor	20038.3	3328.54	13.4062	11.8599
ASHGA5P003185	3.02736	up	protein_coding	NM_003551	CCDS4197.1	NME5	RefSeq	1243	chr5	-	137450860	137475132		GGCCGCTGAGCCATAATGGAGATATCAATGCCTCCACCTCAGATATATGTAGAAAAAACT	8382	Hs.730856	GO:0004550|GO:0005524|GO:0005575|GO:0006183|GO:0006228|GO:0006241|GO:0007275|GO:0007283|GO:0007286|GO:0009116	nucleoside diphosphate kinase homolog 5	265.979	33.6986	7.10773	5.50967
ASHGA5P001096	3.89632	up	protein_coding	NM_001359	CCDS6250.1	DECR1	RefSeq	1251	chr8	+	91013579	91064227		GCCTCGCTCCTCGGAGGTTTTTCAGTTATGGGACAAAAATATTATATCAAAACACTGAAG	1666	Hs.492212	GO:0005634|GO:0005730|GO:0005737|GO:0005739|GO:0005739|GO:0005759|GO:0006635|GO:0006635|GO:0008670|GO:0016651|GO:0044255|GO:0044281|GO:0051289|GO:0070402	2,4-dienoyl-CoA reductase, mitochondrial precursor	11612.2	1402.67	12.5937	10.6316
ASHGA5P002241	2.38031	up	protein_coding	NM_006183	CCDS9029.1	NTS	RefSeq	1256	chr12	+	86268072	86276770		TACATCAAAGATTAGTAAAGCACATGTTCCCTCTTGGAAGATGACTCTGCTAAATGTTTG	4922	Hs.80962	GO:0005184|GO:0005576|GO:0007165|GO:0030133|GO:0050880	neurotensin/neuromedin N preproprotein	274.872	45.5204	7.15813	5.90698
ASHGA5P005355	2.36383	up	protein_coding	NM_138766	CCDS4092.1	PAM	RefSeq	5152	chr5	+	102201526	102366808	NM_000919, NM_001177306, NM_138821, NM_138822	ACCTAAACAGTCCGATACATACTTCTGCATGTCTATGCGAATACCAGTGGATGAGGAAGC	5066	Hs.369430	GO:0001666|GO:0004504|GO:0004598|GO:0005507|GO:0005515|GO:0005576|GO:0006464|GO:0006518|GO:0007417|GO:0007507|GO:0009268|GO:0016021|GO:0030141|GO:0031418|GO:0032355|GO:0042493|GO:0043204|GO:0046688|GO:0051384|GO:0060173	peptidyl-glycine alpha-amidating monooxygenase isoform b preproprotein	2767.59	529.783	10.5062	9.26511
ASHGA5P055427	4.35687	up	protein_coding	NM_015319	CCDS8842.1	TENC1	RefSeq	4952	chr12	+	53442732	53458162		CCTCCTGTCCAGTCCTCAGGCCCTGGGACAGCTGCTGAGGAAGGAGAGCAGACCCAGGAG	23371	Hs.6147	GO:0001822|GO:0004721|GO:0005515|GO:0005622|GO:0005925|GO:0008285|GO:0014850|GO:0019725|GO:0032963|GO:0035264|GO:0035556|GO:0046872|GO:0048871	tensin-like C1 domain-containing phosphatase isoform 1	121.2	8.70171	5.90287	3.77957
ASHGA5P007558	2.78594	up	protein_coding	NM_001032410	CCDS13583.1	USP16	RefSeq	3052	chr21	+	30396937	30426807		TATGCCTCAGATTGTTATTTTGTGTCAGTAAGTAATCCATAAAGTGCCAACATGGGAAAG	10600	Hs.99819	GO:0003713|GO:0004197|GO:0004221|GO:0004843|GO:0005634|GO:0005737|GO:0006351|GO:0006511|GO:0006974|GO:0007049|GO:0007067|GO:0008270|GO:0016578|GO:0042393|GO:0043130|GO:0045893|GO:0045901|GO:0051289|GO:0051301|GO:0070537	ubiquitin carboxyl-terminal hydrolase 16 isoform a	4952.05	821.532	11.3561	9.87799
ASHGA5P046377	24.0218	up	protein_coding	NM_001129828		CSAG3	RefSeq	796	chrX	-	151876742	151877747	NM_001080848	TTACACCCCAAAGAGTGTGCCCCATGGTGATGAAAATAAAGTGAACATGTTGCAAAATGA	389903			chondrosarcoma-associated gene 2/3 protein isoform b	1971.5	31.7709	10.0151	5.42882
ASHGA5P011188	2.55025	up	protein_coding	NM_199077	CCDS7543.1	CNNM2	RefSeq	2076	chr10	+	104678074	104687375		TGCTGGAAGAATTTAAGAAAGAACACACAAACAAGAAACCCAAATCATACCAACACTGAA	54805	Hs.740547	GO:0010960|GO:0015693|GO:0016021|GO:0016323	metal transporter CNNM2 isoform 3	230.052	34.4067	6.88525	5.53461
ASHGA5P036896	3.64732	up	protein_coding	ENST00000370053	CCDS13529.1	STMN3	GENCODE	2255	chr20	-	62271060	62284780		GCGCCTCTCCAGCCTCCGCAGGCCCAACCGCCGCCAGCACCATGGCCAGCACCATTTCCG	50861	Hs.639609	GO:0035556|GO:0007399|GO:0032314|GO:0031175|GO:0031122|GO:0035021|GO:0051493|GO:0005737|GO:0030424|GO:0048471|GO:0043005|GO:0005794|GO:0030426|GO:0005625|GO:0019904|GO:0005515	stathmin-like 3 [Source:HGNC Symbol;Acc:15926]	305319	37470.4	17.1945	15.3276
ASHGA5P054000	6.4906	up	protein_coding	NM_018969	CCDS14349.1	GPR173	RefSeq	4265	chrX	+	53078505	53109796		AACCCTACTGTGTCATGTGAAGCAGGCTGGTAGGCAGACAGGCAGAGAGAAGGTCATGGC	54328	Hs.193011	GO:0004930|GO:0005886|GO:0007165|GO:0016021	probable G-protein coupled receptor 173	88.9895	5.98086	5.41165	2.7133
ASHGA5P003541	2.05884	up	protein_coding	ENST00000270172	CCDS13705.1	DNMT3L	GENCODE	1706	chr21	-	45666221	45682099	NM_175867	TATGAAGTCAAGGCTAACCAGCGAAATATAGAAGACATCTGCATCTGCTGCGGAAGTCTC	29947	Hs.592165	GO:0007283|GO:0045892|GO:0001701|GO:0006306|GO:0043085|GO:0006349|GO:0005634|GO:0005829|GO:0000794|GO:0005720|GO:0005737|GO:0005515|GO:0046872|GO:0008047|GO:0019899	DNA (cytosine-5-)-methyltransferase 3-like [Source:HGNC Symbol;Acc:2980]	32.525	5.98086	3.75514	2.7133
ASHGA5P049121	3.9486	up	protein_coding	ENST00000343070	CCDS10609.1	SCNN1B	GENCODE	2597	chr16	+	23313590	23392620		CCATCTAACCCTGCCCCTGCCCACCCCGGGCGGCTGAAACTCACTGAGCAGCCAAGACTG	6338	Hs.414614	GO:0006814|GO:0001666|GO:0035313|GO:0007588|GO:0050909|GO:0002028|GO:0016021|GO:0016020|GO:0005624|GO:0009897|GO:0016324|GO:0005515|GO:0015280|GO:0005272|GO:0050699	sodium channel, non-voltage-gated 1, beta subunit [Source:HGNC Symbol;Acc:10600]	28658.9	3598.2	13.9578	11.9765
ASHGA5P020220	2.33497	up	protein_coding	NM_001010891	CCDS47239.2	MTX3	RefSeq	7863	chr5	-	79272538	79287088		TCCTGAGCAGTTATTTTAGGCTTAGTCTTGGAGATGGATGACAATCTTCGCCAAAGCCCT	345778	Hs.531418	GO:0005741|GO:0006626	metaxin-3 isoform 2	136.257	20.5295	6.08082	4.85742
ASHGA5P010433	2.57005	up	protein_coding	NM_014804	CCDS42247.1	KIAA0753	RefSeq	4701	chr17	-	6481644	6544247		TCCAGCAGCAGGTAAAAGAAATCCAGGAAGAATTGGATAAATTGAGTCCACATAAAATTA	9851	Hs.28070	GO:0005737|GO:0005813	uncharacterized protein KIAA0753	66.9534	7.42032	4.95568	3.59389
ASHGA5P033952	3.73023	up	protein_coding	ENST00000300961	CCDS12086.1	JSRP1	GENCODE	1145	chr19	-	2252249	2256422		TGGCTGAAGGCCCCAGTGTGGACACCAGGCCCAAGAAGATGGAAAAAGAGCCTGCCGCCA	126306	Hs.712901	GO:0060314|GO:0072657|GO:0033017|GO:0016529|GO:0005515	junctional sarcoplasmic reticulum protein 1 [Source:HGNC Symbol;Acc:24963]	54.271	5.98086	4.61257	2.7133
ASHGA5P006047	3.76364	up	protein_coding	NM_000587	CCDS47201.1	C7	RefSeq	4034	chr5	+	40909598	40983042		TAAAGGAAAGAGTTACCAACTGCTGGTTGTTGAGAACACTGTTGAAGTGGCTCAGTTCAT	730	Hs.78065	GO:0005576|GO:0005579|GO:0006956|GO:0006957|GO:0006958|GO:0019835|GO:0045087	complement component C7 precursor	54.6758	5.98086	4.62543	2.7133
ASHGA5P002146	7.2416	up	protein_coding	NM_013290	CCDS11431.1	PSMC3IP	RefSeq	1440	chr17	-	40724327	40729849		ATGGAGGCTGAGATGCAGAAAGAAATCCAGGAGTTAAAGAAGGAATGCGCTGGCTACAGA	29893	Hs.383019	GO:0003677|GO:0005575|GO:0005634|GO:0006310|GO:0007126|GO:0008150|GO:0030331|GO:0030374|GO:0035259|GO:0042803|GO:0045944|GO:0046966|GO:0050681|GO:0050692	homologous-pairing protein 2 homolog isoform 1	234.548	10.8961	6.91798	4.06167
ASHGA5P008756	21.8819	up	protein_coding	NM_017523	CCDS11080.1	XAF1	RefSeq	3638	chr17	+	6659155	6678964	NM_199139	CTCGGGAAAGGGGAAAGAATTTCAGCTCCTGAAAGGGAAATCTACTGTCATTATTGCAAC	54739	Hs.441975	GO:0005634|GO:0005739|GO:0005829|GO:0006915|GO:0008270|GO:0019221|GO:0060337	XIAP-associated factor 1 isoform 1	4339.22	82.3618	11.1554	6.70371
ASHGA5P028434	2.20047	up	protein_coding	NM_006437	CCDS9307.1	PARP4	RefSeq	5485	chr13	-	24995068	25086948		TCTTTGCTTTTCAAAGTTCTGACACAGAAAGTGATGAGCTATCAGAAGTACTTCAAGACA	143	Hs.117825	GO:0003677|GO:0003950|GO:0003950|GO:0005515|GO:0005634|GO:0005737|GO:0005876|GO:0006281|GO:0006464|GO:0006471|GO:0006810|GO:0006954|GO:0006974|GO:0008219|GO:0019899|GO:0030529|GO:0042493	poly [ADP-ribose] polymerase 4	26790	5926.21	13.8444	12.7066
ASHGA5P012349	2.72979	up	protein_coding	NM_006493	CCDS9456.1	CLN5	RefSeq	2816	chr13	+	77566058	77576652		ACTATATCAGGAAACATGTTCAACCAAATGGCAAAGTGGGTGAAACAGGACAATGAAACA	1203	Hs.30213	GO:0005515|GO:0005537|GO:0005764|GO:0005765|GO:0005775|GO:0005783|GO:0005794|GO:0006465|GO:0007042|GO:0007420|GO:0007601|GO:0008219|GO:0016021|GO:0016021|GO:0022008|GO:0030163|GO:0042551|GO:0048471|GO:0070085	ceroid-lipofuscinosis neuronal protein 5	30333.8	5485.89	14.035	12.5862
ASHGA5P034678	6.25223	up	protein_coding	NM_152794	CCDS12682.1	HIF3A	RefSeq	5899	chr19	+	46806855	46846690		CTAGGCGCGCCACAGAGAGGAGCGAGGCGCCAGAGGCACCATGGACTGGCAAGACCACAG	64344	Hs.420830	GO:0003677|GO:0003700|GO:0004871|GO:0005634|GO:0005654|GO:0005737|GO:0005829|GO:0005886|GO:0006366|GO:0033554|GO:0045944|GO:0046983|GO:0061418|GO:0071456	hypoxia-inducible factor 3-alpha isoform a	86.0176	5.98086	5.35767	2.7133
ASHGA5P008774	2.13871	up	protein_coding	NM_138822	CCDS4094.1	PAM	RefSeq	5098	chr5	+	102201526	102366808		GAAATCAAAGGAAAGGGAAGTGGAGGCTTAAACCTTGGTAATTTCTTTGCAAGCCGTAAG	5066	Hs.369430	GO:0001666|GO:0004504|GO:0004598|GO:0005507|GO:0005515|GO:0005576|GO:0006464|GO:0006518|GO:0007417|GO:0007507|GO:0009268|GO:0016021|GO:0030141|GO:0031418|GO:0032355|GO:0042493|GO:0043204|GO:0046688|GO:0051384|GO:0060173	peptidyl-glycine alpha-amidating monooxygenase isoform d preproprotein	6352.44	1385.29	11.7125	10.6158
ASHGA5P007502	4.20444	up	protein_coding	NM_182769	CCDS7186.1	CREM	RefSeq	2014	chr10	+	35464514	35501886	NM_001267562, NM_001267564, NM_181571, NM_182771, NM_183011	CATATATCAGACTAGCACGGGGCAATACATTGCTATAGCCCAAGGTGGAACAATCCAGAT	1390	Hs.200250	GO:0003677|GO:0003700|GO:0005515|GO:0005634|GO:0005667|GO:0006006|GO:0006351|GO:0006355|GO:0006355|GO:0006631|GO:0006687|GO:0007165|GO:0007275|GO:0007283|GO:0008140|GO:0030154|GO:0042752|GO:0043565|GO:0046983|GO:0048384	cAMP-responsive element modulator isoform 13	715.367	70.3932	8.5625	6.49059
ASHGA5P014276	3.59957	up	protein_coding	NM_003483	CCDS44936.1	HMGA2	RefSeq	4150	chr12	+	66218239	66360071		AACAAGTTGTTCAGAAGAAGCCTGCTCAGGAGGAAACTGAAGAGACATCCTCACAAGAGT	8091	Hs.505924	GO:0000122|GO:0000228|GO:0000975|GO:0000988|GO:0001047|GO:0001071|GO:0001077|GO:0001078|GO:0001837|GO:0002062|GO:0003131|GO:0003677|GO:0003680|GO:0003680|GO:0003906|GO:0004677|GO:0005515|GO:0005634|GO:0006284|GO:0006325|GO:0006355|GO:0007067|GO:0007095|GO:0007275|GO:0008134|GO:0008301|GO:0008301|GO:0009615|GO:0010564|GO:0010628|GO:0030261|GO:0031052|GO:0031492|GO:0031507|GO:0032993|GO:0035497|GO:…	high mobility group protein HMGI-C isoform a	52.6097	5.98086	4.56113	2.7133
ASHGA5P010569	4.8019	up	protein_coding	NM_033050	CCDS3162.1	SUCNR1	RefSeq	1650	chr3	+	151591430	151599876		TTGTTGAACAACTACGACATGCTGGGGATCATGGCATGGAATGCAACTTGCAAAAACTGG	56670	Hs.279575	GO:0005886|GO:0008150|GO:0016021|GO:0045028	succinate receptor 1	5767.29	555.784	11.5875	9.32385
ASHGA5P007027	2.10312	up	protein_coding	ENST00000327087	CCDS44807.1	ANO2	GENCODE	3717	chr12	-	5671816	6055398		ATGCGACTGGGCTACTTTTGGGACCTGACTGGCATAGAAGAGGAAGAAGAACGTGCCCAG	57101	Hs.148970	GO:0005634|GO:0005886|GO:0034707|GO:0005254|GO:0005229	anoctamin 2 [Source:HGNC Symbol;Acc:1183]	116.837	19.2862	5.84757	4.77504
ASHGA5P018185	11.4948	up	protein_coding	ENST00000450318	CCDS45235.1	NUSAP1	GENCODE	2300	chr15	+	41624925	41673245	NM_001243144	TCTGCTGCTGGAAAGCTAAAACCATGGGGGCAATCTAAAGAAAATAATTATCTAAATCAA	51203	Hs.615092		nucleolar and spindle associated protein 1 [Source:HGNC Symbol;Acc:18538]	545.071	17.4048	8.16672	4.6438
ASHGA5P050835	2.5476	up	protein_coding	NM_005544	CCDS2463.1	IRS1	RefSeq	8743	chr2	-	227596032	227663506		CGGTGGCAGCATGGCGAGCCCTCCGGAGAGCGATGGCTTCTCGGACGTGCGCAAGGTGGG	3667	Hs.471508	GO:0002053|GO:0004871|GO:0005010|GO:0005068|GO:0005080|GO:0005158|GO:0005159|GO:0005515|GO:0005543|GO:0005634|GO:0005737|GO:0005829|GO:0005886|GO:0005899|GO:0005901|GO:0007165|GO:0008284|GO:0008286|GO:0008286|GO:0008286|GO:0008286|GO:0010468|GO:0010907|GO:0014065|GO:0016042|GO:0030335|GO:0030879|GO:0032000|GO:0032868|GO:0032869|GO:0034504|GO:0042169|GO:0042327|GO:0042593|GO:0043231|GO:0043434|GO:…	insulin receptor substrate 1	38.9689	5.98086	4.06244	2.7133
ASHGA5P034573	19.2158	up	protein_coding	NM_001037	CCDS12441.1	SCN1B	RefSeq	1463	chr19	+	35521591	35531353		ATTGTGGTGTTGACCATATGGCTCGTGGCAGAGATGATTTACTGCTACAAGAAGATCGCT	6324	Hs.436646	GO:0001518|GO:0005248|GO:0005576|GO:0007155|GO:0007268|GO:0007411|GO:0010765|GO:0017080|GO:0019871|GO:0035725|GO:0046684|GO:0051899|GO:0060048|GO:0060307|GO:0060371|GO:0086002|GO:0086006|GO:0086012|GO:0086047|GO:0086062|GO:0086091|GO:2000649	sodium channel subunit beta-1 isoform a precursor	736.906	13.6192	8.60577	4.34155
ASHGA5P010697	2.1039	up	protein_coding	NM_018040	CCDS1518.1	GPATCH2	RefSeq	2336	chr1	-	217603833	217804409		ACTACTGCAGGATTTGTAGGTGAAAATGCCCAGCCAATCCTAGAAAATAATATTGGAAAC	55105	Hs.420757	GO:0003676|GO:0010923	G patch domain-containing protein 2	657.001	134.119	8.44154	7.36847
ASHGA5P002812	2.19212	up	protein_coding	NM_017812	CCDS5828.1	CHCHD3	RefSeq	1622	chr7	-	132469622	132766828		TGCCAAACAGAGCATGCTTGAGAAGGGAGGATAAAAACTTTCAGAATGAGCAAAACACCA	54927	Hs.655010	GO:0005515|GO:0005739|GO:0005739|GO:0005743|GO:0007007|GO:0008053|GO:0019902|GO:0032947	coiled-coil-helix-coiled-coil-helix domain-containing protein 3, mitochondrial precursor	7722.14	1669.81	12.0148	10.8825
ASHGA5P052846	3.08857	up	protein_coding	NM_014702	CCDS34531.1	KIAA0408	RefSeq	8124	chr6	-	127759550	127780535		TAAAAGTGGTGAAGGTTTCAAAGGGACTTGTCAGTACTGCTCTGTGGAATGGTTGGACTT	9729		GO:0005515	uncharacterized protein KIAA0408	46.0018	5.98086	4.34024	2.7133
ASHGA5P051051	2.56654	up	protein_coding	NM_003185	CCDS33500.1	TAF4	RefSeq	4647	chr20	-	60549853	60640866		GCTGCTGCCGCTGCCCAAGCCCGCCGCCCCCGGCACTGTCATCCAGACGCCCCCCTTCGT	6874	Hs.18857	GO:0001541|GO:0003677|GO:0003700|GO:0003713|GO:0005515|GO:0005634|GO:0005654|GO:0005669|GO:0005730|GO:0005737|GO:0006352|GO:0006366|GO:0006367|GO:0006367|GO:0006368|GO:0010467|GO:0016032|GO:0019048|GO:0033276|GO:0045893|GO:0046982|GO:0071339	transcription initiation factor TFIID subunit 4	265711	45380.5	16.968	15.6082
ASHGA5P010340	2.15244	up	protein_coding	NM_025219	CCDS13546.1	DNAJC5	RefSeq	5307	chr20	+	62526454	62567384		TCTGGAGGCACAGCTGCAGTCTGACGAGAGGGAGGCCACAGACACGCCGATCGTCATACA	80331	Hs.164419	GO:0001948|GO:0005886|GO:0005886|GO:0006457|GO:0007268|GO:0007269|GO:0008021|GO:0008219|GO:0031072|GO:0042470|GO:0043008|GO:0043524|GO:0051082|GO:0061202	dnaJ homolog subfamily C member 5	811.214	164.481	8.75476	7.64879
ASHGA5P032559	3.28902	up	protein_coding	NM_001024601	CCDS31020.1	C1orf227	RefSeq	537	chr1	-	213003484	213020991		AGTTCAAAAGAGGCACTTCCCGGATGCCTATCAGTCCTTTACTGATACCACAACCAAAGA	149643	Hs.153274		UPF0732 protein C1orf227	250.387	28.8706	7.01753	5.29988
ASHGA5P039026	2.30425	up	protein_coding	NM_001190796	CCDS54644.1	NCK1	RefSeq	1725	chr3	+	136649316	136667968		GCTGTGTTAACAAACTGACAGAACACAGAATTTTTACTCAAAATGGATTGGTTAAACGTC	4690	Hs.477693	GO:0005102|GO:0005515|GO:0005634|GO:0005737|GO:0005783|GO:0005829|GO:0005886|GO:0006417|GO:0007172|GO:0007411|GO:0008093|GO:0030159|GO:0030838|GO:0042102|GO:0042110|GO:0045944|GO:0050852	cytoplasmic protein NCK1 isoform 2	1770.21	345.34	9.86494	8.66064
ASHGA5P021095	14.7172	up	protein_coding	NM_001029865		DBX1	RefSeq	1032	chr11	-	20177759	20181870		GAAAGACTCGCAGGTGAAAATCTGGTTCCAGAACCGACGCATGAAATGGCGGAACTCCAA	120237	Hs.558604	GO:0000976|GO:0003700|GO:0005634|GO:0007275	homeobox protein DBX1	190.101	5.98086	6.59273	2.7133
ASHGA5P046587	2.19929	up	protein_coding	NM_001143769	CCDS53504.1	ZNF438	RefSeq	3431	chr10	-	31133564	31288446	NM_001143766, NM_001143767, NM_001143768, NM_001143770, NM_001143771, NM_182755	ACTCAAGAATGAAGACAATGGAGGTTTACAAAATCAAATCAGATGCTAACATTGCAGGTT	220929	Hs.660642	GO:0001071|GO:0003677|GO:0005634|GO:0006351|GO:0008270|GO:0045892	zinc finger protein 438 isoform c	2230.62	456.31	10.1905	9.05344
ASHGA5P013702	14.1168	up	protein_coding	NM_001128915	CCDS46616.1	CYP24A1	RefSeq	3089	chr20	-	52769987	52790516		AATATGCTTTACCCAAAGGAATTGTCCGCAAATACGACATCCAGGCCACAGACAATGAGC	1591	Hs.89663	GO:0001649|GO:0005506|GO:0005743|GO:0006766|GO:0006805|GO:0008202|GO:0008403|GO:0009055|GO:0016491|GO:0020037|GO:0030342|GO:0033280|GO:0042359|GO:0042369|GO:0044281|GO:0055114|GO:0070561|GO:0070561	1,25-dihydroxyvitamin D(3) 24-hydroxylase, mitochondrial isoform 2 precursor	182.739	5.98086	6.53264	2.7133
ASHGA5P044826	3.43761	up	protein_coding	NM_001111097	CCDS47859.1	LYN	RefSeq	4095	chr8	+	56792385	56925006	NM_002350	TGCAGAAGATTGGAGAAGGCTTGTATTAGTCCCAAGCCACAGAAGCCATGGGATAAAGAT	4067	Hs.491767	GO:0001782|GO:0001817|GO:0001932|GO:0001933|GO:0002431|GO:0002513|GO:0002513|GO:0002553|GO:0002576|GO:0002762|GO:0002768|GO:0002768|GO:0002774|GO:0002902|GO:0004713|GO:0004713|GO:0004713|GO:0004715|GO:0004716|GO:0005161|GO:0005178|GO:0005515|GO:0005524|GO:0005634|GO:0005634|GO:0005737|GO:0005758|GO:0005794|GO:0005829|GO:0005886|GO:0006468|GO:0006974|GO:0006991|GO:0007165|GO:0007169|GO:0007596|GO:…	tyrosine-protein kinase Lyn isoform B	20168	2839.63	13.4164	11.635
ASHGA5P006488	19.2423	up	protein_coding	NM_145343	CCDS13925.1	APOL1	RefSeq	3039	chr22	+	36649116	36663577		TTCAAAAGCCACACTGTGGAATTGAGGAGGCCCTGCAGCGACATGGAGGGAGCTGCTTTG	8542	Hs.114309	GO:0005254|GO:0005515|GO:0005615|GO:0006821|GO:0006869|GO:0008203|GO:0008289|GO:0019835|GO:0031224|GO:0031640|GO:0034361|GO:0034364|GO:0042157|GO:0045087	apolipoprotein L1 isoform b precursor	244.211	5.98086	6.97951	2.7133
ASHGA5P012363	2.33526	up	protein_coding	NM_001004470	CCDS31158.1	ST8SIA6	RefSeq	1398	chr10	-	17362675	17496254		TCATATGTTTCCAGTGTCCCAGCCTTTTGTGGACTACCCTTATAATCAGTGTGCAGTGGT	338596	Hs.677766	GO:0000139|GO:0001574|GO:0006493|GO:0008373|GO:0009100|GO:0009247|GO:0009311|GO:0016051|GO:0018279|GO:0030173|GO:0043687|GO:0044267	alpha-2,8-sialyltransferase 8F precursor	335.339	57.9256	7.45308	6.2295
ASHGA5P006445	2.2112	up	protein_coding	NM_001144891	CCDS45096.1	MBIP	RefSeq	1658	chr14	-	36767763	36789882	NM_016586	TCTCTCCTGAATATTTTCAGTCTGTAAGCTTTTCTGGAAAAAGAAGAAAAGTTCAACCAC	51562	Hs.368647	GO:0000173|GO:0004860|GO:0005515|GO:0005671|GO:0005730|GO:0005737|GO:0042802|GO:0043966	MAP3K12-binding inhibitory protein 1 isoform 2	5120.17	1078.54	11.4087	10.2638
ASHGA5P006268	2.61214	up	protein_coding	NM_001130913	CCDS45473.1	ZNF720	RefSeq	2789	chr16	+	31724549	31772886		CCTCAGAATTTAAACTTAAGGAAAGAGTGGGAAAGTGAGGGCAAAATAATCCTATGGTGA	124411	Hs.528826	GO:0003676|GO:0005622|GO:0006355	putative protein ZNF720	1946.98	333.313	9.99823	8.613
ASHGA5P001245	8.16954	up	protein_coding	NM_002983	CCDS11307.1	CCL3	RefSeq	813	chr17	-	34415602	34417506		ACCAGTTCTCTGCATCACTTGCTGCTGACACGCCGACCGCCTGCTGCTTCAGCTACACCT	6348	Hs.514107	GO:0000165|GO:0000165|GO:0001649|GO:0001775|GO:0002548|GO:0002548|GO:0004672|GO:0004698|GO:0005515|GO:0005576|GO:0005576|GO:0005615|GO:0005622|GO:0005737|GO:0005829|GO:0006468|GO:0006816|GO:0006874|GO:0006887|GO:0006935|GO:0006954|GO:0007010|GO:0007267|GO:0007610|GO:0008009|GO:0008360|GO:0009636|GO:0010628|GO:0010629|GO:0010818|GO:0014808|GO:0016004|GO:0016301|GO:0016310|GO:0019722|GO:0023052|GO:…	C-C motif chemokine 3 precursor	228537	12246.6	16.7777	13.7474
ASHGA5P007886	2.17217	up	protein_coding	NM_198513	CCDS6368.1	PHF20L1	RefSeq	3256	chr8	+	133787603	133825439	NM_016018, NM_032205	GGCCGAGTCGTGAAAAGAGAATACTGAAGAATAGGATCTCAAGATGAGTAAAAAGCCCCC	51105	Hs.304362	GO:0008270	PHD finger protein 20-like protein 1 isoform 3	1221.06	252.277	9.34256	8.22342
ASHGA5P000694	2.2598	up	protein_coding	ENST00000356467	CCDS41689.1	FAM168A	GENCODE	1767	chr11	-	73117027	73309228		AATCAGAAGTGCCTACCCCCAGCAGAATCTGTATGCCCAGGGAGCCTACTACACACAGCC	23201	Hs.475334		family with sequence similarity 168, member A [Source:HGNC Symbol;Acc:28999]	1379.04	271.323	9.50573	8.32953
ASHGA5P054244	3.55135	up	protein_coding	NM_172362	CCDS1496.1	KCNH1	RefSeq	8106	chr1	-	210851656	211307457		TTTGAGAACGTGGATGAGGTTAGTGCCTTTATGGGTGATCCAGGGAAGATTGGTTTTGCT	3756	Hs.553187	GO:0000155|GO:0005251|GO:0005515|GO:0005516|GO:0005637|GO:0005886|GO:0006355|GO:0006813|GO:0007268|GO:0007520|GO:0008076	potassium voltage-gated channel subfamily H member 1 isoform 1	52.0127	5.98086	4.54167	2.7133
ASHGA5P042083	5.01944	up	protein_coding	NM_021635	CCDS5190.1	PBOV1	RefSeq	2505	chr6	-	138537126	138539627		CTGTCCACGATTCACTCATCTGTGTATTTTCTATAGATGTTTACTAGGCGTTTGTTATAT	59351	Hs.302016	GO:0005634|GO:0005737	prostate and breast cancer overexpressed gene 1 protein	70.5339	5.98086	5.04083	2.7133
ASHGA5P052539	9.51817	up	protein_coding	NM_001164444	CCDS47354.1	CBY3	RefSeq	810	chr5	-	179105558	179107975		TCATGATCCAGCCGTGCGCTCTGGACTCGCAGTGACGCAATAAAGGCCGCGCTACGCATG	646019	Hs.535767		protein chibby homolog 3	126.17	5.98086	5.96399	2.7133
ASHGA5P009796	4.11968	up	protein_coding	ENST00000357330	CCDS12940.1	GALP	GENCODE	938	chr19	+	56687388	56697144		TCTGGGTCCCGTCCTCCACCTTCCCCAAATGGGTGACCAAGACGGAAAGAGGGAGACAGC	85569	Hs.283915	GO:0008150|GO:0007218|GO:0032868|GO:0009725|GO:0005575|GO:0005576|GO:0005179	galanin-like peptide [Source:HGNC Symbol;Acc:24840]	2383.8	256.512	10.2866	8.24406
ASHGA5P003161	5.92527	up	protein_coding	ENST00000265029	CCDS3279.1	FETUB	GENCODE	1627	chr3	+	186358148	186370797		GGCAAGACTGTGGAATGAGGATATTTTTTGAATCAGTTTATGGTCAATGCAAAGCAATAT	26998	Hs.81073	GO:0008150|GO:0005576|GO:0005615|GO:0003674|GO:0004869	fetuin B [Source:HGNC Symbol;Acc:3658]	81.9748	5.98086	5.28018	2.7133
ASHGA5P026883	2.28497	up	protein_coding	NM_001037558	CCDS41729.1	HEPN1	RefSeq	1428	chr11	+	124789145	124790573		ATAAGCCCATCCATCTCTTTTATTCATGAACAGAGACAGAAAGAGTGCTTGGCATGGCAT	641654		GO:0005737	putative cancer susceptibility gene HEPN1 protein	133.731	20.5416	6.05031	4.85813
ASHGA5P012571	2.26488	up	protein_coding	ENST00000379179	CCDS31965.1	SERP2	GENCODE	784	chr13	+	44947977	44971850		TGTCTGTGGCTCAGCTATCTTTCAGATCATTCAGAGCATAAGGATGGGCATGTGAGAAAG	387923	Hs.377972	GO:0015031|GO:0016021|GO:0005789	stress-associated endoplasmic reticulum protein family member 2 [Source:HGNC Symbol;Acc:20607]	73.49	9.79516	5.10833	3.92889
ASHGA5P031483	4.02601	up	protein_coding	NM_012400	CCDS203.1	PLA2G2D	RefSeq	2747	chr1	-	20438433	20446008		ATGACCACCTGAAGACCCAGGGGTGCAGCATCTACAAGGACTATTACAGATACAACTTTT	26279	Hs.189507	GO:0004623|GO:0005509|GO:0005576|GO:0006644|GO:0006654|GO:0006954|GO:0016042|GO:0036148|GO:0036149|GO:0036150|GO:0036151|GO:0036152|GO:0044281|GO:0046474	group IID secretory phospholipase A2 precursor	58.0101	5.98086	4.72265	2.7133
ASHGA5P042299	25.6765	up	protein_coding	ENST00000244519	CCDS4611.1	BTN3A3	GENCODE	3002	chr6	+	26440699	26453643	NM_197974	TTCTTGTGGAGACAACAGAAGGAAAAAATTGCTCTGTCCAGGGAGACAGAAAGAGAGCGA	10384	Hs.167741	GO:0016021|GO:0005515	butyrophilin, subfamily 3, member A3 [Source:HGNC Symbol;Acc:1140]	3054.95	47.6229	10.6469	5.96448
ASHGA5P003042	3.72074	up	protein_coding	NM_005783	CCDS2044.1	TXNDC9	RefSeq	1556	chr2	-	99935486	99952860		CTTCTGACATTCTTAATTACAGTGGAAATTTAATGGAGCCACCATTTCAGAACCAAAAGA	10190	Hs.536122	GO:0005515|GO:0005575|GO:0008150|GO:0045454	thioredoxin domain-containing protein 9	31692.2	4204.73	14.0945	12.1989
ASHGA5P028250	2.93637	up	protein_coding	NM_152772	CCDS9104.1	TCP11L2	RefSeq	2243	chr12	+	106696580	106740792		TGAGCTTGCAAGCAGGTTAACAAGGATTTCAGCTGTTCTACTTGAAGGCATGAACAAAGA	255394	Hs.696047		T-complex protein 11-like protein 2	82.8293	8.42122	5.29662	3.74258
ASHGA5P009732	3.27087	up	protein_coding	NM_001129826		CSAG3	RefSeq	770	chrX	-	151876742	151877670		CCCTATCAAAGTTCCCAAGACAACCCGGAAGGGAAAAGGGACCCATCAAGGAAGTTCCAG	389903			chondrosarcoma-associated gene 2/3 protein isoform a	48.3948	5.98086	4.42298	2.7133
ASHGA5P008403	3.47489	up	protein_coding	NM_014734	CCDS9796.1	KIAA0247	RefSeq	5393	chr14	+	70078309	70181861		TTATCCCTCACGTCAGAGGAGTACACAGATGATATTCCACTGTTGAAAGAAGCATGAGGG	9766	Hs.440025	GO:0003674|GO:0005575|GO:0008150|GO:0016021	uncharacterized protein KIAA0247 precursor	148.672	14.4733	6.20969	4.41272
ASHGA5P002999	2.09053	up	protein_coding	NM_003940	CCDS3235.1	USP13	RefSeq	7933	chr3	+	179370932	179507189		ACGAGCAACGAATAATAACCTGGAAAGAGCACTGGATTGGATCTTTAGCCACCCTGAGTT	8975	Hs.175322	GO:0004197|GO:0004221|GO:0004843|GO:0005515|GO:0006355|GO:0006511|GO:0006914|GO:0008242|GO:0008270|GO:0008283|GO:0010506|GO:0030318|GO:0031625|GO:0043130|GO:0050821|GO:0070536	ubiquitin carboxyl-terminal hydrolase 13	2492.5	541.962	10.3585	9.29459
ASHGA5P035030	2.10264	up	protein_coding	NM_001045480	CCDS41259.1	PRAMEF16	RefSeq	1587	chr1	+	13495253	13498259	ENST00000376098, NM_001039361	TCTGGAGACCTTGCAAGCTGTGCTGAAGGGACTTGATACACTGCTGGCCCAGAAGCTTCG	654348		GO:0008284|GO:0042974|GO:0043066|GO:0045596|GO:0045892|GO:0048387	PRAME family member 16	33.1257	5.98086	3.7855	2.7133
ASHGA5P011384	3.07146	up	protein_coding	NM_014495	CCDS622.1	ANGPTL3	RefSeq	2126	chr1	+	63063186	63071180		GGTTATTCAGGAGGCTGGTGGTGGCATGATGAGTGTGGAGAAAACAACCTAAATGGTAAA	27329	Hs.209153	GO:0004857|GO:0004859|GO:0005178|GO:0005615|GO:0006071|GO:0006631|GO:0006644|GO:0007160|GO:0007165|GO:0007229|GO:0008083|GO:0008203|GO:0009395|GO:0009725|GO:0010519|GO:0019915|GO:0030335|GO:0042632|GO:0043498|GO:0045766|GO:0048844|GO:0050996|GO:0051005|GO:0055088|GO:0055090|GO:0055091|GO:0070328	angiopoietin-related protein 3 precursor	264.005	32.9576	7.09666	5.47774
ASHGA5P005006	3.56437	up	protein_coding	NM_173529	CCDS11956.1	C18orf54	RefSeq	5023	chr18	+	51885170	51908404		AAGCAATGTGGTGACAAAATTGAATTGCTTATCTTGAAGGCCAAGAGAAATCTAGAGCAG	162681	Hs.208701	GO:0005576	lung adenoma susceptibility protein 2 precursor	141.189	13.2361	6.13736	4.30372
ASHGA5P013234	2.63322	up	protein_coding	NM_001098632	CCDS12784.1	AKT1S1	RefSeq	2033	chr19	-	50372296	50380644		AAATGCTGCCGTGTTGGATCTTTGCCAGCCTTCGTGCCGAATGGGAGCAGGGCGCGGATG	84335	Hs.515542	GO:0005515|GO:0005634|GO:0005829|GO:0006469|GO:0007173|GO:0008543|GO:0031931|GO:0032007|GO:0043523|GO:0044445|GO:0045792|GO:0048011|GO:0048015	proline-rich AKT1 substrate 1 isoform b	10512.6	1880.76	12.4507	11.0538
ASHGA5P054762	2.54406	up	protein_coding	NM_054030	CCDS7847.1	MRGPRX2	RefSeq	2130	chr11	-	19076002	19082228		AAGCAGTCTGGTGTAGAGATGGACAGCCTCTACTTCCATCAGATATATGTGGCTTTGAGA	117194	Hs.350566	GO:0004930|GO:0005886|GO:0016021|GO:0019233|GO:0030431|GO:0042923	mas-related G-protein coupled receptor member X2	38.9169	5.98086	4.06044	2.7133
ASHGA5P001953	2.01052	up	protein_coding	NM_004860	CCDS45604.1	FXR2	RefSeq	3016	chr17	-	7494547	7518215		AACCTGGTTGGCAAAGTGATTGGAAAGAACGGGAAAGTGATCCAGGAGATTGTGGATAAA	9513	Hs.52788	GO:0003723|GO:0005515|GO:0005737|GO:0022625	fragile X mental retardation syndrome-related protein 2	206.347	39.2795	6.71749	5.70992
ASHGA5P052527	3.27187	up	protein_coding	NM_001174101	CCDS4419.1	PRR7	RefSeq	1458	chr5	+	176873795	176883287	NM_001174102, NM_030567	TCTACCGCAAGATCGTCACGCCCTTCCTGAGTCGCCGCGACAGCGCGGAGAAGCAGGAGC	80758	Hs.534492	GO:0005886|GO:0016021|GO:0030054|GO:0045211	proline-rich protein 7	423.142	52.2414	7.80171	6.0916
ASHGA5P004539	6.48382	up	protein_coding	ENST00000294517	CCDS375.1	ADC	GENCODE	2182	chr1	+	33546713	33585995		GGGTGGCCTGGGAAGCGCTGCGAAGGCAGCTGATGGCTGCAGAACAGGAGGATGACGTGG	113451	Hs.101807	GO:0007283|GO:0044281|GO:0034641|GO:0006596|GO:0006595|GO:0006591|GO:0097055|GO:0005829|GO:0005739|GO:0003824|GO:0008792	arginine decarboxylase [Source:HGNC Symbol;Acc:29957]	88.8966	5.98086	5.41015	2.7133
ASHGA5P013798	2.03447	up	protein_coding	NM_001039569	CCDS42827.1	AP1S3	RefSeq	4005	chr2	-	224620046	224702319		GGAGCTGCTGGACAAATATTTTGGAAATGTCTGTGAGCTGGATATTATCTTTAATTTTGA	130340	Hs.632555	GO:0000139|GO:0005765|GO:0005829|GO:0005905|GO:0006886|GO:0006892|GO:0006897|GO:0008565|GO:0016032|GO:0016044|GO:0019886|GO:0030117|GO:0030659|GO:0032588|GO:0050690	AP-1 complex subunit sigma-3	1355.7	297.124	9.48095	8.4563
ASHGA5P009684	11.9885	up	protein_coding	NM_183360	CCDS46236.1	DTNB	RefSeq	2453	chr2	-	25600111	25896516	NM_001256304, NM_001256308	ATGTCATCCCTGGTGAAGGAGCTCCATTCAGGTTAGCAGAGGAGCCGGACACAGAGGAAG	1838	Hs.307720	GO:0005509|GO:0005737|GO:0008270|GO:0045202	dystrobrevin beta isoform 4	559.193	17.1053	8.20792	4.62434
ASHGA5P001397	2.59977	up	protein_coding	NM_015895	CCDS4560.1	GMNN	RefSeq	1275	chr6	+	24775158	24786325		CGCGGCCTGGTCTTCTGTGCTTCACCATCTACATAATGAATCCCAGTATGAAGCAGAAAC	51053	Hs.234896	GO:0000216|GO:0000278|GO:0003714|GO:0005515|GO:0005634|GO:0005654|GO:0005737|GO:0005829|GO:0006461|GO:0008156|GO:0009887|GO:0042826|GO:0045786|GO:0045892|GO:0070491	geminin	3705.05	644.85	10.9223	9.54396
ASHGA5P007801	2.33879	up	protein_coding	NM_001135732	CCDS46696.1	TOM1	RefSeq	2399	chr22	+	35695796	35743987	NM_001135729, NM_001135730, NM_005488, NR_024194	TCAACGAGACGGAGGAAGGTCCCAAAGATGCCCTCCGAGCAGTAAAGAAGAGAATCGTGG	10043	Hs.474705	GO:0005515|GO:0005769|GO:0005829|GO:0006886|GO:0006897|GO:0015031|GO:0016020|GO:0016197|GO:0016197	target of Myb protein 1 isoform 2	655.876	120.237	8.43831	7.21255
ASHGA5P032994	2.01219	up	protein_coding	NM_005208	CCDS11249.1	CRYBA1	RefSeq	806	chr17	+	27573874	27581502		ATTGGTTATGAGCATACCAGCTTCTGTGGGCAACAGTTTATCCTGGAGAGAGGAGAATAC	1411	Hs.46275	GO:0002088|GO:0003674|GO:0005212|GO:0005634|GO:0005737|GO:0007601|GO:0007601|GO:0042803	beta-crystallin A3	31.9038	5.98086	3.72207	2.7133
ASHGA5P053228	2.88994	up	protein_coding	NM_005273	CCDS5703.1	GNB2	RefSeq	1681	chr7	+	100271362	100276792		CCCCGTCCCGCGGCCCCCAGCCGCCCCCAACCCTGCCCCACGGGCCCGGCGCCATGAGTG	2783	Hs.185172	GO:0003924|GO:0004871|GO:0005246|GO:0005515|GO:0005886|GO:0006112|GO:0006184|GO:0007186|GO:0007204|GO:0007268|GO:0031702|GO:0043234|GO:0044281|GO:0048471|GO:0051020|GO:0071377	guanine nucleotide-binding protein G(I)/G(S)/G(T) subunit beta-2	312161	47847.9	17.2326	15.7016
ASHGA5P039657	8.88325	up	protein_coding	NM_001025197	CCDS30803.1	CHI3L2	RefSeq	1456	chr1	+	111770280	111786062	NM_004000	ATAAAAGACCTAGAGAATGTGTATCCCAGAAGAAGCTGGCCAAGGATATGGGAGCAACCA	1117	Hs.514840	GO:0004568|GO:0005615|GO:0005975|GO:0006032|GO:0008061|GO:0043169	chitinase-3-like protein 2 isoform b	118.134	5.98086	5.86439	2.7133
ASHGA5P010564	4.26924	up	protein_coding	NM_022872	CCDS307.1	IFI6	RefSeq	848	chr1	-	27992571	27998724	NM_002038, NM_022873	TCTTCACTTGCAGTGGGGTGGAGGCAGGTGAGAATGCGGGTAAGAAAAAGTGCTCGGAGA	2537	Hs.523847	GO:0001836|GO:0005515|GO:0005739|GO:0005886|GO:0006955|GO:0016021|GO:0019221|GO:0043154|GO:0051902|GO:0060337	interferon alpha-inducible protein 6 isoform b precursor	2849.09	296.514	10.5472	8.45325
ASHGA5P007627	2.57488	up	protein_coding	NM_001039481	CCDS41760.1	ETNK1	RefSeq	910	chr12	+	22778075	22797349		GCCATTTTCAGTTTATCATCGTTGACTCTTTGCAAAGGAAAAACTACAAGATGTTTTGGA	55500	Hs.29464	GO:0004305|GO:0005524|GO:0005737|GO:0005829|GO:0006644|GO:0006646|GO:0006646|GO:0006646|GO:0044281|GO:0046474	ethanolamine kinase 1 isoform B	2137.62	371.685	10.1292	8.76469
ASHGA5P046986	284.046	up	protein_coding	NM_144590	CCDS7390.1	ANKRD22	RefSeq	3993	chr10	-	90579658	90611732		AATGAGGCTCTTGTACGAATGCTACTTGATGCTGGCGTCGAAGTTAATGCTACAGATTGT	118932	Hs.217484		ankyrin repeat domain-containing protein 22	77841.6	129.208	15.4657	7.31572
ASHGA5P012058	2.24733	up	protein_coding	NM_001042439	CCDS42865.1	BPIFA3	RefSeq	1004	chr20	+	31805134	31815559		AAGAGAGCAGGTCCTTCGATAACAACATCGTAAAGATGTGTGCACATATGAGCATCGTTG	128861	Hs.360989	GO:0005576|GO:0008289	BPI fold-containing family A member 3 isoform 2 precursor	34.9379	5.98086	3.88151	2.7133
ASHGA5P053035	3.71515	up	protein_coding	NM_000823	CCDS5432.1	GHRHR	RefSeq	1607	chr7	+	31003635	31019146		TCACCCAGCTGAGAGAGGATGAGAGTGCCTGTCTACAAGCAGCAGAGGAGATGCCCAACA	2692	Hs.767	GO:0004930|GO:0005515|GO:0005637|GO:0005640|GO:0005737|GO:0005886|GO:0005886|GO:0007189|GO:0007190|GO:0007595|GO:0008284|GO:0008340|GO:0009986|GO:0016021|GO:0016363|GO:0016520|GO:0017046|GO:0019838|GO:0019933|GO:0030104|GO:0030141|GO:0030252|GO:0030819|GO:0032868|GO:0032869|GO:0033143|GO:0040018|GO:0042445|GO:0043568|GO:0043627|GO:0048469|GO:0048609|GO:0051246|GO:0051384|GO:0060124|GO:0060133	growth hormone-releasing hormone receptor precursor	54.0478	5.98086	4.60672	2.7133
ASHGA5P053303	2.37205	up	protein_coding	NM_022143	CCDS5799.1	LRRC4	RefSeq	3723	chr7	-	127667123	127671002		TCAAATATGACTCCCCTCCCCCAAAAAACTTATAAAATGCAATAGAATGCACACAAAGAC	64101	Hs.655003	GO:0005886|GO:0016021|GO:0030054|GO:0045211	leucine-rich repeat-containing protein 4 precursor	52234.2	11118.8	14.8602	13.6141
ASHGA5P003808	2.59382	up	protein_coding	NM_001193331	CCDS55327.1	C9orf3	RefSeq	3851	chr9	+	97488950	97695955		AGGTGTTAAGGTTTCCACATGTTGGCGGATGCAGTGGAAGCTTCTCTTGAGATCTTTGCC	84909	Hs.434253	GO:0004177|GO:0005737|GO:0006508|GO:0008237|GO:0008270|GO:0019370	aminopeptidase O isoform 4	39.5399	5.98086	4.08838	2.7133
ASHGA5P008429	67.3199	up	protein_coding	NM_181892	CCDS3661.1	UBE2D3	RefSeq	2623	chr4	-	103717132	103748340		GCACGGATCTATAAAACAGACAGAGATAAGTACAATAGGTTAGCAAGAGAGTGGACAGAG	7323	Hs.518773	GO:0000122|GO:0000209|GO:0004842|GO:0005515|GO:0005524|GO:0005654|GO:0005829|GO:0005886|GO:0006281|GO:0006351|GO:0006367|GO:0006464|GO:0006511|GO:0006513|GO:0006915|GO:0007179|GO:0010008|GO:0010467|GO:0016567|GO:0030509|GO:0032480|GO:0033554|GO:0043161|GO:0045087|GO:0061418|GO:0070936|GO:0070979|GO:0071456	ubiquitin-conjugating enzyme E2 D3 isoform 2	21600.7	141.983	13.5142	7.44125
ASHGA5P000852	2.19116	up	protein_coding	NM_020378	CCDS12926.1	NAT14	RefSeq	1368	chr19	+	55996556	55998935		AGATGAGAAGCCCCTGGTGCTGGAGATGCTGAAGGCCGGCGTGAAGGACACGGAAAACCG	57106	Hs.740606	GO:0003677|GO:0005634|GO:0006352|GO:0008080|GO:0016021|GO:0045893	N-acetyltransferase 14	208.756	36.292	6.73535	5.60365
ASHGA5P009980	2.87757	up	protein_coding	NM_003213	CCDS31729.1	TEAD4	RefSeq	1798	chr12	+	3068477	3149842	NM_201441	AAGATGTATGGTCGGAACGAGCTGATTGCCCGCTACATCAAGCTCCGGACAGGGAAGACC	7004	Hs.94865	GO:0001501|GO:0003677|GO:0003700|GO:0005515|GO:0005654|GO:0006357|GO:0006367|GO:0007517|GO:0010467|GO:0035329	transcriptional enhancer factor TEF-3 isoform 1	88.1468	9.4123	5.39731	3.87246
ASHGA5P007944	3.92233	up	protein_coding	NM_013322	CCDS5399.1	SNX10	RefSeq	2591	chr7	+	26331514	26413949	NM_001199835	ACAGAAAGAGGAATTTGTAAGTGTCTGGGTTCGAGATCCTAGGATTCAGAAGGAGGACTT	29887	Hs.520714	GO:0005545|GO:0007032|GO:0007154|GO:0015031|GO:0031313	sorting nexin-10 isoform 1	105526	13915.8	15.8871	13.9154
ASHGA5P005749	2.67226	up	protein_coding	NM_000328	CCDS14246.1	RPGR	RefSeq	3082	chrX	-	38128422	38186788		GACCTTACAGACAAAGCAGAGGATCATGAATTTTCTAAAACTGAGGAACTAAAACTAGAA	6103	Hs.61438	GO:0001750|GO:0005085|GO:0005515|GO:0005794|GO:0005813|GO:0005932|GO:0006886|GO:0007601|GO:0042384|GO:0050896	X-linked retinitis pigmentosa GTPase regulator isoform A	1721.68	285.28	9.82036	8.4023
ASHGA5P037962	7.06684	up	protein_coding	NM_030641	CCDS13919.1	APOL6	RefSeq	10156	chr22	+	36044423	36064456		ATTTGCTGCCACAGAGGCTGATGGACAACCAGGCGGAGAGAGAAAGTGAGGCTGGTGTTG	80830	Hs.257352	GO:0005319|GO:0005576|GO:0005737|GO:0006869|GO:0008289|GO:0042157	apolipoprotein L6	991.254	57.4898	9.03965	6.21858
ASHGA5P007858	2.28183	up	protein_coding	NM_181571	CCDS7180.1	CREM	RefSeq	2228	chr10	+	35416384	35501886	NM_001881, NM_183011, NM_183012, NM_183013, NM_183060	TTTAGCTCAGGTAGCAGCAATTGCAGAGACAGATGAATCTGCAGAATCAGAAGGTGTAAT	1390	Hs.200250	GO:0003677|GO:0003700|GO:0005515|GO:0005634|GO:0005667|GO:0006006|GO:0006351|GO:0006355|GO:0006355|GO:0006631|GO:0006687|GO:0007165|GO:0007275|GO:0007283|GO:0008140|GO:0030154|GO:0042752|GO:0043565|GO:0046983|GO:0048384	cAMP-responsive element modulator isoform 1	1464.95	284.488	9.58792	8.39772
ASHGA5P008913	2.36936	up	protein_coding	NM_001077203	CCDS43121.1	SENP7	RefSeq	4739	chr3	-	101043117	101232085	NM_020654	CACCAGAAAGGCAACTCAAAGTTATGTTGACGAATGTCCTATGGACGGATTTAGGACGAA	57337	Hs.529551	GO:0005622|GO:0005634|GO:0006508|GO:0008234	sentrin-specific protease 7 isoform 2	183.414	28.737	6.53789	5.29339
ASHGA5P005953	2.58549	up	protein_coding	NM_004995	CCDS9577.1	MMP14	RefSeq	3558	chr14	+	23305792	23316803		AGCGATGAAGTCTTCACTTACTTCTACAAGGGGAACAAATACTGGAAATTCAACAACCAG	4323	Hs.2399	GO:0004222|GO:0005509|GO:0005515|GO:0005737|GO:0005796|GO:0005886|GO:0005887|GO:0006508|GO:0008270|GO:0022617|GO:0030198|GO:0030307|GO:0030335|GO:0031012|GO:0042470	matrix metalloproteinase-14 preproprotein	423.348	67.332	7.80265	6.43221
ASHGA5P012097	4.57022	up	protein_coding	ENST00000375707	CCDS31662.1	CARD17	GENCODE	466	chr11	-	104963195	104972158		TTCCTTCCTAGGTTCAACTTTCATTTGAGCAGCCAGATGATAAAGCACAGATGCCCAGCA	440068	Hs.732627	GO:0006508|GO:0042981|GO:0005737|GO:0005622|GO:0005515|GO:0004869|GO:0004197	caspase recruitment domain family, member 17 [Source:HGNC Symbol;Acc:33827]	295.484	24.2909	7.26762	5.07536
ASHGA5P054640	14.4207	up	protein_coding	NM_003641	CCDS41584.1	IFITM1	RefSeq	733	chr11	+	313990	315272		CAACACTTCCTTCCCCAAAGCCAGAAGATGCACAAGGAGGAACATGAGGTGGCTGTGCTG	8519	Hs.458414	GO:0001503|GO:0005057|GO:0005515|GO:0005886|GO:0007166|GO:0008285|GO:0009615|GO:0016021|GO:0019221|GO:0030336|GO:0034341|GO:0035455|GO:0035456|GO:0045071|GO:0045071|GO:0045669|GO:0046597|GO:0050776|GO:0060337	interferon-induced transmembrane protein 1	9461.72	294.63	12.2939	8.44378
ASHGA5P051535	3.90061	up	protein_coding	ENST00000417626	CCDS46831.1	IFRD2	GENCODE	2109	chr3	-	50325162	50330026		TTAGTAGTTTTAGCCTCGTGGATGTGGGCCTGAATCGGATGGCCTGGAACTCGCCTTCCC	7866	Hs.731801	GO:0005575|GO:0003674|GO:0005488	interferon-related developmental regulator 2 [Source:HGNC Symbol;Acc:5457]	704.894	74.895	8.53901	6.57531
ASHGA5P013885	2.28252	up	protein_coding	NM_207390	CCDS46002.1	CLEC17A	RefSeq	2052	chr19	+	14693895	14721956		TGCTGAGCACCTTCTGGGAGCCAGAGGAACCCAATAACATCCACGATGAGGACTGTGCTA	388512	Hs.567933	GO:0005537|GO:0009986|GO:0016021|GO:0042806|GO:0046872	C-type lectin domain family 17, member A isoform 2	35.4518	5.98086	3.90393	2.7133
ASHGA5P002351	2.54346	up	protein_coding	NM_024081	CCDS7881.1	PRRG4	RefSeq	5538	chr11	+	32851480	32879669		TATCACTAAGTGTAATAGGCTACAACATCCATGCTCTTCAGCCGTCTATGAAAGGGGGAG	79056	Hs.471695	GO:0003674|GO:0005509|GO:0005576|GO:0005794|GO:0008150|GO:0016021	transmembrane gamma-carboxyglutamic acid protein 4 precursor	2288.49	403.993	10.23	8.88323
ASHGA5P010711	2.31941	up	protein_coding	NM_021194	CCDS1499.1	SLC30A1	RefSeq	2034	chr1	-	211748380	211752099		GACCCCGCAGACCCAGAAAACCCCAGAAGTGGTGATACAGTGGAAGTACAAGTGAATGGA	7779	Hs.519469	GO:0001701|GO:0005385|GO:0005886|GO:0005886|GO:0006829|GO:0006874|GO:0006882|GO:0016021|GO:0019855|GO:0030315|GO:0046929|GO:0055085|GO:0070509|GO:0070574|GO:0071584|GO:0071585|GO:0090281	zinc transporter 1	12052.9	2480.49	12.6505	11.4367
ASHGA5P005942	5.66653	up	protein_coding	NM_003985	CCDS45602.1	TNK1	RefSeq	2912	chr17	+	7284292	7293092		TCGAGGGCAGCCCCGACTCCACAATCTGGAAGGGCCAGAATGGTCGCACCTTCAAAGTGG	8711	Hs.203420	GO:0004713|GO:0004715|GO:0004871|GO:0005515|GO:0005524|GO:0005737|GO:0006468|GO:0007165|GO:0016020|GO:0046777	non-receptor tyrosine-protein kinase TNK1 isoform 2	226.845	13.8562	6.86482	4.36235
ASHGA5P050586	2.55588	up	protein_coding	NM_025244	CCDS2037.1	TSGA10	RefSeq	3685	chr2	-	99613723	99771187	NM_182911	TGACACCTGAAATGATTCTTCACATCCCTGAGAAAGGTCAAAGTTACAAACTGATTTTTT	80705	Hs.120267	GO:0003674|GO:0005198|GO:0005575|GO:0005737|GO:0007283|GO:0009434|GO:0030031|GO:0031965|GO:0043005	testis-specific gene 10 protein	734.015	123.296	8.60149	7.24767
ASHGA5P034739	4.94069	up	protein_coding	NM_199294	CCDS115.1	APITD1	RefSeq	1243	chr1	+	10490158	10502872	NM_001270517, NR_036462	CATCACAGACAAAAGTGAAGAGATTGCTCAGATTAACCTAGAACGAAAAGCACAGAAGAA	378708		GO:0000087|GO:0000236|GO:0000278|GO:0000712|GO:0000777|GO:0003677|GO:0003682|GO:0003690|GO:0005515|GO:0005829|GO:0006281|GO:0006352|GO:0006974|GO:0006974|GO:0031297|GO:0031398|GO:0043240|GO:0046982|GO:0051301|GO:0071821	centromere protein S	3492.26	314.902	10.8416	8.53693
ASHGA5P042045	8.34257	up	protein_coding	NM_030908	CCDS5149.1	OR2A4	RefSeq	933	chr6	-	132021608	132022541	NM_001005328	TGTGTGATTGGACTCGTTTATGGCACAGCCATTATCATGTATGTTGGACCCAGATATGGG	79541	Hs.734368	GO:0004930|GO:0004984|GO:0005886|GO:0016021	olfactory receptor 2A4	111.456	5.98086	5.77379	2.7133
ASHGA5P009806	13.8477	up	protein_coding	ENST00000357392	CCDS46814.1	CCRL2	GENCODE	1593	chr3	+	46449048	46451014		CAGAAATTATGATCTACACCCGTTTCTTAAAAGGCAGTCTGAAGATGGCCAATTACACGC	9034	Hs.535713	GO:0006954|GO:0007186|GO:0006935|GO:0070098|GO:0016021|GO:0005887|GO:0004950|GO:0042379|GO:0048020	chemokine (C-C motif) receptor-like 2 [Source:HGNC Symbol;Acc:1612]	6721.2	215.087	11.7965	8.00493
ASHGA5P006277	4.89615	up	protein_coding	NM_001136030	CCDS44913.1	TESPA1	RefSeq	3862	chr12	-	55342086	55378530	NM_001098815	GATCCTGAGCCTTCCAGCCTGGATGACGTTTTCCAAGAAGGGAATCCAATCAATAAAATT	9840	Hs.33187	GO:0005737|GO:0008180|GO:0010387|GO:0033089|GO:0050862	protein TESPA1 isoform 1	462.364	37.2916	7.93061	5.63896
ASHGA5P002153	2.45616	up	protein_coding	NM_003626	CCDS31627.1	PPFIA1	RefSeq	5353	chr11	+	70116805	70230607	NM_177423	TCATGACCCTTTTGCCACCTTCCAGAGAAGAGGTACGAGATGACAAGACAACCATAAAGT	8500	Hs.530749	GO:0004871|GO:0005515|GO:0005737|GO:0007160|GO:0007165	liprin-alpha-1 isoform b	939.927	167.736	8.96702	7.67062
ASHGA5P008639	2.18126	up	protein_coding	NM_001085471	CCDS41977.1	FOXN3	RefSeq	7856	chr14	-	89622515	90085494		GCGATCGAAGGAGCCTTCACGTAAATGGGTCCAGTCATGCCTCCCAGTAAGAAGCCAGAA	1112	Hs.434286	GO:0000077|GO:0000085|GO:0003690|GO:0003705|GO:0005515|GO:0005634|GO:0005667|GO:0007389|GO:0008022|GO:0008134|GO:0008301|GO:0009790|GO:0009888|GO:0043565|GO:0045892|GO:0051090	forkhead box protein N3 isoform 1	1663.46	340.84	9.76865	8.64349
ASHGA5P005607	3.79891	up	protein_coding	NM_001178129	CCDS55121.1	SEMA3E	RefSeq	5993	chr7	-	82993221	83270747	NM_012431	TTCTTCAAAGCGGCAACAGCTGTATATTGGATCTGCTTCTGCTGTGGCTCAAGTCAGATT	9723	Hs.528721	GO:0001569|GO:0001953|GO:0002040|GO:0004872|GO:0005576|GO:0005615|GO:0007411|GO:0008360|GO:0016020|GO:0016525|GO:0050808|GO:0071526|GO:2000249	semaphorin-3E isoform 2	178.982	16.4804	6.50282	4.57723
ASHGA5P001704	7.46535	up	protein_coding	NM_021191	CCDS8886.1	NEUROD4	RefSeq	3971	chr12	+	55413728	55423801		AGTGACCGAGAGTCTGGAAATGTCAAAAACTTTTGTAAAATCCAAGGAGATGGGAGAGCT	58158	Hs.591024	GO:0001764|GO:0003677|GO:0005634|GO:0006351|GO:0006355|GO:0007219|GO:0007405|GO:0010001|GO:0035881|GO:0045165|GO:0045597|GO:0046983|GO:0048666	neurogenic differentiation factor 4	100.747	5.98086	5.61351	2.7133
ASHGA5P004109	2.06228	up	protein_coding	NM_001161566	CCDS54673.1	TNIK	RefSeq	5540	chr3	-	170780291	171178197	NM_001161560, NM_001161562, NM_001161564	TCGACCAGCTGATCTGACGGCATTAGCCAAAGAACTAAGAGAACTCCGGATTGAAGAAAC	23043	Hs.34024	GO:0004674|GO:0005083|GO:0005515|GO:0005524|GO:0005634|GO:0005730|GO:0005737|GO:0005856|GO:0006468|GO:0006950|GO:0007010|GO:0007243|GO:0007256|GO:0007256|GO:0016055|GO:0031532|GO:0046777|GO:0048814|GO:0055037	TRAF2 and NCK-interacting protein kinase isoform 8	763.823	161.164	8.66367	7.61943
ASHGA5P050468	2.20657	up	protein_coding	NM_000251	CCDS1834.1	MSH2	RefSeq	3226	chr2	+	47630205	47710367		ATTTTCTTCAACCAGGAGGTGAGGAGGTTTCGACATGGCGGTGCAGCCGAAGGAGACGCT	4436	Hs.597656	GO:0000228|GO:0000287|GO:0000400|GO:0000403|GO:0000404|GO:0000406|GO:0000710|GO:0001701|GO:0003677|GO:0003690|GO:0003697|GO:0005515|GO:0005515|GO:0005524|GO:0006119|GO:0006281|GO:0006298|GO:0006301|GO:0006302|GO:0006311|GO:0007050|GO:0007281|GO:0007283|GO:0008022|GO:0008094|GO:0008340|GO:0008584|GO:0010165|GO:0010165|GO:0010224|GO:0010224|GO:0014070|GO:0016446|GO:0016447|GO:0016887|GO:0019237|GO:…	DNA mismatch repair protein Msh2 isoform 1	57.1	7.1524	4.69696	3.55516
ASHGA5P012899	2.93401	up	protein_coding	NM_003215	CCDS3481.1	TEC	RefSeq	3620	chr4	-	48137799	48271814		GTGGAGAGCAAGAGATAAATATGGGAATGAAGGATATATCCCAAGTAATTACGTAACGGG	7006	Hs.479670	GO:0004715|GO:0005524|GO:0005543|GO:0005737|GO:0005829|GO:0005856|GO:0005886|GO:0006468|GO:0007229|GO:0007243|GO:0010543|GO:0046872|GO:0050853	tyrosine-protein kinase Tec	1066.58	159.061	9.15194	7.59907
ASHGA5P000850	3.7797	up	protein_coding	NM_001459	CCDS12767.1	FLT3LG	RefSeq	1074	chr19	+	49977465	49989488	NM_001204502	CCAACTGGGGCAAGCCTGACCCGGCGACAGGAGGCATGAGGGGCCCCCGGCCGAAATGAC	2323	Hs.428	GO:0005102|GO:0005125|GO:0005615|GO:0005886|GO:0007165|GO:0008284|GO:0016020|GO:0016021|GO:0035162	fms-related tyrosine kinase 3 ligand precursor	54.8385	5.98086	4.63158	2.7133
ASHGA5P032505	2.54365	up	protein_coding	NM_024015	CCDS11529.1	HOXB4	RefSeq	2042	chr17	-	46652868	46655743		TTTGATCAACTCAAACTATGTCGACCCCAAGTTCCCTCCATGCGAGGAATATTCACAGAG	3214	Hs.664706	GO:0000122|GO:0002011|GO:0003700|GO:0005634|GO:0006351|GO:0006355|GO:0007275|GO:0008283|GO:0009952|GO:0043565|GO:0048103|GO:0048536|GO:0048539|GO:0048704|GO:0060216	homeobox protein Hox-B4	1962.18	345.634	10.0089	8.662
ASHGA5P013899	3.35802	up	protein_coding	NM_030647	CCDS43658.1	JHDM1D	RefSeq	9178	chr7	-	139784545	139876741		TCGCTATGATAAACCAGTGGAATGTGGATACCATGTCAAGACTGAAGATCCAGACTTGAG	80853	Hs.308710	GO:0005506|GO:0005506|GO:0005634|GO:0005634|GO:0005730|GO:0005730|GO:0006351|GO:0008270|GO:0016702|GO:0016706|GO:0030901|GO:0032454|GO:0033169|GO:0035064|GO:0035574|GO:0035575|GO:0045893|GO:0051864|GO:0070544|GO:0071557|GO:0071558	lysine-specific demethylase 7	807.738	102.932	8.74803	7.00042
ASHGA5P041866	3.48099	up	protein_coding	NM_138694	CCDS4935.1	PKHD1	RefSeq	16235	chr6	-	51480144	51952423		AGATGGAGAAGTGGGAAATGAGCTTCCAGTGCAGCCACAATTGGTATTTTTGGATGAGCA	5314	Hs.662050	GO:0001822|GO:0004872|GO:0005515|GO:0005813|GO:0005932|GO:0010824|GO:0016021|GO:0016324|GO:0016337|GO:0031362|GO:0042384|GO:0042592|GO:0051271|GO:0072372|GO:0072686	fibrocystin isoform 1 precursor	51.1443	5.98086	4.5128	2.7133
ASHGA5P013586	2.00514	up	protein_coding	NM_001102470	CCDS43255.1	ADH6	RefSeq	2803	chr4	-	100123794	100140403		CTGGAAAATGTATCCGCTGTATCCTGTTACTTTAAGTACAATGTAATACATGCAAGACCC	130	Hs.586161	GO:0000166|GO:0004022|GO:0005575|GO:0005829|GO:0006069|GO:0006069|GO:0006805|GO:0008270|GO:0044281|GO:0045471	alcohol dehydrogenase 6 isoform 1	31.8205	5.98086	3.71701	2.7133
ASHGA5P005654	2.86856	up	protein_coding	ENST00000308302	CCDS1443.1	GOLT1A	GENCODE	883	chr1	-	204167287	204183220		CCTGGGTGCGCTGTTCCGGAGACTTCAAGGCACTAGCTCGATGGTCTGAAAAACAGAGAT	127845	Hs.532401	GO:0015031|GO:0016192|GO:0016021|GO:0000139	golgi transport 1A [Source:HGNC Symbol;Acc:24766]	43.2214	5.98086	4.23363	2.7133
ASHGA5P053195	2.0216	up	protein_coding	NM_005221	CCDS5647.1	DLX5	RefSeq	1424	chr7	-	96649701	96654143		ATTTATTCCAGCTTTCAGCTGGCCGCATTACAGAGAAGGTTTCAGAAGACTCAGTACCTC	1749	Hs.99348	GO:0000976|GO:0001501|GO:0001649|GO:0001958|GO:0003700|GO:0005634|GO:0005730|GO:0005737|GO:0006351|GO:0007399|GO:0007411|GO:0008283|GO:0030326|GO:0030855|GO:0042472|GO:0044212|GO:0045669|GO:0045893|GO:0045944|GO:0048646|GO:0050679|GO:0060021|GO:0060166|GO:0060325|GO:0071837|GO:0090263	homeobox protein DLX-5	32.0183	5.98086	3.7288	2.7133
ASHGA5P017265	2.12501	up	protein_coding	NM_006624	CCDS7052.2	ZMYND11	RefSeq	4336	chr10	+	180404	300577		GCGCCTGCACCTAAAGAAGTAAACAGGTCATGGCACGTTTAACAAAAAGACGACAGGCGG	10771	Hs.292265	GO:0000122|GO:0003677|GO:0005515|GO:0005634|GO:0005730|GO:0005737|GO:0006351|GO:0007049|GO:0008270|GO:0008283|GO:0019048|GO:0043124|GO:0046329|GO:2001237	zinc finger MYND domain-containing protein 11 isoform a	376.813	72.7606	7.62565	6.53818
ASHGA5P013834	2.91801	up	protein_coding	NM_005387	CCDS41605.1	NUP98	RefSeq	3959	chr11	-	3733058	3819022		TTTAGGAACCAATACAAACACTTCTAATTTTGGTTTTGGCACAAATACCAGTGGGAATAG	4928	Hs.524750	GO:0000059|GO:0000087|GO:0000236|GO:0000278|GO:0000776|GO:0005215|GO:0005515|GO:0005635|GO:0005635|GO:0005643|GO:0005643|GO:0005654|GO:0005829|GO:0005975|GO:0006260|GO:0006913|GO:0006999|GO:0008645|GO:0010827|GO:0015758|GO:0016032|GO:0017056|GO:0019048|GO:0019221|GO:0031080|GO:0031080|GO:0031965|GO:0044281|GO:0051028|GO:0055085	nuclear pore complex protein Nup98-Nup96 isoform 3	220.97	28.464	6.8262	5.28121
ASHGA5P006917	31.2731	up	protein_coding	NM_004221	CCDS32377.1	IL32	RefSeq	1090	chr16	+	3115312	3119668	NM_001012631, NM_001012632, NM_001012633, NM_001012718	TTATGATAAAATGCAAAATGCAGAATCAGGACGTGGACAGGTGATGTCGAGCCTGGCAGA	9235	Hs.943	GO:0005125|GO:0005615|GO:0006952|GO:0006955|GO:0007155	interleukin-32 isoform B	8436.71	116.761	12.1414	7.17453
ASHGA5P013608	2.28469	up	protein_coding	NM_001035260	CCDS41536.1	VPS26A	RefSeq	2564	chr10	+	70883907	70932616		TAATGGATGGTGCACCAGTAAAAGGAGATAATTTTATGGAGAAAAGCTCCTGAAAAACTG	9559	Hs.499925	GO:0005515|GO:0005768|GO:0005829|GO:0007034|GO:0008565|GO:0010008|GO:0030904|GO:0031982|GO:0042147	vacuolar protein sorting-associated protein 26A isoform 2	1472.16	285.379	9.59504	8.40305
ASHGA5P052863	9.91483	up	protein_coding	ENST00000265605	CCDS5171.1	ALDH8A1	GENCODE	2558	chr6	-	135238527	135271260	NM_001193480	ATTCCCTCTGATCCACTGGTGAGCATAGGTGCTCTGATAAGTAAAGCACATTTGGAGAAA	64577	Hs.486520	GO:0055114|GO:0042904|GO:0042573|GO:0008152|GO:0042574|GO:0005737|GO:0005622|GO:0016491|GO:0001758	aldehyde dehydrogenase 8 family, member A1 [Source:HGNC Symbol;Acc:15471]	131.274	5.98086	6.02289	2.7133
ASHGA5P010333	3.79599	up	protein_coding	NM_031302	CCDS9096.1	GLT8D2	RefSeq	1906	chr12	-	104382764	104443915		GAAGTTCTCCAGGGTTACAGTTCTTATCCGCGTGAATACACATGGCTCTGTTACGAAAAA	83468	Hs.631650	GO:0016021|GO:0016757	glycosyltransferase 8 domain-containing protein 2 precursor	118.39	9.91655	5.86812	3.94364
ASHGA5P006318	2.4088	up	protein_coding	NM_005880	CCDS10726.1	DNAJA2	RefSeq	3066	chr16	-	46989273	47007625		AGGAGACAAATTTAAAGAAATAAGTTTTGCATATGAAGTACTATCAAATCCTGAGAAGCG	10294	Hs.368078	GO:0001948|GO:0005524|GO:0006457|GO:0008284|GO:0009408|GO:0016020|GO:0031072|GO:0046872|GO:0051082	dnaJ homolog subfamily A member 2	4840.44	928.792	11.3209	10.0526
ASHGA5P039198	3.07566	up	protein_coding	NM_138345	CCDS54686.1	VWA5B2	RefSeq	4040	chr3	+	183948316	183960117		AGGCCGCCTGCTGCCGCGCTCTGGGCCCGGGGCTGGGGACCCCGACGCCCCGCCGCTGCG	90113	Hs.584997		von Willebrand factor A domain-containing protein 5B2	8725.11	1338.07	12.1886	10.5677
ASHGA5P010011	13.3134	up	protein_coding	NM_018384	CCDS5907.1	GIMAP5	RefSeq	1895	chr7	+	150434435	150440737	NM_001199577	AACCGTTTCTGGAGAGAATGGGAGGATTCCAGAGGGGCAAATATGGAACTATGGCTGAAG	55340	Hs.647079	GO:0001659|GO:0002729|GO:0002925|GO:0005525|GO:0005741|GO:0005764|GO:0010524|GO:0016021|GO:0030217|GO:0032689|GO:0032831|GO:0043011|GO:0043029|GO:0043066|GO:0045019|GO:0045588|GO:0045838|GO:0045954|GO:0046902|GO:0050868|GO:0050995	GTPase IMAP family member 5	3480.62	110.931	10.8376	7.10282
ASHGA5P013969	2.43606	up	protein_coding	NM_001195306		BBIP1	RefSeq	2057	chr10	-	112658487	112678694	NM_001195305	GAACTTTCAGGAAAAAACACTATATCCAACAACTCAGATATGGCAGAAGTGAAGTCAATG	92482	Hs.232543	GO:0005515|GO:0005737|GO:0005929|GO:0034464|GO:0042384	BBSome-interacting protein 1 isoform 2	11942.2	2338.49	12.6384	11.3538
ASHGA5P041042	3.14967	up	protein_coding	NM_002185	CCDS3911.1	IL7R	RefSeq	4617	chr5	+	35856976	35879705		ATTTTGAGTTTTTTCTCTGTCGCTCTGTTGGTCATCTTGGCCTGTGTGTTATGGAAAAAA	3575	Hs.591742	GO:0000018|GO:0003823|GO:0004917|GO:0005515|GO:0005576|GO:0005886|GO:0006955|GO:0007165|GO:0007166|GO:0016021|GO:0038111	interleukin-7 receptor subunit alpha precursor	3406.89	490.675	10.808	9.15276
ASHGA5P013417	2.36891	up	protein_coding	NM_006889	CCDS43138.1	CD86	RefSeq	2790	chr3	+	121796695	121839988	NM_176892	TTGGAGCTACAGTGGACAGGCATTTGTGACAGCACTATGGGACTGAGTAACATTCTCTTT	942	Hs.171182	GO:0002224|GO:0004872|GO:0005515|GO:0005886|GO:0006955|GO:0007267|GO:0008284|GO:0009897|GO:0015026|GO:0016021|GO:0019048|GO:0031295|GO:0042110|GO:0042113|GO:0043017|GO:0043231|GO:0045086|GO:0045404|GO:0045630|GO:0045893|GO:0051607	T-lymphocyte activation antigen CD86 isoform 2 precursor	233.638	38.0736	6.91175	5.66752
ASHGA5P032760	2.60698	up	protein_coding	ENST00000304094	CCDS11022.1	OR1A1	GENCODE	930	chr17	+	3118914	3119844		ATTTCCGCCCTTTGACCAATTATAGCCTAAAAGACGCAGTGATCACTGTAATGTACACGG	8383	Hs.532688	GO:0007186|GO:0007608|GO:0050911|GO:0016021|GO:0005886|GO:0004930|GO:0004984	olfactory receptor, family 1, subfamily A, member 1 [Source:HGNC Symbol;Acc:8179]	187.106	26.5053	6.56857	5.18619
ASHGA5P051639	6.33938	up	protein_coding	NM_019069	CCDS3012.1	WDR5B	RefSeq	4183	chr3	-	122130699	122134882		GATGCATAATAACAGTTGTGAGCTTTAGTTTAATGTAATATTTGTAATAAAAACGTTTGG	54554	Hs.567513		WD repeat-containing protein 5B	87.1374	5.98086	5.37765	2.7133
ASHGA5P008651	3.87184	up	protein_coding	NM_152724	CCDS31157.1	RSU1	RefSeq	3657	chr10	-	16632616	16859453	NM_012425	CCAGAACTAGGAAACTTGGATTTAACTGGCCAGAAGCAGGTATTCAAAGCAGAGAACAAT	6251	Hs.524161	GO:0005829|GO:0007165|GO:0007265|GO:0034329	ras suppressor protein 1 isoform 2	5324.59	631.029	11.47	9.51694
ASHGA5P032169	2.09245	up	protein_coding	NM_002470	CCDS11157.1	MYH3	RefSeq	6061	chr17	-	10531842	10560626		AGAAAGCATAGTATCCCAACTTTCCAGGAGCAAGCAAGCCTTTACCCAGCAAACAGAAGA	4621	Hs.440895	GO:0000146|GO:0003779|GO:0005516|GO:0005524|GO:0005829|GO:0007517|GO:0030016|GO:0030048|GO:0030049|GO:0032982	myosin-3	96.3333	15.1914	5.54002	4.47482
ASHGA5P047412	3.22731	up	protein_coding	NM_001145260	CCDS44394.1	NCOA4	RefSeq	3748	chr10	+	51565107	51590734		AACCGTTGGGAATTTTCAGATCCCATGTGGATTCTAGTAGTTTATATACCTACCTCGAAG	8031	Hs.643658	GO:0003713|GO:0005634|GO:0006351|GO:0008584|GO:0030521|GO:0045893|GO:0050681	nuclear receptor coactivator 4 isoform 1	2574.62	359.198	10.4045	8.71419
ASHGA5P039498	4.03388	up	protein_coding	NM_014883	CCDS34029.1	FAM13A	RefSeq	5882	chr4	-	89647104	89978346		AGAAAAGCCTGCTTGGAAGACATGAATTCAGCAGAGGGTGCTATTAGTGCCAAGTTGGTA	10144	Hs.97270	GO:0005096|GO:0005829|GO:0007264|GO:0051056	protein FAM13A isoform a	58.0934	5.98086	4.72547	2.7133
ASHGA5P006771	9.62647	up	protein_coding	NM_007069	CCDS8047.1	PLA2G16	RefSeq	1395	chr11	-	63341943	63381909	NM_001128203	TGCGCCCATTCCAGAGCCTAAGCCTGGAGACCTGATTGAGATTTTTCGCCCTTTCTACAG	11145	Hs.502775	GO:0004623|GO:0005515|GO:0005575|GO:0005783|GO:0005829|GO:0006644|GO:0006644|GO:0008970|GO:0016021|GO:0016042|GO:0036149|GO:0036150|GO:0036151|GO:0036152|GO:0044281|GO:0045786|GO:0046474|GO:0048471|GO:0052739|GO:0052740	group XVI phospholipase A1/A2	4896.75	225.778	11.3385	8.07151
ASHGA5P007226	3.26999	up	protein_coding	NM_002600	CCDS632.1	PDE4B	RefSeq	4264	chr1	+	66258855	66840262	NM_001037341	TCCAAGCATTGCTATTACAACTGTAAGCCAGGAGTGCTTTGATGTGGAAAATGGCCCTTC	5142	Hs.198072	GO:0004115|GO:0005634|GO:0005829|GO:0006198|GO:0007165|GO:0046872|GO:0048471	cAMP-specific 3',5'-cyclic phosphodiesterase 4B isoform 1	48.3889	5.98086	4.42259	2.7133
ASHGA5P016923	2.30955	up	protein_coding	NM_001136007	CCDS46048.1	FXYD3	RefSeq	1588	chr19	+	35606731	35615228		AACCACACAGAGGCTGGGGCGAGGAGGATACCATCTGTCAGTCTTGGCTGGATGACATCA	5349	Hs.301350	GO:0005254|GO:0005789|GO:0005887|GO:0006821|GO:0034707|GO:0050790|GO:0051117	FXYD domain-containing ion transport regulator 3 isoform 3	147.233	22.7312	6.19508	4.98747
ASHGA5P004089	15.3339	up	protein_coding	NM_153259	CCDS30762.1	MCOLN2	RefSeq	3060	chr1	-	85391265	85462796		GTTACGGAAGAGATTTCTAAATTTCTTCCTGGAGAAGTACAAGCGGCCTGTGTGTGACAC	255231	Hs.591446	GO:0005216|GO:0016021	mucolipin-2	14471.9	433.842	12.9226	8.98392
ASHGA5P038896	2.04542	up	protein_coding	NM_001080448	CCDS46876.1	EPHA6	RefSeq	3677	chr3	+	96533424	97467786		CAAGCACCTGCTTTTTCCAATGGAGCCATTCTGGACTACGAGATCAAGTACTATGAGAAA	285220	Hs.653244	GO:0003674|GO:0005003|GO:0005524|GO:0005575|GO:0005887|GO:0008150	ephrin type-A receptor 6 isoform a	90.62	14.4268	5.44069	4.4083
ASHGA5P017308	3.714	up	protein_coding	ENST00000440021	CCDS32086.1	FBXO34	GENCODE	2831	chr14	+	55738871	55819801		AAGTTGTTCGGGGCTTTGTTATGCACCTAAAGCCATATTGGAAGCTCCAGAAGAAAGAGC	55030	Hs.525348	GO:0005515	F-box protein 34 [Source:HGNC Symbol;Acc:20201]	54.0399	5.98086	4.60628	2.7133
ASHGA5P009248	2.18396	up	protein_coding	NM_006462	CCDS12998.1	RBCK1	RefSeq	2633	chr20	+	388708	411610		AAGACCAAGAAAGGCTGTGGGTGAGCGTGGAGGATGCTCAGATGCACACCGTCACCATCT	10616	Hs.247280	GO:0000209|GO:0003677|GO:0003700|GO:0004842|GO:0005515|GO:0006351|GO:0008270|GO:0019048|GO:0032088|GO:0043123|GO:0043130|GO:0043161|GO:0050852|GO:0051092|GO:0071797|GO:0097039	ranBP-type and C3HC4-type zinc finger-containing protein 1 isoform 1	151.565	25.0185	6.23919	5.11224
ASHGA5P051970	10.9398	up	protein_coding	NM_001025603	CCDS994.1	RFX5	RefSeq	3611	chr1	-	151313115	151319769	NM_000449	ACTTAAAGGAGCATGTGCTTCAAAGTTCCTTATCCCAGGAGCATAAAGACCCAAAAGCAA	5993	Hs.632472	GO:0000122|GO:0003677|GO:0003700|GO:0005515|GO:0005634|GO:0006351	DNA-binding protein RFX5	17951.9	770.203	13.2434	9.79192
ASHGA5P052877	2.54777	up	protein_coding	ENST00000368115	CCDS1184.1	FCER1A	GENCODE	1165	chr1	+	159259503	159278014		TTCTTTGAAGTCAGTTCCACCAAATGGTTCCACAATGGCAGCCTTTCAGAAGAGACAAAT	2205	Hs.897	GO:0019370|GO:0007257|GO:0050731|GO:0043306|GO:0050850|GO:0001812|GO:0001820|GO:0045401|GO:0045425|GO:0038095|GO:0000187|GO:0007165|GO:0007166|GO:0005886|GO:0005887|GO:0009897|GO:0005515|GO:0019767|GO:0019863	Fc fragment of IgE, high affinity I, receptor for; alpha polypeptide [Source:HGNC Symbol;Acc:3609]	64.9043	7.15801	4.9053	3.55607
ASHGA5P018525	3.06285	up	protein_coding	NM_001105544	CCDS47472.1	ECHDC1	RefSeq	2132	chr6	-	127609856	127664754	NM_001105545	GCCTGCGACGGTGTTATGATGCTACAACTTCTGGAAAAAGTAATTGAATTGGAAAATTGG	55862	Hs.486410	GO:0004492|GO:0005829|GO:0016831	ethylmalonyl-CoA decarboxylase isoform 3	9143.42	1409.93	12.2536	10.6387
ASHGA5P053007	2.28176	up	protein_coding	NM_152739	CCDS5409.1	HOXA9	RefSeq	2076	chr7	-	27202056	27205149		TTTGTCCCTGACTGACTATGCTTGTGGTTCTCCTCCAGTTGATAGAGAAAAACAACCCAG	3205		GO:0003700|GO:0005515|GO:0005634|GO:0006351|GO:0007275|GO:0019899|GO:0042118|GO:0043565	homeobox protein Hox-A9	675.838	126.879	8.48102	7.29088
ASHGA5P053784	3.27892	up	protein_coding	NM_031919	CCDS6764.1	FSD1L	RefSeq	670	chr9	+	108210314	108234416		GGAACCTGAAGAATTTTCAAAGGTACACAAAAACTGCATTAATACACTTAACAAGGGAAG	83856	Hs.136901	GO:0003674|GO:0005575|GO:0008150	FSD1-like protein isoform 2	367.087	44.4374	7.58687	5.87365
ASHGA5P007655	2.00686	up	protein_coding	NM_001174151	CCDS54615.1	ARL13B	RefSeq	3920	chr3	+	93698982	93774522	NM_001174150, NM_182896	CTATATTGGTGTTGGCAAATAAACAAGATAAAGAAGGAGCTTTAGGAGAAGCTGATGTCA	200894	Hs.533086	GO:0005515|GO:0005525|GO:0005622|GO:0007264|GO:0007368|GO:0009953	ADP-ribosylation factor-like protein 13B isoform 3	582.907	124.94	8.2719	7.26696
ASHGA5P034416	2.50924	up	protein_coding	ENST00000245816	CCDS12162.1	CLPP	GENCODE	1151	chr19	+	6361462	6368915		AGGAGATCATGAAGCTCAAGAAGCAGCTCTATAACATCTACGCCAAGCACACCAAACAGA	8192	Hs.515092	GO:0006508|GO:0005739|GO:0005759|GO:0005515|GO:0005524|GO:0004252|GO:0008233	ClpP caseinolytic peptidase, ATP-dependent, proteolytic subunit homolog (E. coli) [Source:HGNC Symbol;Acc:2084]	7575.89	1429.57	11.9828	10.6555
ASHGA5P004843	2.10812	up	protein_coding	NM_052950	CCDS9429.1	WDFY2	RefSeq	3809	chr13	+	52158483	52336171		TTCAAGCAAATGTGGGACAGTAAGAAAATTGGTCTAAGACAGCACCACTGCCGCAAGTGT	115825	Hs.208550	GO:0046872	WD repeat and FYVE domain-containing protein 2	2525.55	544.456	10.3755	9.29955
ASHGA5P046245	5.45174	up	protein_coding	ENST00000458128	CCDS35338.1	PGAM4	GENCODE	1678	chrX	-	77223457	77225135	ENST00000534819, NM_002629	CATCTGAGCATAACTGTACTAAATCCTTTTACCAGATCAGTATAATAAAGGAGTGATGTG	441531	Hs.632822	GO:0006096|GO:0005575|GO:0016868|GO:0004082|GO:0004083|GO:0004619	phosphoglycerate mutase family member 4 [Source:HGNC Symbol;Acc:21731]	563445	58560.9	18.4549	16.0082
ASHGA5P007053	2.57395	up	protein_coding	NM_018269	CCDS1653.1	ADI1	RefSeq	1685	chr2	-	3501689	3523350		CTACTGGAAGCTGGATGCTGACAAATATGAGAATGATCCAGAATTAGAAAAGATCCGAAG	55256	Hs.502773	GO:0000096|GO:0005515|GO:0005634|GO:0005730|GO:0005737|GO:0005794|GO:0005829|GO:0005886|GO:0006595|GO:0010309|GO:0016491|GO:0019509|GO:0019509|GO:0019509|GO:0034641|GO:0044281|GO:0046872	1,2-dihydroxy-3-keto-5-methylthiopentene dioxygenase	5383.89	974.412	11.4852	10.1212
ASHGA5P004342	2.32536	up	protein_coding	NM_001236	CCDS13642.1	CBR3	RefSeq	1128	chr21	+	37507262	37518860		GCCTTCAAGAGTGATGATCCAATGCCCTTTGACATTAAAGCTGAGATGACACTGAAGACA	874	Hs.154510	GO:0000253|GO:0004090|GO:0005634|GO:0005730|GO:0005737|GO:0005829|GO:0042376|GO:0070402	carbonyl reductase [NADPH] 3	6451.17	1296.37	11.7376	10.5201
ASHGA5P005460	2.28992	up	protein_coding	ENST00000306065	CCDS32986.1	ANKRD27	GENCODE	4453	chr19	-	33087906	33166102		TTTAACCGAAGGTTCTTTGCATGAGCCAGGGAGGCAAAGTGTCACACTGAGACAGAATAA	84079	Hs.59236	GO:0045022|GO:0005764|GO:0005769|GO:0005515|GO:0005096|GO:0005085	ankyrin repeat domain 27 (VPS9 domain) [Source:HGNC Symbol;Acc:25310]	1057.48	205.551	9.13959	7.94429
ASHGA5P014217	2.5394	up	protein_coding	NM_001193312	CCDS55106.1	C7orf10	RefSeq	1523	chr7	+	40174574	40900366		AGGGCCTGAGGTGGCGTGTTTGTCTCACATAGCTGCAAATTATCTTATTGGTCAAAAGGA	79783	Hs.586313	GO:0016740	caiB/baiF CoA-transferase family protein C7orf10 isoform 2	85.8106	10.4405	5.35381	4.00932
ASHGA5P017443	4.04975	up	protein_coding	NM_007253		CYP4F8	RefSeq	1907	chr19	+	15726028	15740447		AAGACCCTGAAGCCCTGGCTGGGGGATGGGCTCTTGTTAAGTGTTGGTGACAAGTGGAGA	11283	Hs.268554	GO:0005506|GO:0005789|GO:0006690|GO:0006693|GO:0006805|GO:0009055|GO:0016021|GO:0018685|GO:0020037|GO:0044281|GO:0070330	cytochrome P450 4F8 precursor	58.279	5.98086	4.73113	2.7133
ASHGA5P018759	2.56903	up	protein_coding	NM_030755	CCDS41953.1	TMX1	RefSeq	4119	chr14	+	51706885	51724372		CTATTTATCATTGTAAAGATGGTGAATTTAGGCGCTATCAGGGTCCAAGGACTAAGAAGG	81542	Hs.125221	GO:0005783|GO:0005789|GO:0006260|GO:0006888|GO:0006950|GO:0007165|GO:0008283|GO:0015036|GO:0016021|GO:0022900|GO:0030612|GO:0045321|GO:0045454|GO:0045893|GO:0045927	thioredoxin-related transmembrane protein 1 precursor	15086.2	2823.06	12.9871	11.6258
ASHGA5P053232	2.08907	up	protein_coding	NM_001128852	CCDS47666.1	SRRT	RefSeq	3029	chr7	+	100472700	100486285	NM_001128853, NM_001128854, NM_015908	AGAATGACAGTTCTAATGATGACAAAACAAAGAAGTCGGAGGGTGATGGGGACAAGGAAG	51593	Hs.111801	GO:0003677|GO:0005515|GO:0005654|GO:0005737|GO:0006351|GO:0006355|GO:0008283|GO:0031053|GO:0046685|GO:0097150	serrate RNA effector molecule homolog isoform c	161.43	28.2821	6.33601	5.27315
ASHGA5P012110	2.34708	up	protein_coding	NM_001032998	CCDS33299.1	KYNU	RefSeq	1315	chr2	+	143635194	143747106		CGATTAAACCTGCGAGATCGGAGTTCTTTAATTAGGAATGGAATGCAACAGATTTGGACA	8942	Hs.470126	GO:0005634|GO:0005730|GO:0005737|GO:0005739|GO:0005829|GO:0005829|GO:0006569|GO:0006569|GO:0009435|GO:0019441|GO:0019442|GO:0019805|GO:0030170|GO:0030429|GO:0030429|GO:0030429|GO:0034341|GO:0034516|GO:0034641|GO:0042803|GO:0043420|GO:0044281|GO:0097053	kynureninase isoform b	2505.43	483.593	10.3652	9.13431
ASHGA5P039460	205.455	up	protein_coding	NM_002416	CCDS34014.1	CXCL9	RefSeq	2545	chr4	-	76922622	76928641		AGAAAAGTGGTGTTCTTTTCCTCTTGGGCATCATCTTGCTGGTTCTGATTGGAGTGCAAG	4283	Hs.77367	GO:0005125|GO:0005576|GO:0005615|GO:0006935|GO:0006952|GO:0006954|GO:0006955|GO:0006968|GO:0007165|GO:0007186|GO:0007267|GO:0008009|GO:0009897|GO:0051607	C-X-C motif chemokine 9 precursor	278176	561.214	17.0208	9.33816
ASHGA5P041708	6.05707	up	protein_coding	ENST00000244601	CCDS4594.1	HIST1H2BG	GENCODE	445	chr6	-	26216427	26216872		TGTGCTTAGGTGCTTTAAAACTCAAAGGCTCTTTTCAGAGCCACTCAAGTCTCACATAAA	8339	Hs.591809	GO:0042742|GO:0006334|GO:0005634|GO:0005622|GO:0000786|GO:0003677|GO:0043565	histone cluster 1, H2bg [Source:HGNC Symbol;Acc:4746]	918.218	62.6777	8.93497	6.33635
ASHGA5P008893	3.20794	up	protein_coding	NM_006806	CCDS13569.1	BTG3	RefSeq	1464	chr21	-	18965967	18985268		TGTGCTGTCGGTATGGAGAGAAAAACAATGCATTCATTGTTGCCAGCTTTGAAAATAAAG	10950	Hs.473420	GO:0005737|GO:0006979|GO:0008285|GO:0045930	protein BTG3 isoform b	14083.8	2086.98	12.8828	11.2011
ASHGA5P055115	3.9867	up	protein_coding	NM_001191016		CASP12	RefSeq	1688	chr11	-	104756444	104769397	NR_034061, NR_034063, NR_034070	TTTCAACAACCGTAACTGCCAGAGTCTGAAAGACAAACCCAAGGTCATCATCATGCAAGC	100506742	Hs.476989	GO:0004197|GO:0005622|GO:0006508|GO:0006915|GO:0042981	inactive caspase-12	7096.06	822.092	11.8747	9.87951
ASHGA5P010623	2.24168	up	protein_coding	NM_033213	CCDS31087.1	ZNF670	RefSeq	4198	chr1	-	247197939	247242115	NM_001204220	TGGCTTCTGTAGGAAACAAATCAGAAGACCAGAATATCCAAGATGACTTCAAAAATCCTG	93474	Hs.732305	GO:0003677|GO:0005634|GO:0006351|GO:0006355|GO:0008270	zinc finger protein 670 isoform 1	70.5781	9.45639	5.04231	3.87773
ASHGA5P049661	4.70765	up	protein_coding	ENST00000436615	CCDS11363.1	RAPGEFL1	GENCODE	3727	chr17	+	38334241	38351906		TTCGAGCTCTCCTACAAGCTGGAGGCAAACAGTCAGTGAGAGTGGAGGCTCCAGTCAGAC	51195	Hs.632254	GO:0007264|GO:0007186|GO:0007399|GO:0005622|GO:0005624|GO:0005085|GO:0005057	Rap guanine nucleotide exchange factor (GEF)-like 1 [Source:HGNC Symbol;Acc:17428]	380.151	31.1565	7.63816	5.40315
ASHGA5P025239	3.43848	up	protein_coding	NM_001258000		LOC100130539	RefSeq	1110	chr10	+	44788197	44790097		CGCTGCTGTGGCTGCAGAGAAAGAAATATAAACAAAGAGCTTGAATTATTTTGAAATAAC	100130539	Hs.694626		uncharacterized protein LOC100130539	50.5987	5.98086	4.49507	2.7133
ASHGA5P055677	3.83708	up	protein_coding	NM_032554	CCDS9236.1	HCAR1	RefSeq	2977	chr12	-	123212152	123215129		GTTGATTGAAGTGAGTTGGCTGCATTTTCTTATCTGATCACAATGGCAGGGGACAGAATG	27198	Hs.610873	GO:0004930|GO:0005886|GO:0016021|GO:0032355	hydroxycarboxylic acid receptor 1	55.5453	5.98086	4.65331	2.7133
ASHGA5P006351	3.8209	up	protein_coding	NM_206920	CCDS7010.1	MAMDC4	RefSeq	3669	chr9	+	139746818	139755251		TTTACAGAGCCAGCCCCGAGAGGTCTCCTGTAACTTTGAGCGGGACACATGCAGCTGGTA	158056	Hs.376780	GO:0005768|GO:0015031|GO:0016021	apical endosomal glycoprotein precursor	638.814	68.9523	8.39822	6.46431
ASHGA5P051262	9.99508	up	protein_coding	NM_000675	CCDS13826.1	ADORA2A	RefSeq	2590	chr22	+	24823529	24838325		CCTGGGGCTGGTGAGTGGAGGGAGTGCCCAAGAGTCCCAGGGGAACACGGGCCTCCCAGA	135	Hs.197029	GO:0000139|GO:0001609|GO:0001963|GO:0001975|GO:0005515|GO:0005882|GO:0005886|GO:0005886|GO:0005887|GO:0006171|GO:0006355|GO:0006469|GO:0006909|GO:0006915|GO:0006954|GO:0006968|GO:0007169|GO:0007188|GO:0007189|GO:0007190|GO:0007205|GO:0007267|GO:0007271|GO:0007417|GO:0007596|GO:0007600|GO:0007626|GO:0008015|GO:0008285|GO:0014049|GO:0014057|GO:0014061|GO:0014069|GO:0016020|GO:0019899|GO:0030673|GO:…	adenosine receptor A2a	1015.3	40.6852	9.07834	5.75712
ASHGA5P037318	3.54952	up	protein_coding	NM_004965	CCDS33559.1	HMGN1	RefSeq	1313	chr21	-	40714240	40721047		CGCCTTCCCCGCAGGCACCCGGCACGCGCCTTCCCCGCCGCCACGATGCCCAAGAGGAAG	3150	Hs.356285	GO:0000785|GO:0003677|GO:0005634|GO:0005737|GO:0031492|GO:0032786	non-histone chromosomal protein HMG-14	141074	19257	16.1979	14.3703
ASHGA5P011059	3.80611	up	protein_coding	NM_017615	CCDS7624.1	NSMCE4A	RefSeq	1420	chr10	-	123716602	123734743	NM_001167865	ATCAACTCCGTCCAACAAAACCGTGAGGACATACTGAATGCCGGTGACAAATTAACAGAG	54780	Hs.258798	GO:0000781|GO:0005515|GO:0005634|GO:0006281|GO:0006310|GO:0030915|GO:2001022	non-structural maintenance of chromosomes element 4 homolog A isoform 1	11382.7	1397.71	12.5569	10.6285
ASHGA5P032399	2.2668	up	protein_coding	ENST00000306271	CCDS42324.1	KRTAP1-1	GENCODE	903	chr17	-	39196810	39197713		GACCTGGTTGTCAGCCAAAGTCCTACAATGTGAAAAGAGTTAGATACTATTTTACTATAA	81851	Hs.247934	GO:0008150|GO:0005576|GO:0045095	keratin associated protein 1-1 [Source:HGNC Symbol;Acc:16772]	35.2515	5.98086	3.89396	2.7133
ASHGA5P013084	3.23986	up	protein_coding	NM_080539	CCDS43057.1	COLQ	RefSeq	2905	chr3	-	15491639	15563258		ATTCTTCAGAGGTGGCCGAAGTCCGGGTCCACCGGGGCTTCCTGGCAAGACAGGACCAAA	8292	Hs.146735	GO:0001507|GO:0005515|GO:0005581|GO:0005605|GO:0005615|GO:0008105|GO:0030054|GO:0043083	acetylcholinesterase collagenic tail peptide isoform III precursor	47.9899	5.98086	4.40923	2.7133
ASHGA5P038264	2.46361	up	protein_coding	NM_032437	CCDS30737.1	EFCAB7	RefSeq	2376	chr1	+	63989012	64038364		AAACTAGAGGTTGACAGTAAATTGATGCGTCACCAGTTTGGAAACCACATCGAAGGGTCC	84455	Hs.652324	GO:0005509	EF-hand calcium-binding domain-containing protein 7	431.505	72.4077	7.83221	6.53144
ASHGA5P028879	2009.93	up	protein_coding	NM_001258406		IRG1	RefSeq	2111	chr13	+	77526623	77532776		TTTCAATGTTGGTATTGAAGTGCAAGGCCGATTACTGCATTTCGCCAAGGAGGCCAATGA	730249		GO:0019543|GO:0047547	immune-responsive gene 1 protein homolog	24212.7	5.98086	13.6862	2.7133
ASHGA5P027334	4.44969	up	protein_coding	ENST00000327335	CCDS31825.1	OR6C70	GENCODE	939	chr12	-	55862983	55863922		CAGCAAGTTAAACAAGCCTTCAAAGCTGTATTTAGAAAGATATTTTCTGCTTCAGACAAG	390327	Hs.632718	GO:0007186|GO:0016021|GO:0005886|GO:0004930|GO:0004984	olfactory receptor, family 6, subfamily C, member 70 [Source:HGNC Symbol;Acc:31299]	63.4643	5.98086	4.86701	2.7133
ASHGA5P040428	4.45603	up	protein_coding	NM_004465	CCDS3950.1	FGF10	RefSeq	627	chr5	-	44305096	44388784		ATTCTCTTTCACCAAGTACTTTCTCAAGATTGAGAAGAACGGGAAGGTCAGCGGGACCAA	2255	Hs.664499	GO:0000187|GO:0001525|GO:0001656|GO:0001759|GO:0001823|GO:0001974|GO:0003338|GO:0005104|GO:0005111|GO:0005576|GO:0005615|GO:0005634|GO:0005886|GO:0007368|GO:0007431|GO:0008083|GO:0008201|GO:0008285|GO:0008286|GO:0008543|GO:0008589|GO:0009880|GO:0009986|GO:0009986|GO:0010631|GO:0010634|GO:0010838|GO:0014070|GO:0021983|GO:0030538|GO:0030878|GO:0030916|GO:0030949|GO:0031012|GO:0031016|GO:0031069|GO:…	fibroblast growth factor 10 precursor	63.5199	5.98086	4.86906	2.7133
ASHGA5P013375	2.92678	up	protein_coding	NM_001037126	CCDS43648.1	EXOC4	RefSeq	1620	chr7	+	132937822	133168946		GAACTGCAAGGGTAGCGGCGAAGAAATCCACCAGAAAGACAATCAAAGTAACATTAAAAA	60412	Hs.321273	GO:0000145|GO:0005515|GO:0005737|GO:0005768|GO:0005794|GO:0005886|GO:0006612|GO:0006904|GO:0007268|GO:0014069|GO:0030010|GO:0030165|GO:0032403|GO:0032584|GO:0035748|GO:0043025|GO:0043198|GO:0044091|GO:0047485|GO:0048709|GO:0050850|GO:0051223|GO:0055108	exocyst complex component 4 isoform b	1701.98	258.12	9.80242	8.2531
ASHGA5P027420	2.31557	up	protein_coding	ENST00000330891	CCDS8992.2	BEST3	GENCODE	3532	chr12	-	70047388	70093196		GATCTTTACATTCCCATCTTCACCCTCCTACAATTCTTCTTCTATGCAGGATGGCTTAAG	144453	Hs.280782	GO:0008150|GO:0043271|GO:0015698|GO:0006821|GO:0005886|GO:0034707|GO:0003674|GO:0005254	bestrophin 3 [Source:HGNC Symbol;Acc:17105]	4762.09	949.748	11.2956	10.0842
ASHGA5P006480	2.03359	up	protein_coding	NM_024909	CCDS4683.2	ATAT1	RefSeq	2195	chr6	+	30594612	30612448	NM_001254952	GTCGTCGCACCAGCTCCCTTCCCCGCTCTGAGGAGAGTCGATACTAACAGCTACCCTCTC	79969	Hs.654798	GO:0019799	alpha-tubulin N-acetyltransferase isoform 2	33289	8004.86	14.1755	13.1514
ASHGA5P016514	2.78139	up	protein_coding	NM_001171083	CCDS54398.1	SMPD4	RefSeq	3614	chr2	-	130908964	130939330		ATTGAGGACTTTCCAGCAAAGGGTCCTGTGAAGGCGTCCATCCAGGAGTGCATCCTCCCT	55627	Hs.516450	GO:0000139|GO:0004767|GO:0005783|GO:0005789|GO:0005794|GO:0005802|GO:0006644|GO:0006665|GO:0006685|GO:0006687|GO:0016021|GO:0044281|GO:0046475|GO:0046513|GO:0046872|GO:0050290|GO:0071356	sphingomyelin phosphodiesterase 4 isoform 3	344.702	49.5122	7.49567	6.01987
ASHGA5P004329	2.37624	up	protein_coding	NM_013329	CCDS33541.1	GCFC1	RefSeq	2836	chr21	-	34113649	34144169	ENST00000331923, NR_027873	CAGTGAAAAGGTGCCACTGATTAATGAACTTGAATCAGCAATACATCAGCTGTACAAACA	94104	Hs.644004	GO:0003677|GO:0003700|GO:0005634|GO:0005829|GO:0006351|GO:0006355	GC-rich sequence DNA-binding factor 1 isoform 2	885.779	162.8	8.88234	7.63366
ASHGA5P029017	2.56342	up	protein_coding	NM_005399	CCDS925.1	PRKAB2	RefSeq	5431	chr1	-	146626684	146644129		AGGAGGTCTTCATCTCTGGGTCCTTCAACAATTGGAGCACCAAGATTCCACTGATTAAGA	5565	Hs.50732	GO:0004679|GO:0005515|GO:0005654|GO:0005829|GO:0005952|GO:0006112|GO:0006633|GO:0006853|GO:0007050|GO:0007165|GO:0008286|GO:0016324|GO:0019901|GO:0031588|GO:0042304|GO:0042802|GO:0044255|GO:0044281|GO:0046320	5'-AMP-activated protein kinase subunit beta-2	1015.27	174.114	9.07829	7.72022
ASHGA5P001773	2.36408	up	protein_coding	NM_004735	CCDS2521.1	LRRFIP1	RefSeq	4438	chr2	+	238600806	238674558	NM_001137552	TCAGTGGGTAGTCGTGGAAGCCTGAGGGTAGAAGAGAGACCAGAAAAAGATTTTACTGAG	9208	Hs.471779	GO:0003677|GO:0003725|GO:0005515|GO:0005634|GO:0005737|GO:0005856|GO:0006351|GO:0006357|GO:0045892	leucine-rich repeat flightless-interacting protein 1 isoform 4	163.005	25.0213	6.35367	5.11239
ASHGA5P029663	10.3055	up	protein_coding	NM_006399	CCDS9843.1	BATF	RefSeq	953	chr14	+	75988783	76013334		ATCAAGCAGCTCACAGAGGAACTGAAGTACTTCACGTCGGTGCTGAACAGCCACGAGCCC	10538	Hs.509964	GO:0003700|GO:0005515|GO:0005634|GO:0006351|GO:0043565|GO:0046983	basic leucine zipper transcriptional factor ATF-like	3678.8	153.413	10.9107	7.54534
ASHGA5P010393	10.6339	up	protein_coding	NM_197974	CCDS4612.2	BTN3A3	RefSeq	2927	chr6	+	26440699	26453643	ENST00000244519	TACGCTGCAACAGAGCAAGAAATAAGCCTAAGAGAGTGGAGGAAAATCCAGTACATGGCT	10384	Hs.167741	GO:0016021	butyrophilin subfamily 3 member A3 isoform b	1028.43	38.6234	9.0987	5.6881
ASHGA5P036264	2.35204	up	protein_coding	NM_002148	CCDS2266.1	HOXD10	RefSeq	1814	chr2	+	176981491	176984670		TGGATATTTTAGACTGAGTCAGACCTACGCCACCGGGAAAACCCAAGAGTACAATAATAG	3236	Hs.123070	GO:0003682|GO:0003700|GO:0005634|GO:0006351|GO:0007519|GO:0008344|GO:0009952|GO:0009954|GO:0021520|GO:0030326|GO:0035136|GO:0035137|GO:0043565|GO:0045944|GO:0048704|GO:0048935|GO:0050905	homeobox protein Hox-D10	36.5202	5.98086	3.94721	2.7133
ASHGA5P047805	2.67282	up	protein_coding	ENST00000397566	CCDS7705.1	IRF7	GENCODE	2051	chr11	-	612554	615728		GATGCCAGTCCCCGAGCGCCCTGCAGCCGGCCCTGACTCTCCGCGGCCGGGCACCCGCAG	3665	Hs.166120	GO:0045087|GO:0050776|GO:0000122|GO:0045893|GO:0006355|GO:0009615|GO:0045944|GO:0008063|GO:0006468|GO:0006366|GO:0006974|GO:0019221|GO:0045351|GO:0016064|GO:0032727|GO:0032728|GO:2000110|GO:0060333|GO:0034142|GO:0002756|GO:0044419|GO:0060337|GO:0034138|GO:0035666|GO:0019043|GO:0002819|GO:0006473|GO:0034124|GO:0039530|GO:0032608|GO:0032479|GO:0032607|GO:0034127|GO:0045655|GO:0005634|GO:0005737|GO:…	interferon regulatory factor 7 [Source:HGNC Symbol;Acc:6122]	1268.04	210.734	9.39654	7.97817
ASHGA5P030809	2.24345	up	protein_coding	NM_000693	CCDS10389.1	ALDH1A3	RefSeq	3510	chr15	+	101420008	101456830		AACTGCTACAACGCCCTCTATGCACAGGCTCCATTTGGTGGCTTTAAAATGTCAGGAAAT	220	Hs.459538	GO:0001822|GO:0002072|GO:0002138|GO:0004029|GO:0004030|GO:0005737|GO:0021768|GO:0021983|GO:0042493|GO:0042572|GO:0042573|GO:0042574|GO:0042803|GO:0043065|GO:0048048|GO:0060166|GO:0060324|GO:0070324|GO:0070403	aldehyde dehydrogenase family 1 member A3	187.499	31.2142	6.5715	5.40578
ASHGA5P008743	2.66066	up	protein_coding	ENST00000346541	CCDS13221.1	CBFA2T2	GENCODE	7737	chr20	+	32150170	32237837		AAGCTTGAAAGAAATACAGGTCCTGGCAAGGCAATGGAAAGTTGGTCCTGAGAAAAGGGT	9139	Hs.153934	GO:0030855|GO:0045892|GO:0006355|GO:0010977|GO:0010976|GO:0005634|GO:0003700|GO:0008270|GO:0005515|GO:0003714	core-binding factor, runt domain, alpha subunit 2; translocated to, 2 [Source:HGNC Symbol;Acc:1536]	40.4565	5.98086	4.12509	2.7133
ASHGA5P051244	2.36321	up	protein_coding	NM_152855	CCDS13810.1	IGLL1	RefSeq	799	chr22	-	23915312	23922495	NM_020070	ACTCTCTAGGGAGCCCACACTGCAAGTCAGGCCACAAGGACCTCTGACCCTGAGGGCCGA	3543	Hs.348935	GO:0005576|GO:0006955|GO:0016020	immunoglobulin lambda-like polypeptide 1 isoform b precursor	124.122	18.1535	5.94054	4.69979
ASHGA5P045450	2.70995	up	protein_coding	NM_001004454	CCDS35124.1	OR1L8	RefSeq	930	chr9	-	125329826	125330756		CTTTTATCTACAGCCTGAGAAACAAAGACCTGAAACAGGGCCTGAGGAAGCTTATGAGCA	138881	Hs.632695	GO:0004930|GO:0004984|GO:0005886|GO:0016021	olfactory receptor 1L8	41.1044	5.98086	4.15157	2.7133
ASHGA5P053369	2.83993	up	protein_coding	NM_173680	CCDS43678.1	ZNF775	RefSeq	2275	chr7	+	150076405	150095719		CTGCTGCCCCGAGTGCGCGCGGCGCTTCAGCCAGAAGCAGCACCTGCTCAAGCACCAGAA	285971	Hs.655734	GO:0003677|GO:0005634|GO:0006351|GO:0006355|GO:0008270	zinc finger protein 775	154.185	19.0799	6.26661	4.76076
ASHGA5P040418	2.40184	up	protein_coding	NM_153713	CCDS915.1	LIX1L	RefSeq	1467	chr1	+	145477084	145499091		AATACAGGGATTGGTGCCTTCCGATTCATGCTGGAATCCAACAAGGGCAAATCAATGTTG	128077	Hs.740619	GO:0003674|GO:0005575|GO:0008150	LIX1-like protein	2901.91	549.492	10.5734	9.30924
ASHGA5P040346	31.2467	up	protein_coding	NM_001102562	CCDS47192.1	MARCH11	RefSeq	1528	chr5	-	16067473	16179897		GGAAGGTCCGAGGCGCCTCCCGGAGGCGGCAGCAGCGAAAGGCGGCCCCGGGGAGTCTGA	441061	Hs.662216	GO:0008270|GO:0016021|GO:0016567|GO:0016874|GO:0030659	E3 ubiquitin-protein ligase MARCH11	390.209	5.98086	7.67894	2.7133
ASHGA5P010171	3.76151	up	protein_coding	NM_173830	CCDS5071.1	CEP57L1	RefSeq	2530	chr6	+	109450506	109485115		TTCTGATCTTCCCAGATGAAGATAATGGATTCTGAATTAATGCATAGTATAGTAGGAAGC	285753	Hs.632616	GO:0003674|GO:0005575|GO:0005815|GO:0005874|GO:0008017|GO:0008150|GO:0034453|GO:0042802|GO:0043015	centrosomal protein CEP57L1	54.6491	5.98086	4.62461	2.7133
ASHGA5P029163	3.09405	up	protein_coding	NM_022571	CCDS9738.1	GPR135	RefSeq	1834	chr14	-	59930239	59932059		CCAAACAACATAAAAGACAATGTCCCTTCTTCAAAAGTGCCAAAAGGAATGTAAAATGCA	64582	Hs.647573	GO:0004930|GO:0005886|GO:0016021	probable G-protein coupled receptor 135	452.775	59.7549	7.90039	6.27089
ASHGA5P008333	3.88284	up	protein_coding	ENST00000474362	CCDS53523.1	CREM	GENCODE	1030	chr10	+	35415718	35501053	NM_001267562, NM_001267563, NM_001267564, NM_001267567, NM_001267570, NM_181571, NM_182718, NM_182719, NM_182724, NM_182769, NM_182770, NM_182771, NM_182772, NM_183060, NR_051972	AGAGCTGAGGCTAATGAAAAACAGGGAAGCTGCCAAAGAATGTCGACGTCGAAAGAAAGA	1390	Hs.200250	GO:0007283|GO:0006355|GO:0006006|GO:0006631|GO:0042752|GO:0006687|GO:0048384|GO:0005667|GO:0003700|GO:0043565|GO:0046983	cAMP responsive element modulator [Source:HGNC Symbol;Acc:2352]	11347.9	1364.8	12.5515	10.5944
ASHGA5P011286	3.82203	up	protein_coding	NM_031212	CCDS41559.1	SLC25A28	RefSeq	1584	chr10	-	101370274	101380221		ATTGCCAATGGTGCGGCCGGGTGTGTGGCAACATTACTTCATGATGCAGCCATGAACCCT	81894	Hs.403790	GO:0005743|GO:0006811|GO:0016021|GO:0055072	mitoferrin-2	5001.94	599.991	11.37	9.43569
ASHGA5P014333	4.00822	up	protein_coding	NM_001135652	CCDS46259.1	EIF2AK2	RefSeq	3697	chr2	-	37332283	37374965		TGGACAAGAGGAAGGCGGAGCGTGAAGTAAAAGCATTGGCAAAACTTGATCATGTAAATA	5610	Hs.131431	GO:0003725|GO:0004674|GO:0004694|GO:0004715|GO:0005515|GO:0005524|GO:0005829|GO:0006468|GO:0008285|GO:0008601|GO:0009615|GO:0019048|GO:0019054|GO:0019058|GO:0030683|GO:0033689|GO:0046777	interferon-induced, double-stranded RNA-activated protein kinase isoform b	14894.4	1762.81	12.9657	10.9628
ASHGA5P001401	4.40698	up	protein_coding	NM_018974	CCDS5300.1	UNC93A	RefSeq	2132	chr6	+	167704802	167729502		ATCTACACTGGGAGTGGTGTCCTGGCTGTCCTGATGATAGCTGCGTTCCTCCAACCCATA	54346	Hs.567508	GO:0003674|GO:0005886|GO:0008150|GO:0016021	protein unc-93 homolog A isoform 1	5808.96	609.957	11.5996	9.45985
ASHGA5P014251	5.2563	up	protein_coding	NM_004296	CCDS9808.1	RGS6	RefSeq	5750	chr14	+	72399785	73033238	NM_001204420, NM_001204423	AAATGCTTACCAGGATTTGCTGCTGGCCAAGAAGAAGGGAAAGTCGCTGGCGGGCAAGCG	9628	Hs.509872	GO:0004871|GO:0005096|GO:0005737|GO:0005834|GO:0005886|GO:0007186|GO:0008277|GO:0035556|GO:0038032|GO:0043547|GO:0043547|GO:0045666	regulator of G-protein signaling 6 isoform 2	73.4703	5.98086	5.10735	2.7133
ASHGA5P052625	2.50111	up	protein_coding	NM_206812	CCDS47394.1	MOG	RefSeq	2053	chr6	+	29624757	29640149	ENST00000376917, NM_001008228, NM_001170418, NM_206809, NM_206814	TCCCTTCTGAGTGATGTCACATCTTGGCAGGGGTGGAGGAGAGCCTGGTTGCCCAGGGAT	4340	Hs.141308	GO:0005886|GO:0007155|GO:0007417|GO:0016021|GO:0034126	myelin-oligodendrocyte glycoprotein isoform alpha2 precursor	139.265	19.5233	6.11391	4.79134
ASHGA5P045123	4.77014	up	protein_coding	NM_000170	CCDS34987.1	GLDC	RefSeq	3820	chr9	-	6532463	6645692		ATTGATCGAGAAGACGGTCCCTGCCAACATCCGTTTGAAAAGACCCTTGAAAATGGAAGA	2731	Hs.584238	GO:0004375|GO:0005739|GO:0006546|GO:0009055|GO:0016829|GO:0030170	glycine dehydrogenase [decarboxylating], mitochondrial precursor	186.769	13.3224	6.5657	4.31166
ASHGA5P039438	2.17476	up	protein_coding	NM_001077	CCDS3523.1	UGT2B17	RefSeq	2099	chr4	-	69402902	69434245		CCCCACACAAAAGTTACTGAGCTTCCTTATGTTTCACACATTGTATTTGAACACAAAACA	7367	Hs.575083	GO:0001972|GO:0005789|GO:0008202|GO:0015020|GO:0016020|GO:0016021	UDP-glucuronosyltransferase 2B17 precursor	114.173	18.0304	5.8117	4.69084
ASHGA5P014534	5.84316	up	protein_coding	NM_016815	CCDS46402.1	GYPC	RefSeq	1192	chr2	+	127413510	127454251		TCTCAGCCTCGAGCCTGATCCAGGGATGTCTGGATGGCCGGATGGCAGAATGGAGACCTC	2995	Hs.59138	GO:0005515|GO:0005886|GO:0005887|GO:0030863	glycophorin-C isoform 2	3143.73	238.817	10.6927	8.14594
ASHGA5P033932	4.36824	up	protein_coding	NM_182577	CCDS12027.1	ODF3L2	RefSeq	1607	chr19	-	463345	474983		TTGTATGTCCTGCCGTCCACCGTGGGCTTCATCAACCACGACTGCACCAGGGTGGCCAGT	284451	Hs.104777		outer dense fiber protein 3-like protein 2	1138.66	111.489	9.23858	7.11152
ASHGA5P013466	2.35324	up	protein_coding	ENST00000393982	CCDS43393.1	FABP6	GENCODE	663	chr5	+	159626047	159665729	NM_001130958	TGATGATGGTGGTGGAGATGCAGGCGCTGACTCAGGTTCTGAGAGCTGTGTTGTCTGCGT	2172	Hs.519719	GO:0008285|GO:0044281|GO:0006629|GO:0008206|GO:0015721|GO:0005737|GO:0005829|GO:0005215|GO:0008289	fatty acid binding protein 6, ileal [Source:HGNC Symbol;Acc:3561]	128.364	18.9902	5.98955	4.75491
ASHGA5P004129	9.38979	up	protein_coding	NM_017447	CCDS42908.1	C21orf91	RefSeq	5448	chr21	-	19161283	19191703	ENST00000284881	TACAGCAGAGAGGAATTGAATTCGATGACTCTTGGTGAGGTAGAGCAACTGAATGCAAAG	54149	Hs.293811		protein EURL homolog isoform 2	745.909	30.9724	8.6267	5.39561
ASHGA5P044588	2.08225	up	protein_coding	ENST00000357649	CCDS43774.1	PLEC	GENCODE	14689	chr8	-	144989320	145016692		TGGACGGGGGCTGCGAGCCGGCCCGCAGGGGCTACCTCTACCAGCAGCTGTGCTGCGTAG	5339	Hs.434248	GO:0006915|GO:0006921|GO:0034329|GO:0031581|GO:0046417|GO:0005737|GO:0005886|GO:0005829|GO:0005856|GO:0042383|GO:0043292|GO:0045111|GO:0005925|GO:0005626|GO:0030056|GO:0043034|GO:0016528|GO:0005515|GO:0003779|GO:0008307|GO:0030506	plectin [Source:HGNC Symbol;Acc:9069]	32.8178	5.98086	3.77145	2.7133
ASHGA5P042833	2.51156	up	protein_coding	ENST00000361539	CCDS1320.1	FAM5B	GENCODE	3558	chr1	+	177140632	177251558		GTATGCTGACTTCATGGAGCGGTACCGCCAGGGTTTCACCACCAGGTACAGGATTTATAG	57795	Hs.495918	GO:0007399|GO:0045786|GO:0005737|GO:0005576	family with sequence similarity 5, member B [Source:HGNC Symbol;Acc:13746]	38.5248	5.98086	4.04189	2.7133
ASHGA5P012238	2.01924	up	protein_coding	NM_001018038	CCDS47983.1	VPS13A	RefSeq	10187	chr9	+	79792360	79997921		GGATGGGACTGGAAATCAAATGTTACAGGCATCAAAAAGTTTGATATGAAAAGTTAATGC	23230	Hs.459790	GO:0005515|GO:0005622|GO:0006895|GO:0008104|GO:0015031	vacuolar protein sorting-associated protein 13A isoform D	423.358	87.7761	7.80284	6.78902
ASHGA5P013293	2.44735	up	protein_coding	NM_001114978	CCDS46976.1	TP63	RefSeq	4833	chr3	+	189349215	189615068	NM_001114981	TGCACACCCCCACCTCCGTATCCCACAGATTGCAGCATTGTCAGGATCTGGCAAGTCTGA	8626	Hs.137569	GO:0000122|GO:0000785|GO:0001077|GO:0001501|GO:0001736|GO:0002039|GO:0002053|GO:0002064|GO:0003677|GO:0003682|GO:0003682|GO:0003684|GO:0003690|GO:0003700|GO:0005515|GO:0005634|GO:0005634|GO:0005654|GO:0005667|GO:0005730|GO:0005737|GO:0005794|GO:0005829|GO:0006338|GO:0006915|GO:0006917|GO:0006978|GO:0007219|GO:0007499|GO:0007569|GO:0009954|GO:0010165|GO:0010259|GO:0010332|GO:0030216|GO:0030326|GO:…	tumor protein 63 isoform 2	35911.7	7157.91	14.2789	12.9877
ASHGA5P006951	2.21458	up	protein_coding	NM_001172221	CCDS53302.1	SCMH1	RefSeq	3245	chr1	-	41492870	41628689	NM_001031694	TGCTCCAGGGGAGTGTTAAAAGGATCAAATGAAAGAAGGGATATGGAATCATTTTGGAAA	22955	Hs.571874	GO:0003677|GO:0003700|GO:0005634|GO:0006338|GO:0006351|GO:0007283|GO:0009653|GO:0009952|GO:0010369|GO:0016458|GO:0045892|GO:0045892	polycomb protein SCMH1 isoform e	34.5293	5.98086	3.86034	2.7133
ASHGA5P046406	3.63777	up	protein_coding	NM_001166462	CCDS55544.1	MPP1	RefSeq	2216	chrX	-	154006958	154033802		AGCACTTTGTCTGATTAAAGGCCAGAGGCTGCAGAACAAAGGCCAGACATGGAGTCCTGG	4354	Hs.496984	GO:0004385|GO:0005515|GO:0005622|GO:0005887|GO:0007165|GO:0016020|GO:0030863|GO:0032420|GO:0090022	55 kDa erythrocyte membrane protein isoform 4	53.0261	5.98086	4.57636	2.7133
ASHGA5P038946	2.55816	up	protein_coding	NM_001690	CCDS2976.1	ATP6V1A	RefSeq	4607	chr3	+	113465865	113530905		TTTATGAACGAGCAGGCAGGGTGAAATGTCTTGGAAATCCTGAAAGAGAAGGGAGTGTCA	523	Hs.477155	GO:0005524|GO:0005739|GO:0005829|GO:0005829|GO:0005886|GO:0005887|GO:0005902|GO:0006810|GO:0006879|GO:0008286|GO:0015991|GO:0016324|GO:0016469|GO:0033180|GO:0033572|GO:0046933|GO:0046961|GO:0051701|GO:0055085|GO:0090382	V-type proton ATPase catalytic subunit A	2407.02	423.839	10.3045	8.9494
ASHGA5P034709	3.51365	up	protein_coding	NM_033043	CCDS12752.1	CGB5	RefSeq	880	chr19	+	49547101	49548568	ENST00000377280, NM_000737, NM_033183	AGGCTCGACTAGTCCCTAGCACTCGACGACTGAGTCTCTGAGATCACTTCACCGTGGTCT	93659	Hs.172944		chorionic gonadotropin, beta polypeptide 5 precursor	51.5511	5.98086	4.52627	2.7133
ASHGA5P017301	2.09077	up	protein_coding	NM_001171159	CCDS54302.1	SIGLEC10	RefSeq	2941	chr19	-	51913274	51921057	NM_001171156, NM_001171161	AATTTCATGAACGATGGGTTCTTTCTAAAAGTAACAGTGCTCAGCTTCACGCCCAGACCC	89790	Hs.284813	GO:0005576|GO:0005886|GO:0007155|GO:0016021|GO:0030246	sialic acid-binding Ig-like lectin 10 isoform 5 precursor	186.483	33.4594	6.56338	5.49934
ASHGA5P016408	2.89882	up	protein_coding	ENST00000430130	CCDS55124.1	LRRD1	GENCODE	2661	chr7	-	91774197	91794590		CTACAAAGAGCACTGTTTCATTAAGTGAGAGAGCCCACCAAGCACTTGTTATATGGAAAA	401387	Hs.671729	GO:0007165|GO:0005515	leucine-rich repeats and death domain containing 1 [Source:HGNC Symbol;Acc:34300]	43.5648	5.98086	4.24877	2.7133
ASHGA5P039865	2.68729	up	protein_coding	NM_001169117	CCDS54752.1	STIM2	RefSeq	5222	chr4	+	26862312	27027003		TCACCTTGGGCTCGGTGCGTGCAAAAGTGAATGAGACTAAGTAGTAAAGCTCTCAAAAAA	57620	Hs.135763	GO:0005246|GO:0005509|GO:0005515|GO:0005783|GO:0005789|GO:0005886|GO:0006874|GO:0015279|GO:0016021|GO:0032237|GO:0032237|GO:0051928|GO:0051928	stromal interaction molecule 2 isoform 3 precursor	434.194	66.5529	7.84289	6.41674
ASHGA5P044652	2.13537	up	protein_coding	NM_198464	CCDS5976.1	PRSS55	RefSeq	1129	chr8	+	10383055	10396333		CTGTCCCATGTGTTGTTCAGAGCTATTTTGTACTGATAATAAAATAGAGGCTATTCTTTC	203074	Hs.591394	GO:0004252|GO:0006508|GO:0016021	serine protease 55 isoform 1 precursor	170.81	29.5817	6.42889	5.3344
ASHGA5P026371	3.01911	up	protein_coding	NM_002843	CCDS7945.1	PTPRJ	RefSeq	7854	chr11	+	48002109	48192394		AATTCAGTAAAGGTCAAGTTCAGTGGATTTGAAGCCAGCCACGGACCCATCAAAGCCTAT	5795	Hs.318547	GO:0001570|GO:0001772|GO:0004725|GO:0004725|GO:0005161|GO:0005515|GO:0005886|GO:0005887|GO:0005911|GO:0007507|GO:0008013|GO:0008285|GO:0009986|GO:0010642|GO:0016791|GO:0016791|GO:0019901|GO:0030155|GO:0030308|GO:0030336|GO:0032587|GO:0035335|GO:0035335|GO:0042059|GO:0043116|GO:0043407|GO:0045295|GO:0045785|GO:0048008|GO:0050860|GO:0050860|GO:0050918|GO:0051019|GO:0051894|GO:0051897|GO:0051898|GO:…	receptor-type tyrosine-protein phosphatase eta isoform 1 precursor	972.675	139.458	9.01325	7.41912
ASHGA5P027542	2.16809	up	protein_coding	NM_032148	CCDS9100.2	SLC41A2	RefSeq	3548	chr12	-	105197274	105322472		ATTTGGATTATAATAGCTGCCAAACATCCAGCCACAAGAACAGTTCTCCACTCAGGCTGG	84102	Hs.577463	GO:0005886|GO:0008324|GO:0016021|GO:0055085	solute carrier family 41 member 2	6860.53	1483.02	11.8236	10.7072
ASHGA5P003499	2.48191	up	protein_coding	NM_032265	CCDS11053.1	ZMYND15	RefSeq	2307	chr17	+	4643309	4649414		GGTGTTTTTGTCCCTGAGCTCAACATCCAAAACAAACAGTCACTGAAGATCCACGTGGTG	84225	Hs.47223	GO:0005634|GO:0005737|GO:0006351|GO:0007286|GO:0008270|GO:0042826|GO:0045892	zinc finger MYND domain-containing protein 15 isoform 2	600.624	102.928	8.31136	6.9999
ASHGA5P007434	2.15959	up	protein_coding	NM_001171971	CCDS53548.1	CDHR1	RefSeq	2698	chr10	+	85954411	85979376		AGATGCTGAGGTGAGAAGACTAAGGTACATGAAAAATAGTAACTTCCCTGGTACAACAAA	92211	Hs.137556	GO:0005509|GO:0005887|GO:0007156|GO:0042622|GO:0045494	cadherin-related family member 1 isoform 2 precursor	164.145	27.8603	6.36469	5.25394
ASHGA5P044408	2.05166	up	protein_coding	NM_012415	CCDS6262.1	RAD54B	RefSeq	3074	chr8	-	95384187	95487343	NM_001205263	CAGATTGTGTTACTCATGATCTGCTTGACTGTGAGTGTACAGGAGAAGAAGTTCATACAG	25788	Hs.30561	GO:0000724|GO:0003678|GO:0003724|GO:0005524|GO:0005634|GO:0006312|GO:0007131|GO:0015616|GO:0032508	DNA repair and recombination protein RAD54B isoform 1	1151.21	251.019	9.25333	8.21654
ASHGA5P003330	5.68025	up	protein_coding	NM_020183	CCDS8712.1	ARNTL2	RefSeq	7411	chr12	+	27485786	27578746		GAAATATCAGCCTCCAGTGGCAGCAGAGTGGAAGATGGTGAACACCAAGTTAAAATGAAG	56938	Hs.445447	GO:0000982|GO:0003677|GO:0003700|GO:0003700|GO:0004871|GO:0005634|GO:0005634|GO:0005667|GO:0005737|GO:0006355|GO:0006357|GO:0007623|GO:0009649|GO:0045944|GO:0046983	aryl hydrocarbon receptor nuclear translocator-like protein 2 isoform 1	315.184	20.4272	7.35787	4.85192
ASHGA5P012095	2.13929	up	protein_coding	NM_172165	CCDS34410.1	MSH5	RefSeq	2790	chr6	+	31707724	31730455	NM_002441, NM_025259, NR_037846	TTGACTGCCTCCTCACAGTTCGAGCACTTGGAGGGCTGCTGAAGTTCCTGGGTCGAAGAA	4439	Hs.647011	GO:0000710|GO:0000795|GO:0003684|GO:0005524|GO:0006298|GO:0007126|GO:0007131|GO:0007136|GO:0008094|GO:0030983|GO:0032300|GO:0045143|GO:0051026	mutS protein homolog 5 isoform b	381.267	73.1719	7.64238	6.54525
ASHGA5P037863	2.06168	up	protein_coding	NM_001145206	CCDS46676.1	KIAA1671	RefSeq	10517	chr22	+	25423940	25593415		CCTTTCAATGGAAGAATCATTGATGTGGATGCCTTATGGAGTCATCGGGGATCAGAAGAT	85379	Hs.419171		uncharacterized protein KIAA1671	32.5655	5.98086	3.75712	2.7133
ASHGA5P032892	6.81815	up	protein_coding	NM_001130092	CCDS45623.1	LRRC48	RefSeq	2068	chr17	+	17876126	17911142	NM_001130091	CGTTTCCAAAAGTTCAATTATGTGGAGGCTTCTGGCACTTTCTAAGAGAAGCAGTTACAG	83450	Hs.579264	GO:0005737	leucine-rich repeat-containing protein 48 isoform b	93.0092	5.98086	5.48268	2.7133
ASHGA5P008336	4.29235	up	protein_coding	NM_182971	CCDS9910.1	COX8C	RefSeq	531	chr14	+	93813536	93814700		GTCTGCCGCGGAAATGGCTGTTGGACTTGTGGTGTTTTTTACGACCTTCTTAACACCAGC	341947	Hs.666459	GO:0004129|GO:0005739|GO:0005743|GO:0016021	cytochrome c oxidase subunit 8C, mitochondrial	145.901	11.0896	6.18211	4.08034
ASHGA5P037874	8.48624	up	protein_coding	NM_020437	CCDS13834.2	ASPHD2	RefSeq	3313	chr22	+	26825279	26840978		AACGGAACTTCCAGACCATCCTGTGTGAGTTTGAGACCCTCTACAAAGCTTTCTCAAACT	57168	Hs.567547	GO:0016702|GO:0018193|GO:0030176	aspartate beta-hydroxylase domain-containing protein 2	1098.67	52.8676	9.19245	6.10733
ASHGA5P006535	4.17862	up	protein_coding	NM_030972	CCDS12855.1	ZNF611	RefSeq	4559	chr19	-	53206065	53233135		TTCTCCAGGAGAGAGGATTGATTCCTAAAGACTCATGTTACGTGAGGAAGCAGCTCAGAA	81856	Hs.143951	GO:0003677|GO:0005634|GO:0006351|GO:0006355|GO:0008270	zinc finger protein 611 isoform a	59.9084	5.98086	4.77633	2.7133
ASHGA5P018573	33.3816	up	protein_coding	NM_001178046	CCDS13673.1	MX1	RefSeq	2683	chr21	+	42798102	42831141		CCATTCCAAGCTTACTTTGCAAAGAAGGAAGATGGTTGTTTCCGAAGTGGACATCGCAAA	4599	Hs.517307	GO:0003924|GO:0005515|GO:0005525|GO:0005634|GO:0005737|GO:0005789|GO:0005829|GO:0005829|GO:0006917|GO:0006952|GO:0007165|GO:0009615|GO:0019221|GO:0034340|GO:0045071|GO:0045087|GO:0048471|GO:0060337	interferon-induced GTP-binding protein Mx1	5307.59	66.0435	11.4661	6.40517
ASHGA5P055109	3.99952	up	protein_coding	NM_182962	CCDS8315.1	BIRC3	RefSeq	4372	chr11	+	102188180	102210135	NM_001165	GATGAATACTCCTGTGATTAATGCTGCCGTGGAAATGGGCTTTAGTAGAAGCCTGGTAAA	330	Hs.127799	GO:0004842|GO:0005515|GO:0005634|GO:0005737|GO:0006915|GO:0007166|GO:0008270|GO:0034121|GO:0038061|GO:0039535|GO:0043123|GO:0045088|GO:0050727|GO:0070424|GO:2000116	baculoviral IAP repeat-containing protein 3	32512.8	4011.97	14.1293	12.1295
ASHGA5P051105	20.0274	up	protein_coding	ENST00000290219	CCDS33544.1	IFNGR2	GENCODE	2221	chr21	+	34775201	34809828		ATCTCGTTTCCGGAAAAGGAGCAAGAAGATGTTCTCCAAACGCTTTGAACCAAAGCATGG	3460	Hs.634632	GO:0009615|GO:0007166|GO:0019221|GO:0060333|GO:0060334|GO:0005886|GO:0005783|GO:0005887|GO:0004872|GO:0005515|GO:0004906	interferon gamma receptor 2 (interferon gamma transducer 1) [Source:HGNC Symbol;Acc:5440]	286794	6134.92	17.0752	12.7513
ASHGA5P009427	2.13877	up	protein_coding	NM_080914	CCDS45598.1	ASGR2	RefSeq	1202	chr17	-	7004640	7017629	NM_001181, NM_080912	TGGTGGTCATCTGTGTGACTGGGTCCCAAAGTGAGGGTCACGGGGGTGCACAGCTGCAAG	433	Hs.654440	GO:0004873|GO:0005515|GO:0007166|GO:0009100|GO:0016021|GO:0030246|GO:0030282|GO:0031647|GO:0055088	asialoglycoprotein receptor 2 isoform c	78.8998	11.4815	5.22216	4.12538
ASHGA5P006511	6.56916	up	protein_coding	NM_001130089	CCDS45532.1	KARS	RefSeq	2197	chr16	-	75661621	75681585	NM_005548	TTCTGATCAAAGAAGTGAGCTGAAGAGACGCCTGAAAGCTGAGAAGAAAGTAGCAGAGAA	3735	Hs.3100	GO:0000049|GO:0004824|GO:0004824|GO:0005524|GO:0005576|GO:0005634|GO:0005737|GO:0005739|GO:0005759|GO:0005829|GO:0005886|GO:0006418|GO:0006430|GO:0008033|GO:0010467|GO:0015630|GO:0015966|GO:0016597|GO:0017101|GO:0019048|GO:0046872	lysine--tRNA ligase isoform 1	3021.08	200.971	10.6302	7.91448
ASHGA5P013865	4.55511	up	protein_coding	NM_172200	CCDS7075.2	IL15RA	RefSeq	1558	chr10	-	5994333	6019574		AAATGCATTAAGCCCGCAGCTTCATCTCCCAGCTCAAACAACACAGCGGCCACAACAGCA	3601	Hs.524117	GO:0000139|GO:0004871|GO:0004896|GO:0005515|GO:0005615|GO:0005789|GO:0007165|GO:0008283|GO:0016021|GO:0019221|GO:0030659|GO:0031965|GO:0032825	interleukin-15 receptor subunit alpha isoform 2 precursor	3252.94	319.379	10.7458	8.55831
ASHGA5P026219	5.22907	up	protein_coding	NM_018222	CCDS44541.1	PARVA	RefSeq	8719	chr11	+	12399025	12556903		TCTTGAATGTCTCCTTTGCCTTTGAGCTCATGCAAGATGGAGGGTTGGAAAAGCCAAAAC	55742	Hs.432914	GO:0003779|GO:0005515|GO:0005634|GO:0005737|GO:0005829|GO:0005925|GO:0007155|GO:0015629|GO:0030027|GO:0030036|GO:0034329|GO:0043234|GO:0051291|GO:0060271	alpha-parvin	385.996	28.3403	7.66282	5.27627
ASHGA5P008755	15.4834	up	protein_coding	NM_199139	CCDS11081.1	XAF1	RefSeq	3581	chr17	+	6659155	6678964	NR_046397	TGAGCACCAGCAGGCCAATGAGTGCCAGGAGCGCCCTGTTGAGTGTAAGTTCTGCAAACT	54739	Hs.441975	GO:0005634|GO:0005739|GO:0005829|GO:0006915|GO:0008270|GO:0019221|GO:0060337	XIAP-associated factor 1 isoform 2	1187.9	29.8649	9.30074	5.34809
ASHGA5P033660	4.27012	up	protein_coding	NM_001044369	CCDS42445.2	FAM69C	RefSeq	2048	chr18	-	72102962	72124503		ATCAGTGACATCGCACTCAGCTTCTTGGACATGGTGAACCATTTTGACAGTGACTTTTCC	125704	Hs.371690	GO:0005789|GO:0016021	protein FAM69C	61.082	5.98086	4.80758	2.7133
ASHGA5P029855	2.18802	up	protein_coding	NM_207355		POTEB	RefSeq	2132	chr15	-	22051852	22083137	ENST00000299443, NM_001005356, NM_001136213, NM_001145442, NM_001257362, NR_027480	CTGATGGAAATATTCAAGATGAGTATGGAAATACCGCTCTACACTATGCTATCTACAATG	339010	Hs.442712		POTE ankyrin domain family member B	34.1725	5.98086	3.84293	2.7133
ASHGA5P048577	3.65981	up	protein_coding	NM_002487	CCDS10014.1	NDN	RefSeq	1897	chr15	-	23930553	23932450		AAGTATACAAAACAAAACAGTAAGATTGTCTGTAATCACATCATATGGGAATAAAAAACA	4692	Hs.50130	GO:0001764|GO:0003016|GO:0003677|GO:0005634|GO:0005813|GO:0005829|GO:0006351|GO:0006355|GO:0007399|GO:0007413|GO:0007417|GO:0008285|GO:0008347|GO:0009791|GO:0019233|GO:0040008|GO:0042995|GO:0043015|GO:0043204|GO:0048011|GO:0048676|GO:0048871|GO:0071514	necdin	1355.25	160.061	9.48064	7.60887
ASHGA5P002287	2.56987	up	protein_coding	NM_001143787	CCDS44860.1	PPHLN1	RefSeq	3412	chr12	+	42719946	42842422	NM_016488	TTGCATTGAGGCAGAATTTACATGAAATAGAGTCTGCAGGACAGACTTGGCAGCAGGTAC	51535	Hs.444157	GO:0005634|GO:0005730|GO:0005737|GO:0031424	periphilin-1 isoform 6	272.346	41.4461	7.14425	5.78255
ASHGA5P044357	2.51545	up	protein_coding	NM_018440	CCDS6227.1	PAG1	RefSeq	10759	chr8	-	81880045	82024303		AGTGTTAATGTAGAGAGTATCCTTGGAAATTCATGTGATCCAGAAGAGGAGGCCCCACCA	55824	Hs.266175	GO:0005070|GO:0005515|GO:0005622|GO:0005886|GO:0005886|GO:0007165|GO:0007173|GO:0016021|GO:0035556|GO:0042169|GO:0045121|GO:0050852|GO:0050863|GO:0050868	phosphoprotein associated with glycosphingolipid-enriched microdomains 1	1623.2	284.812	9.73016	8.39935
ASHGA5P012520	2.84539	up	protein_coding	NM_001008211	CCDS7094.1	OPTN	RefSeq	3597	chr10	+	13142081	13180276	NM_001008213	AAAGTGGGCAACTTTTGGAGTGACTTTTCCACAGGAACTTCTGCAATGTCCCATCAACCT	10133	Hs.332706	GO:0000042|GO:0005515|GO:0005737|GO:0005794|GO:0005802|GO:0007030|GO:0007165|GO:0008022|GO:0008219|GO:0016023|GO:0043001|GO:0048471|GO:0090161	optineurin	1403.98	217.691	9.52953	8.02091
ASHGA5P011505	5.50994	up	protein_coding	NM_001184966	CCDS55483.1	WDR44	RefSeq	3893	chrX	+	117480035	117583923		CAGGAAAAGTTGGGCTTTCAACATTCAAGATTATTGAAAGTATTATTGAGGAGAGTCAGA	54521	Hs.98510	GO:0005794|GO:0005829|GO:0005874|GO:0010008|GO:0017137|GO:0030334|GO:0048471	WD repeat-containing protein 44 isoform 3	76.6506	5.98086	5.17534	2.7133
ASHGA5P016918	2.92137	up	protein_coding	NM_001193514	CCDS54342.1	SLC30A6	RefSeq	4776	chr2	+	32390909	32449181		CATCAGAGAGGCTGGATCAGTGCATGTAAGAATTCGACGAGATGCCAATGAACAAATGGT	55676	Hs.23248	GO:0000139|GO:0005794|GO:0006829|GO:0008324|GO:0016021|GO:0055085	zinc transporter 6 isoform 3	2351.71	361.171	10.2693	8.7227
ASHGA5P021598	2.28406	up	protein_coding	NM_001164541	CCDS53483.1	DISC1	RefSeq	2957	chr1	+	231762560	232145400		ACTGCCTATGCTGCAAGTGTCCACTGCTTGGGAAAGTGTGGGAAGCTGACTTGGAAGCTT	27185	Hs.13318	GO:0000226|GO:0001764|GO:0002052|GO:0005515|GO:0005739|GO:0005813|GO:0005871|GO:0005874|GO:0005886|GO:0010975|GO:0014069|GO:0021799|GO:0021846|GO:0030054|GO:0030177|GO:0031929|GO:0033267|GO:0044297|GO:0045211|GO:0051560|GO:0051602|GO:0060070|GO:0090128|GO:2000060	disrupted in schizophrenia 1 protein isoform e	126.089	19.2319	5.96294	4.77134
ASHGA5P016646	3.58914	up	protein_coding	NM_014775	CCDS43005.1	SFI1	RefSeq	4298	chr22	+	31892124	32014537	NM_001258325	CAGCCAGCTGCTGCTGCACAGGTTCTGGAACCTCTGGCGGTCTCAGATTGAGCAGAAAAA	9814	Hs.62209	GO:0000086|GO:0000278|GO:0005515|GO:0005814|GO:0005829|GO:0010923|GO:0019902	protein SFI1 homolog isoform b	52.4622	5.98086	4.55694	2.7133
ASHGA5P034072	14.31	up	protein_coding	NM_005101	CCDS6.1	ISG15	RefSeq	685	chr1	+	948846	949919		ACTCATCTTTGCCAGTACAGGAGCTTGTGCCGTGGCCCACAGCCCACAGCCCACAGCCAT	9636	Hs.458485	GO:0005615|GO:0005737|GO:0005829|GO:0007267|GO:0009615|GO:0019048|GO:0019221|GO:0019941|GO:0031386|GO:0032020|GO:0032480|GO:0045087|GO:0060337	ubiquitin-like protein ISG15 precursor	43338.3	1516.98	14.5777	10.7387
ASHGA5P050038	2.0227	up	protein_coding	NM_004368	CCDS12053.1	CNN2	RefSeq	2478	chr19	+	1026297	1039064	NM_201277	GCGGCCCCGTCCCGCCGCCCGCCCGCCAGCCATGAGCTCCACGCAGTTCAACAAGGGCCC	1265	Hs.651512	GO:0001725|GO:0003779|GO:0005516|GO:0005856|GO:0005911|GO:0007010|GO:0031032|GO:0032970|GO:0071260	calponin-2 isoform a	264061	55220	16.9388	15.9225
ASHGA5P003865	3.27926	up	protein_coding	NM_182797	CCDS13105.1	PLCB4	RefSeq	5451	chr20	+	9198036	9461462	NM_001172646	TGAACATCTAGAATTCCTAGAGAAACAGAATGAGCAGGCGAAGGAGATGCAGCAGATGGT	5332	Hs.472101	GO:0004435|GO:0004629|GO:0004871|GO:0005509|GO:0005634|GO:0005790|GO:0005829|GO:0014069|GO:0016042|GO:0035556|GO:0043267|GO:0051019	1-phosphatidylinositol 4,5-bisphosphate phosphodiesterase beta-4 isoform b	48.518	5.98086	4.42667	2.7133
ASHGA5P030558	2.3954	up	protein_coding	NM_207040	CCDS42042.1	TCF12	RefSeq	3995	chr15	+	57511654	57580714		GCTTATCCTGTCCCTGGAATGGGCAGCAATTCTTTGATGTATTACTACAATGGGAAAACG	6938	Hs.511504	GO:0003700|GO:0005515|GO:0005634|GO:0005667|GO:0006351|GO:0006357|GO:0006955|GO:0007517|GO:0044212|GO:0045666|GO:0045893|GO:0046982|GO:0070888	transcription factor 12 isoform c	99.8781	13.5855	5.59883	4.33856
ASHGA5P001167	2.29588	up	protein_coding	NM_001352	CCDS12728.1	DBP	RefSeq	1658	chr19	-	49133816	49140639		AATCATGAAGAAGGCAAGAAAAATCCAGGTGCCGGAGGAGCAGAAGGATGAGAAATACTG	1628	Hs.414480	GO:0000977|GO:0001077|GO:0005634|GO:0006357|GO:0042127|GO:0045944|GO:0046983|GO:0048511	D site-binding protein	412.562	74.2572	7.7629	6.56386
ASHGA5P012428	2.34023	up	protein_coding	NM_198455		SSPO	RefSeq	15580	chr7	+	149473130	149531053		CAATGGCTCGCCTGGACTCCTGCAACAACTGCACCTGTGTCTCTGGTAAGATGGCATGCA	23145	Hs.632022	GO:0005615|GO:0007155|GO:0030414	SCO-spondin precursor	787.157	146.6	8.70905	7.4824
ASHGA5P055122	2.5708	up	protein_coding	NM_032424	CCDS31663.1	MSANTD4	RefSeq	4095	chr11	-	105878628	105892954		AGAAACCGTCCTTGGAAAATGAACTTGGTCAAGGAGAAAAATCCATGCTTCAACCACAGG	84437	Hs.266782	GO:0005634	myb/SANT-like DNA-binding domain-containing protein 4	3404.6	603.482	10.8068	9.44459
ASHGA5P037964	4.60585	up	protein_coding	NM_030642	CCDS13920.1	APOL5	RefSeq	1438	chr22	+	36113918	36125529		TCATGCCTACCAGATGGCCAAATCCAACTCTGGCTTCATGGCTATGGTCAAGAATTTTGT	80831	Hs.326561	GO:0005575|GO:0005576|GO:0005737|GO:0006629|GO:0006869|GO:0008035|GO:0008289|GO:0042157	apolipoprotein L5	65.3872	5.98086	4.91677	2.7133
ASHGA5P012240	3.93602	up	protein_coding	ENST00000376650	CCDS33103.1	DPRX	GENCODE	648	chr19	+	54135309	54140263		AGTACTGCAGGTCTGGTTCAAGAATCACAGAGCAAAACTCAAGAAAGCGAAATGCAAGCA	503834	Hs.579941	GO:0006351|GO:0006355|GO:0005634|GO:0003677|GO:0003700|GO:0043565	divergent-paired related homeobox [Source:HGNC Symbol;Acc:32166]	164.415	14.1839	6.36718	4.39044
ASHGA5P008959	3.22003	up	protein_coding	NM_181508	CCDS7837.1	HPS5	RefSeq	4536	chr11	-	18300216	18343721	NM_007216, NM_181507	ATCCTGAGGATTGCTGAGAAAAGGCAGAGGGCCTTGATACAAAGCATGCTTGAAAAATGC	11234	Hs.437599	GO:0005829|GO:0006996|GO:0007596|GO:0043473	Hermansky-Pudlak syndrome 5 protein isoform b	17239.9	2588.6	13.1812	11.4942
ASHGA5P046226	2.26077	up	protein_coding	NM_013346	CCDS14405.1	SNX12	RefSeq	2416	chrX	-	70279096	70288298	NM_001256185, NM_001256188	GATCTTTGAGGAGTCTTTCATCGAAGAAAGGAGGCAGGGCCTCGAGCAGTTTATTAACAA	29934	Hs.260750	GO:0005515|GO:0007154|GO:0015031|GO:0016020|GO:0035091	sorting nexin-12 isoform 1	888.766	173.034	8.88755	7.71073
ASHGA5P003220	2.82884	up	protein_coding	NM_002485	CCDS6249.1	NBN	RefSeq	4639	chr8	-	90945563	90996899		GGAAATGGAGGTACAAAATCAACATGCAAAAGAAGAGTCTCTTGCTGATGATCTTTTTAG	4683	Hs.492208	GO:0000077|GO:0000723|GO:0000724|GO:0000784|GO:0001832|GO:0003684|GO:0004003|GO:0005515|GO:0005634|GO:0005654|GO:0005657|GO:0005730|GO:0006281|GO:0006302|GO:0006302|GO:0006915|GO:0007050|GO:0007095|GO:0007126|GO:0008134|GO:0008283|GO:0008284|GO:0030174|GO:0030330|GO:0030870|GO:0031575|GO:0031954|GO:0032508|GO:0033674|GO:0042405|GO:0042493|GO:0045190|GO:0045665|GO:0047485|GO:0048145|GO:0050885	nibrin	137813	23839.2	16.1717	14.6714
ASHGA5P007479	2.06616	up	protein_coding	NM_001220473		PPFIA2	RefSeq	5424	chr12	-	81652044	82152474	NM_001220474, NM_001220475, NM_003625, NR_038265	CTGGGCCCAGTGTCCGGTTTTTCTACAGACCCTGGCTTATGGAGATATGAATCATGAGTG	8499	Hs.506216	GO:0005515|GO:0005737|GO:0007160|GO:0009986	liprin-alpha-2 isoform b	32.6256	5.98086	3.76025	2.7133
ASHGA5P006669	2.28601	up	protein_coding	NM_001037499	CCDS34474.1	DEFB114	RefSeq	210	chr6	-	49928004	49931818		TATGTGACCTTCATTCTACCAGCCACATGTACCTTGGTGAATGCTGATCGTTGCACCAAA	245928	Hs.381372	GO:0005576|GO:0042742	beta-defensin 114 precursor	102.036	14.8016	5.63565	4.44281
ASHGA5P055443	4.14666	up	protein_coding	ENST00000430889	CCDS8873.1	HOXC4	GENCODE	1666	chr12	+	54447660	54449814		TCCACTCCAGAAATTAATGATCATGAGCTCGTATTTGATGGACTCTAACTACATCGATCC	3221		GO:0006351|GO:0007275|GO:0006355|GO:0009952|GO:0051216|GO:0048562|GO:0005634|GO:0003677|GO:0003700|GO:0043565|GO:0071837	homeobox C4 [Source:HGNC Symbol;Acc:5126]	59.4929	5.98086	4.76525	2.7133
ASHGA5P034499	2.06272	up	protein_coding	ENST00000248072	CCDS12320.1	OR7C2	GENCODE	960	chr19	+	15052300	15053260		TTCTCTTATTCTCAGATTTTCTCCTCCGTCCTAAGAGTATCTGCCAGAGGCCAGCACAAA	26658	Hs.589620	GO:0007186|GO:0016021|GO:0005886|GO:0004930|GO:0004984	olfactory receptor, family 7, subfamily C, member 2 [Source:HGNC Symbol;Acc:8374]	1272.62	276.864	9.40142	8.35688
ASHGA5P051103	3.88439	up	protein_coding	NM_000874	CCDS13622.1	IFNAR2	RefSeq	1428	chr21	+	34602230	34635062		TTGATTTCAGATGTAAAAGTCAAGAGAAGACTCTAAAAATAGCAAAGATGCTTTTGAGCC	3455	Hs.708195	GO:0004905|GO:0005515|GO:0005576|GO:0005615|GO:0005615|GO:0005886|GO:0005887|GO:0006357|GO:0007166|GO:0007259|GO:0008283|GO:0009615|GO:0019221|GO:0019901|GO:0019962|GO:0035455|GO:0060337|GO:0060338	interferon alpha/beta receptor 2 isoform b precursor	4793.41	565.75	11.3059	9.34819
ASHGA5P007849	2.09856	up	protein_coding	NM_207521	CCDS1852.1	RTN4	RefSeq	4129	chr2	-	55199326	55276326	NM_020532	TGTGATACGCTCCTCTGCAGAAAATATGGACTTGAAGGAGCAGCCAGGTAACACTATTTC	57142	Hs.429581	GO:0001525|GO:0005515|GO:0005635|GO:0005783|GO:0005886|GO:0006915|GO:0007413|GO:0007568|GO:0014823|GO:0021553|GO:0021801|GO:0030176|GO:0030308|GO:0030334|GO:0030517|GO:0032403|GO:0033603|GO:0042981|GO:0043005|GO:0043025|GO:0043209|GO:0043234|GO:0045665|GO:0045687|GO:0048011|GO:0048679|GO:0048709|GO:0050770|GO:0050771|GO:0051930|GO:0060317|GO:0070571|GO:0071786|GO:2000172	reticulon-4 isoform E	165.734	29.0353	6.37972	5.31032
ASHGA5P006520	2.86273	up	protein_coding	NM_001039905	CCDS32197.1	C15orf56	RefSeq	2125	chr15	-	40542867	40545110		GCTCGAAGAGGGTGTGGCCTCAGGTAGGACGCGGCGGCGAACCCAGAGCGCGGGAGAAGT	644809	Hs.631718		putative uncharacterized protein C15orf56	43.1529	5.98086	4.23069	2.7133
ASHGA5P044483	2.65668	up	protein_coding	NM_198124	CCDS6317.1	CSMD3	RefSeq	13042	chr8	-	113235158	114389382		GAATGTGGAGTTGGTTCCTTTGCTGGAAACCTGTACAGCTTGACCGACAGACAGCCTCAG	114788	Hs.91381	GO:0005886|GO:0016021	CUB and sushi domain-containing protein 3 isoform 2	40.406	5.98086	4.12293	2.7133
ASHGA5P053666	2.5817	up	protein_coding	NM_002989	CCDS6571.1	CCL21	RefSeq	878	chr9	-	34709001	34710147		CTCTACCACAGACATGGCTCAGTCACTGGCTCTGAGCCTCCTTATCCTGGTTCTGGCCTT	6366	Hs.57907	GO:0001768|GO:0001771|GO:0001954|GO:0002407|GO:0002606|GO:0005576|GO:0005615|GO:0006954|GO:0006955|GO:0007267|GO:0008009|GO:0010560|GO:0030838|GO:0031274|GO:0031295|GO:0031529|GO:0031732|GO:0032862|GO:0033630|GO:0034695|GO:0035759|GO:0043123|GO:0043552|GO:0045860|GO:0046330|GO:0048260|GO:0048469|GO:0050921|GO:0051209|GO:0051491|GO:0051897|GO:0070374|GO:0090023|GO:0097026|GO:2000107|GO:2000147|GO:…	C-C motif chemokine 21 precursor	683.926	113.176	8.49866	7.13034
ASHGA5P042109	2.60995	up	protein_coding	NM_032145	CCDS5208.1	FBXO30	RefSeq	4420	chr6	-	146119271	146135921		CATACTGCAGTGGGGGAAAAGGAAGTATCCAGAAGGAAATTCATCATGGCAGATAAAAGA	84085	Hs.421095	GO:0004842|GO:0008270	F-box only protein 30	2936.24	508.397	10.5888	9.20478
ASHGA5P001298	2.56021	up	protein_coding	NM_001165412	CCDS54783.1	NFKB1	RefSeq	4090	chr4	+	103422485	103538459	ENST00000226574	TATCAACATGAGAAATGATCTGTACCAGACGCCCTTGCACTTGGCAGTGATCACTAAGCA	4790	Hs.618430	GO:0000122|GO:0000122|GO:0000975|GO:0000976|GO:0001071|GO:0001818|GO:0002224|GO:0002755|GO:0002756|GO:0003690|GO:0003700|GO:0005515|GO:0005634|GO:0005654|GO:0005730|GO:0005737|GO:0005739|GO:0005829|GO:0006366|GO:0006915|GO:0006954|GO:0006979|GO:0008063|GO:0009617|GO:0010744|GO:0010884|GO:0010956|GO:0010957|GO:0031072|GO:0031293|GO:0032269|GO:0032375|GO:0032481|GO:0033256|GO:0034130|GO:0034134|GO:…	nuclear factor NF-kappa-B p105 subunit isoform 2	7306.12	1339.9	11.9259	10.5697
ASHGA5P007403	2.03206	up	protein_coding	NM_203349	CCDS10130.1	SHC4	RefSeq	4556	chr15	-	49115933	49255641		ACTGTGTGAGGTACATGGGCTGTGTTGAAGTGCTGCAATCAATGAGATCACTGGATTTTG	399694	Hs.642615	GO:0005622|GO:0005886|GO:0019904|GO:0030054|GO:0030971|GO:0035556|GO:0045211	SHC-transforming protein 4	166.819	30.3092	6.39128	5.36834
ASHGA5P014536	2.28702	up	protein_coding	NM_002976	CCDS46442.1	SCN7A	RefSeq	7186	chr2	-	167260082	167343481		AAATTTACTGGTACTTTACCTGTTTCTGGCATTGGTGAGCTCATTTAGTTCATGCAAGGA	6332	Hs.596087	GO:0001518|GO:0005248|GO:0006814|GO:0006936	sodium channel protein type 7 subunit alpha	89.9766	12.5706	5.42972	4.23625
ASHGA5P049512	3.74298	up	protein_coding	NM_004278	CCDS11176.1	PIGL	RefSeq	1163	chr17	+	16120508	16229573		CTGAAGCCTTGAAGGGTTTTCAGATCCAAGGAACAAAGGGGAAAATAGACAAAGGAGTGC	9487	Hs.499793	GO:0000225|GO:0005783|GO:0005789|GO:0006501|GO:0006506|GO:0016021|GO:0016254|GO:0043687|GO:0044267	N-acetylglucosaminyl-phosphatidylinositol de-N-acetylase precursor	216.948	21.1077	6.79655	4.89236
ASHGA5P049175	2.2501	up	protein_coding	NM_024700	CCDS419.1	SNIP1	RefSeq	4605	chr1	-	38000049	38019945		GTGGCGGCAGTGAGTCTCAGGAGTTGGTTCCTCGGCCTGGTGGCAACAACAAAGAAAAAG	79753	Hs.47232	GO:0005515|GO:0005634|GO:0005730|GO:0005737|GO:0006355|GO:0007249|GO:0035196	smad nuclear-interacting protein 1	159.715	25.6604	6.31829	5.14831
ASHGA5P050287	2.981	up	protein_coding	NM_001167605	CCDS54297.1	KLK11	RefSeq	1282	chr19	-	51525486	51531290		TCTCCCACCTCAGCCGCTACATAGTTCACCTGGGGCAGCACAACCTCCAGAAGGAGGAGG	11012	Hs.57771	GO:0004252|GO:0005576|GO:0006508|GO:0008236	kallikrein-11 isoform 3 precursor	1007.96	147.735	9.06829	7.49249
ASHGA5P051648	2.57281	up	protein_coding	NM_001145152	CCDS47811.1	VPS37A	RefSeq	4510	chr8	+	17104400	17155533	NM_152415	TGCTTCTCAGGGTTTTCCATTTCTTCCTCCATATCCTCCACAAGAAGCAAACAGGAGTAT	137492	Hs.343873	GO:0005634|GO:0005730|GO:0005737|GO:0005813|GO:0008219|GO:0010008|GO:0015031|GO:0016032|GO:0016044|GO:0016197|GO:0031902|GO:0043231|GO:0046788	vacuolar protein sorting-associated protein 37A isoform 2	21939.1	4129.79	13.5374	12.1741
ASHGA5P051998	3.35934	up	protein_coding	NM_020770	CCDS999.1	CGN	RefSeq	5132	chr1	+	151483861	151511167		TTCTTCTGGTTCTACTAAGGCCGTGGCAGGGCAGGGTGAGCTTACCCGAAAAGTGGAGGA	57530	Hs.591464	GO:0003774|GO:0003779|GO:0005515|GO:0005923|GO:0005923|GO:0007179|GO:0008150|GO:0016459|GO:0030054	cingulin	49.5071	5.98086	4.46148	2.7133
ASHGA5P014472	4.29991	up	protein_coding	NM_014824	CCDS8218.2	FCHSD2	RefSeq	4507	chr11	-	72547789	72853143		GCCGAGGAAGGTGAAAGTTACACAAGAACTGAAAAACATTCAAGTTGAGCAGATGACAAA	9873	Hs.577053	GO:0005515	FCH and double SH3 domains protein 2	1074.6	107.369	9.1609	7.05659
ASHGA5P054297	2.04653	up	protein_coding	NM_014236	CCDS1592.1	GNPAT	RefSeq	2687	chr1	+	231376918	231413719		GAAAACCAGCCACTGCAAAACTTTAATAATCAACAAATAGTTATGGAAAATTCGGTCACG	8443	Hs.498028	GO:0004366|GO:0005102|GO:0005739|GO:0005777|GO:0005777|GO:0005778|GO:0005778|GO:0005782|GO:0006644|GO:0006654|GO:0007416|GO:0007584|GO:0008611|GO:0008611|GO:0016044|GO:0016287|GO:0016287|GO:0016290|GO:0021587|GO:0030913|GO:0042493|GO:0042594|GO:0044255|GO:0044281|GO:0046474|GO:0070542	dihydroxyacetone phosphate acyltransferase	39475.9	9514.15	14.4184	13.3852
ASHGA5P004604	2.65039	up	protein_coding	ENST00000295400	CCDS1905.1	TGFA	GENCODE	4310	chr2	-	70674411	70781147	NM_001099691	TCAGAAACAGTGGTCTGAAGAGCCCAGAGGAGGAGTTTGGCCAGGTGGACTGTGGCAGAT	7039	Hs.170009	GO:0051781|GO:0001525|GO:0008283|GO:0042493|GO:0000187|GO:0042060|GO:0045840|GO:0043524|GO:0006916|GO:0001934|GO:0043526|GO:0050679|GO:0007173|GO:0000165|GO:0045741|GO:0051480|GO:0008284|GO:0048523|GO:0060749|GO:0016021|GO:0005634|GO:0005886|GO:0005615|GO:0009986|GO:0005515|GO:0008083|GO:0005154|GO:0001948|GO:0004708	transforming growth factor, alpha [Source:HGNC Symbol;Acc:11765]	59.6794	6.09298	4.77034	3.36413
ASHGA5P010953	4.57325	up	protein_coding	NM_001018016	CCDS30882.1	MUC1	RefSeq	1193	chr1	-	155158299	155162706	NM_001018017, NM_001044391, NM_001044392, NM_001204288, NM_001204295	ACTGAGAAGAATGCTTTTAATTCCTCTCTGGAAGATCCCAGCACCGACTACTACCAAGAG	4582	Hs.89603	GO:0000790|GO:0000978|GO:0002039|GO:0003712|GO:0005515|GO:0005576|GO:0005737|GO:0005796|GO:0005887|GO:0006977|GO:0006978|GO:0009986|GO:0010944|GO:0016266|GO:0016324|GO:0036003|GO:0043618|GO:0043687|GO:0044267|GO:0090240	mucin-1 isoform 2 precursor	337.49	28.1916	7.46274	5.26952
ASHGA5P000642	5.15837	up	protein_coding	NM_020439	CCDS1486.1	CAMK1G	RefSeq	2507	chr1	+	209757044	209787284		AAAGGCCAACAAAAAACAGAACTTCAAGTCGGAGGTCATGGTACCAGTTAAAGCCAGTGG	57172	Hs.199068	GO:0000139|GO:0004683|GO:0005516|GO:0005524|GO:0005886|GO:0005954|GO:0043005	calcium/calmodulin-dependent protein kinase type 1G	149.863	9.25683	6.22144	3.85452
ASHGA5P049867	13.0045	up	protein_coding	NM_003955	CCDS11756.1	SOCS3	RefSeq	2746	chr17	-	76352858	76356158		TGGACCAGTACGATGCCCCGCTTTAAGGGGTAAAGGGCGCAAAGGGCATGGGTCGGGAGA	9021	Hs.527973	GO:0001666|GO:0004860|GO:0005829|GO:0006469|GO:0007259|GO:0007568|GO:0009408|GO:0010332|GO:0014070|GO:0016567|GO:0019221|GO:0031100|GO:0032094|GO:0032355|GO:0032496|GO:0032570|GO:0032868|GO:0040008|GO:0042493|GO:0045597|GO:0046627|GO:0051384|GO:0060333|GO:0060334|GO:0060337|GO:0060338|GO:0060397|GO:0060670|GO:0060674|GO:0060707|GO:0060708	suppressor of cytokine signaling 3	773.586	22.6552	8.68345	4.98252
ASHGA5P037067	5.59122	up	protein_coding	NM_001098798	CCDS42875.1	TOX2	RefSeq	2428	chr20	+	42574535	42698254		AGACTCGGGCTCCTTCTACTTGCAAGACACTGGTGCATTGCAGGTGTGTTTCCGCAGAAG	84969	Hs.26608	GO:0003677|GO:0005634|GO:0006351|GO:0045944	TOX high mobility group box family member 2 isoform b	214.534	13.1672	6.7801	4.29693
ASHGA5P010819	3.33218	up	protein_coding	NM_020318	CCDS41438.1	PAPPA2	RefSeq	6940	chr1	+	176432306	176811970		GTCATGTGAGCCCTTCCAAGCAGATGGTTGGTGTGACACTATCAACAACCGAGCCTACTG	60676	Hs.187284	GO:0001558|GO:0005576|GO:0005622|GO:0006508|GO:0008237|GO:0008270|GO:0016020|GO:0030154	pappalysin-2 isoform 1 precursor	224.457	25.0152	6.84848	5.11201
ASHGA5P041653	2.21226	up	protein_coding	ENST00000500576	CCDS54962.1	LYRM4	GENCODE	794	chr6	-	5186833	5261172	ENST00000330636, NM_001164841	GTAGAAATTCAAACCCTAGTGAATAAAGCCAAGAGAGACCTTGGAGTAATTCGTCGACAG	57128	Hs.387755	GO:0005739	LYR motif containing 4 [Source:HGNC Symbol;Acc:21365]	12855.8	2792.97	12.7494	11.6038
ASHGA5P012075	2.35348	up	protein_coding	NM_001193335		ASPN	RefSeq	2308	chr9	-	95218488	95244844		CAGTTCCTAAAGATAATCTTCCTTCATTCTAATTCAATTGCAAGAGTGGGAGTAAATGAC	54829	Hs.435655	GO:0005509|GO:0005578|GO:0030282|GO:0030512|GO:0031012|GO:0070171	asporin isoform 2 preproprotein	392.373	68.3355	7.68673	6.45193
ASHGA5P004824	30.3264	up	protein_coding	NM_017576	CCDS6665.1	KIF27	RefSeq	4653	chr9	-	86451614	86536342		GGGACCAGCAAAAAATCAAAGAAATACAATTAAAAACAGGACAGGAAGAAGGTCTAAAAC	55582	Hs.697514	GO:0003777|GO:0005524|GO:0005737|GO:0005874|GO:0005929|GO:0007018|GO:0042384	kinesin-like protein KIF27	379.244	5.98086	7.6358	2.7133
ASHGA5P012308	2.48549	up	protein_coding	NM_003446	CCDS14278.1	ZNF157	RefSeq	1695	chrX	+	47229998	47273098		GCATCTGTGGGCCTCTGCGTGGCCAAACCAGAGATGATCTTCAAGTTGGAGCGAGGAGAA	7712	Hs.89897	GO:0000122|GO:0003677|GO:0003700|GO:0005634|GO:0006351|GO:0008270	zinc finger protein 157	38.2124	5.98086	4.02683	2.7133
ASHGA5P054010	2.73722	up	protein_coding	ENST00000338222	CCDS14374.1	UBQLN2	GENCODE	3418	chrX	+	56590025	56593443		AATCCAGACACACTATCAGCCATGTCAAACCCAAGAGCAATGCAGGCTTTAATGCAGATC	29978	Hs.179309	GO:0006289|GO:0008219|GO:0043161|GO:0005634|GO:0005737|GO:0005886|GO:0005515|GO:0005488|GO:0003684	ubiquilin 2 [Source:HGNC Symbol;Acc:12509]	4460.59	745.7	11.1974	9.7447
ASHGA5P004827	6.03255	up	protein_coding	NM_138780	CCDS14244.1	SYTL5	RefSeq	4730	chrX	+	37865834	37988073	NM_001163335	CCTATCAACTACCAGCCTTAACAGCATGATGAGCGTTTACAGTGAAACGGGAGACTATGG	94122	Hs.662334	GO:0005515|GO:0005622|GO:0006886|GO:0006887|GO:0016020|GO:0017137|GO:0046872	synaptotagmin-like protein 5 isoform 1	260.207	15.2875	7.07512	4.48235
ASHGA5P011518	3.98932	up	protein_coding	NM_017585	CCDS6975.1	SLC2A6	RefSeq	2563	chr9	-	136336215	136344276		TTCGTCTCAGCGGCCATCATGTTTGCTGCCAACCTGACTCTGGGGCTGTACATCCACTTT	11182	Hs.244378	GO:0005355|GO:0005886|GO:0015758|GO:0016020|GO:0016021|GO:0055085	solute carrier family 2, facilitated glucose transporter member 6 isoform 1	3233.4	365.544	10.7364	8.74025
ASHGA5P046940	2.18419	up	protein_coding	NM_001114133	CCDS44438.1	SYNPO2L	RefSeq	4933	chr10	-	75404643	75415832		ATGCCAGTGCCATGAGCCTCATCGATGCCTCAGGAAATCAGCTTGTCCTCACTGTGCAGC	79933	Hs.645273	GO:0003779|GO:0005737|GO:0005856	synaptopodin 2-like protein isoform a	179.225	30.5552	6.50547	5.37837
ASHGA5P049125	2.27413	up	protein_coding	NM_019116	CCDS10613.2	UBFD1	RefSeq	4931	chr16	+	23568861	23585710		CAGCTCGCCTCTTCCCAGCGGCCTCTGCGGGAGCGGTGGGTGTTGTACACAATCATCATG	56061	Hs.3459		ubiquitin domain-containing protein UBFD1	369.446	66.3893	7.59851	6.41319
ASHGA5P020895	9.58102	up	protein_coding	NM_001178005	CCDS54871.1	BHMT2	RefSeq	2459	chr5	+	78365546	78385897		GGAAAGCAAGTATTTTGAGCACGTTGAAGAAGCTGTGTGGGCTGTGGAAGTCTTAAAAGA	23743	Hs.114172	GO:0005737|GO:0006579|GO:0008270|GO:0008898|GO:0009086|GO:0047150	S-methylmethionine--homocysteine S-methyltransferase BHMT2 isoform 2	126.993	5.98086	5.97348	2.7133
ASHGA5P043174	4.69181	up	protein_coding	ENST00000265362	CCDS5599.1	SEMA3A	GENCODE	5659	chr7	-	83587658	83824217		AGCTCGTCTGATTTGCTCAGTGCCAGGTCCAAATGGCATTGACACTCATTTTGATGAACT	10371	Hs.252451	GO:0007275|GO:0007411|GO:0006915|GO:0002027|GO:0048485|GO:0071526|GO:0007413|GO:0010633|GO:0048843|GO:0060666|GO:0050919|GO:0048880|GO:0048841|GO:0030517|GO:0048813|GO:0005576|GO:0030424|GO:0016020|GO:0030425|GO:0004872|GO:0005515|GO:0045499	sema domain, immunoglobulin domain (Ig), short basic domain, secreted, (semaphorin) 3A [Source:HGNC Symbol;Acc:10723]	484.901	40.9566	7.99682	5.76668
ASHGA5P013784	2.12444	up	protein_coding	ENST00000444303	CCDS53601.1	AMPD3	GENCODE	3994	chr11	+	10471867	10529126	NM_000480, NM_001025389, NM_001025390, NM_001172430	CCCGGATTTATGACATATTTAGGTCAAAGAAGCTGCTGCCAAACTTTGGGAAGATGCTGG	272	Hs.501890	GO:0044281|GO:0006144|GO:0009168|GO:0006188|GO:0055086|GO:0043101|GO:0032264|GO:0006196|GO:0005829|GO:0046872|GO:0019239|GO:0003876	adenosine monophosphate deaminase 3 [Source:HGNC Symbol;Acc:470]	7596.4	1691.09	11.9879	10.9008
ASHGA5P035504	2.95249	up	protein_coding	NM_197970	CCDS2324.1	BOLL	RefSeq	2779	chr2	-	198591602	198650938		AGGCTTCTTTTCCCTACCCCGCGTCTCTGAAGAGCAGAGAGGAAGATGGAAACCGAGTCC	66037	Hs.169797	GO:0000166|GO:0003723|GO:0005515|GO:0005737|GO:0007126|GO:0007275|GO:0007283|GO:0008494|GO:0030154|GO:0045948	protein boule-like isoform 1	1097.4	162.277	9.19125	7.62932
ASHGA5P002172	2.68078	up	protein_coding	ENST00000254466	CCDS11298.1	GAS2L2	GENCODE	3014	chr17	-	34071529	34079897		AAAGGAGATGGGCATCCAAGAGGTGCTGATGTTCGAGACGGAGGACTTGGTGCTGCGCAA	246176	Hs.591194	GO:0007026|GO:0007050|GO:0001578|GO:0005737|GO:0005856|GO:0005874|GO:0001725|GO:0005515|GO:0008093|GO:0008017|GO:0051015	growth arrest-specific 2 like 2 [Source:HGNC Symbol;Acc:24846]	40.6793	5.98086	4.13595	2.7133
ASHGA5P016418	2.63515	up	protein_coding	NM_001145901	CCDS54265.1	SARS2	RefSeq	2083	chr19	-	39405903	39421536		AGTGCAGCAGGTGCGGCTGGATCCAGGTGCTGGCTCCATATTTGGTCCTACGTTCCTCCC	54938	Hs.709416	GO:0004828|GO:0004828|GO:0005524|GO:0005739|GO:0005759|GO:0006418|GO:0006434|GO:0010467|GO:0097056	serine--tRNA ligase, mitochondrial isoform a precursor	432.284	67.5462	7.83455	6.43666
ASHGA5P002052	27.5366	up	protein_coding	NM_005931	CCDS43449.1	MICB	RefSeq	2497	chr6	+	31465854	31478901	uc003rsi.3	GCCGCCGCTGAGCCCCACAGTCTTCGTTACAACCTCATGGTGCTGTCCCAGGATGGATCT	4277	Hs.731446	GO:0002429|GO:0005886|GO:0005887|GO:0006955|GO:0006979|GO:0009408|GO:0019048|GO:0019835|GO:0019882|GO:0032526|GO:0042612|GO:0046629|GO:0046703|GO:0050689|GO:0050776	MHC class I polypeptide-related sequence B precursor	146723	2532.72	16.2472	11.464
ASHGA5P003634	2.42386	up	protein_coding	NM_014607	CCDS42761.1	UBXN4	RefSeq	4018	chr2	+	136499188	136542633		ATGCTCAGATCAGAGACCTGCAGAGGACCTCAACATCCGAGTGGAAAGACTAACAAAAAA	23190	Hs.591242	GO:0005515|GO:0005634|GO:0005635|GO:0005730|GO:0005737|GO:0005783|GO:0005789|GO:0006986	UBX domain-containing protein 4	8888.84	1732.39	12.2157	10.9384
ASHGA5P033114	4.93781	up	protein_coding	NM_033133	CCDS11414.2	CNP	RefSeq	5222	chr17	+	40118758	40129754		TGGAGAAGGACTTCCTGCCGCTCTACTTCGGCTGGTTCCTGACCAAGAAGAGCTCTGAGA	1267	Hs.273621	GO:0000226|GO:0003723|GO:0004113|GO:0005615|GO:0005737|GO:0005874|GO:0005886|GO:0007268|GO:0007409|GO:0008344|GO:0009214|GO:0009636|GO:0016070|GO:0042470|GO:0048471	2',3'-cyclic-nucleotide 3'-phosphodiesterase	661.968	54.5891	8.45194	6.14807
ASHGA5P008112	4.12233	up	protein_coding	NM_019619	CCDS7178.1	PARD3	RefSeq	6013	chr10	-	34398487	35104253	ENST00000340077, NM_001184785, NM_001184787, NM_001184793	GCCTTCCACCCAAGGGAACTGAATGCAGAGCCAAGCCAGATGCAGATTCCAAAAGAAACG	56288	Hs.131489	GO:0000226|GO:0003383|GO:0005080|GO:0005515|GO:0005546|GO:0005547|GO:0005819|GO:0005829|GO:0005886|GO:0005911|GO:0005911|GO:0005913|GO:0005923|GO:0005923|GO:0005938|GO:0006461|GO:0006612|GO:0007049|GO:0007163|GO:0007179|GO:0007205|GO:0007409|GO:0008356|GO:0012505|GO:0030054|GO:0032266|GO:0032970|GO:0034329|GO:0043234|GO:0044319|GO:0045177|GO:0045216|GO:0051642|GO:0070830|GO:0070830|GO:0090162	partitioning defective 3 homolog isoform 1	400.593	38.2602	7.71903	5.67557
ASHGA5P012690	13.2799	up	protein_coding	NM_006074	CCDS41612.1	TRIM22	RefSeq	3111	chr11	+	5710816	5732093		CGCCTGGAAGAATTATATCCAGATCGAGAGACAGAAGATTCTGAAAGGGTTCAATGAAAT	10346	Hs.501778	GO:0003700|GO:0003714|GO:0005634|GO:0005737|GO:0005794|GO:0006351|GO:0006355|GO:0006955|GO:0008270|GO:0009615|GO:0015030|GO:0016567|GO:0016607|GO:0016874|GO:0019048|GO:0043231|GO:0070206	E3 ubiquitin-protein ligase TRIM22 isoform 1	20660.5	734.145	13.4558	9.72467
ASHGA5P038328	2.67648	up	protein_coding	ENST00000314636	CCDS2926.1	DHFRL1	GENCODE	3927	chr3	-	93776765	93781831	NM_001195643	GATGTCCAGGAGGGGAAACACATCAAGTACAAATTTGAAGTATGTGAGAAGGATGATTAA	200895	Hs.718516	GO:0055114|GO:0009165|GO:0006730|GO:0006545|GO:0046654|GO:0046653|GO:0046105|GO:0005739|GO:0005759|GO:0005743|GO:0050661|GO:0003729|GO:0004146	dihydrofolate reductase-like 1 [Source:HGNC Symbol;Acc:27309]	596.781	94.2018	8.30312	6.88278
ASHGA5P003542	3.04648	up	protein_coding	NM_013371	CCDS1469.1	IL19	RefSeq	1848	chr1	+	207002221	207016326		CAAGTGAGAGGCATGAAGTTACAGTGTGTTTCCCTTTGGCTCCTGGGTACAATACTGATA	29949	Hs.661017	GO:0005125|GO:0005576|GO:0005615|GO:0006915|GO:0006917|GO:0006955|GO:0007165|GO:0042226|GO:0072593	interleukin-19 isoform 2 precursor	963.459	136.934	9.00004	7.39289
ASHGA5P008963	4.48993	up	protein_coding	NM_199263	CCDS9433.1	THSD1	RefSeq	3207	chr13	-	52951302	52980629		TTTTCTGCAAAGGAGGAGTGCATGCTAATTCAGAGAAATACAGCTTTCCAGCCATCCAGC	55901	Hs.325667	GO:0005576|GO:0005737|GO:0016021	thrombospondin type-1 domain-containing protein 1 isoform 2 precursor	63.9674	5.98086	4.88	2.7133
ASHGA5P031505	4.56863	up	protein_coding	ENST00000433375	CCDS10511.1	GLIS2	GENCODE	3705	chr16	+	4382224	4389598		TGGACCATGTCAACGATTACCATGTCAAGCCCGAGAAGGATGCGGGGTACTGCTGCCACT	84662	Hs.592087	GO:0030154|GO:0000122|GO:0045893|GO:0045892|GO:0043433|GO:0045944|GO:0007399|GO:0045879|GO:0005634|GO:0005737|GO:0005622|GO:0016607|GO:0008270|GO:0001077|GO:0044212	GLIS family zinc finger 2 [Source:HGNC Symbol;Acc:29450]	64.903	5.98086	4.90506	2.7133
ASHGA5P012468	8.61189	up	protein_coding	NM_198798	CCDS13108.1	ANKRD5	RefSeq	3775	chr20	+	10015696	10037407		AGACTAAGAGCTTTAGTTTTGGTCCAGAAAGCATTTTCAAGGAGCTGGTCAAGCATGGCT	63926	Hs.70903	GO:0005509	ankyrin repeat domain-containing protein 5	114.846	5.98086	5.81963	2.7133
ASHGA5P008796	4.51609	up	protein_coding	NM_172082	CCDS5487.1	CAMK2B	RefSeq	4064	chr7	-	44256748	44365230		AGTTTACTCAACAAGAAAGCAGATGGAGTCAAGGAGCCTCAAACCACCGTCATCCATAAC	816	Hs.351887	GO:0000082|GO:0002030|GO:0003779|GO:0004683|GO:0005516|GO:0005524|GO:0005654|GO:0005815|GO:0005829|GO:0005886|GO:0006468|GO:0006816|GO:0007165|GO:0007268|GO:0010976|GO:0014733|GO:0018105|GO:0019221|GO:0030666|GO:0032222|GO:0033017|GO:0046686|GO:0046777|GO:0048169|GO:0050885|GO:0051233|GO:0051823|GO:0051924|GO:0060333|GO:0060466|GO:0060998|GO:0061003|GO:0090129	calcium/calmodulin-dependent protein kinase type II subunit beta isoform 6	190.796	14.6038	6.59861	4.42354
ASHGA5P052464	2.70322	up	protein_coding	ENST00000230671	CCDS4305.1	SLC6A7	GENCODE	3739	chr5	+	149569519	149590635		ATGGTGCACATGCGCAAGTACGGGGGCATCACCAGCTTCGAGAACACGGCCATCGAGGTG	6534	Hs.241597	GO:0055085|GO:0006810|GO:0006836|GO:0015824|GO:0035524|GO:0016021|GO:0005886|GO:0005624|GO:0005887|GO:0005328|GO:0015193	solute carrier family 6 (neurotransmitter transporter, L-proline), member 7 [Source:HGNC Symbol;Acc:11054]	41.0004	5.98086	4.14798	2.7133
ASHGA5P043923	4.65052	up	protein_coding	NM_001724	CCDS5833.1	BPGM	RefSeq	1800	chr7	+	134331530	134364567	NM_199186	AAACCATTCTGATATCTGCTCATGGAAATAGCAGTAGGGCACTCCTAAAACACCTGGAAG	669	Hs.198365	GO:0004082|GO:0004083|GO:0004619|GO:0005975|GO:0006096|GO:0007585|GO:0048821	bisphosphoglycerate mutase	9907.92	995.025	12.3629	10.1455
ASHGA5P030856	10.6183	up	protein_coding	ENST00000293922	CCDS32362.1	PTX4	GENCODE	1422	chr16	-	1535939	1538468		ATGGGGAGTGGAAACTGGGAGGTCACAGGTCCACCTTGTGGCAGTCGGTGTGAACGGCCT	390667	Hs.553770	GO:0005576|GO:0046872	pentraxin 4, long [Source:HGNC Symbol;Acc:14171]	139.964	5.98086	6.12179	2.7133
ASHGA5P033895	2.67305	up	protein_coding	ENST00000382675	CCDS54189.1	C18orf63	GENCODE	5065	chr18	+	71983109	72026422		TATTTTTCATGCCATCCCCGCTGCCTGTCCTTTTCACTCATATGGAGATTTCCAGAGACA	644041	Hs.465414		chromosome 18 open reading frame 63 [Source:HGNC Symbol;Acc:40037]	2290.33	383.976	10.2311	8.81261
ASHGA5P008975	2.29346	up	protein_coding	NM_001098510	CCDS41675.1	PELI3	RefSeq	2691	chr11	+	66234335	66244808		AGTATGGTGAACTCATCGTCCTGGGCTACAATGGTTGTCTGGCAAGTGGGGACAAGGGCC	246330	Hs.656875	GO:0005829|GO:0016567|GO:0016874	E3 ubiquitin-protein ligase pellino homolog 3 isoform 2	140.132	21.6848	6.12362	4.92609
ASHGA5P050489	5.58143	up	protein_coding	NM_015534	CCDS677.1	ZZZ3	RefSeq	4344	chr1	-	78030189	78148343		AGCCTGTGCCAATTCAGAAAGGAAATAATAATGGGAGAACCACTGATTTAAAACAGCAGA	26009	Hs.480506	GO:0003677|GO:0003682|GO:0005634|GO:0006351|GO:0006355|GO:0008270	ZZ-type zinc finger-containing protein 3	2066.3	159.586	10.0847	7.60404
ASHGA5P014304	2.17309	up	protein_coding	NM_001143818	CCDS11989.1	SERPINB2	RefSeq	2180	chr18	+	61554938	61571124		AGGAGAGGAGATTGAAACAATGGAGGATCTTTGTGTGGCAAACACACTCTTTGCCCTCAA	5055	Hs.594481	GO:0004867|GO:0005576|GO:0005615|GO:0005737|GO:0005886|GO:0007596|GO:0010951|GO:0030162|GO:0042730	plasminogen activator inhibitor 2	1369.42	280.317	9.4961	8.37635
ASHGA5P055630	18.6783	up	protein_coding	NM_002535	CCDS41839.1	OAS2	RefSeq	3647	chr12	+	113416273	113448503		TTGGAAAGTGCCGGTAAAAGTCATCTAAAGGAGGCGTTGTCTGGAAATAGCCCTGTAACA	4939	Hs.414332	GO:0001730|GO:0001730|GO:0003725|GO:0003725|GO:0005524|GO:0005634|GO:0005737|GO:0005739|GO:0005783|GO:0005829|GO:0006139|GO:0006164|GO:0006401|GO:0006486|GO:0008270|GO:0009615|GO:0016020|GO:0018377|GO:0019221|GO:0043231|GO:0046872|GO:0048471|GO:0060333|GO:0060337	2'-5'-oligoadenylate synthase 2 isoform 2	28579.6	737.062	13.953	9.72969
ASHGA5P039051	2.19764	up	protein_coding	NM_006506	CCDS3117.1	RASA2	RefSeq	2592	chr3	+	141205925	141331197		CTGGATGAACCTCATGAAAAATATAGGAAGAAAAGATCCAGTAGTGCAAAATATGGGAGC	5922	Hs.655941	GO:0005099|GO:0005543|GO:0005737|GO:0007165|GO:0031235|GO:0032320|GO:0035556|GO:0043231|GO:0046580|GO:0046872|GO:0048471	ras GTPase-activating protein 2	2166.77	443.553	10.1506	9.01468
ASHGA5P003525	4.04921	up	protein_coding	NM_005858	CCDS12329.1	AKAP8	RefSeq	3549	chr19	-	15464331	15490612		AGCTGGCAAGGTTATGAAAACTACAATTACTATGGCGCCCAGAACACCAGTGTCACCACA	10270	Hs.594496	GO:0000793|GO:0001939|GO:0003690|GO:0005634|GO:0005730|GO:0005739|GO:0005794|GO:0007067|GO:0007076|GO:0007165|GO:0008270|GO:0016363|GO:0034237	A-kinase anchor protein 8	333.053	31.6073	7.44082	5.42318
ASHGA5P045484	5.97291	up	protein_coding	NM_001142531	CCDS48028.1	SH2D3C	RefSeq	2557	chr9	-	130500595	130524719	NM_001142532, NM_001142533, NM_001142534, NM_001252334, NM_005489, NM_170600	GTGCCATCCTGTACGAGAAGAAGCTCAAGCCTTTTCTCAAGAGCCTCAACGAGGGCAAAG	10044	Hs.306412	GO:0005070|GO:0005085|GO:0005737|GO:0007254|GO:0007264|GO:0016020	SH2 domain-containing protein 3C isoform c	807.612	55.4632	8.74781	6.16938
ASHGA5P050478	2.30321	up	protein_coding	NM_033109	CCDS1856.1	PNPT1	RefSeq	4579	chr2	-	55861197	55921011		CGGAGTGAGCCAATCAGGGCACAGCCTGCGTTGACCGCGTGCCGGGTGTCATGGCGGCCT	87178	Hs.388733	GO:0000175|GO:0000957|GO:0000958|GO:0000962|GO:0000964|GO:0000965|GO:0004654|GO:0005515|GO:0005737|GO:0005739|GO:0005758|GO:0005886|GO:0006401|GO:0006402|GO:0008266|GO:0034046|GO:0034599|GO:0035198|GO:0035458|GO:0035927|GO:0035928|GO:0043457|GO:0043631|GO:0045025|GO:0045926|GO:0051260|GO:0061014|GO:0070207|GO:0070584|GO:0071042|GO:0071850|GO:0097222|GO:2000627|GO:2000772	polyribonucleotide nucleotidyltransferase 1, mitochondrial precursor	35.7407	5.98086	3.91695	2.7133
ASHGA5P004251	3.28553	up	protein_coding	NM_182918	CCDS13658.1	ERG	RefSeq	4945	chr21	-	39751949	39870428	NM_001136154, NM_001243428, NM_001243432, NM_004449	CACTATTAAGGAAGCCTTATCAGTTGTGAGTGAGGACCAGTCGTTGTTTGAGTGTGCCTA	2078	Hs.473819	GO:0003677|GO:0003700|GO:0004871|GO:0005515|GO:0005634|GO:0005737|GO:0006351|GO:0006468|GO:0007165|GO:0007275|GO:0008283|GO:0030529|GO:0043565	transcriptional regulator ERG isoform 1	48.6452	5.98086	4.42943	2.7133
ASHGA5P004244	3.29345	up	protein_coding	ENST00000474759	CCDS54598.1	CACNA2D3	GENCODE	3675	chr3	+	54156692	55108584		TACCGCTCTCCGTGGTGAAGCTCTGGGCCTCGGCTTTTGGTGGGGAGATAAAATCCATTG	55799	Hs.656687	GO:0016021|GO:0005515|GO:0046872|GO:0005245	calcium channel, voltage-dependent, alpha 2/delta subunit 3 [Source:HGNC Symbol;Acc:15460]	372.528	44.9009	7.60849	5.88889
ASHGA5P036808	2.13736	up	protein_coding	NM_002251	CCDS13342.1	KCNS1	RefSeq	4556	chr20	-	43720949	43729753		AACCTCATCGACATTGTGTCTGTGCTGCCCTTCTATCTCACGCTGCTGGCTGGTGTGGCA	3787	Hs.117780	GO:0005251|GO:0005515|GO:0005886|GO:0005886|GO:0006813|GO:0007268|GO:0008076|GO:0015459|GO:0051260	potassium voltage-gated channel subfamily S member 1	1836.63	385.893	9.91505	8.81922
ASHGA5P015002	8.57946	up	protein_coding	NM_001025096	CCDS45842.1	PSMA8	RefSeq	1827	chr18	+	23713815	23773319	NM_144662	TGACCATGTCTGCATGGCTTTTGCAGGACTTACTGCTGATGCTAGAGTAGTAATAAACAG	143471	Hs.464813	GO:0000075|GO:0000084|GO:0000209|GO:0000216|GO:0000278|GO:0002474|GO:0002479|GO:0004298|GO:0005634|GO:0005829|GO:0006521|GO:0006915|GO:0006977|GO:0010467|GO:0016032|GO:0016070|GO:0016071|GO:0019773|GO:0031145|GO:0034641|GO:0042590|GO:0042981|GO:0044281|GO:0051437|GO:0051439	proteasome subunit alpha type-7-like isoform 2	300.104	12.0914	7.288	4.18711
ASHGA5P005866	2.00987	up	protein_coding	NM_138982	CCDS34026.1	MAPK10	RefSeq	4186	chr4	-	86936275	87281375	NM_002753, NM_138980, NM_138981	TAAAAATGGTGTAGTAAAAGGACAGCCTTCTCCTTCAGGTGCAGCAGTGAACAGCAGTGA	5602	Hs.125503	GO:0000187|GO:0002224|GO:0002755|GO:0002756|GO:0004705|GO:0004708|GO:0005515|GO:0005524|GO:0005654|GO:0005739|GO:0005829|GO:0005886|GO:0007165|GO:0007254|GO:0007254|GO:0008063|GO:0034130|GO:0034134|GO:0034138|GO:0034142|GO:0035666|GO:0045087|GO:0051090|GO:0051403	mitogen-activated protein kinase 10 isoform 2	476.279	100.175	7.9716	6.9645
ASHGA5P034686	5.04461	up	protein_coding	NM_015603	CCDS12698.1	CCDC9	RefSeq	2093	chr19	+	47759730	47775210		TACTTTTGGGGAGTTCCTGTCCCAGCACAAAGCTGAGGCCAGCAGCCGCAGAAGGAGAAA	26093	Hs.227782		coiled-coil domain-containing protein 9	124.255	7.50568	5.94266	3.60791
ASHGA5P003943	2.02105	up	protein_coding	NM_182796	CCDS4364.1	MAT2B	RefSeq	2119	chr5	+	162930230	162946328		AATAATTCTGGAGTCATGCCTGAAATGCCAGAGGACATGGAGCAGGAGGAAGTTAACATC	27430	Hs.54642	GO:0000096|GO:0000166|GO:0005515|GO:0005622|GO:0005634|GO:0005739|GO:0005829|GO:0006556|GO:0006556|GO:0006730|GO:0006805|GO:0008831|GO:0032259|GO:0034641|GO:0044281|GO:0045226|GO:0048269|GO:0048270	methionine adenosyltransferase 2 subunit beta isoform 2	1225.42	272.206	9.34876	8.33366
ASHGA5P010733	2.04788	up	protein_coding	NM_014002	CCDS30996.1	IKBKE	RefSeq	3492	chr1	+	206643585	206670223	NM_001193321	AGAGTCTCAGCAAGCTCCTGGAAGAGCTATCTCACCAGCTCCTTCAGGACCGAGCAAAGG	9641	Hs.321045	GO:0002756|GO:0004672|GO:0004704|GO:0005515|GO:0005524|GO:0005634|GO:0005730|GO:0005737|GO:0005829|GO:0006468|GO:0006955|GO:0008063|GO:0008384|GO:0008630|GO:0010008|GO:0016605|GO:0032480|GO:0034138|GO:0034142|GO:0035666|GO:0038061|GO:0043123|GO:0045087	inhibitor of nuclear factor kappa-B kinase subunit epsilon isoform 1	433.639	89.0473	7.84026	6.80613
ASHGA5P006295	3.39113	up	protein_coding	NM_001012715		C9orf106	RefSeq	843	chr9	+	132083294	132084882		CTGAGACGAGGTGGCAGCGGGGACCACGTGAGATGGCGTATGTGGCCTTGAGCGATAAAC	414318	Hs.449434		putative uncharacterized protein C9orf106	49.9209	5.98086	4.47507	2.7133
ASHGA5P056088	29.4808	up	protein_coding	NM_013382	CCDS9857.1	POMT2	RefSeq	4874	chr14	-	77741298	77787225		CCGGGCCGGAGGGCGACCCAGAGGAGGGGGAAGATGCCGCCGGCCACGGGCGGAGGCCTG	29954	Hs.132989	GO:0004169|GO:0005789|GO:0006493|GO:0016021|GO:0046872	protein O-mannosyl-transferase 2	368.715	5.98086	7.59501	2.7133
ASHGA5P022365	2.18241	up	protein_coding	NM_001137601	CCDS45174.1	ZBTB42	RefSeq	3651	chr14	+	105266932	105271048		GGCGGCGGAGGTGATGACGGCGGCGGCATGGAGTTCCCTGAGCACGGCGGACGGCTGCTG	100128927	Hs.170853	GO:0000122|GO:0003677|GO:0005654|GO:0005737|GO:0006351|GO:0008270	zinc finger and BTB domain-containing protein 42	787.29	157.401	8.7096	7.58368
ASHGA5P051413	3.1881	up	protein_coding	NM_024767	CCDS5991.2	DLC1	RefSeq	2484	chr8	-	13162115	13372429		GGAAAAGGCTGGTAAGTTGACATTTTGGTTCTGTTTTCTCGCCAATCTATTTTAGAATAA	10395	Hs.134296	GO:0001725|GO:0001843|GO:0003007|GO:0005100|GO:0005100|GO:0005515|GO:0005634|GO:0005737|GO:0005829|GO:0005884|GO:0005901|GO:0005925|GO:0006917|GO:0006919|GO:0007202|GO:0007264|GO:0008285|GO:0008285|GO:0008360|GO:0017166|GO:0021575|GO:0030036|GO:0030336|GO:0030336|GO:0030675|GO:0030900|GO:0032869|GO:0032956|GO:0035024|GO:0035307|GO:0042169|GO:0043274|GO:0048041|GO:0051056|GO:0051497	rho GTPase-activating protein 7 isoform 3	333.421	41.0538	7.44283	5.77013
ASHGA5P030041	4.53826	up	protein_coding	NM_138792	CCDS10146.1	LEO1	RefSeq	2162	chr15	-	52230221	52263958		CCTCAGTATTATGAAGATGAATTTGAAGATGAAGAAATGCTGGATGAAGAAGGTAGAACC	123169	Hs.567662	GO:0001711|GO:0005515|GO:0005634|GO:0005730|GO:0005730|GO:0006351|GO:0006378|GO:0010390|GO:0016055|GO:0016593|GO:0019827|GO:0031442|GO:0032968|GO:0033523|GO:0045638|GO:0045944	RNA polymerase-associated protein LEO1	4507.69	449.219	11.2153	9.03319
ASHGA5P027480	3.91968	up	protein_coding	NM_002345	CCDS9038.1	LUM	RefSeq	2116	chr12	-	91497231	91505542		AGATTGACCATATTGATGAAAAGGCCTTTGAGAATGTAACTGATCTGCAGTGGCTCATTC	4060	Hs.406475	GO:0005201|GO:0005518|GO:0005576|GO:0005576|GO:0005578|GO:0005583|GO:0005615|GO:0005796|GO:0005975|GO:0007601|GO:0014070|GO:0018146|GO:0030199|GO:0030203|GO:0031012|GO:0031012|GO:0042339|GO:0042340|GO:0043202|GO:0044281|GO:0045944|GO:0051216|GO:0070848	lumican precursor	56.6948	5.98086	4.68404	2.7133
ASHGA5P029938	4.50694	up	protein_coding	NM_152597	CCDS10050.1	FSIP1	RefSeq	2813	chr15	-	39892231	40075039		TGACAGAGAGAAGAAAAGGCTGGTTGAGCTTTTGAAGGACTTGGATGAGAAAGATTCCGG	161835	Hs.129598		fibrous sheath-interacting protein 1	64.1457	5.98086	4.88545	2.7133
ASHGA5P043324	2.52441	up	protein_coding	ENST00000241312	CCDS380.1	CSMD2	GENCODE	13108	chr1	-	33979608	34631443		TTTCTTCCTTCCTGAGAGGTTTTGATCTCTCGGAGTTGGAAAGAACCAACTCAACTCCTC	114784	Hs.656915	GO:0016021|GO:0005886	CUB and Sushi multiple domains 2 [Source:HGNC Symbol;Acc:19290]	1376.6	242.512	9.50368	8.16773
ASHGA5P007198	2.34406	up	protein_coding	NM_021118	CCDS35341.1	CYLC1	RefSeq	2011	chrX	+	83116169	83141626		TGCTCCTTTGCCTGAAGCACCGTGGATTCATAAGCTGCTTTAAAGAACAACTGAGCACTT	1538	Hs.444230	GO:0005198|GO:0005200|GO:0005856|GO:0007275|GO:0007283|GO:0030154|GO:0033150|GO:0043159	cylicin-1	334.2	57.4321	7.44639	6.21739
ASHGA5P016127	3.75918	up	protein_coding	NM_001130863	CCDS47914.1	ENPP2	RefSeq	3197	chr8	-	120569316	120651106		AAATTTTGAACCTAGAAAAGAGAGACACCTCCTCTATGGGCGACCTGCAGTGCTTTATCG	5168	Hs.190977	GO:0003676|GO:0004528|GO:0004551|GO:0004622|GO:0005044|GO:0005509|GO:0005615|GO:0005886|GO:0005887|GO:0006796|GO:0006928|GO:0006935|GO:0006955|GO:0007186|GO:0008134|GO:0008270|GO:0016787|GO:0030247|GO:0030334|GO:0034638|GO:0047391	ectonucleotide pyrophosphatase/phosphodiesterase family member 2 isoform 3 preproprotein	916.664	104.818	8.93272	7.0223
ASHGA5P012199	3.50657	up	protein_coding	ENST00000376441	CCDS35248.1	GRIPAP1	GENCODE	3032	chrX	-	48830133	48858675		GTTCAGCAAGCTCTGCAGCCAGATGGAACAGCTGGAGCAAGAGAACCAGCAACTGAAGGA	56850	Hs.109929	GO:0008150|GO:0005575|GO:0005769|GO:0003674	GRIP1 associated protein 1 [Source:HGNC Symbol;Acc:18706]	77.0018	6.16089	5.18583	3.37577
ASHGA5P005694	16.4192	up	protein_coding	NM_004885	CCDS3551.1	NPFFR2	RefSeq	2056	chr4	+	72897520	73013918		GCCGGGAGAGGTTCATCATGAATGAGAAATGGGACACAAACTCTTCAGAAAACTGGCATC	10886	Hs.99231	GO:0004930|GO:0005886|GO:0005886|GO:0005887|GO:0007186|GO:0008188|GO:0009582|GO:0015629	neuropeptide FF receptor 2 isoform 1	210.976	5.98086	6.75061	2.7133
ASHGA5P007868	2.49753	up	protein_coding	ENST00000337752	CCDS34232.1	C5orf56	GENCODE	2025	chr5	+	131746672	131798059		TGTAGCCTATTGGAGGAAAACACACCAAGGGAATCTTCAAACTCTTCTTCTCCACTGGCT				chromosome 5 open reading frame 56 [Source:HGNC Symbol;Acc:33838]	612.288	104.592	8.34035	7.01985
ASHGA5P017816	2.86769	up	protein_coding	NM_001129889	CCDS45060.1	DCT	RefSeq	2403	chr13	-	95091840	95131936		CCAATGATCCCATTTTTGTGGTGATTTCTAATCGTTTGCTTTACAATGCTACAACAAACA	1638	Hs.301865	GO:0002052|GO:0004167|GO:0005507|GO:0005829|GO:0006583|GO:0008544|GO:0016021|GO:0016491|GO:0021847|GO:0033162|GO:0042470|GO:0048066|GO:0048468	L-dopachrome tautomerase isoform 2 precursor	43.2162	5.98086	4.23319	2.7133
ASHGA5P012419	2.61814	up	protein_coding	NM_022343	CCDS6598.1	GLIPR2	RefSeq	1900	chr9	+	36136741	36163903		TTCACCTCGGGGACTGGACACTTCACGGCCATGGTATGGAAGAACACCAAGAAGATGGGC	152007	Hs.493819	GO:0000139|GO:0005576	Golgi-associated plant pathogenesis-related protein 1	14003.6	2574.76	12.8764	11.4879
ASHGA5P001272	2.24133	up	protein_coding	NM_020198	CCDS11643.1	CCDC47	RefSeq	3445	chr17	-	61822609	61851088		CAGGCTGGAGGAGGCTGCATTGAGGCGTGAGCAAAAGAAGTTGGAAAAGAAGCAAATGAA	57003	Hs.202011	GO:0005509|GO:0005575|GO:0005783|GO:0006983|GO:0008150|GO:0009790|GO:0009791|GO:0016021|GO:0055074	coiled-coil domain-containing protein 47 precursor	9314.09	1963.25	12.2782	11.1139
ASHGA5P001164	2.06249	up	protein_coding	NM_032488	CCDS12606.1	CNFN	RefSeq	543	chr19	-	42891170	42894444		ATCACTGCCATCGCGATCCTGCAGCTATGTCCTACCCTGTGACCAGTCAGCCCCAGTGCG	84518	Hs.148590	GO:0001533|GO:0005737|GO:0031424	cornifelin	434.105	88.4018	7.84188	6.79749
ASHGA5P053814	10.7087	up	protein_coding	NM_004099	CCDS6830.1	STOM	RefSeq	3108	chr9	-	124101265	124132582	NR_073037	AATTAAGGATGTGAAACTACCTGTGCAGCTCCAGAGAGCTATGGCTGCAGAAGCAGAAGC	2040	Hs.253903	GO:0005737|GO:0005856|GO:0005887|GO:0042470|GO:0045121|GO:0051260	erythrocyte band 7 integral membrane protein isoform a	20322.1	902.033	13.4278	10.0071
ASHGA5P007125	2.6448	up	protein_coding	NM_001005473	CCDS34150.1	PLCXD3	RefSeq	7739	chr5	-	41307047	41510730		TTAGCCATTCCAGGGTCTCATGATTCCTTCAGCTTCTACATTGATGAAGCCTCTCCAGTA	345557	Hs.145404	GO:0004629|GO:0004871|GO:0005622|GO:0016042|GO:0035556	PI-PLC X domain-containing protein 3	271.031	39.9588	7.13806	5.7349
ASHGA5P009895	2.57098	up	protein_coding	NM_012465	CCDS7449.1	TLL2	RefSeq	6788	chr10	-	98124362	98273683		ATAAGAAGATGTGTGAAGTGGCCTGTGGCGGTTTCATTACCAAGCTGAATGGAACCATCA	7093	Hs.154296	GO:0004222|GO:0005509|GO:0005576|GO:0006508|GO:0007275|GO:0008270|GO:0030154	tolloid-like protein 2 precursor	39.2682	5.98086	4.07562	2.7133
ASHGA5P008121	4.17444	up	protein_coding	NM_001080391	CCDS42832.1	SP100	RefSeq	5455	chr2	+	231280870	231410317		TTAGTTGACCCTTGTCCGGAAAACTCAAATATATGTGAGGTGTGCAACAAATGGGGACGG	6672	Hs.369056	GO:0000122|GO:0003677|GO:0003713|GO:0003714|GO:0005515|GO:0005634|GO:0005654|GO:0005730|GO:0005730|GO:0005737|GO:0006978|GO:0008134|GO:0016605|GO:0019048|GO:0019221|GO:0019900|GO:0019904|GO:0032526|GO:0032897|GO:0034097|GO:0034340|GO:0034340|GO:0034341|GO:0034341|GO:0034399|GO:0042802|GO:0042803|GO:0043392|GO:0043433|GO:0045892|GO:0045892|GO:0045893|GO:0045893|GO:0048384|GO:0051091|GO:0051271|GO:…	nuclear autoantigen Sp-100 isoform 1	2775.41	295.75	10.5102	8.44864
ASHGA5P003712	2.08843	up	protein_coding	NM_032446	CCDS4142.1	MEGF10	RefSeq	7689	chr5	+	126626455	126796910		TTTCAGAGAGGTTGTTCTTCAGAAAAAAATGGTTATTTCTTTGAACTCATGCCTGAGCTT	84466	Hs.438709	GO:0001891|GO:0014719|GO:0014816|GO:0014841|GO:0016021|GO:0016323|GO:0034109|GO:0042995|GO:0043654|GO:0048641|GO:0051147|GO:0055001	multiple epidermal growth factor-like domains protein 10 precursor	32.9043	5.98086	3.77572	2.7133
ASHGA5P014452	4.0113	up	protein_coding	NM_207411		XKR5	RefSeq	4908	chr8	-	6666040	6693166		ATTGCTCCTTGATGATGCTGCACCTCCTACAGCTTGGTGTTTGGAAGCGGCACTGGGACG	389610	Hs.558840	GO:0016021	XK-related protein 5	565.489	57.5434	8.22407	6.22
ASHGA5P050214	3.0094	up	protein_coding	NM_003573		LTBP4	RefSeq	5052	chr19	+	41099071	41135725	NM_001042544	TCCCTGGCTGTCTCCGAAGCCTTCTGCAGGGTCCGAAGCTGCCAGCCCAAAAAGTGTGCA	8425	Hs.466766	GO:0001558|GO:0005024|GO:0005178|GO:0005509|GO:0005515|GO:0005539|GO:0005578|GO:0005615|GO:0006457|GO:0007179|GO:0007275|GO:0017015|GO:0030162|GO:0030252|GO:0031012|GO:0045595|GO:0050431	latent-transforming growth factor beta-binding protein 4 isoform b	160.099	18.6628	6.32182	4.73234
ASHGA5P013598	3.23956	up	protein_coding	NM_001008704	CCDS4790.1	C6orf1	RefSeq	932	chr6	-	34214156	34216904		GCCCAATGCCCCCCAGGCCAACAGCGACTCCATGGTAATGTATGTACAGAAGAAAAAGCG	221491	Hs.381300	GO:0005576	uncharacterized protein C6orf1 precursor	2831.65	392.028	10.5369	8.84109
ASHGA5P046595	5.60066	up	protein_coding	ENST00000276077	CCDS14443.1	GPR174	GENCODE	1258	chrX	+	78426468	78427726		GAGCATTACGATCCACGATTATTGATGTTGACATGTCCATGTAGTAATTTTTCTTCAAGT	84636	Hs.326713	GO:0007186|GO:0016021|GO:0005886|GO:0045028	G protein-coupled receptor 174 [Source:HGNC Symbol;Acc:30245]	338.234	22.6174	7.4662	4.9806
ASHGA5P009752	2.42071	up	protein_coding	NM_004013	CCDS48091.1	DMD	RefSeq	7410	chrX	-	31137344	32173586	NM_000109, NM_004006, NM_004007, NM_004009, NM_004010, NM_004011, NM_004012, NM_004014, NM_004015, NM_004017, NM_004020	ACTCAACAACTCCTTCCCTAGTTCAAGAGGAAGAAATACCCCTGGAAAGCCAATGAGAGA	1756	Hs.495912	GO:0002162|GO:0003779|GO:0005200|GO:0005515|GO:0005829|GO:0005856|GO:0007517|GO:0008270|GO:0008307|GO:0008307|GO:0009986|GO:0016010|GO:0016010|GO:0016010|GO:0030049|GO:0042383|GO:0043034|GO:0043043|GO:0043234|GO:0050998	dystrophin Dp140 isoform	5322.72	1027.68	11.4694	10.194
ASHGA5P013188	3.71929	up	protein_coding	NM_152544	CCDS3402.2	TRMT44	RefSeq	2863	chr4	+	8442531	8478282		CAAAGAAGAATGGTTCATATCTGTTTTAATTTTCTGTCCAGAAAGATGGCATTCAGATGG	152992	Hs.566191	GO:0003676|GO:0005737|GO:0008033|GO:0008168|GO:0008270	probable tRNA (uracil-O(2)-)-methyltransferase	834.581	95.5402	8.79584	6.90081
ASHGA5P006869	2.38375	up	protein_coding	NM_012385	CCDS10634.1	NUPR1	RefSeq	884	chr16	-	28548661	28550495		TTCCTACCTCGGAGGTGGAGGCCGGAAAGGTCGCACCAAGAGAGAAGCTGCTGCCAACAC	26471	Hs.513463	GO:0002526|GO:0003674|GO:0003682|GO:0005634|GO:0006461|GO:0006473|GO:0006917|GO:0008584|GO:0009636|GO:0016049|GO:0031401|GO:0035914|GO:0042771|GO:0045786|GO:0048147|GO:2000194	nuclear protein 1 isoform b	4732.99	917.038	11.2845	10.0312
ASHGA5P049786	5.08802	up	protein_coding	NM_182569	CCDS11616.1	GDPD1	RefSeq	3296	chr17	+	57297827	57353330		GGTGATGACAGACTATCCAACAAAGCTTAGGGATTTTTTACATAACTTTTCAGCATAGAA	284161	Hs.631744	GO:0005737|GO:0006071|GO:0006629|GO:0008889|GO:0016021|GO:0046872	glycerophosphodiester phosphodiesterase domain-containing protein 1 isoform 1	420.56	32.135	7.79099	5.44388
ASHGA5P009158	5.08804	up	protein_coding	NM_013978	CCDS43400.1	BNIP1	RefSeq	1157	chr5	+	172571444	172591390	NM_013980	TCTACTCCAGGAAGTGGAGAATCACAAAAAGCAGATGCTCAGGAAAACCACCAAAGAGAG	662	Hs.145726	GO:0005515|GO:0005635|GO:0005737|GO:0005739|GO:0005783|GO:0006914|GO:0006915|GO:0006917|GO:0007029|GO:0016192|GO:0016320|GO:0030176|GO:0031201|GO:0043231	vesicle transport protein SEC20 isoform BNIP1-a	403.833	30.7126	7.73171	5.3846
ASHGA5P026841	2.5878	up	protein_coding	NM_173808	CCDS661.1	NEGR1	RefSeq	5669	chr1	-	71868624	72748277		ACTTCCCCTGGGCGGCCGTGGACAACATGATGGTCAGAAAAGGGGACACGGCGGTGCTTA	257194	Hs.146542	GO:0005515|GO:0005886|GO:0007155|GO:0031225	neuronal growth regulator 1 precursor	39.4655	5.98086	4.08503	2.7133
ASHGA5P019957	2.20592	up	protein_coding	NM_001163418	CCDS54879.1	FAM172A	RefSeq	4404	chr5	-	92953430	93447404	NM_001163417	TGGGGGCAGAGCTCAGATTTATTATCTAGGATAGATTTGGATGAACTAATGAAAAAAGAT	83989	Hs.600086	GO:0005576|GO:0005783	protein FAM172A isoform 3	165.157	27.3983	6.37419	5.23281
ASHGA5P051842	2.26994	up	protein_coding	NM_001098516		MUC20	RefSeq	6462	chr3	+	195451097	195464540		ACCAACACAGGCCCCAGCACCCGCAGAGCAGACACTGCGATGACAACGGACGACACAGAA	200958	Hs.308992	GO:0000187|GO:0005576|GO:0005796|GO:0009925|GO:0016266|GO:0016324|GO:0031528|GO:0043687|GO:0044267|GO:0048012|GO:0051260	mucin-20 isoform S	552.021	103.125	8.18512	7.00246
ASHGA5P013811	5.17222	up	protein_coding	NM_213620	CCDS6153.1	ATP6V1H	RefSeq	2080	chr8	-	54628102	54755602		CCTCAACCAGATTTGTTGAAAGACATTCAAGATTACGAAGTTTAGATGACCAAAATGGAT	51606	Hs.491737	GO:0000221|GO:0005515|GO:0005829|GO:0005886|GO:0006200|GO:0006879|GO:0006897|GO:0007035|GO:0008286|GO:0015991|GO:0016032|GO:0016887|GO:0019048|GO:0030234|GO:0033572|GO:0046961|GO:0050690|GO:0050790|GO:0051701|GO:0055085|GO:0090382	V-type proton ATPase subunit H isoform 1	15529.9	1439.36	13.034	10.6632
ASHGA5P001852	2.62639	up	protein_coding	NM_002159	CCDS3534.1	HTN1	RefSeq	566	chr4	+	70916158	70924559		GAAAATTCCATGAAAAGCATCATTCACATCGAGAATTTCCATTTTATGGGGACTATGGAT	3346	Hs.250959	GO:0005515|GO:0005576|GO:0031214|GO:0031640|GO:0042742|GO:0050832	histatin-1 precursor	40.0224	5.98086	4.10638	2.7133
ASHGA5P006801	2.36549	up	protein_coding	ENST00000324041	CCDS12809.1	KLK4	GENCODE	1347	chr19	-	51409607	51413994		ATCCTTGGTGTCGCAGGATCGCTCGTCTCTGGTAGCTGCAGCCAAATCATAAACGGCGAG	9622	Hs.218366	GO:0006508|GO:0005576|GO:0046872|GO:0004252|GO:0003824|GO:0008236	kallikrein-related peptidase 4 [Source:HGNC Symbol;Acc:6365]	110.352	15.7135	5.75921	4.51707
ASHGA5P001548	4.35819	up	protein_coding	NM_000655	CCDS53427.1	SELL	RefSeq	2442	chr1	-	169659805	169680843		CAAAGCCATGATATTTCCATGGAAATGTCAGAGCACCCAGAGGGACTTATGGAACATCTT	6402	Hs.728756	GO:0002020|GO:0005515|GO:0005886|GO:0005887|GO:0007155|GO:0007596|GO:0008201|GO:0009897|GO:0030246|GO:0033198|GO:0043208|GO:0050776|GO:0050839|GO:0050900	L-selectin precursor	169.162	13.1061	6.41387	4.29014
ASHGA5P001796	2.28731	up	protein_coding	NM_014595	CCDS11715.1	NT5C	RefSeq	975	chr17	-	73126319	73127890		GGGTGAGAAGTACCGCTGGGTGGAGCAGCACCTGGGGCCCCAGTTCGTAGAACGAATTAT	30833	Hs.67201	GO:0005634|GO:0005737|GO:0005739|GO:0005829|GO:0006144|GO:0006195|GO:0006206|GO:0008252|GO:0008253|GO:0009223|GO:0016311|GO:0019103|GO:0044281|GO:0046135|GO:0046872|GO:0055086	5'(3')-deoxyribonucleotidase, cytosolic type isoform 1	2745.73	546.09	10.4964	9.30279
ASHGA5P007256	2.20232	up	protein_coding	NM_032778	CCDS2929.1	MINA	RefSeq	5339	chr3	-	97660660	97691295	NM_001042533	TGAAGTTCAGGTTTGCATTTCCTTACTGCTTTGTCTTGAAGACAGAACGATGCCAAAGAA	84864	Hs.570562	GO:0005634|GO:0005730|GO:0005737|GO:0042254	MYC-induced nuclear antigen isoform b	689.883	134.339	8.50969	7.37067
ASHGA5P002555	2.40491	up	protein_coding	NM_003142	CCDS2237.1	SSB	RefSeq	1719	chr2	+	170655321	170668571		TGATGAACATGATGAACATGATGAAAATGGTGCAACTGGACCTGTGAAAAGAGCAAGAGA	6741	Hs.632535	GO:0000049|GO:0000166|GO:0003729|GO:0005634|GO:0006400|GO:0008334|GO:0030529	lupus La protein	74659.9	16360	15.3922	14.1262
ASHGA5P008363	2.24431	up	protein_coding	ENST00000342380	CCDS33249.1	ASTL	GENCODE	1296	chr2	-	96789588	96804175		TATCCGTGTCAACTGGAACGAGATCCTGCCAGGCTTTGAAATCAACTTCATCAAGTCTCA	431705	Hs.447993	GO:0006508|GO:0004222|GO:0008270|GO:0008237|GO:0008233	astacin-like metallo-endopeptidase (M12 family) [Source:HGNC Symbol;Acc:31704]	132.906	20.7971	6.04014	4.87387
ASHGA5P008066	3.68054	up	protein_coding	ENST00000444921	CCDS5794.1	GRM8	GENCODE	3559	chr7	-	126078651	126883569	NM_001127323	AATTTTAATGGCAGTGCTGGCACTCCTGTCACTTTTAATGAAAACGGAGATGCTCCTGGA	2918	Hs.449625	GO:0007186|GO:0007601|GO:0007194|GO:0035249|GO:0007608|GO:0046928|GO:0030818|GO:0016021|GO:0005886|GO:0043005|GO:0005887|GO:0043025|GO:0042734|GO:0004930|GO:0001642|GO:0008066	glutamate receptor, metabotropic 8 [Source:HGNC Symbol;Acc:4600]	53.635	5.98086	4.59322	2.7133
ASHGA5P007074	2.11557	up	protein_coding	NM_207321	CCDS7440.2	C10orf129	RefSeq	1756	chr10	+	96953956	96988686		CTTGGAATTGGTGGTTCCCTGTCTGACCCAAATGCTAGGCCGATTTCAACCCTTCTCCTT	142827	Hs.134229	GO:0005524|GO:0005525|GO:0005739|GO:0006631|GO:0046872|GO:0047760	acyl-coenzyme A synthetase ACSM6, mitochondrial precursor	560.003	113.092	8.21067	7.12962
ASHGA5P008330	4.91916	up	protein_coding	NM_152486	CCDS2.2	SAMD11	RefSeq	2575	chr1	+	861120	879961		AAGTCGGGCCGAGGGAAAAGTCTGAAGACGCTTATGTCCAAGGGGATCCTGCAGGTGCAT	148398	Hs.335293	GO:0005634	sterile alpha motif domain-containing protein 11	69.3134	5.98086	5.01171	2.7133
ASHGA5P006621	2.75604	up	protein_coding	NM_152783	CCDS33426.1	D2HGDH	RefSeq	2604	chr2	+	242674029	242708231		TGGCTTTCCTCGGCTGCCCAGGCTTTGCTGAGGTTCTGCAGACCTTCAGCACCTGCAAGG	728294	Hs.516813	GO:0005739|GO:0005759|GO:0006103|GO:0008762|GO:0010042|GO:0010043|GO:0032025|GO:0032026|GO:0044267|GO:0044281|GO:0050660|GO:0051592|GO:0051990	D-2-hydroxyglutarate dehydrogenase, mitochondrial precursor	342.762	49.6722	7.48668	6.02408
ASHGA5P055236	4.67263	up	protein_coding	NM_138342	CCDS31724.1	GLB1L2	RefSeq	3178	chr11	+	134201767	134246218		CCCCGCGCTTAGAGAACACGCGATGACCACGTGGAGCCTCCGGCGGAGGCCGGCCCGCAC	89944	Hs.436178	GO:0004565|GO:0005576|GO:0005975|GO:0043169	beta-galactosidase-1-like protein 2 precursor	66.2207	5.98086	4.93754	2.7133
ASHGA5P010731	2.38824	up	protein_coding	NM_003582	CCDS30999.1	DYRK3	RefSeq	2207	chr1	+	206808880	206822542		AGCAGCGGAGGTTGGGGGATGGTGTCTATGACACCTTCATGATGATAGATGAAACCAAAT	8444	Hs.164267	GO:0000287|GO:0004672|GO:0004674|GO:0004712|GO:0004713|GO:0005524|GO:0005634|GO:0006468|GO:0030218	dual specificity tyrosine-phosphorylation-regulated kinase 3 isoform a	89.8525	11.9286	5.42819	4.17224
ASHGA5P053726	5.91726	up	protein_coding	NM_001490	CCDS6653.1	GCNT1	RefSeq	5606	chr9	+	79074067	79122332	NM_001097633, NM_001097634, NM_001097635, NM_001097636	TAAAACACTGACCATTACGGGCAATTTTATGAACAAGAAGAAGGATACACAAAACGTACC	2650	Hs.521568	GO:0000139|GO:0003829|GO:0005615|GO:0006493|GO:0016021|GO:0016266|GO:0032868|GO:0043687|GO:0044267|GO:0048729|GO:0060993	beta-1,3-galactosyl-O-glycosyl-glycoprotein beta-1,6-N-acetylglucosaminyltransferase	1068.54	75.7089	9.15442	6.5895
ASHGA5P030503	4.28415	up	protein_coding	NM_004212	CCDS10121.1	SLC28A2	RefSeq	2463	chr15	+	45544427	45568132		TTGCTACTAATGTAGCAGCCAACCTGATTGCCTTTTTGGCTGTGTTGGCCTTCATCAATG	9153	Hs.367833	GO:0001882|GO:0005415|GO:0005886|GO:0005887|GO:0006139|GO:0015211|GO:0015860|GO:0016020|GO:0055085	sodium/nucleoside cotransporter 2	92.1006	6.12242	5.46748	3.36847
ASHGA5P018838	2.47859	up	protein_coding	NM_001100913	CCDS45178.1	PACS2	RefSeq	6712	chr14	+	105780751	105864484		GGCCATGCTGACCTACAAGCAGAAGAGGAAAAAGCATTTTCATTTTGACTTTACCCTAAG	23241	Hs.525626	GO:0005739|GO:0005783|GO:0005788|GO:0006915|GO:0019048|GO:0072661	phosphofurin acidic cluster sorting protein 2 isoform 1	82.0751	10.1331	5.28231	3.97279
ASHGA5P013318	2.01096	up	protein_coding	NM_144671	CCDS9152.1	FAM109A	RefSeq	3168	chr12	-	111798454	111806925		GGCCTGAGAGGCCCCAGGCTCCCCTCCAGGCCCCGCGATTGCCACCATGAAGCTGAACGA	144717	Hs.173088	GO:0001881|GO:0005515|GO:0005543|GO:0005769|GO:0005794|GO:0005802|GO:0007032|GO:0030136|GO:0042147|GO:0042803|GO:0055037	sesquipedalian-1 isoform 2	6045.98	1406.51	11.6439	10.636
ASHGA5P006222	2.18459	up	protein_coding	NM_001014448	CCDS43212.1	CPZ	RefSeq	2555	chr4	+	8594386	8621488	NM_001014447, NM_003652	CGACGAGAAGATGTTCAAGCTGCTGTCCAGAGCCTACGCTGACGTCCACCCCATGATGAT	8532	Hs.61995	GO:0004181|GO:0005578|GO:0006508|GO:0008270|GO:0016055	carboxypeptidase Z isoform 3	231.489	41.0071	6.89634	5.76898
ASHGA5P013562	2.11312	up	protein_coding	ENST00000394730	CCDS3672.2	GSTCD	GENCODE	4043	chr4	+	106629940	106768882		TTAAAATTTGCTTAGTTGTCACCAAAGAGGTTAGTCAGTGGACCAGGCTATGTGAACTCA	79807	Hs.161429	GO:0006364|GO:0005737|GO:0008168|GO:0008649	glutathione S-transferase, C-terminal domain containing [Source:HGNC Symbol;Acc:25806]	63.507	8.75438	4.86824	3.78886
ASHGA5P004544	5.02494	up	protein_coding	NM_001143988	CCDS44184.1	NBPF6	RefSeq	2135	chr1	+	108992903	109013260	NM_001143987, NR_003719	CATGCTGAGAGTGCAGAGATACCAAATACTGCTGAAAGGATGCAAAGGATGATAGGATGA	653149	Hs.712226	GO:0005737	neuroblastoma breakpoint family member 6 isoform 2	70.5919	5.98086	5.04241	2.7133
ASHGA5P002794	2.30194	up	protein_coding	NM_183245	CCDS6747.1	INVS	RefSeq	3379	chr9	+	102861501	103063426		AAGTCCAGAGAGCTCCGACTGCAGATAATTCAGAGAGAACGAAGGAGGAAGGAGCTGTTT	27130	Hs.558477	GO:0001822|GO:0005515|GO:0005516|GO:0005634|GO:0005737|GO:0005819|GO:0005874|GO:0005929|GO:0009791|GO:0016020|GO:0016055|GO:0031016|GO:0060971|GO:0090090	inversin isoform b	267.974	45.8204	7.11884	5.91599
ASHGA5P038984	3.62021	up	protein_coding	NM_004526	CCDS3043.1	MCM2	RefSeq	3453	chr3	+	127317252	127341278		TTTTCGCGCGAAACCTGGTTGTTGCTGTAGTGGCGGAGAGGATCGTGGTACTGCTATGGC	4171	Hs.477481	GO:0000075|GO:0000082|GO:0000084|GO:0000216|GO:0000278|GO:0000785|GO:0003677|GO:0003688|GO:0004386|GO:0005515|GO:0005524|GO:0005634|GO:0005654|GO:0005664|GO:0006260|GO:0006268|GO:0006270|GO:0006271|GO:0006334|GO:0007049|GO:0042393|GO:0042555|GO:0046872	DNA replication licensing factor MCM2	121.914	10.843	5.91117	4.0551
ASHGA5P009642	3.68627	up	protein_coding	NM_002576	CCDS8250.1	PAK1	RefSeq	3435	chr11	-	77033059	77185108		TGTGGAGAAGAGAGGTTCAGCTAAAGAGCTGCTACAGCATCAATTCCTGAAGATTGCCAA	5058	Hs.435714	GO:0000165|GO:0001666|GO:0001726|GO:0004672|GO:0004674|GO:0004674|GO:0005515|GO:0005515|GO:0005518|GO:0005524|GO:0005737|GO:0005794|GO:0005829|GO:0005886|GO:0005911|GO:0005925|GO:0006468|GO:0006915|GO:0007411|GO:0007528|GO:0014704|GO:0016358|GO:0019901|GO:0030018|GO:0030424|GO:0030425|GO:0030426|GO:0031295|GO:0031532|GO:0031532|GO:0031532|GO:0031941|GO:0031965|GO:0032869|GO:0033138|GO:0033148|GO:…	serine/threonine-protein kinase PAK 1 isoform 2	13860	1781.05	12.86	10.9779
ASHGA5P036566	4.85119	up	protein_coding	NM_194312	CCDS2525.1	ESPNL	RefSeq	4683	chr2	+	239008950	239041928		CTGGCGGAGTACCATGGACACCGGGACTGCGCCCAGTACCTGCGGGAGGTGGCCCAGCCG	339768	Hs.127724		espin-like protein	68.3649	5.98086	4.99164	2.7133
ASHGA5P011870	10.4821	up	protein_coding	NM_005118	CCDS6809.1	TNFSF15	RefSeq	6705	chr9	-	117546914	117568408		AGTTTGCACCTTCACATCAGCAAGTTTATGCACCTCTTAGAGCAGACGGAGATAAGCCAA	9966	Hs.23349	GO:0005102|GO:0005123|GO:0005125|GO:0005164|GO:0005615|GO:0005886|GO:0005887|GO:0006919|GO:0006955|GO:0007165|GO:0007250|GO:0016021|GO:0042107|GO:0050715	tumor necrosis factor ligand superfamily member 15 isoform VEGI-251 precursor	335.174	10.903	7.45197	4.06211
ASHGA5P014369	4.81539	up	protein_coding	NM_001145398	CCDS46716.1	TEF	RefSeq	4398	chr22	+	41763336	41795332		TGCTGGAGCACTCTCTGCCTTGGCCAGAGAAGAGAACAGATAAGGAAAAGGGGAAGGAAA	7008	Hs.181159	GO:0003700|GO:0005634|GO:0006351|GO:0006357|GO:0043565|GO:0046983|GO:0048511	thyrotroph embryonic factor isoform 2	67.8771	5.98086	4.98096	2.7133
ASHGA5P016830	2.02744	up	protein_coding	NM_032930	CCDS8313.2	C11orf70	RefSeq	2198	chr11	+	101918168	101955291		TTCAGCTTATGATTCTGCTGGTATGTGCTATCCTTCAGCAAAGAATCATGAACAGACATT	85016	Hs.98328		uncharacterized protein C11orf70 isoform 1	32.089	5.98086	3.73296	2.7133
ASHGA5P053798	2.05248	up	protein_coding	NM_031219	CCDS6793.1	HDHD3	RefSeq	1787	chr9	-	116135697	116138341		AGGGCTTTGAGGCCAGTGAGGGAAGTGGCTGGGCCCTAGGCCATGGAGAAAACCTTAAAC	81932	Hs.7739	GO:0005515|GO:0005739|GO:0008967	haloacid dehalogenase-like hydrolase domain-containing protein 3	974.77	210.91	9.01665	7.97928
ASHGA5P052514	2.7163	up	protein_coding	NM_006650	CCDS4396.1	CPLX2	RefSeq	4726	chr5	+	175223609	175311023	NM_001008220	AAGTAACCAGGCCTCCTGCCCCAGCCTACTCCACCTGTTACTACTTCTTTTTGGTTCTTT	10814	Hs.193235	GO:0005829|GO:0006904|GO:0007399|GO:0016079|GO:0017075|GO:0030154|GO:0030425|GO:0031201|GO:0031915|GO:0043025|GO:0043303|GO:0045202	complexin-2	32549.1	5860.03	14.1301	12.6884
ASHGA5P000787	7.68899	up	protein_coding	ENST00000188790	CCDS33311.1	FAP	GENCODE	2780	chr2	-	163027199	163100045		GGCTGGTGGATTCTTTGTTTCAACACCAGTTTTCAGCTATGATGCCATTTCGTACTACAA	2191	Hs.654370	GO:0006508|GO:0043542|GO:0010716|GO:0051917|GO:0016021|GO:0005615|GO:0016020|GO:0030054|GO:0030027|GO:0031258|GO:0071438|GO:0004222|GO:0005515|GO:0004252|GO:0042803|GO:0008233|GO:0046983|GO:0008236|GO:0002020|GO:0008239|GO:0004175	fibroblast activation protein, alpha [Source:HGNC Symbol;Acc:3590]	103.2	5.98086	5.6561	2.7133
ASHGA5P053372	4.77778	up	protein_coding	NM_001190956	CCDS55225.1	ADAM18	RefSeq	1462	chr8	+	39442086	39469094		GACTGTCATCATTCTGATGTTATGACATACTAGAACATTGCCTGTGTAGTTTTCTTGTAA	8749	Hs.127930	GO:0004222|GO:0006508|GO:0007275|GO:0007283|GO:0008237|GO:0008270|GO:0016020|GO:0016021|GO:0030154	putative ADAM18 gene product isoform 2 precursor	67.4914	5.98086	4.96964	2.7133
ASHGA5P012847	4.47852	up	protein_coding	NM_000047	CCDS14122.1	ARSE	RefSeq	2220	chrX	-	2852672	2882494		ACCATTCTTGTTTGTGTTTCAGGAGCTGGCTGCCAGCGATGCTCGCTGTACTGCTAAGTT	415	Hs.386975	GO:0001501|GO:0004065|GO:0005788|GO:0005795|GO:0006644|GO:0006665|GO:0006687|GO:0043687|GO:0044267|GO:0044281|GO:0046872	arylsulfatase E precursor	63.7979	5.98086	4.87632	2.7133
ASHGA5P021634	13.6252	up	protein_coding	ENST00000536716	CCDS12132.1	TNFAIP8L1	GENCODE	3845	chr19	+	4640028	4655580		CGCTGCTAAGGCCATGGACACCTTCAGCACCAAGAGCCTGGCTCTGCAGGCGCAGAAGAA	126282	Hs.465643		tumor necrosis factor, alpha-induced protein 8-like 1 [Source:HGNC Symbol;Acc:28279]	176.38	5.98086	6.48151	2.7133
ASHGA5P035542	5.56223	up	protein_coding	NM_152519	CCDS33370.1	KANSL1L	RefSeq	5410	chr2	-	210885434	211036051		AATCTTCTGCACAACTGTTACAGGGAAGAAAGAAAAGACATTTGAGTGAAACAGCATTAG	151050	Hs.591638	GO:0000123	KAT8 regulatory NSL complex subunit 1-like protein	1095.15	82.9126	9.18788	6.71221
ASHGA5P053466	2.1736	up	protein_coding	NM_031461	CCDS6219.1	CRISPLD1	RefSeq	4334	chr8	+	75896707	75946793		TTTTGGAAAAATACATGGATGAGGATGGTGAGTGGTGGATAGCCAAACAACGAGGGAAAA	83690	Hs.436542	GO:0005576	cysteine-rich secretory protein LCCL domain-containing 1 precursor	33.992	5.98086	3.83339	2.7133
ASHGA5P001136	2.64861	up	protein_coding	NM_030818	CCDS12296.1	CCDC130	RefSeq	1679	chr19	+	13858752	13874106		AGGACGACTTCGCCCTCAACAGCATGCTGCGGAGAAGGTTCCGGGAAAAGAAAAAAGCCA	81576	Hs.24998	GO:0005515|GO:0005575|GO:0009615	coiled-coil domain-containing protein 130	442.789	69.06	7.87116	6.46592
ASHGA5P006089	25.9219	up	protein_coding	NM_001002264	CCDS31964.1	EPSTI1	RefSeq	3201	chr13	-	43460523	43566407		GGCACCTAAGGGTATATGAGAAAATATTGACTCCTATCTGGCCTTCATCAACTGACCTCG	94240	Hs.546467		epithelial-stromal interaction protein 1 isoform 1	112012	2174.28	15.9556	11.2595
ASHGA5P009861	2.67635	up	protein_coding	NM_001126242	CCDS44051.1	TP73	RefSeq	4982	chr1	+	3607235	3652765	NM_001204185, NM_001204187, NM_001204190	TACAGAGGCCGCCCCGGGATGCTCAACAACCATGGCCACGCAGTGCCAGCCAACGGCGAG	7161	Hs.192132	GO:0000122|GO:0000187|GO:0000785|GO:0001822|GO:0001836|GO:0002039|GO:0003682|GO:0003684|GO:0003690|GO:0003700|GO:0005515|GO:0005634|GO:0005667|GO:0005829|GO:0006298|GO:0006351|GO:0006954|GO:0006974|GO:0006978|GO:0007050|GO:0008134|GO:0008630|GO:0009791|GO:0010165|GO:0010243|GO:0010332|GO:0019901|GO:0021766|GO:0031571|GO:0033326|GO:0034644|GO:0042771|GO:0042771|GO:0042802|GO:0043065|GO:0043508|GO:…	tumor protein p73 isoform d	217.206	30.551	6.79829	5.37802
ASHGA5P008518	3.27977	up	protein_coding	NM_001143759	CCDS44496.1	LRRC27	RefSeq	1869	chr10	+	134145613	134166901		AAACTCGAATCATGGGCGTGGTAGGGCGTGCGCCTACACATATGGGAGAAGGAAGACAGC	80313	Hs.119897		leucine-rich repeat-containing protein 27 isoform c	524.352	65.4954	8.1087	6.39511
ASHGA5P052645	3.00352	up	protein_coding	NM_001264	CCDS34389.1	CDSN	RefSeq	2583	chr6	-	31082864	31088252		ATAAAGGACCCGGGTGTCCTTGAGCTGCCATCAGTCAGGAGGCCGTGCAGTCCGAGATGG	1041	Hs.310958	GO:0001533|GO:0005576|GO:0005911|GO:0007155|GO:0008544|GO:0016337|GO:0030057|GO:0030057|GO:0030216|GO:0042803|GO:0043589	corneodesmosin precursor	211.618	26.1266	6.75601	5.16935
ASHGA5P002993	2.16597	up	protein_coding	NM_012110	CCDS3493.1	CHIC2	RefSeq	1178	chr4	-	54875957	54930815		CCAGTTATTTGCCTCAGTAAAAGAACACGAAGATCGATTGAGAAGTTATTAGAATGGGAA	26511	Hs.335393	GO:0003674|GO:0005515|GO:0005575|GO:0005798|GO:0005886|GO:0008150	cysteine-rich hydrophobic domain 2 protein	12295.4	2714.69	12.6784	11.5634
ASHGA5P050819	3.58762	up	protein_coding	NM_024536	CCDS2443.1	CHPF	RefSeq	3013	chr2	-	220403668	220408487		TGCTCTGGGGGTTCGCCGGGGCCGGGGACCCGCGGTCCGGGCGCCATGCGGGCATCGCTG	79586	Hs.516711	GO:0000139|GO:0005975|GO:0016021|GO:0030203|GO:0030204|GO:0030206|GO:0032580|GO:0044281|GO:0046872|GO:0047238|GO:0050510	chondroitin sulfate synthase 2 isoform 1	52.4487	5.98086	4.55633	2.7133
ASHGA5P007947	3.80792	up	protein_coding	NM_170676	CCDS10045.1	MEIS2	RefSeq	3256	chr15	-	37183221	37392341	NM_001220482, NM_170675	CGGCCTGCAGGTTTGCAGAGCATGCCAGGGGACTACGTTTCTCAGGGTGGTCCTATGGGA	4212	Hs.510989	GO:0000122|GO:0001654|GO:0003700|GO:0003714|GO:0005634|GO:0006366|GO:0009612|GO:0031016|GO:0043565|GO:0043565|GO:0045944	homeobox protein Meis2 isoform d	55.2206	5.98086	4.64231	2.7133
ASHGA5P032393	2.65298	up	protein_coding	NM_033185	CCDS32643.1	KRTAP3-3	RefSeq	754	chr17	-	39149681	39150385		GGGAATTCTGTTTTCAGTCTTGGGTGGTATCTTTCTGAAAATTAAGGAAGTTCTTCATGA	85293	Hs.662759	GO:0005198|GO:0045095	keratin-associated protein 3-3	87.561	10.1735	5.38669	3.97907
ASHGA5P008270	2.72816	up	protein_coding	ENST00000341469	CCDS6734.1	TRIM14	GENCODE	4454	chr9	-	100846636	100881480	NM_033219, NM_033220	GCACGTGCAGAAACTCAGCCAAGAATGTTTAAAGCAGCTGGCAATCAAGAAGCAGCAGCA	9830	Hs.575631	GO:0008150|GO:0005737|GO:0005622|GO:0003674|GO:0008270|GO:0005515	tripartite motif containing 14 [Source:HGNC Symbol;Acc:16283]	112.496	13.6117	5.78869	4.34076
ASHGA5P017364	2.95366	up	protein_coding	NM_001130482	CCDS46292.1	VRK2	RefSeq	1885	chr2	+	58273776	58387055		TCGCAGCGGCAGAAGGCAAGGTTCTGGATGATATGGAAGGCAATCAGTGGGTACTGGGCA	7444	Hs.728198	GO:0004674|GO:0005515|GO:0005524|GO:0005634|GO:0005737|GO:0005789|GO:0006468|GO:0006979|GO:0016021|GO:0019048|GO:0031966|GO:0043408|GO:0046777|GO:2000659	serine/threonine-protein kinase VRK2 isoform 2	4856.11	756.384	11.3276	9.76514
ASHGA5P012959	2.64668	up	protein_coding	ENST00000382009	CCDS54751.1	STIM2	GENCODE	5178	chr4	+	26862312	27027003		ATATCTGATTCAGGCAGAAAAAATTAAAAAGAAGAGAAGCACAGTCTTTGGGACTCTGCA	57620	Hs.135763	GO:0005515	stromal interaction molecule 2 [Source:HGNC Symbol;Acc:19205]	444.097	69.2786	7.87425	6.47007
ASHGA5P002597	2.55943	up	protein_coding	NM_005460	CCDS4131.1	SNCAIP	RefSeq	3569	chr5	+	121647819	121799794		CTCTCTCCTGCCACACCTAGCTGCAGACAATCTAGACAAAATTCACGACGAAAATGGAAA	9627	Hs.426463	GO:0005515|GO:0005634|GO:0005730|GO:0005737|GO:0008219|GO:0031625|GO:0042417|GO:0042734|GO:0043025|GO:0046928|GO:0090083	synphilin-1 isoform 1	992.061	169.45	9.04114	7.68532
ASHGA5P001095	14.5768	up	protein_coding	NM_003821	CCDS6247.1	RIPK2	RefSeq	2588	chr8	+	90769974	90803292		TGCTCGACAGTGAAAGAAAGGATGTCTTAAGAGAAGCTGAAATTTTACACAAAGCTAGAT	8767	Hs.103755	GO:0000187|GO:0001961|GO:0002224|GO:0002250|GO:0002755|GO:0002756|GO:0002827|GO:0004674|GO:0004715|GO:0004871|GO:0005515|GO:0005524|GO:0005737|GO:0005829|GO:0006915|GO:0006954|GO:0007165|GO:0007249|GO:0007254|GO:0008063|GO:0030274|GO:0031398|GO:0031663|GO:0032722|GO:0032729|GO:0032743|GO:0032755|GO:0032760|GO:0033091|GO:0034130|GO:0034134|GO:0034134|GO:0034138|GO:0034142|GO:0035666|GO:0035872|GO:…	receptor-interacting serine/threonine-protein kinase 2	35286.1	1173.6	14.2509	10.3853
ASHGA5P004175	2.0799	up	protein_coding	NM_152282	CCDS3116.1	ACPL2	RefSeq	3198	chr3	+	140950681	141013486	NM_001037172	CTGCAGTTCTTCCACCTGATCCCGGTGTCGACTCCTAAGAATGGAATGAGTAGCAAGAGT	92370	Hs.657887	GO:0003993|GO:0005576	acid phosphatase-like protein 2 precursor	129.78	22.092	6.00687	4.95036
ASHGA5P043215	6.12018	up	protein_coding	NM_032164	CCDS5666.1	ZNF394	RefSeq	2259	chr7	-	99090853	99097877		GGGAAAGATTTAGACAAAGTACACACCTTATCCGACACCAAAGAATTCATCAAAATAAAG	84124	Hs.386324	GO:0003677|GO:0003700|GO:0005634|GO:0006351|GO:0008270|GO:0016032	zinc finger protein 394	12610.9	963.514	12.7186	10.105
ASHGA5P050995	3.76659	up	protein_coding	ENST00000357155	CCDS30793.1	MYBPHL	GENCODE	1372	chr1	-	109834986	109849663		GAGCAAGACTCCATCCTCTTCATCCGAGAAGCCCAACGTGCTGACTCAGGTCGCTACCAA	343263	Hs.443402	GO:0008150|GO:0005575|GO:0003674|GO:0005515	myosin binding protein H-like [Source:HGNC Symbol;Acc:30434]	2921.51	347.378	10.5823	8.66905
ASHGA5P032451	2.0994	up	protein_coding	NM_000342	CCDS11481.1	SLC4A1	RefSeq	4953	chr17	-	42325757	42345502		ATCTTCCAGGACCACCCACTACAGAAGACTTATAACTACAACGTGTTGATGGTGCCCAAA	6521	Hs.443948	GO:0003779|GO:0005452|GO:0005515|GO:0005886|GO:0005887|GO:0006811|GO:0006820|GO:0006821|GO:0006873|GO:0008022|GO:0008509|GO:0015108|GO:0015301|GO:0015701|GO:0016021|GO:0016323|GO:0030018|GO:0030506|GO:0030863|GO:0042803|GO:0043495|GO:0044281|GO:0055085	band 3 anion transport protein	146.998	25.1985	6.19239	5.12241
ASHGA5P034424	2.0195	up	protein_coding	NM_018083	CCDS32890.2	ZNF358	RefSeq	2003	chr19	+	7581003	7585911		TAAGCCCTGCATCCATGATGAGGCCGGGGCAGGTCTCCCTCCTGGGTCCTGATGCTGTTT	140467	Hs.133475	GO:0003677|GO:0005634|GO:0006351|GO:0006355|GO:0008270|GO:0019827|GO:0021915|GO:0035115	zinc finger protein 358	65167	17007.4	15.1916	14.1776
ASHGA5P034020	4.63758	up	protein_coding	ENST00000305456	CCDS32897.1	OR7G2	GENCODE	1038	chr19	-	9212944	9213982		GGGAGGATACCTTCTCTTCTGTGGTGTGCCATTTGCTTTGGATTCAGGTTTCTAGAGTAA	390882	Hs.553774	GO:0007186|GO:0016021|GO:0005886|GO:0004930|GO:0004984	olfactory receptor, family 7, subfamily G, member 2 [Source:HGNC Symbol;Acc:8466]	604.233	52.864	8.32064	6.10727
ASHGA5P008679	4.09549	up	protein_coding	NM_033338	CCDS7580.1	CASP7	RefSeq	2714	chr10	+	115439427	115490668	NM_033339	AGTGGGATTTGTGCTTCTTATGTTACCCAGATGGCAGATGATCAGGGCTGTATTGAAGAG	840	Hs.9216	GO:0001836|GO:0004190|GO:0004197|GO:0005515|GO:0005654|GO:0005737|GO:0005789|GO:0005829|GO:0006508|GO:0006915|GO:0006917|GO:0006921|GO:0007507|GO:0007568|GO:0008234|GO:0008635|GO:0009411|GO:0016485|GO:0031966|GO:0043525	caspase-7 isoform delta	948.3	98.6888	8.97834	6.9443
ASHGA5P056128	4.85841	up	protein_coding	NM_175739	CCDS41982.1	SERPINA9	RefSeq	1851	chr14	-	94929057	94942670		CTGTTCCCAGCAAAGACCTGACCTTGAAGATGGGAAGTGCCCTCTTCGTCAAGAAGGAGC	327657	Hs.317970	GO:0004867|GO:0005576|GO:0005737|GO:0010951|GO:0016020|GO:0030162	serpin A9 isoform A	239.871	17.7737	6.9522	4.67171
ASHGA5P012465	2.72792	up	protein_coding	NM_001080487	CCDS45547.1	PABPN1L	RefSeq	1309	chr16	-	88929747	88933068		TTCTCTGGACACCCCAAGGGTTATGCCTACATAGAGTTTGCCACCAAGGGCTCCGTGCAG	390748	Hs.730522	GO:0000166|GO:0003723|GO:0005737	embryonic polyadenylate-binding protein 2	137.137	17.3619	6.08885	4.64105
ASHGA5P009740	2.65902	up	protein_coding	NM_021252	CCDS7155.1	RAB18	RefSeq	5003	chr10	+	27793102	27831166	NM_001256410, NM_001256411, NM_001256412	TGCAGCAACAATAGGTGTTGACTTTAAGGTGAAAACAATTTCAGTGGATGGAAATAAGGC	22931	Hs.406799	GO:0001654|GO:0003924|GO:0005525|GO:0005622|GO:0005886|GO:0006184|GO:0006897|GO:0007264|GO:0007420|GO:0015031	ras-related protein Rab-18 isoform 1	59714.5	11441.6	15.0666	13.6557
ASHGA5P008899	4.27483	up	protein_coding	NM_183228	CCDS11347.1	IKZF3	RefSeq	9518	chr17	-	37913967	38020441	NM_001257408, NM_001257410, NM_012481, NM_183230, NR_047559, NR_047560	AGCCATACTGTGGAGAAACCCTACAAATGTGAGTTTTGTGGAAGGAGTTACAAGCAGAGA	22806	Hs.444388	GO:0003700|GO:0005515|GO:0005634|GO:0005737|GO:0005886|GO:0006351|GO:0006357|GO:0007498|GO:0008270|GO:0030888|GO:0042113|GO:0042803|GO:0042981|GO:0043565|GO:0045577|GO:0045619|GO:0046982	zinc finger protein Aiolos isoform 2	1104.15	110.955	9.19935	7.10348
ASHGA5P011168	2.50188	up	protein_coding	NM_001191003	CCDS53573.1	GSTO1	RefSeq	1070	chr10	+	106013951	106027222	NM_004832	GTTTTCTAAGGTGCCATCCTTGGTAGGAAGCTTTATTAGAAGCCAAAATAAAGAAGACTA	9446	Hs.190028	GO:0004364|GO:0005737|GO:0005829|GO:0006805|GO:0016491|GO:0019852|GO:0019853|GO:0042178|GO:0044281|GO:0045174|GO:0050610|GO:0071243	glutathione S-transferase omega-1 isoform 3	460985	80211.2	17.8833	16.5603
ASHGA5P015027	13.9442	up	protein_coding	NM_005533	CCDS11450.1	IFI35	RefSeq	1260	chr17	+	41158741	41166476		AGAGTCTCTCCGTATGTGAACGGGGAGATCCAGAAGGCTGAGATCAGGTCGCAGCCAGTT	3430	Hs.632258	GO:0005515|GO:0005634|GO:0005829|GO:0006955|GO:0009615|GO:0019221|GO:0060337	interferon-induced 35 kDa protein	7326.96	235.787	11.9295	8.12791
ASHGA5P055485	4.0369	up	protein_coding	NM_000946	CCDS44926.1	PRIM1	RefSeq	1471	chr12	-	57125363	57146146		TCCACTAATGAAGAGGAAAAAGAGGAGAATGAAGCTGAATCTGATGTCAAACATAGAACC	5557	Hs.534339	GO:0000082|GO:0000084|GO:0000216|GO:0000278|GO:0000722|GO:0000723|GO:0003896|GO:0005654|GO:0005658|GO:0006269|GO:0006270|GO:0006271|GO:0032201|GO:0046872	DNA primase small subunit	1822.58	197.763	9.90482	7.89157
ASHGA5P013068	2.6804	up	protein_coding	NM_001165974	CCDS54636.1	UROC1	RefSeq	3460	chr3	-	126200007	126236616		AGGCCACTCCTGGGGGCACCTGTTCTGCTTTTGTGTCCTTCCAGGGAAGCAAGGAAAAAA	131669	Hs.331148	GO:0005829|GO:0005829|GO:0006548|GO:0006548|GO:0016153|GO:0016153|GO:0019556|GO:0019557|GO:0034641|GO:0044281	urocanate hydratase isoform 2	230.587	32.6515	6.88922	5.46677
ASHGA5P022194	2.40266	up	protein_coding	NM_001098614	CCDS8743.1	PUS7L	RefSeq	3965	chr12	-	44122411	44152562		TTGCGCGATGGCACTGTTATAGAAGAATGGAAGAAGATACAGATTATAGAATCAGGTTTA	83448	Hs.445814	GO:0001522|GO:0003723|GO:0008033|GO:0009982	pseudouridylate synthase 7 homolog-like protein	112.776	15.8441	5.79223	4.5276
ASHGA5P044963	3.29166	up	protein_coding	NM_001100117	CCDS55269.1	RIMS2	RefSeq	6797	chr8	+	104512975	105266656		TATTGCCAAACAAAGTTCTGTGCTCGTTGTGGAGGTCGAGTGTCATTACGCTCAAACAAG	9699	Hs.655271	GO:0005515|GO:0005622|GO:0005886|GO:0006886|GO:0017137|GO:0030054|GO:0042734|GO:0046872	regulating synaptic membrane exocytosis protein 2 isoform a	48.6899	5.98086	4.43212	2.7133
ASHGA5P036809	9.37816	up	protein_coding	NM_080869	CCDS13343.1	WFDC12	RefSeq	774	chr20	-	43752066	43753106		AAGTGTTGTTACCTGCACTGTGGCTTCAAGTGTGTGATTCCTGTGAAGGAACTGGAAGAA	128488	Hs.352180	GO:0004867|GO:0005576|GO:0042742	WAP four-disulfide core domain protein 12 precursor	277.287	9.88871	7.16998	3.94068
ASHGA5P010200	2.60124	up	protein_coding	ENST00000359971	CCDS6434.1	ZNF517	GENCODE	2335	chr8	+	146024260	146034529		GCCTCACTAGGCTTTCTTGTTGCCAAACCAGCACTGATCTCCCTATTGGAGCAAGGAGAG	340385	Hs.521942	GO:0006351|GO:0006355|GO:0005634|GO:0005622|GO:0003677|GO:0008270|GO:0003676	zinc finger protein 517 [Source:HGNC Symbol;Acc:27984]	3154.79	554.095	10.6989	9.31966
ASHGA5P049024	2.44847	up	protein_coding	NM_001625	CCDS374.1	AK2	RefSeq	2759	chr1	-	33476825	33502512	NR_037592	AAAGCCACATGTAAAGACTTGGTTATGTTTATCTAATGTTGGGTCCAAGAAGGAATTTCT	204	Hs.470907	GO:0004017|GO:0005524|GO:0005743|GO:0005758|GO:0015949|GO:0044281|GO:0055086	adenylate kinase 2, mitochondrial isoform a	18236.3	3605.91	13.2723	11.9804
ASHGA5P006785	2.08242	up	protein_coding	NM_001172696	CCDS53809.1	TSFM	RefSeq	2102	chr12	+	58176527	58191370	NM_005726	TTAGCAATTGGAAAACTGGGAGAAAACATGATTCTTAAACGAGCTGCATGGGTGAAGGTG	10102	Hs.632704	GO:0003746|GO:0005634|GO:0005739|GO:0006414|GO:0032784	elongation factor Ts, mitochondrial isoform 1 precursor	6443.06	1455.21	11.7366	10.6783
ASHGA5P048967	2.33736	up	protein_coding	NM_001143888	CCDS44103.1	BSDC1	RefSeq	2925	chr1	-	32830704	32860062		TTCTCTATACAGACGGAAGGCTCCTCAGGAGCAACAGAGAAGATGAAGAAAGGGTTATCT	55108	Hs.353454		BSD domain-containing protein 1 isoform a	36.2762	5.98086	3.93818	2.7133
ASHGA5P008480	4.84313	up	protein_coding	NM_001172226	CCDS54258.1	ZNF540	RefSeq	3141	chr19	+	38085730	38105079		GTCTCACTGGGTTTGTTATCCAGGCATAAGACCAAGAAATTATCTTCAGAAAAGGACATT	163255	Hs.728927	GO:0003677|GO:0005634|GO:0005737|GO:0006351|GO:0006355|GO:0008270	zinc finger protein 540 isoform b	128.519	8.22379	5.99099	3.71505
ASHGA5P047229	5.48871	up	protein_coding	NM_001047160	CCDS41483.1	NET1	RefSeq	3995	chr10	+	5454513	5501019		CAGCACGGAGGGAGCGACGGGGCCTTCGGCCGACACCTCCGGGTCGGAGCTGGACGGGAG	10276	Hs.25155	GO:0001558|GO:0005085|GO:0005089|GO:0005543|GO:0005634|GO:0005829|GO:0006915|GO:0007165|GO:0007264|GO:0008624|GO:0032321|GO:0043065|GO:0048011|GO:0051056|GO:0070301|GO:0071479	neuroepithelial cell-transforming gene 1 protein isoform 1	76.341	5.98086	5.16977	2.7133
ASHGA5P005326	8.55956	up	protein_coding	NM_139277	CCDS12812.1	KLK7	RefSeq	1934	chr19	-	51479734	51487071	NM_005046	TTACTGCTATCCTTAGCCTTGGAAACTGCAGGAGAAGAAGCCCAGGGTGACAAGATTATT	5650	Hs.151254	GO:0004252|GO:0005576|GO:0006508|GO:0008236|GO:0008544|GO:0097209	kallikrein-7 isoform 1 preproprotein	114.074	5.98086	5.81084	2.7133
ASHGA5P011674	2.15315	up	protein_coding	NM_024331	CCDS13332.2	TTPAL	RefSeq	6236	chr20	+	43104525	43123244		AGAGATAACCATTGGGACCTTGGTAGCTAATGTCCGAAGAAAGTGACTCTCTGAGAACCA	79183	Hs.283869	GO:0005215|GO:0005622	alpha-tocopherol transfer protein-like isoform 1	58.0523	7.58087	4.72372	3.61727
ASHGA5P052901	3.60458	up	protein_coding	NM_138810	CCDS5263.1	TAGAP	RefSeq	1344	chr6	-	159459943	159466184		GAACAACAAGGTTTGTTCTGCTTACTGATGAGAAATCCCCAACTTATGATCTCACCATCT	117289	Hs.529984	GO:0005085|GO:0005829|GO:0007264|GO:0051056	T-cell activation Rho GTPase-activating protein isoform c	2989.73	371.557	10.6142	8.76433
ASHGA5P004938	2.24453	up	protein_coding	NM_000063	CCDS4728.1	C2	RefSeq	2867	chr6	+	31895265	31913449		TGGAGAAACAGCTGTGTGTGATAATGGGGCTGGCCACTGCCCCAACCCAGGCATTTCACT	717	Hs.408903	GO:0004252|GO:0005576|GO:0005615|GO:0006508|GO:0006956|GO:0006958|GO:0030449|GO:0045087	complement C2 isoform 1 preproprotein	739.3	142.714	8.61312	7.4467
ASHGA5P039625	2.02312	up	protein_coding	NM_021833	CCDS3753.1	UCP1	RefSeq	1000	chr4	-	141481049	141489959		AAGTGTGCCCAACTGTGCAATGAAAGTGTTCACTAACGAAGGACCAACGGCTTTCTTCAA	7350	Hs.249211	GO:0005739|GO:0005743|GO:0006357|GO:0006839|GO:0015992|GO:0016021|GO:0017077|GO:0022904|GO:0032870|GO:0044281|GO:0048545|GO:0050873	mitochondrial brown fat uncoupling protein 1	62.1015	8.98598	4.83384	3.81727
ASHGA5P002967	3.22722	up	protein_coding	NM_015308	CCDS41644.1	FNBP4	RefSeq	4127	chr11	-	47738068	47788993		GAAAGACAAGGCAAAGAAGAGTAAGACCAAAATGCCATCTTTGGTAAAAAAGTGGCAGAG	23360	Hs.6834	GO:0005634|GO:0005730	formin-binding protein 4	6156.85	883.532	11.6706	9.98035
ASHGA5P018570	5.68273	up	protein_coding	ENST00000538396	CCDS45814.1	FAM195B	GENCODE	925	chr17	-	79780292	79791167	NM_207368	CGATGACCAGCTCCCCCGTCTCCAGAGTCGTGTACAACGGCAAGAGGACCAGCAGCCCCC	348262	Hs.514632		family with sequence similarity 195, member B [Source:HGNC Symbol;Acc:28007]	139476	11632.7	16.1854	13.6788
ASHGA5P010388	10.2444	up	protein_coding	NM_004599	CCDS14023.1	SREBF2	RefSeq	4325	chr22	+	42229105	42302375		TCTCGCCAGAGGAGATTTTGCAGCTGCTGCCGGCAACCTACAAACCTGCCTGGCAGTTTT	6721	Hs.443258	GO:0000122|GO:0000139|GO:0000247|GO:0000978|GO:0005515|GO:0005634|GO:0005737|GO:0005783|GO:0006351|GO:0006629|GO:0008022|GO:0008203|GO:0010886|GO:0012507|GO:0032937|GO:0045944|GO:0046983|GO:0055098|GO:0070888|GO:0071499|GO:0072368|GO:0090370	sterol regulatory element-binding protein 2	375.328	12.831	7.61968	4.26293
ASHGA5P009500	2.78013	up	protein_coding	NM_178039	CCDS53732.1	ERC1	RefSeq	9229	chr12	+	1100403	1605099	NM_178040	CCCAGACCAGATCATCCAGCCCCTCTTAGAACTTGACCAAAATAGAAGTAAATTAAAGTT	23085	Hs.601216	GO:0000139|GO:0005515|GO:0005737|GO:0006355|GO:0007252|GO:0007275|GO:0008385|GO:0015031|GO:0017137|GO:0030165|GO:0042147|GO:0042734|GO:0043522|GO:0051092	ELKS/Rab6-interacting/CAST family member 1 isoform delta	467.285	69.2956	7.94556	6.47041
ASHGA5P005133	3.40491	up	protein_coding	NM_001012271	CCDS32752.1	BIRC5	RefSeq	2724	chr17	+	76210276	76221716	NM_001168	CTTGGTGAATTTTTGAAACTGGACAGAGAAAGAGCCAAGAACAAAATTGCAAAGGAAACC	332	Hs.740401	GO:0000086|GO:0000087|GO:0000228|GO:0000236|GO:0000278|GO:0000775|GO:0000777|GO:0000910|GO:0004869|GO:0005515|GO:0005634|GO:0005737|GO:0005814|GO:0005819|GO:0005829|GO:0005829|GO:0005874|GO:0005876|GO:0005881|GO:0006351|GO:0006468|GO:0006915|GO:0007059|GO:0007067|GO:0008017|GO:0008017|GO:0008270|GO:0008270|GO:0008284|GO:0008536|GO:0015631|GO:0019899|GO:0030496|GO:0031021|GO:0031503|GO:0031536|GO:…	baculoviral IAP repeat-containing protein 5 isoform 3	50.1049	5.98086	4.48092	2.7133
ASHGA5P002447	2.83065	up	protein_coding	NM_032357	CCDS2159.1	CCDC115	RefSeq	1644	chr2	-	131095815	131099922		AATCCTAGTTCCTCACAGTCTACGTCAGGCTCAAGCAAGCTTCCGGGATGGCCTGCAGCT	84317	Hs.104203	GO:0005764|GO:0005768	coiled-coil domain-containing protein 115	10570.5	1755.04	12.4581	10.9569
ASHGA5P002970	6.57329	up	protein_coding	NM_206961	CCDS10078.1	LTK	RefSeq	2960	chr15	-	41795839	41806085	NM_002344	ACTGAGCCTCCTTATGGTGTGTGGGGTCCTGATTCTGGTGAAGCAGAAGAAGTGGCAGGG	4058	Hs.434481	GO:0004672|GO:0004713|GO:0004714|GO:0005524|GO:0005886|GO:0005887|GO:0006468|GO:0006915|GO:0006915|GO:0007165|GO:0007169|GO:0008283|GO:0010976|GO:0014065|GO:0016020|GO:0071300	leukocyte tyrosine kinase receptor isoform 2 precursor	522.322	30.7667	8.1034	5.38678
ASHGA5P014813	2.8205	up	protein_coding	NM_001025367	CCDS47433.1	VEGFA	RefSeq	3608	chr6	+	43737945	43754223		AGAAATCCCGTCCCTGTGGGCCTTGCTCAGAGCGGAGAAAGCATTTGTTTGTACAAGATC	7422	Hs.73793	GO:0000122|GO:0001525|GO:0001541|GO:0001569|GO:0001570|GO:0001666|GO:0001701|GO:0001822|GO:0001934|GO:0001938|GO:0001938|GO:0001968|GO:0002042|GO:0002052|GO:0002053|GO:0002092|GO:0002575|GO:0002576|GO:0002687|GO:0003007|GO:0003151|GO:0003169|GO:0005125|GO:0005125|GO:0005161|GO:0005172|GO:0005515|GO:0005576|GO:0005578|GO:0005615|GO:0005615|GO:0005737|GO:0006357|GO:0007399|GO:0007498|GO:0007595|GO:…	vascular endothelial growth factor A isoform c	723.611	109.414	8.5797	7.08375
ASHGA5P027896	2.09365	up	protein_coding	ENST00000310791	CCDS31762.1	REP15	GENCODE	1139	chr12	+	27849427	27850566		TTGAAAATGATTACTGGGATCAAAGTACATTCATGTCGCAATTACAGAGAGAGAGAGAAA	387849	Hs.269836	GO:0031901	RAB15 effector protein [Source:HGNC Symbol;Acc:33748]	32.9873	5.98086	3.77932	2.7133
ASHGA5P013630	2.337	up	protein_coding	NM_199450	CCDS41531.1	ZNF365	RefSeq	1726	chr10	+	64133915	64240048		GGAATTGGAGGAGTCTGCGATTGTGGAATAATGAACTTCGAATGATGTGATTCTGGATGA	22891	Hs.22653	GO:0005515|GO:0005815|GO:0008270	protein ZNF365 isoform B	100.157	14.0609	5.60348	4.37882
ASHGA5P001039	3.46458	up	protein_coding	NM_003254	CCDS14281.1	TIMP1	RefSeq	931	chrX	+	47441689	47446190		TTTCTCATTGCTGGAAAACTGCAGGATGGACTCTTGCACATCACTACCTGCAGTTTTGTG	7076	Hs.522632	GO:0002576|GO:0005515|GO:0005576|GO:0005576|GO:0005604|GO:0007568|GO:0007596|GO:0008191|GO:0008284|GO:0022617|GO:0030168|GO:0030198|GO:0031093|GO:0034097|GO:0043066|GO:0043249|GO:0043434|GO:0046872|GO:0051045|GO:1901164	metalloproteinase inhibitor 1 precursor	38027.4	5442.16	14.3683	12.5756
ASHGA5P007042	2.8461	up	protein_coding	NM_080422	CCDS11863.1	PTPN2	RefSeq	1721	chr18	-	12785476	12884334	NM_001207013	AAAGAAAAAGGCCAAGATTGACAGACACCTAATATTCATGACTTGAGAATATTCTGCAGC	5771	Hs.654527	GO:0004725|GO:0004726|GO:0005515|GO:0005654|GO:0005783|GO:0006470|GO:0008286|GO:0019221|GO:0035335|GO:0060333|GO:0060334	tyrosine-protein phosphatase non-receptor type 2 isoform 2	77864.8	14364.8	15.4668	13.9578
ASHGA5P003823	2.05532	up	protein_coding	ENST00000277575	CCDS44357.1	USP6NL	GENCODE	4512	chr10	-	11502508	11574274		TCCCAAGGCCAGACTGATTATCTCACAAAGGATTCAGACCAGGATGTAGCACTCAAACTT	9712	Hs.498661	GO:0008150|GO:0032313|GO:0005575|GO:0005622|GO:0003674|GO:0005097	USP6 N-terminal like [Source:HGNC Symbol;Acc:16858]	184.118	33.5685	6.54369	5.50433
ASHGA5P010797	4.34205	up	protein_coding	NM_003764	CCDS5205.1	STX11	RefSeq	5509	chr6	+	144471653	144513076		CCCAGTCCAGGCAAAATGAAAGACCGGCTAGCAGAACTTCTGGACTTGTCCAAGCAATAT	8676	Hs.118958	GO:0005484|GO:0005515|GO:0005794|GO:0006886|GO:0006944|GO:0016020|GO:0016192	syntaxin-11	13033.6	1429.03	12.773	10.6547
ASHGA5P052395	2.53159	up	protein_coding	NM_017665	CCDS4165.1	ZCCHC10	RefSeq	2136	chr5	-	132332677	132362240		GCAGCTCTGACGATGAACCACCAAAGAAGAAGAAAAAGAAATAGAGTTGCTCCATTCATA	54819	Hs.29700	GO:0003676|GO:0008270	zinc finger CCHC domain-containing protein 10	4332.02	783.545	11.1536	9.8136
ASHGA5P039600	3.65446	up	protein_coding	NM_001114734		PABPC4L	RefSeq	4944	chr4	-	135117488	135122903		GTCTGCTGTGTAGTTACCTGCTTACATGTACAGCCATTTCAATAAATGTATTCTTTTAAC	132430	Hs.49889	GO:0000166|GO:0003723	polyadenylate-binding protein 4-like	149.293	13.6736	6.21561	4.34595
ASHGA5P019055	4.22829	up	protein_coding	NM_001173490	CCDS14239.1	PRRG1	RefSeq	4527	chrX	+	37208582	37316548		CAGGAAGGATTGGGGGAATCATCATCCAGGGACGTGCCAGAAACCACAAGAAAACATGGG	5638	Hs.190341	GO:0005509|GO:0005576|GO:0005887	transmembrane gamma-carboxyglutamic acid protein 1 isoform 1 precursor	110.224	7.95505	5.75707	3.67699
ASHGA5P006296	4.35008	up	protein_coding	NM_001033677	CCDS31913.1	CABP1	RefSeq	1627	chr12	+	121078421	121105127		CGCCCCATGCTCAGCTCCGCCTTTGGCCAGGATAGATCACTGCGACCAGAGGAAATTGAA	9478	Hs.458482	GO:0000139|GO:0004857|GO:0005509|GO:0005515|GO:0005634|GO:0005886|GO:0005938|GO:0014069|GO:0030054|GO:0043025|GO:0043086|GO:0045211|GO:0048306|GO:0048471	calcium-binding protein 1 isoform 3	431.001	39.2811	7.83105	5.71001
ASHGA5P042712	2.19415	up	protein_coding	NM_173516	CCDS5271.1	PNLDC1	RefSeq	1920	chr6	+	160221300	160241735		TGTGAGGAGTGCTGGCGATGTTCTGCACCCGAGGACTGCTATTTTTTGCCTTCCTGGCAG	154197	Hs.349077	GO:0003676|GO:0005634|GO:0016021	poly(A)-specific ribonuclease PARN-like domain-containing protein 1 precursor	274.528	49.5766	7.1554	6.02174
ASHGA5P055535	2.72016	up	protein_coding	ENST00000333850	CCDS31859.1	TPH2	GENCODE	2360	chr12	+	72332625	72426221		AGAATATTACACCGGGATCCATGCAGCCAGCAATGATGATGTTTTCCAGTAAATACTGGG	121278	Hs.736576	GO:0055114|GO:0044281|GO:0034641|GO:0006950|GO:0014823|GO:0043627|GO:0051384|GO:0009072|GO:0007623|GO:0071285|GO:0031667|GO:0051592|GO:0042427|GO:0008152|GO:0046219|GO:0005829|GO:0043005|GO:0005506|GO:0016597|GO:0016714|GO:0004510	tryptophan hydroxylase 2 [Source:HGNC Symbol;Acc:20692]	41.2119	5.98086	4.15699	2.7133
ASHGA5P009450	2.00232	up	protein_coding	NM_001173540	CCDS54055.1	BANP	RefSeq	2321	chr16	+	87985037	88110924		CTGTGGGACATTGTTTTGGAGAATCATGTAGTGACAGATGAAGACGAACCTGCTTTGAAA	54971	Hs.461705	GO:0002039|GO:0003677|GO:0005634|GO:0006351|GO:0006355|GO:0007049|GO:0007275|GO:0016568|GO:0034504|GO:0042177	protein BANP isoform d	513.667	109.053	8.08025	7.07857
ASHGA5P013511	5.02102	up	protein_coding	NM_001042453	CCDS48168.1	MST4	RefSeq	3121	chrX	+	131157244	131209971		TGGGATGCAGGGGTCTAAATTATGGATAATAATGGAATACCTGGGCGGTGGTTCAGCACT	51765	Hs.444247	GO:0000139|GO:0000287|GO:0004672|GO:0004674|GO:0005515|GO:0005524|GO:0005829|GO:0006468|GO:0006915|GO:0006921|GO:0042802|GO:0042981	serine/threonine-protein kinase MST4 isoform 2	1485.28	126.026	9.60757	7.27959
ASHGA5P053255	2.74074	up	protein_coding	NM_006754	CCDS5736.1	SYPL1	RefSeq	2335	chr7	-	105730813	105753093		GGGGAAGACCGAGTGCCAGGGGCTGAACCGCAGGGAAGGGGGCGCGGCGCACGCAGTATG	6856	Hs.80919	GO:0005215|GO:0005887|GO:0007268|GO:0008021|GO:0016021|GO:0030141|GO:0030659|GO:0042470	synaptophysin-like protein 1 isoform a	41.4966	5.98086	4.16787	2.7133
ASHGA5P016137	36.7357	up	protein_coding	NM_001160264	CCDS55157.1	FEZF1	RefSeq	1955	chr7	-	121941447	121944565		GTACAAGCTGCCAAAAACGTATTTAGCCGAAAGGAATAAACTGGTGGTCCCGGCGGTGGA	389549	Hs.553970	GO:0000122|GO:0000978|GO:0001764|GO:0005634|GO:0006351|GO:0007411|GO:0008270|GO:0008285|GO:0021772|GO:0021797|GO:0045666|GO:0045893	fez family zinc finger protein 1 isoform 2	709.598	6.0217	8.54927	3.35016
ASHGA5P029639	3.14794	up	protein_coding	ENST00000304743	CCDS9806.1	PCNX	GENCODE	12919	chr14	+	71374121	71582099		TTAGAAGCATCACATGACAATGCATCTGCTGTAGGCGGTAGCAGTTTGCACGATGAACTT	22990	Hs.446559	GO:0016021	pecanex homolog (Drosophila) [Source:HGNC Symbol;Acc:19740]	862.037	118.006	8.8429	7.18849
ASHGA5P018831	2.32648	up	protein_coding	NM_005013	CCDS41623.1	NUCB2	RefSeq	1612	chr11	+	17298285	17353070		GAGAATTGAAGTTTGAGCCACACATTTAAAGTCTGAAGTCCACCAGAACTTGGAAGAAAG	4925	Hs.654599	GO:0003677|GO:0005164|GO:0005509|GO:0005515|GO:0005615|GO:0005640|GO:0005783|GO:0005793|GO:0005794|GO:0005797|GO:0005829|GO:0005886	nucleobindin-2 precursor	23472	4854.83	13.6313	12.4131
ASHGA5P013920	2.09412	up	protein_coding	NM_001015054	CCDS42087.1	MPG	RefSeq	1039	chr16	+	127017	135850		AAGGCCTTTTCAGTTTTGCCGACGGATGGGGCAAAAGAAGCAGCGACCAGCTAGAGCAGG	4350	Hs.459596	GO:0003684|GO:0005515|GO:0005654|GO:0006281|GO:0006284|GO:0006285|GO:0006307|GO:0008725|GO:0043916|GO:0045007|GO:0052821|GO:0052822	DNA-3-methyladenine glycosylase isoform c	554.714	112.883	8.19343	7.12708
ASHGA5P012517	7.5373	up	protein_coding	NM_001114748	CCDS44040.1	TMEM240	RefSeq	1128	chr1	-	1470157	1475740		ATCTTCATGATTCTGGGGGCGTCGGTCGTGATGGCCATCGCGTGCTTGATGGACATGAAC	339453	Hs.668654	GO:0016021	transmembrane protein 240	101.62	5.98086	5.62735	2.7133
ASHGA5P050200	2.05254	up	protein_coding	NM_021107	CCDS12525.1	MRPS12	RefSeq	1094	chr19	+	39421593	39423659		TTTTCCTCCTTTCTGAGTCTCTTATCCCCTACCACAGGGACGGCCCAGGTGGCAGGATGT	6183	Hs.411125	GO:0003735|GO:0005515|GO:0005761|GO:0006412|GO:0015935	28S ribosomal protein S12, mitochondrial precursor	1456.15	315.862	9.5796	8.54219
ASHGA5P010781	6.74916	up	protein_coding	NM_015278	CCDS5212.1	SASH1	RefSeq	7709	chr6	+	148663728	148873184		AAAGAAAAGATGATCACAATTGAGGAAGCACTTGCTAGGCTCAAGGAATACGAGGCCCAG	23328	Hs.193133		SAM and SH3 domain-containing protein 1	434.909	24.594	7.84564	5.09093
ASHGA5P048623	3.62636	up	protein_coding	NM_170677	CCDS45217.1	MEIS2	RefSeq	3373	chr15	-	37183221	37392341	NM_170675, NM_172315	GATCCTTCAGTGAGCCAAGGAGCAGCATATAGTCCAGAGGGTCAGCCCATGGGGAGCTTT	4212	Hs.510989	GO:0000122|GO:0001654|GO:0003700|GO:0003714|GO:0005634|GO:0006366|GO:0009612|GO:0031016|GO:0043565|GO:0043565|GO:0045944	homeobox protein Meis2 isoform a	52.9137	5.98086	4.57182	2.7133
ASHGA5P003113	4.12258	up	protein_coding	NM_004113	CCDS46983.1	FGF12	RefSeq	5408	chr3	-	191857181	192445388		GAGAGCAAAGAACCCCAGCTCAAAGGGATTGTGACAAGGTTATTCAGCCAGCAGGGATAC	2257	Hs.390250	GO:0005104|GO:0005615|GO:0005634|GO:0007165|GO:0007254|GO:0007267|GO:0007399|GO:0007507|GO:0008083|GO:0008201|GO:0008543	fibroblast growth factor 12 isoform 2	59.1349	5.98086	4.75685	2.7133
ASHGA5P001238	2.37393	up	protein_coding	NM_013314	CCDS7446.1	BLNK	RefSeq	1829	chr10	-	97951454	98031333	NM_001258440, NR_047680	AAGCAGTTCACCTCCACCTGAAAAAGCTCCCATGGTGAATAGATCAACCAAGCCAAATTC	29760	Hs.665244	GO:0005068|GO:0005070|GO:0005070|GO:0005515|GO:0005622|GO:0005829|GO:0005886|GO:0006954|GO:0006959|GO:0007169|GO:0030183|GO:0035556	B-cell linker protein isoform 1	1594.36	297.181	9.7039	8.45662
ASHGA5P008091	16.5903	up	protein_coding	NM_016135	CCDS4819.1	ETV7	RefSeq	1761	chr6	-	36333970	36355577	NM_001207035, NM_001207037, NM_001207038	ATTAACCTGCTGGGTGAAGGGGGGATCTGCAAGCTGCCAGGAAGACTCCGCATCCAGCCC	51513	Hs.272398	GO:0003700|GO:0005515|GO:0005634|GO:0005730|GO:0006366|GO:0009887|GO:0043565	transcription factor ETV7 isoform 1	3238.51	81.3868	10.7395	6.68724
ASHGA5P034174	2.19162	up	protein_coding	NM_015526	CCDS12486.1	CLIP3	RefSeq	3389	chr19	-	36505561	36523797	NM_001199570	TTTGCCATTGTGCGCCAGTGGGTGCCCCAAGTCCAGCACAAGATAGACGTCATCGGCAAT	25999	Hs.466539	GO:0001934|GO:0005795|GO:0005802|GO:0005886|GO:0005886|GO:0008017|GO:0008017|GO:0010828|GO:0018230|GO:0031115|GO:0031901|GO:0032588|GO:0032588|GO:0035594|GO:0043065|GO:0044091|GO:0045121|GO:0045444|GO:0045807|GO:0055038|GO:0072321|GO:0090004	CAP-Gly domain-containing linker protein 3	52.6803	6.47363	4.56384	3.43184
ASHGA5P006060	2.60913	up	protein_coding	NM_152265	CCDS30713.1	BTF3L4	RefSeq	4643	chr1	+	52521856	52556388	NM_001243767	CCCTGCTTCAGATTTACCAACAGCATGAATCAAGAAAAGTTAGCCAAACTTCAGGCTCAG	91408	Hs.429839		transcription factor BTF3 homolog 4 isoform 1	12289.6	2224.87	12.6778	11.2942
ASHGA5P051286	5.56369	up	protein_coding	NM_021076	CCDS13858.1	NEFH	RefSeq	3721	chr22	+	29876180	29887277		AGTGCCTCCCGCCCCGTCCCGGCCTCGCGCACCTGCTCAGGCCATGATGAGCTTCGGCGG	4744	Hs.198760	GO:0000226|GO:0003674|GO:0005739|GO:0005883|GO:0007399|GO:0008219|GO:0030424|GO:0045110|GO:0060052	neurofilament heavy polypeptide	303105	24427.8	17.1836	14.7076
ASHGA5P011963	3.91684	up	protein_coding	NM_001159	CCDS33360.1	AOX1	RefSeq	4949	chr2	+	201450730	201536217		AGGAACATGGCTTCTTTAGGGGGACACATCATTAGCAGGCATCCAGATTCAGATCTGAAT	316	Hs.406238	GO:0004031|GO:0004854|GO:0005506|GO:0005737|GO:0006954|GO:0008762|GO:0009055|GO:0043546|GO:0050660|GO:0051287|GO:0051537|GO:0072593	aldehyde oxidase	56.6559	5.98086	4.68299	2.7133
ASHGA5P001455	2.19236	up	protein_coding	NM_004164	CCDS3109.1	RBP2	RefSeq	700	chr3	-	139171725	139195352		GCTGTACCTGGAGCTGACCTGTGGTGACCAGGTGTGCCGTCAAGTGTTCAAAAAGAAATG	5948	Hs.655516	GO:0001523|GO:0005215|GO:0005501|GO:0005794|GO:0005829|GO:0006776|GO:0008202|GO:0008544|GO:0016918|GO:0019841|GO:0044281	retinol-binding protein 2	89.2743	13.031	5.41542	4.28293
ASHGA5P052871	2.42466	up	protein_coding	NM_182503	CCDS43511.1	ADAT2	RefSeq	6270	chr6	-	143743968	143771841		CTCTGTAGCTGAGTGGTGGCTGGGTATGGAGGCGAAGGCGGCACCCAAGCCAGCTGCAAG	134637	Hs.709561	GO:0008033|GO:0008270|GO:0016787	tRNA-specific adenosine deaminase 2	72.676	8.9451	5.09057	3.81279
ASHGA5P055370	2.90975	up	protein_coding	NM_001098531	CCDS41775.1	RAPGEF3	RefSeq	6239	chr12	-	48128452	48152889		GACCCCCCAGCCTTTTGCTAGAGCCTGCACGGCTGTGCGAGCTTGAAAAGAAACATGAAG	10411	Hs.8578	GO:0001525|GO:0005085|GO:0005515|GO:0005886|GO:0005952|GO:0006112|GO:0007165|GO:0007264|GO:0007596|GO:0008283|GO:0008603|GO:0012505|GO:0016020|GO:0030168|GO:0030552|GO:0044281|GO:0045766|GO:0050796|GO:0051056	rap guanine nucleotide exchange factor 3 isoform a	1066.37	160.279	9.15165	7.61075
ASHGA5P002920	3.45506	up	protein_coding	NM_014077	CCDS12341.1	FAM32A	RefSeq	1464	chr19	+	16296234	16302857		TTCGAGAAAATGCAGGAGAAGCGGCAAATGGAAAGGATCCTAAAGAAGGCATCCAAAACC	26017	Hs.631614	GO:0003674|GO:0005730|GO:0006915|GO:0007049|GO:0008150	protein FAM32A	3784.12	494.236	10.9531	9.16435
ASHGA5P008455	2.50568	up	protein_coding	NM_021797	CCDS832.1	CHIA	RefSeq	1414	chr1	+	111833473	111863188	NM_001258001, NM_001258003, NM_001258004, NM_201653	TCGGGACTGCCCCTTTCACTGCCATGGTTTCTACTCCTGAGAACCGCCAGACTTTCATCA	27159	Hs.128814	GO:0000272|GO:0001101|GO:0002532|GO:0003796|GO:0004568|GO:0004568|GO:0005615|GO:0005615|GO:0005737|GO:0005737|GO:0006030|GO:0006032|GO:0006032|GO:0006037|GO:0006915|GO:0006955|GO:0007586|GO:0008061|GO:0009620|GO:0019900|GO:0030246|GO:0043169|GO:0090197	acidic mammalian chitinase isoform a	3081.61	560.988	10.6627	9.33752
ASHGA5P007115	3.09641	up	protein_coding	NM_178339	CCDS43065.1	C3orf35	RefSeq	1558	chr3	+	37440967	37476988		AACATCTTTCCCCTGGACCTTTGGACCCAAGGTAAGAAAACTGAAGTTCAGAAAAGGGAG	339883	Hs.475945	GO:0016021	AP20 region protein 1 isoform B	421.257	55.2553	7.79507	6.16448
ASHGA5P039984	8.51844	up	protein_coding	NM_001511	CCDS47074.1	CXCL1	RefSeq	1184	chr4	+	74735108	74737019	NR_046035	AGCTTGCCTCAATCCTGCATCCCCCATAGTTAAGAAAATCATCGAAAAGATGCTGAACAG	2919	Hs.789	GO:0005102|GO:0005576|GO:0005615|GO:0005622|GO:0006935|GO:0006954|GO:0006955|GO:0007165|GO:0007186|GO:0007399|GO:0008009|GO:0008047|GO:0008083|GO:0008283|GO:0008285|GO:0030036|GO:0035556|GO:0043085	growth-regulated alpha protein precursor	17555.3	972.562	13.2083	10.1177
ASHGA5P051394	2.32215	up	protein_coding	NM_004258	CCDS891.1	CD101	RefSeq	3557	chr1	+	117544371	117579167	NM_001256106, NM_001256109	TTTCTCTCTCCAAAGATTTTATATTGGTCCCTGGGCCCTTGTATACAGAGCGGTTTGCAG	9398	Hs.654598	GO:0005886|GO:0007166|GO:0016021|GO:0016812	immunoglobulin superfamily member 2 isoform 1 precursor	1970.37	379.883	10.0138	8.79835
ASHGA5P010504	9.22671	up	protein_coding	NM_052864	CCDS34051.1	TIFA	RefSeq	3090	chr4	-	113196781	113207059		CCAGCCCCAGGTGGGCCTTGTGCACATCATGACCAGTTTTGAAGATGCTGACACAGAAGA	92610	Hs.310640	GO:0005515|GO:0007249	TRAF-interacting protein with FHA domain-containing protein A	19172.7	989.162	13.3436	10.1378
ASHGA5P041153	3.3512	up	protein_coding	NM_005909	CCDS4012.1	MAP1B	RefSeq	11996	chr5	+	71403117	71505397		TGTTGATGTGGAATTTTTCAAGAGAGTGCGGTCTTCCTACTACGTGGTGAGTGGGAATGA	4131	Hs.335079	GO:0001578|GO:0003779|GO:0005198|GO:0005515|GO:0005829|GO:0005874|GO:0005875|GO:0005886|GO:0007026|GO:0007416|GO:0007417|GO:0008017|GO:0009612|GO:0009743|GO:0009790|GO:0009987|GO:0010035|GO:0014012|GO:0014069|GO:0016358|GO:0017085|GO:0021700|GO:0030054|GO:0030424|GO:0030426|GO:0031116|GO:0032355|GO:0032387|GO:0032403|GO:0033189|GO:0042493|GO:0043204|GO:0043434|GO:0045666|GO:0045773|GO:0047497|GO:…	microtubule-associated protein 1B	81.4721	6.99224	5.27149	3.52682
ASHGA5P005394	2.30375	up	protein_coding	NM_005212	CCDS3538.1	CSN3	RefSeq	834	chr4	+	71108332	71117145		TCTTCTAGTTGTCAATGCCCTGGCATTAACCCTGCCTTTTTTGGCTGTGGAGGTTCAAAA	1448	Hs.54415	GO:0005576|GO:0007595	kappa-casein precursor	143.002	22.1026	6.15473	4.95074
ASHGA5P005884	26.8412	up	protein_coding	NM_003682	CCDS7930.1	MADD	RefSeq	6031	chr11	+	47291198	47351582	NM_130475	CCAGAAGTTTAAAGGAAGAAAATTTTATAGCATCTATTGAATTGTGGAACAAGCACCAGG	8567	Hs.82548	GO:0000187|GO:0005123|GO:0005515|GO:0005737|GO:0005886|GO:0006915|GO:0007166|GO:0016021|GO:0017112|GO:0030295|GO:0042981|GO:0051726	MAP kinase-activating death domain protein isoform d	336.89	5.98086	7.45968	2.7133
ASHGA5P042714	3.13187	up	protein_coding	NM_002377	CCDS5272.1	MAS1	RefSeq	1135	chr6	+	160327973	160329107		CTTAAGTATCTCCTAAATGTGATACAGAAGAACATCTCATCCCATATGCATGAGATACTA	4142	Hs.99900	GO:0001595|GO:0001933|GO:0004930|GO:0004945|GO:0005886|GO:0005887|GO:0007186|GO:0007250|GO:0007283|GO:0008283|GO:0008284|GO:0008584|GO:0009653|GO:0009986|GO:0014823|GO:0017046|GO:0021766|GO:0034698|GO:0038166|GO:0042277|GO:0042493|GO:0045740|GO:0050727|GO:0060732|GO:0070528|GO:0071375	proto-oncogene Mas	789.916	108.059	8.71314	7.06611
ASHGA5P014041	2.44398	up	protein_coding	NM_001039717	CCDS47131.1	C4orf29	RefSeq	2200	chr4	+	128886460	128952455		CTTCACTACGACAGATTCTTTCAAAATGGGACAAGAGTTTGTGAAACACTTCACTAGCAG	80167	Hs.445817	GO:0005576	uncharacterized protein C4orf29 precursor	3247.25	607.756	10.7433	9.45403
ASHGA5P003262	6.61553	up	protein_coding	NM_002736	CCDS5740.1	PRKAR2B	RefSeq	3678	chr7	+	106685177	106802256		GGACTGTCAAATGTTTAGCAATGGATGTGCAAGCATTTGAAAGGCTTCTGGGACCTTGCA	5577	Hs.433068	GO:0000086|GO:0000278|GO:0005737|GO:0005743|GO:0005813|GO:0005829|GO:0005886|GO:0005952|GO:0006112|GO:0006631|GO:0006833|GO:0007165|GO:0007173|GO:0007202|GO:0007596|GO:0007612|GO:0008543|GO:0008603|GO:0019904|GO:0030552|GO:0031625|GO:0034199|GO:0035556|GO:0044281|GO:0045121|GO:0048011|GO:0048471|GO:0050796|GO:0055085|GO:0071377	cAMP-dependent protein kinase type II-beta regulatory subunit	10767.8	751.714	12.4823	9.75648
ASHGA5P003360	2.60772	up	protein_coding	NM_020370	CCDS8878.1	GPR84	RefSeq	1525	chr12	-	54756228	54758270		AAAGAATTGAAGGCTGAGAAACTCAGCCTCTATCATGTGGAACAGCTCTGACGCCAACTT	53831	Hs.306199	GO:0004930|GO:0005886|GO:0008150|GO:0016021	G-protein coupled receptor 84	747.377	123.16	8.62944	7.24665
ASHGA5P012830	2.85904	up	protein_coding	NM_019072	CCDS3988.1	SGTB	RefSeq	5453	chr5	-	64961754	65017941		ATGCAGAACCCTCAAGTTCAACAGCTAATGTCAGGAATGATGACAAATGCCATTGGGGGA	54557	Hs.482301		small glutamine-rich tetratricopeptide repeat-containing protein beta	21986.3	3733.37	13.5432	12.0277
ASHGA5P034398	2.63489	up	protein_coding	ENST00000262958	CCDS12104.1	GNA15	GENCODE	2132	chr19	+	3136190	3163766		TTCAAAAGCACATCCGTCATCCTCTTTCTCAACAAAACCGACATCCTGGAGGAGAAAATC	2769	Hs.73797	GO:0007186|GO:0007165|GO:0007188|GO:0006184|GO:0030168|GO:0007204|GO:0006471|GO:0007596|GO:0007202|GO:0032957|GO:0060158|GO:0007207|GO:0007200|GO:0005886|GO:0005834|GO:0031234|GO:0005525|GO:0046872|GO:0004871|GO:0019001|GO:0003924|GO:0001664|GO:0031683	guanine nucleotide binding protein (G protein), alpha 15 (Gq class) [Source:HGNC Symbol;Acc:4383]	1718.31	288.782	9.81775	8.42001
ASHGA5P054041	5.57375	up	protein_coding	ENST00000321110	CCDS14440.1	ZCCHC5	GENCODE	2648	chrX	-	77911565	77914825		TCCTCAAAAGATGGTGGAGGACTTAGCAGCCTCCTATATTGTTCTGAAATTGGAGAATGA	203430	Hs.134873	GO:0008270|GO:0003676	zinc finger, CCHC domain containing 5 [Source:HGNC Symbol;Acc:22997]	77.2876	5.98086	5.19195	2.7133
ASHGA5P035410	2.39287	up	protein_coding	NM_003742	CCDS46444.1	ABCB11	RefSeq	4775	chr2	-	169779448	169887833		AAACTGACCTTGGTTATTATTTCTGTCAGCCCTCTCATTGGGATTGGAGCAGCCACCATT	8647	Hs.658439	GO:0000139|GO:0005215|GO:0005524|GO:0005886|GO:0005887|GO:0006699|GO:0006810|GO:0008206|GO:0008554|GO:0015126|GO:0015432|GO:0015721|GO:0015722|GO:0016020|GO:0016021|GO:0016324|GO:0042626|GO:0044281|GO:0046581|GO:0055085	bile salt export pump	288.452	47.9283	7.23223	5.97348
ASHGA5P045925	4.83654	up	protein_coding	ENST00000374016	CCDS6812.1	DEC1	GENCODE	1251	chr9	+	117904096	118164923		TAAAGTGGCAAGCAGGAGTCTGCTACAATGGAGGAAAGGATTTTGCTGTATCTCTTGCCA	50514	Hs.148841	GO:0008285	deleted in esophageal cancer 1 [Source:HGNC Symbol;Acc:23658]	68.1664	5.98086	4.98728	2.7133
ASHGA5P001030	5.09651	up	protein_coding	NM_145234	CCDS14553.1	CHRDL1	RefSeq	3943	chrX	-	109917083	110039076	NM_001143981, NM_001143982, NM_001143983	CTTTGCACAGCTTGAAGGTTCTGTCACCTTTTGCAGTGGTCCAAATGAGAAAAAAGTGGA	91851	Hs.496587	GO:0001503|GO:0001654|GO:0005576|GO:0007399|GO:0030154|GO:0030509|GO:0048749	chordin-like protein 1 isoform 3 precursor	71.4417	5.98086	5.06281	2.7133
ASHGA5P000647	5.9295	up	protein_coding	NM_025228	CCDS1490.2	TRAF3IP3	RefSeq	2267	chr1	+	209929393	209955668		AAGAAGACTTTGCAGCTCCAGGCCAAGGAAAAGGAGTGCAGAGAACTGCATTCAGAATTA	80342	Hs.147434	GO:0005515|GO:0016021	TRAF3-interacting JNK-activating modulator	1084.95	76.7072	9.17356	6.60564
ASHGA5P009960	20.911	up	protein_coding	NM_001171174	CCDS54571.1	CX3CR1	RefSeq	3160	chr3	-	39304984	39323226		GGCCAGTGGGGCCTTCACCATGGATCAGTTCCCTGAATCAGTGACAGAAAACTTTGAGTA	1524	Hs.78913	GO:0002282|GO:0004950|GO:0005515|GO:0005886|GO:0005887|GO:0006935|GO:0006968|GO:0007155|GO:0007186|GO:0009611|GO:0016495|GO:0016525|GO:0019048|GO:0021795|GO:0030336|GO:0032809|GO:0043005|GO:0043066|GO:0045766|GO:0048246|GO:0048471|GO:0070098|GO:0071222|GO:0071560	CX3C chemokine receptor 1 isoform a	264.491	5.98086	7.0995	2.7133
ASHGA5P011846	4.58108	up	protein_coding	NM_001145409	CCDS14410.1	NONO	RefSeq	3057	chrX	+	70503041	70521018		TCGGTAGAGGGGTGCAAAAATGCAGAGTAATAAAACTTTTAACTTGGAGAAGCAAAACCA	4841	Hs.533282	GO:0000166|GO:0003677|GO:0003723|GO:0005515|GO:0005634|GO:0005730|GO:0006281|GO:0006310|GO:0006351|GO:0006355|GO:0006397|GO:0008380|GO:0016363|GO:0016607|GO:0042382|GO:0042802	non-POU domain-containing octamer-binding protein isoform 1	466.65	40.3659	7.9433	5.74762
ASHGA5P011297	5.9719	up	protein_coding	NM_001184766	CCDS53339.1	ODF2L	RefSeq	4081	chr1	-	86812506	86862025	NM_001184765	TGTAGAGAAGGTTGATGGAAATCACAATCTTCTGACAAAGCTTTCTCTGGAAGAGGAAAA	57489	Hs.149360	GO:0005813	outer dense fiber protein 2-like isoform d	3921.17	291.035	11.0078	8.42966
ASHGA5P045721	3.34192	up	protein_coding	NM_001085452	CCDS43808.1	FAM75A1	RefSeq	4223	chr9	+	39884974	39891207	ENST00000356699, ENST00000377621, NM_001113541, NM_001145196	TAGCCTTCCCTGGAGAAAAAGAAGTCCCCAAGAAAAAATTCACTCTATGTAGAGAAAAAA	647060	Hs.632654	GO:0016021	protein FAM75A1	335.663	39.3887	7.45451	5.71383
ASHGA5P011700	5.63973	up	protein_coding	NM_032562	CCDS7319.1	PLA2G12B	RefSeq	1092	chr10	-	74694937	74714510		TATTTCCTGGGTCTCAAGGTACCAGAAAGTATGGACTTGGGCATTCCAGCAATGACAAAG	84647	Hs.333175	GO:0004623|GO:0005509|GO:0005576|GO:0016042	group XIIB secretory phospholipase A2-like protein precursor	78.1424	5.98086	5.20893	2.7133
ASHGA5P016601	3.09561	up	protein_coding	NM_033355	CCDS2342.1	CASP8	RefSeq	2769	chr2	+	202098165	202152434		GAATATTGAGATGGACTTCAGCAGAAATCTTTATGATATTGGGGAACAACTGGACAGTGA	841	Hs.599762	GO:0001525|GO:0001841|GO:0004197|GO:0004197|GO:0005164|GO:0005515|GO:0005634|GO:0005730|GO:0005737|GO:0005739|GO:0005741|GO:0005813|GO:0005829|GO:0005856|GO:0006508|GO:0006915|GO:0006915|GO:0006919|GO:0006921|GO:0007507|GO:0008234|GO:0008624|GO:0008624|GO:0008633|GO:0009409|GO:0019048|GO:0030225|GO:0030690|GO:0031264|GO:0031265|GO:0032025|GO:0032355|GO:0032496|GO:0034612|GO:0035872|GO:0042802|GO:…	caspase-8 isoform B precursor	299.619	37.7376	7.28615	5.65593
ASHGA5P042297	2.73592	up	protein_coding	NM_001145008	CCDS47388.1	BTN3A1	RefSeq	3278	chr6	+	26402464	26415444	ENST00000289361, NM_001145009, NM_194441	ATTTGTCCAGCGTGAAAAGAAGAAGAGAGTTCCTCCAATTCTGACCGAGTGCTGATCATT	11119	Hs.191510	GO:0005515|GO:0006629|GO:0016021	butyrophilin subfamily 3 member A1 isoform c precursor	3053.94	505.005	10.6453	9.19323
ASHGA5P053625	4.94329	up	protein_coding	NM_001145355	CCDS47948.1	CBWD1	RefSeq	1838	chr9	-	121037	179075	ENST00000377457, NM_001024916, NM_001145356, NM_018491, NM_172003, NM_201453	CATTGTTATTAAATTTTTTTAACACAAGTAAGTGTCACCATTTTATGACATGAAATAAAA	55871	Hs.531330	GO:0005524	COBW domain-containing protein 1 isoform 2	19209.9	1862.62	13.3469	11.0414
ASHGA5P005940	4.40779	up	protein_coding	NM_144721	CCDS3568.1	THAP6	RefSeq	3578	chr4	+	76439653	76455236		CCAGTTCATTTTTGAACATAGCTACAGTGTAATGGACAGTCCAAAGAAACTTAAGCATAA	152815	Hs.479971	GO:0003677|GO:0015630|GO:0046872	THAP domain-containing protein 6	1300.37	126.861	9.43007	7.29001
ASHGA5P036811	2.68883	up	protein_coding	NM_002999	CCDS13350.1	SDC4	RefSeq	2615	chr20	-	43953928	43977064		TACCAGACGATGAGGATGTAGTGGGGCCCGGGCAGGAATCTGATGACTTTGAGCTGTCTG	6385	Hs.632267	GO:0001657|GO:0001968|GO:0005080|GO:0005515|GO:0005576|GO:0005796|GO:0005886|GO:0005887|GO:0005925|GO:0005975|GO:0006024|GO:0006027|GO:0008092|GO:0008150|GO:0009986|GO:0030203|GO:0030204|GO:0043034|GO:0043202|GO:0044281|GO:0045121|GO:0045860|GO:0051496|GO:0051894|GO:0070053	syndecan-4 precursor	861.448	139.082	8.84167	7.41469
ASHGA5P009870	4.229	up	protein_coding	NM_003872	CCDS46496.1	NRP2	RefSeq	6656	chr2	+	206547223	206662857	ENST00000360409	GCTTTTGCAGTGGACATCCCAGAAATACATGAGAGAGAAGGATATGAAGATGAAATTGAT	8828	Hs.471200	GO:0001525|GO:0001755|GO:0001938|GO:0002116|GO:0004872|GO:0005021|GO:0005886|GO:0007155|GO:0007411|GO:0007411|GO:0007507|GO:0008201|GO:0010595|GO:0016020|GO:0016021|GO:0017154|GO:0019838|GO:0019955|GO:0030424|GO:0038084|GO:0038084|GO:0046872|GO:0048010|GO:0050919	neuropilin-2 isoform 2 precursor	11351.2	1251.8	12.5529	10.4726
ASHGA5P021747	2.00786	up	protein_coding	NM_001164821	CCDS54419.1	DCAF17	RefSeq	5641	chr2	+	172290760	172341562		AGACAATTCCCTGAATGAAAATGTACTCACTGTTACAGCTTCTGGACGGGTGGTAAAAAA	80067	Hs.659439	GO:0005730|GO:0016021|GO:0016567|GO:0016567|GO:0080008	DDB1- and CUL4-associated factor 17 isoform 2	916.016	202.935	8.9315	7.92584
ASHGA5P004711	6.1574	up	protein_coding	NM_014278	CCDS3734.1	HSPA4L	RefSeq	3284	chr4	+	128703452	128754526		AGGAGTTAAGGTGCGGTACTTAGAGGAAGAGAGACCTTTTGCAATTGAGCAAGTTACTGG	22824	Hs.135554	GO:0005524|GO:0005634|GO:0005737|GO:0006457|GO:0006986	heat shock 70 kDa protein 4L	84.9298	5.98086	5.33563	2.7133
ASHGA5P040760	7.40076	up	protein_coding	ENST00000377976	CCDS34263.1	GRXCR2	GENCODE	747	chr5	-	145239295	145252531		ACAGTTTTCTGCAAGAGTCTCTTGAAACAATGGATGGTGTTTATGGGTCTGGGGAAGTCC	643226	Hs.570895		glutaredoxin, cysteine rich 2 [Source:HGNC Symbol;Acc:33862]	99.9903	5.98086	5.60098	2.7133
ASHGA5P007159	3.17252	up	protein_coding	NM_002583	CCDS31863.1	PAWR	RefSeq	1967	chr12	-	79985744	80084790		GATATAAAAGCACAACCAGTGTCTCTGAAGAAGATGTCTCAAGTAGATATTCTCGAACAG	5074	Hs.643130	GO:0000122|GO:0003714|GO:0003779|GO:0005515|GO:0005634|GO:0005634|GO:0005737|GO:0005737|GO:0005884|GO:0005886|GO:0006351|GO:0006915|GO:0006917|GO:0008285|GO:0019899|GO:0030889|GO:0042094|GO:0042130|GO:0042986|GO:0043065|GO:0043522|GO:0050860|GO:0051017	PRKC apoptosis WT1 regulator protein	100.115	9.86275	5.60284	3.93721
ASHGA5P055527	7.64354	up	protein_coding	NM_014505	CCDS8997.1	KCNMB4	RefSeq	4725	chr12	+	70760061	70828072		TTCTCTTAAAGGGGAAGGAGGCTTGTAGAAAGCAAAGTACAGAAGCTGTACTCATCGGCA	27345	Hs.525529	GO:0001508|GO:0005513|GO:0005515|GO:0005886|GO:0005887|GO:0006813|GO:0007268|GO:0007596|GO:0008076|GO:0015269|GO:0019228|GO:0019229|GO:0046928	calcium-activated potassium channel subunit beta-4	773.651	40.4102	8.68373	5.74949
ASHGA5P034631	2.8476	up	protein_coding	NM_016154	CCDS33030.1	RAB4B	RefSeq	1200	chr19	+	41284123	41302849	NR_037791	GGCCGCGGCGCCATATTGCGGCCCTCAGCGGCCGCGACCGAGTCATGGCTGAGACCTACG	53916	Hs.631539	GO:0003924|GO:0005525|GO:0005622|GO:0005739|GO:0005886|GO:0006184|GO:0007264|GO:0015031|GO:0016192	ras-related protein Rab-4B	220.219	29.0183	6.81898	5.30924
ASHGA5P053036	2.31329	up	protein_coding	NM_022728	CCDS5434.1	NEUROD6	RefSeq	2175	chr7	-	31377079	31380538		TTAGAGAACCATGTTAACACTACCGTTTGATGAGTCTGTTGTAATGCCAGAATCCCAGAT	63974	Hs.45152	GO:0003677|GO:0005634|GO:0006351|GO:0006355|GO:0021542|GO:0030154|GO:0046983	neurogenic differentiation factor 6	35.9615	5.98086	3.92325	2.7133
ASHGA5P054430	3.78429	up	protein_coding	NM_006955	CCDS7198.1	ZNF33B	RefSeq	5958	chr10	-	43084554	43133992		CCGGGATTTCAGGGGTCTACCGGCTCTCTTATGGCGAATGCAACCCGAAGAGAGAGTGAG	7582	Hs.732284	GO:0003677|GO:0003700|GO:0005634|GO:0006351|GO:0006355|GO:0008270	zinc finger protein 33B	99.5436	7.93999	5.59363	3.67361
ASHGA5P002660	3.76298	up	protein_coding	NM_033121	CCDS9140.1	ANKRD13A	RefSeq	3917	chr12	+	110437234	110477235		ATTGCTTTTGAAAGAACTAAATCCGGATTCTGGGGCTGGAGGACAGATAAAGCAGAAGTT	88455	Hs.528703		ankyrin repeat domain-containing protein 13A	1692.09	196.322	9.79355	7.88167
ASHGA5P008712	6.21331	up	protein_coding	NM_198335	CCDS41656.1	GANAB	RefSeq	3921	chr11	-	62392299	62414104		CATATGGGATAAGATCAAGAACCTTTTCTCTAGGCAAGGATCAAAAGACCCAGCTGAGGG	23193	Hs.595071	GO:0005788|GO:0005794|GO:0006457|GO:0017177|GO:0018279|GO:0030246|GO:0033919|GO:0042470|GO:0043687|GO:0044267	neutral alpha-glucosidase AB isoform 3 precursor	85.575	5.98086	5.34866	2.7133
ASHGA5P035926	2.58989	up	protein_coding	NM_001130979	CCDS46323.1	DYSF	RefSeq	6983	chr2	+	71680752	71913893	NM_001130980, NM_001130981, NM_001130982, NM_001130985, NM_001130987	ACTTGGTCCCTGCTCAGTGACAGCACCATGGACACGAGATACTCTGGAAAGAAGTGGCCG	8291	Hs.252180	GO:0001778|GO:0005544|GO:0005886|GO:0006906|GO:0016021|GO:0030315|GO:0030659	dysferlin isoform 12	262.277	39.3593	7.08576	5.71286
ASHGA5P004670	2.03941	up	protein_coding	NM_153480	CCDS2589.1	IL17RE	RefSeq	2717	chr3	+	9944511	9958084	NM_001193380, NM_153483	CTGTGTCCTGGTGTGGCGGTCAGATGTCCAGTTTGCCTGGAAGCACCTCTTGTGTCCGGA	132014	Hs.390823	GO:0005515|GO:0005576|GO:0005737|GO:0016021	interleukin-17 receptor E isoform 1 precursor	529.712	110.292	8.12348	7.09533
ASHGA5P002747	2.29772	up	protein_coding	NM_007147	CCDS12837.1	ZNF175	RefSeq	3788	chr19	+	52074530	52092991		AGGTGTCAAGAAAGGGAGTTTGGGCTTGAAATCCCACAAAAGGAGATTTCTAAGAAAGCT	7728	Hs.119014	GO:0003677|GO:0003700|GO:0005634|GO:0005730|GO:0005737|GO:0006351|GO:0008270|GO:0009615|GO:0045111	zinc finger protein 175	117.327	17.5471	5.85356	4.65336
ASHGA5P007525	2.26751	up	protein_coding	NM_001024855	CCDS33743.1	ZNF197	RefSeq	2965	chr3	+	44666510	44689963		ACCTCCCTAGGTTACAGGAAATACAGGAGGCAGAGGAACAAATAAAAGACACCACGAGAA	10168	Hs.157035	GO:0003677|GO:0003700|GO:0005634|GO:0006351|GO:0008270|GO:0016032	zinc finger protein 197 isoform 2	288.896	50.7541	7.23463	6.05352
ASHGA5P029657	2.05119	up	protein_coding	NM_024643	CCDS41972.1	ZC2HC1C	RefSeq	2093	chr14	+	75536298	75544799		TTTGACTCCTCCAGGGCCCGGGCTAAGGGCACAGAACTAGAGCAGTACTTGAACTGGAAG	79696	Hs.48642	GO:0046872	zinc finger C2HC domain-containing protein 1C isoform a	93.2238	14.8782	5.48611	4.44965
ASHGA5P026440	9.47272	up	protein_coding	NM_001004728	CCDS31561.1	OR5A1	RefSeq	948	chr11	+	59210641	59211589		AACAAAGAGATCAAGGATGCCCTGTGGAAGGTGTTGGAAAGGAAGAAAGTGTTTTCTTAG	219982	Hs.553649	GO:0004930|GO:0004984|GO:0005886|GO:0016021	olfactory receptor 5A1	379.653	14.2296	7.6371	4.39332
ASHGA5P004987	9.13693	up	protein_coding	NM_006169	CCDS8368.1	NNMT	RefSeq	1579	chr11	+	114166534	114183238		TTCTGAAAAATCTTTTCAAGATATTCTGCCTAGACGGTGTGAAGGGAGACCTGCTGATTG	4837	Hs.503911	GO:0005829|GO:0006805|GO:0008112|GO:0010243|GO:0031100|GO:0032259|GO:0042493|GO:0044281	nicotinamide N-methyltransferase	121.465	5.98086	5.90501	2.7133
ASHGA5P042426	2.56419	up	protein_coding	NM_015345	CCDS54999.1	DAAM2	RefSeq	6252	chr6	+	39760772	39872653	NM_001201427	ATTTCGGATCCTGGACCTAGAGGATTTTGAAAAGATGTTTTCAGCCTACCAGAGGCACCA	23500	Hs.357128	GO:0003779|GO:0017048|GO:0030036	disheveled-associated activator of morphogenesis 2 isoform 2	39.1828	5.98086	4.0718	2.7133
ASHGA5P049314	4.25286	up	protein_coding	ENST00000219313	CCDS10910.1	PSMD7	GENCODE	1670	chr16	+	74330672	74340186		CTCATCAACAACAAGATTGCCAACCGGGATGCAGAGAAGAAAGAAGGGCAGGAGAAAGAA	5713	Hs.440604	GO:0006915|GO:0042981|GO:0044281|GO:0000209|GO:0002474|GO:0000278|GO:0016032|GO:0000075|GO:0000084|GO:0000216|GO:0002479|GO:0006521|GO:0006977|GO:0010467|GO:0016070|GO:0016071|GO:0031145|GO:0034641|GO:0042590|GO:0051437|GO:0051439|GO:0000082|GO:0051436|GO:0005829|GO:0005654|GO:0000502|GO:0005838|GO:0005515	proteasome (prosome, macropain) 26S subunit, non-ATPase, 7 [Source:HGNC Symbol;Acc:9565]	27414.5	3170.7	13.8818	11.7934
ASHGA5P050378	217.928	up	protein_coding	NM_080657	CCDS1656.1	RSAD2	RefSeq	3512	chr2	+	7017795	7038363		CCCAACCAGCGTCAACTATCACTTCACTCGCCAGTGCAACTACAAATGCGGCTTCTGTTT	91543	Hs.17518	GO:0001503|GO:0003674|GO:0003824|GO:0005515|GO:0005739|GO:0005741|GO:0005743|GO:0005783|GO:0005789|GO:0005794|GO:0005811|GO:0009615|GO:0019048|GO:0030278|GO:0034157|GO:0034165|GO:0035710|GO:0043367|GO:0043621|GO:0045071|GO:0045087|GO:0046872|GO:0050709|GO:0051539|GO:0051607|GO:2000553	radical S-adenosyl methionine domain-containing protein 2	65808.1	142.009	15.2093	7.44162
ASHGA5P036718	14.4078	up	protein_coding	NM_005119	CCDS405.1	THRAP3	RefSeq	4447	chr1	+	36690016	36770957		CCAGTCACTCAAGGGAAAGGTCAGCTGAAAAAACAGAGAAAACTCATAAAGGATCAAAGA	9967	Hs.160211	GO:0001104|GO:0003712|GO:0003713|GO:0004872|GO:0005524|GO:0005634|GO:0005730|GO:0006367|GO:0016592|GO:0030374|GO:0030518|GO:0030521|GO:0042809|GO:0043231|GO:0045893|GO:0045944|GO:0046966	thyroid hormone receptor-associated protein 3	186.385	5.98086	6.56208	2.7133
ASHGA5P052042	3.2306	up	protein_coding	NM_024590	CCDS43264.1	ARSJ	RefSeq	4689	chr4	-	114821439	114900878		GCAGTCTCAGGTTCAACTTGCCATTCAGGTGTTACTTGTGGATAAGCACAAATATTTCCT	79642	Hs.22895	GO:0004065|GO:0005576|GO:0005788|GO:0006644|GO:0006665|GO:0006687|GO:0043687|GO:0044267|GO:0044281|GO:0046872	arylsulfatase J precursor	77.7681	6.9014	5.20096	3.50915
ASHGA5P052014	3.42712	up	protein_coding	NM_000672	CCDS3647.1	ADH6	RefSeq	1400	chr4	-	100125878	100140403		CTGGAAAATGGTAAACTGCCCACATAAATTTTATGTCTGTGTGTTTGAGACCAAGAGAAA	130	Hs.586161	GO:0000166|GO:0004022|GO:0005575|GO:0005829|GO:0006069|GO:0006069|GO:0006805|GO:0008270|GO:0044281|GO:0045471	alcohol dehydrogenase 6 isoform 2	50.4221	5.98086	4.4903	2.7133
ASHGA5P000978	3.27815	up	protein_coding	NM_032352	CCDS32066.1	BRMS1L	RefSeq	2604	chr14	+	36295596	36341169		TCTCCGAGGATGGAGATAGCTCAGAAATGGATGATGAAGACTGTGAAAGAAGAAGAATGG	84312	Hs.525299	GO:0005634|GO:0006351|GO:0006355|GO:0040008	breast cancer metastasis-suppressor 1-like protein	930.226	122.615	8.95272	7.23984
ASHGA5P034801	2.07003	up	protein_coding	NM_003160	CCDS46206.1	AURKC	RefSeq	1125	chr19	+	57742376	57746916	NM_001015878, NM_001015879	AAGGAAAGCCATTTCATTGTGGCCCTGAAGGTTCTCTTCAAGTCGCAGATAGAGAAGGAA	6795	Hs.98338	GO:0000775|GO:0000793|GO:0000910|GO:0004672|GO:0004674|GO:0004712|GO:0005524|GO:0005634|GO:0005737|GO:0005819|GO:0006468|GO:0007126|GO:0008608|GO:0016570|GO:0030496|GO:0030496|GO:0032133|GO:0051233|GO:0051256|GO:0071777	aurora kinase C isoform 3	89.726	14.0133	5.4249	4.37524
ASHGA5P050325	3.72306	up	protein_coding	NM_181879	CCDS46178.1	LILRA5	RefSeq	1081	chr19	-	54822434	54824409	NM_181986	CCGGTCTCAGGTGAGGAAGCCACAGTCTTCTCTAGTACAATTCAGGGAAGCCAGACAGGT	353514	Hs.710986	GO:0005576|GO:0016021|GO:0045087	leukocyte immunoglobulin-like receptor subfamily A member 5 isoform 3	109.086	9.19682	5.74228	3.84579
ASHGA5P047172	2.19773	up	protein_coding	NM_004052	CCDS7663.1	BNIP3	RefSeq	1535	chr10	-	133781203	133795435	ENST00000550043	TGCCCTCTGGCGCCATGTCGCAGAACGGAGCGCCCGGGATGCAGGAGGAGAGCCTGCAGG	664	Hs.144873	GO:0001666|GO:0005515|GO:0005634|GO:0005634|GO:0005635|GO:0005654|GO:0005737|GO:0005739|GO:0005739|GO:0005741|GO:0006309|GO:0006338|GO:0006915|GO:0006915|GO:0006917|GO:0008219|GO:0008219|GO:0010637|GO:0019048|GO:0030425|GO:0031307|GO:0031966|GO:0031966|GO:0035694|GO:0042802|GO:0042803|GO:0043243|GO:0043653|GO:0045837|GO:0046902|GO:0046982|GO:0048102|GO:0050873|GO:0051020|GO:0051402|GO:0051607|GO:…	BCL2/adenovirus E1B 19 kDa protein-interacting protein 3	1941.11	396.813	9.99328	8.85726
ASHGA5P008456	3.29159	up	protein_coding	NM_153358	CCDS12273.1	ZNF791	RefSeq	2495	chr19	+	12721731	12740676		GCATCTATAGGGGAAAAATGGGAAGACCCGAATGTTGAAGATCAACACAAAAACCAAGGA	163049	Hs.720677	GO:0003677|GO:0005634|GO:0006351|GO:0006355|GO:0008270	zinc finger protein 791	775.714	100.6	8.68778	6.96899
ASHGA5P052906	6.59369	up	protein_coding	NM_003058	CCDS5276.1	SLC22A2	RefSeq	2512	chr6	-	160637793	160679963		AGTTCAGAAACTAGACATTCCATTGAACTAAGAAGAGAGACCGTTGCTGCTGTCATGACC	6582	Hs.436385	GO:0005886|GO:0005886|GO:0005887|GO:0006855|GO:0007268|GO:0007269|GO:0007589|GO:0015101|GO:0015695|GO:0016020|GO:0042136|GO:0044281|GO:0055085	solute carrier family 22 member 2	90.2452	5.98086	5.43439	2.7133
ASHGA5P002642	2.42311	up	protein_coding	NM_003486	CCDS10964.1	SLC7A5	RefSeq	4543	chr16	-	87863628	87903100		CTCTGCGTGCTGCTGCTCACGGCCGTGAACTGCTACAGCGTGAAGGCCGCCACCCGGGTC	8140	Hs.513797	GO:0005829|GO:0005886|GO:0006520|GO:0006810|GO:0006811|GO:0006865|GO:0007399|GO:0007596|GO:0015171|GO:0015175|GO:0015179|GO:0015804|GO:0016021|GO:0016324|GO:0030154|GO:0042605|GO:0050900|GO:0055085	large neutral amino acids transporter small subunit 1	142.931	20.849	6.15407	4.87721
ASHGA5P005284	2.67786	up	protein_coding	NM_020843	CCDS53962.1	SCAPER	RefSeq	4731	chr15	-	76640526	77176217		TACTAAACAGAGTACTGCAGTGGACTGTAAAATAACATCGTCTACGACTGGAGATAAACA	49855	Hs.458986	GO:0005634|GO:0005783|GO:0008270	S phase cyclin A-associated protein in the endoplasmic reticulum isoform a	306.17	45.1341	7.31724	5.89616
ASHGA5P003029	3.11782	up	protein_coding	NM_001190882	CCDS54405.1	ORC4	RefSeq	6472	chr2	-	148687965	148778306	NM_001190879, NM_002552, NM_181741, NM_181742	CCCGAGGATCAGGAAAAACTATGTTAATAAATCATGCTTTGAAAGAACTCATGGAAATAG	5000	Hs.558364	GO:0000075|GO:0000082|GO:0000084|GO:0000166|GO:0000216|GO:0000278|GO:0000808|GO:0003688|GO:0005515|GO:0005524|GO:0005634|GO:0005654|GO:0005664|GO:0006260|GO:0006270|GO:0017111	origin recognition complex subunit 4 isoform 3	5858.82	877.16	11.6099	9.96932
ASHGA5P015560	2.24932	up	protein_coding	NM_001102599		CEACAM20	RefSeq	1530	chr19	-	45010210	45033548	NM_001102598	ACCATCAACTGTCCCCAGTCCTCCTCCCTGTCCTCAGGGGCCATCGCTGGTATTGTCATC	125931	Hs.689632	GO:0016021	carcinoembryonic antigen-related cell adhesion molecule 20 isoform 4L precursor	136217	29718.7	16.1548	14.9854
ASHGA5P004004	2.70801	up	protein_coding	NM_198542	CCDS33134.1	ZNF773	RefSeq	2206	chr19	+	58011308	58019510		ATACTGAGAGGTAGTTGGCAAGGAGCCAAGGCTGAGGCAGCTGCTGAGCAGAGTGCTTCT	374928	Hs.579576	GO:0003677|GO:0005634|GO:0006351|GO:0006355|GO:0008270	zinc finger protein 773	75.1244	8.14653	5.14174	3.7045
ASHGA5P040096	4.11655	up	protein_coding	NM_002006	CCDS34059.1	FGF2	RefSeq	6774	chr4	+	123747862	123819390		AAAGGAGTGTGTGCTAACCGTTACCTGGCTATGAAGGAAGATGGAAGATTACTGGCTTCT	2247	Hs.284244	GO:0000186|GO:0000187|GO:0000189|GO:0001658|GO:0001759|GO:0001938|GO:0002042|GO:0002042|GO:0005104|GO:0005125|GO:0005245|GO:0005515|GO:0005576|GO:0005615|GO:0005634|GO:0005737|GO:0006661|GO:0006700|GO:0006915|GO:0006935|GO:0007165|GO:0007265|GO:0007268|GO:0007399|GO:0008083|GO:0008201|GO:0008284|GO:0008285|GO:0008286|GO:0008543|GO:0008543|GO:0008543|GO:0008543|GO:0009887|GO:0010001|GO:0010764|GO:…	fibroblast growth factor 2	59.052	5.98086	4.75474	2.7133
ASHGA5P008159	3.45379	up	protein_coding	NM_025231	CCDS4644.1	ZSCAN16	RefSeq	1290	chr6	+	28092386	28097856		CTGGGAAACCACAAAGGAATGGTGATAAAACTAGGACTAAGAATGAAGAGTTGTTCCAGA	80345	Hs.656641	GO:0003677|GO:0003700|GO:0005634|GO:0006351|GO:0008270|GO:0016032	zinc finger and SCAN domain-containing protein 16	643.054	77.53	8.40636	6.61817
ASHGA5P001768	2.08245	up	protein_coding	NM_003144	CCDS4499.1	SSR1	RefSeq	9874	chr6	-	7281287	7313541		AATCAAATCAATAAAGCTTCACCAAGAAGGTTGCCCAGGAAACGGGCACAGAAGAGATCA	6745	Hs.114033	GO:0005783|GO:0005789|GO:0006412|GO:0006613|GO:0006614|GO:0006987|GO:0008284|GO:0010467|GO:0016021|GO:0030968|GO:0044267	translocon-associated protein subunit alpha precursor	29230.1	6820.53	13.9809	12.9226
ASHGA5P002680	5.34495	up	protein_coding	NM_014701	CCDS32234.1	SECISBP2L	RefSeq	7055	chr15	-	49280834	49338760		CTAGAGGTGGAAGGCAAACTGAACAAAGAAATAATTCACAGGATGAAGATGGGTTTCAAG	9728	Hs.9997		selenocysteine insertion sequence-binding protein 2-like isoform 2	271.197	18.4736	7.13858	4.72041
ASHGA5P055799	2.57425	up	protein_coding	NM_015207	CCDS41279.1	OTUD3	RefSeq	6523	chr1	+	20208887	20239437		AGGCTAAGGCCATGTCCCGAAAGCAGGCGGCGAAGAGCCGGCCGGGCAGCGGCAGCCGGA	23252	Hs.374987		OTU domain-containing protein 3	39.3078	5.98086	4.07746	2.7133
ASHGA5P054263	2.8962	up	protein_coding	NM_005681	CCDS1531.1	TAF1A	RefSeq	1931	chr1	-	222731649	222763275		CTCTGATACTGAATTTTAGTTATTTCACAGTTGTAGCTACACAGTAAGTAGCTTGGTAGA	9015	Hs.153088	GO:0000120|GO:0003677|GO:0005654|GO:0006355|GO:0006360|GO:0006361|GO:0006362|GO:0006363|GO:0006366|GO:0010467	TATA box-binding protein-associated factor RNA polymerase I subunit A isoform 1	7147.7	1147.94	11.8864	10.3522
ASHGA5P013423	2.16147	up	protein_coding	NM_006185	CCDS31633.1	NUMA1	RefSeq	7182	chr11	-	71713910	71791573		TTTCAGAGAGAGCAAACTAAGCAGGTGGAAGAACTGAGTAAGAAACTGGCTGACTCTGAC	4926	Hs.325978	GO:0000086|GO:0000090|GO:0000132|GO:0000278|GO:0000922|GO:0005198|GO:0005515|GO:0005634|GO:0005654|GO:0005694|GO:0005730|GO:0005737|GO:0005819|GO:0005829|GO:0005876|GO:0006997|GO:0045177|GO:0060487	nuclear mitotic apparatus protein 1	33.8145	5.98086	3.82532	2.7133
ASHGA5P053350	4.23263	up	protein_coding	NM_001003702	CCDS34770.1	ARHGEF35	RefSeq	2474	chr7	-	143883175	143892791		CCTGACAAGGAAAAACTTCTATCAGTACTTTGATATGTCACAGTTTCATGTTTATCCAGT	445328	Hs.534621		rho guanine nucleotide exchange factor 35	4167.89	444.213	11.1	9.01848
ASHGA5P008721	2.0865	up	protein_coding	NM_001166449	CCDS54596.1	ITIH4	RefSeq	3193	chr3	-	52847005	52864717		AACAGGAATGTCCACTCAGCTGGAGCTGCTGGCTCCCGGATGAATTTCAGACCTGGGGTT	3700	Hs.709406	GO:0004866|GO:0004867|GO:0005576|GO:0005737|GO:0005886|GO:0006953|GO:0010951|GO:0030212	inter-alpha-trypsin inhibitor heavy chain H4 isoform 2 precursor	336.408	65.5469	7.45721	6.39613
ASHGA5P002618	2.58585	up	protein_coding	NM_017917	CCDS9654.1	PPP2R3C	RefSeq	1843	chr14	-	35554677	35591519		TGGAGAAATGGACTATAAGACCTACTTGGACTTTGTCCTTGCATTAGAAAACAGAAAGGA	55012	Hs.530712	GO:0005509|GO:0005634|GO:0005813	serine/threonine-protein phosphatase 2A regulatory subunit B'' subunit gamma	40266.1	7606.78	14.4502	13.0796
ASHGA5P012198	2.19777	up	protein_coding	NM_207672	CCDS35249.1	GRIPAP1	RefSeq	3260	chrX	-	48833332	48858675		GCACACTAATGGCCGAGTTCAGCAAGGAACGCTATGGGAAAGAAGCCGGGAAGTTCTCAG	56850	Hs.109929	GO:0003674|GO:0005575|GO:0005769|GO:0008150	GRIP1-associated protein 1 isoform 2	34.2908	5.98086	3.84934	2.7133
ASHGA5P010764	2.12204	up	protein_coding	NM_014875	CCDS30963.1	KIF14	RefSeq	7293	chr1	-	200520624	200589862		CCAGAAAACAAACCCAAGAGGTCAGCTATCACATTGAAATGAGCTTCTTTGAAGTATATA	9928	Hs.3104	GO:0003777|GO:0005515|GO:0005524|GO:0005634|GO:0005737|GO:0005819|GO:0005874|GO:0007018	kinesin-like protein KIF14	33.3236	5.98086	3.79875	2.7133
ASHGA5P002272	3.23688	up	protein_coding	NM_001799	CCDS3999.1	CDK7	RefSeq	1534	chr5	+	68530621	68573257		CTTAGAACAAGGAGGATTGCCCAAGAAACTAATTTTTTAAAGAGAACACTGGACAACATT	1022	Hs.184298	GO:0000079|GO:0000080|GO:0000082|GO:0000084|GO:0000086|GO:0000278|GO:0000718|GO:0003713|GO:0004672|GO:0004693|GO:0005524|GO:0005634|GO:0005654|GO:0005675|GO:0005737|GO:0005739|GO:0005829|GO:0005856|GO:0006281|GO:0006283|GO:0006289|GO:0006360|GO:0006361|GO:0006362|GO:0006363|GO:0006366|GO:0006366|GO:0006367|GO:0006368|GO:0006370|GO:0007050|GO:0008022|GO:0008094|GO:0008283|GO:0008353|GO:0010467|GO:…	cyclin-dependent kinase 7	18944.3	2836.86	13.3265	11.6319
ASHGA5P048680	5.66146	up	protein_coding	NM_032413	CCDS10124.1	C15orf48	RefSeq	953	chr15	+	45722726	45725647		TAATTTCTAGATTTGGCAATTCTTCGCTGAAGTCATCATGAGCTTTTTCCAACTCCTGAT	84419	Hs.112242	GO:0005634|GO:0005739	normal mucosa of esophagus-specific gene 1 protein	463187	39099.7	17.8868	15.3856
ASHGA5P054395	2.5057	up	protein_coding	NM_017433	CCDS7148.1	MYO3A	RefSeq	5798	chr10	+	26223001	26501465		TTTTTGCCCAGTCGTTCTGGACCAAAGGAACATAGCCCTAGTTTAAGAGAACGAAGACCA	53904	Hs.662630	GO:0000146|GO:0000146|GO:0003779|GO:0004672|GO:0004674|GO:0005516|GO:0005524|GO:0005737|GO:0007601|GO:0007605|GO:0016459|GO:0030175|GO:0030898|GO:0031941|GO:0043531|GO:0046777|GO:0050896|GO:0060002	myosin-IIIa	38.4675	5.98086	4.03852	2.7133
ASHGA5P002911	10.445	up	protein_coding	NM_000575	CCDS2101.1	IL1A	RefSeq	2943	chr2	-	113531491	113542971		TCTGAATCAGAAATCCTTCTATCATGTAAGCTATGGCCCACTCCATGAAGGCTGCATGGA	3552	Hs.1722	GO:0001660|GO:0001666|GO:0005125|GO:0005149|GO:0005507|GO:0005515|GO:0005576|GO:0005615|GO:0005615|GO:0005829|GO:0006915|GO:0006954|GO:0006955|GO:0008283|GO:0008285|GO:0009986|GO:0010193|GO:0010243|GO:0010332|GO:0010575|GO:0010893|GO:0014070|GO:0019221|GO:0031424|GO:0032496|GO:0032755|GO:0033591|GO:0034605|GO:0042060|GO:0043123|GO:0045086|GO:0045766|GO:0045840|GO:0045944|GO:0046330|GO:0046688|GO:…	interleukin-1 alpha proprotein	2135.04	84.6378	10.1268	6.74206
ASHGA5P039378	2.86724	up	protein_coding	NM_015230	CCDS3441.1	ARAP2	RefSeq	7375	chr4	-	36067619	36245979		AACCTGGCTCTGCTTACCTGGTGGTGAAGAGATTCTTAACCGCTGACACAATTAAACACT	116984	Hs.479451	GO:0005547|GO:0005829|GO:0007264|GO:0008060|GO:0008270|GO:0032312|GO:0051056	arf-GAP with Rho-GAP domain, ANK repeat and PH domain-containing protein 2	2078.16	322.579	10.0916	8.57192
ASHGA5P014927	4.88134	up	protein_coding	NM_012062	CCDS8729.1	DNM1L	RefSeq	4612	chr12	+	32832136	32898584		GCTGCTTCTGCTGAGGCTGATGGCAAGTTAATTCAGGACAGCAGAAGAGAAACTAAAAAT	10059	Hs.556296	GO:0003374|GO:0003924|GO:0005515|GO:0005525|GO:0005737|GO:0005741|GO:0005741|GO:0005777|GO:0005794|GO:0005829|GO:0005874|GO:0006915|GO:0006921|GO:0010821|GO:0012505|GO:0016559|GO:0016559|GO:0031625|GO:0042802|GO:0043234|GO:0043653|GO:0048471|GO:0050714|GO:0051289|GO:0070584|GO:0090141|GO:0090149|GO:0090200|GO:1900063|GO:2001244	dynamin-1-like protein isoform 1	470.192	38.0565	7.95395	5.66667
ASHGA5P008674	2.2678	up	protein_coding	NM_001080770	CCDS42619.1	KIR2DL4	RefSeq	1505	chr19	+	55315066	55325972		TAGTTGGCCTTCACCCACTGAACCAAGCTTCAAAACTGATGCTGCTGTAATGAACCAAGA	3805	Hs.661219	GO:0004888|GO:0005515|GO:0005886|GO:0005887|GO:0006968|GO:0007165|GO:0050776	killer cell immunoglobulin-like receptor 2DL4 isoform c precursor	169.383	27.425	6.41567	5.23437
ASHGA5P003090	2.25914	up	protein_coding	NM_003632	CCDS11436.1	CNTNAP1	RefSeq	5471	chr17	+	40834631	40852011		TTCCCGGCTGCTCAACACTGCAGGAGGCTACCCCTACAGCTTTTGGATTGGCCGAAATGA	8506	Hs.408730	GO:0002175|GO:0004872|GO:0005070|GO:0005102|GO:0005515|GO:0005887|GO:0007010|GO:0007155|GO:0007165|GO:0007411|GO:0008076|GO:0008088|GO:0017124|GO:0030913|GO:0033270|GO:0048812|GO:0050884|GO:0050885	contactin-associated protein 1 precursor	213.351	35.9835	6.7698	5.59403
ASHGA5P000702	14.663	up	protein_coding	NM_001040092	CCDS34936.1	ENPP2	RefSeq	3122	chr8	-	120569316	120651106	NM_001130863	ACAAATATGGCCCTTTCGGCCCTGAGATGACAAATCCTCTGAGGGAAATCGACAAAATTG	5168	Hs.190977	GO:0003676|GO:0004528|GO:0004551|GO:0004622|GO:0005044|GO:0005509|GO:0005615|GO:0005886|GO:0005887|GO:0006796|GO:0006928|GO:0006935|GO:0006955|GO:0007186|GO:0008134|GO:0008270|GO:0016787|GO:0030247|GO:0030334|GO:0034638|GO:0047391	ectonucleotide pyrophosphatase/phosphodiesterase family member 2 isoform 2 preproprotein	700.273	17.5769	8.52999	4.65588
ASHGA5P016089	2.3891	up	protein_coding	NM_001127227	CCDS7886.1	CD59	RefSeq	7573	chr11	-	33724555	33744498		TATACTTCTTACAGTGAGGAGCCAGAGCTTCCAGGTTCTGTGGACAATCACAATGGGAAT	966	Hs.278573	GO:0005515|GO:0005576|GO:0005886|GO:0007166|GO:0007596|GO:0009986|GO:0016020|GO:0031362	CD59 glycoprotein preproprotein	184.945	28.7361	6.54982	5.29335
ASHGA5P018999	2.59732	up	protein_coding	NM_001130964	CCDS46793.1	PLCD1	RefSeq	2976	chr3	-	38048986	38066278	NR_024071	TTAAGGTGGCGGCGCTCAATGGACGGAGGCTGGGCCTACAGGATGATGAGGATCTACAGG	5333	Hs.80776	GO:0001525|GO:0004435|GO:0004871|GO:0005509|GO:0005543|GO:0005737|GO:0005829|GO:0006644|GO:0016042|GO:0032794|GO:0035556|GO:0042127|GO:0060716	1-phosphatidylinositol 4,5-bisphosphate phosphodiesterase delta-1 isoform 1	39.5787	5.98086	4.09033	2.7133
ASHGA5P021818	3.80436	up	protein_coding	NM_001139498	CCDS55512.1	FGF13	RefSeq	2172	chrX	-	137713733	138287185		AAGATGCTTCTAAGGAGCCTCAGCTTAAGGGTATAGTTACCAAGCTATACAGCCGACAAG	2258	Hs.6540	GO:0000165|GO:0001764|GO:0005515|GO:0005634|GO:0005730|GO:0005737|GO:0005874|GO:0005886|GO:0007026|GO:0007165|GO:0007267|GO:0007399|GO:0007612|GO:0007613|GO:0008017|GO:0008083|GO:0014704|GO:0017080|GO:0021766|GO:0021795|GO:0030175|GO:0030295|GO:0030424|GO:0030425|GO:0030426|GO:0043005|GO:0044325|GO:0045200|GO:0045860|GO:0046785|GO:0048487|GO:0048671|GO:0072659	fibroblast growth factor 13 isoform 4	55.175	5.98086	4.64096	2.7133
ASHGA5P000703	9.21067	up	protein_coding	NM_048368	CCDS12018.1	CTDP1	RefSeq	3602	chr18	+	77439800	77514510		CTTCCTTCAGGTGGACGACATCCTTGGAGAAGGCAGCGACGACAGCGACAGCGAGAAGAG	9150	Hs.465490	GO:0003899|GO:0005634|GO:0005654|GO:0005730|GO:0006366|GO:0006368|GO:0006470|GO:0008420|GO:0010467|GO:0015629|GO:0016032|GO:0050434	RNA polymerase II subunit A C-terminal domain phosphatase isoform 2	212.438	7.18349	6.76269	3.55938
ASHGA5P003402	2.16764	up	protein_coding	NM_005926	CCDS10105.1	MFAP1	RefSeq	2063	chr15	-	44096732	44116951		TCATTCGAAAGAAGGACCGAGTGACAGTTCAAGAACGTGAAGCCGAAGCATTGAAACAGA	4236	Hs.61418	GO:0001527|GO:0003674|GO:0008150	microfibrillar-associated protein 1	4867.79	1040.16	11.331	10.2149
ASHGA5P001719	99.6126	up	protein_coding	NM_007115	CCDS2193.1	TNFAIP6	RefSeq	1439	chr2	+	152214105	152236562		AGAAAAATTGGATTTCATGTCTGTGCTGCTGGATGGATGGCTAAGGGCAGAGTTGGATAC	7130	Hs.437322	GO:0005540|GO:0006954|GO:0007155|GO:0007165|GO:0007267	tumor necrosis factor-inducible gene 6 protein precursor	269003	1145.1	16.9874	10.3492
ASHGA5P046715	3.62605	up	protein_coding	ENST00000544824	CCDS53524.1	MTRNR2L7	GENCODE	1494	chr10	-	37890365	37891859	ENST00000545075	GGATGCTATCTCAATCTAAAAAATCATCACCACCCTACCCAAGAACAGGGTTTGTTAAGA	100288485	Hs.727092	GO:0005737|GO:0005576	MT-RNR2-like 7 [Source:HGNC Symbol;Acc:37164]	20407	2728.33	13.4312	11.5728
ASHGA5P012432	19.3912	up	protein_coding	NM_003638	CCDS31155.1	ITGA8	RefSeq	3261	chr10	-	15559087	15761770		GGGGATTCTCAGCAAGAATTGGTTGCTGGAATTCCAAGAGGAGCACAGAATTTTGGATAT	8516	Hs.171311	GO:0001656|GO:0005886|GO:0007160|GO:0007229|GO:0007399|GO:0007613|GO:0008305|GO:0016337|GO:0030030|GO:0030198|GO:0030511|GO:0034678|GO:0042472|GO:0045177|GO:0045184|GO:0048745|GO:2000721	integrin alpha-8 precursor	246	5.98086	6.99063	2.7133
ASHGA5P013372	4.05201	up	protein_coding	NM_033306	CCDS41704.1	CASP4	RefSeq	1352	chr11	-	104813593	104827422	NM_001225	TAGACCAAATATCCCCCAATAAAAAAGCTCATCCGAATATGGAGGCTGGACCACCTGAGT	837	Hs.138378	GO:0004197|GO:0005622|GO:0006508|GO:0006915|GO:0006917	caspase-4 isoform gamma precursor	35902.4	4378.51	14.2769	12.2583
ASHGA5P028489	3.37299	up	protein_coding	ENST00000379919	CCDS9353.1	MAB21L1	GENCODE	2907	chr13	-	36047925	36050832		GGATACTTCCAGACATTTTCCACTAACAAAGATATCATTTAAAGGTAGATTTCTTCCTGG	4081	Hs.584776	GO:0008284|GO:0043010|GO:0048568|GO:0009653|GO:0005634	mab-21-like 1 (C. elegans) [Source:HGNC Symbol;Acc:6757]	49.7251	5.98086	4.46733	2.7133
ASHGA5P037768	2.49043	up	protein_coding	NM_002751	CCDS14090.1	MAPK11	RefSeq	2420	chr22	-	50702141	50708779		ATATATCCAGTCCCTGCCCCCCATGCCCCAGAAGGACCTGAGCAGCATCTTCCGTGGAGC	5600	Hs.57732	GO:0000187|GO:0002224|GO:0002755|GO:0002756|GO:0004674|GO:0004707|GO:0005515|GO:0005524|GO:0005654|GO:0005829|GO:0006351|GO:0006950|GO:0007165|GO:0007243|GO:0007265|GO:0008063|GO:0010467|GO:0016070|GO:0016071|GO:0034130|GO:0034134|GO:0034138|GO:0034142|GO:0035666|GO:0042692|GO:0045087|GO:0048011|GO:0051090|GO:0051149|GO:0051403	mitogen-activated protein kinase 11	463693	81538.9	17.8969	16.5805
ASHGA5P053385	2.3137	up	protein_coding	NM_032237	CCDS6141.1	SGK196	RefSeq	1615	chr8	+	42948656	42978323		CACACATGTTGTCACGCTGCTTGGCTATTGTGAGGATGACAACACTATGCTTACTGAATA	84197	Hs.491646	GO:0004672|GO:0005524|GO:0016021	protein kinase-like protein SgK196	65.0555	8.0966	4.90897	3.69876
ASHGA5P009660	3.49944	up	protein_coding	ENST00000376006	CCDS35278.1	NUDT10	GENCODE	2001	chrX	+	51075082	51080377		GCGATCCCTAGTGAATGGCATAGATGTTGTTCAGATTTACTTTGAAAGAATCAAGTATGT	170685	Hs.375178	GO:0005737|GO:0046872|GO:0016787|GO:0008486|GO:0052840|GO:0052843|GO:0052844|GO:0052845|GO:0052846|GO:0052847|GO:0052848	nudix (nucleoside diphosphate linked moiety X)-type motif 10 [Source:HGNC Symbol;Acc:17621]	51.332	5.98086	4.52043	2.7133
ASHGA5P020064	2.04582	up	protein_coding	NM_001130929	CCDS55168.1	C7orf73	RefSeq	2515	chr7	+	135347220	135361160		CTGGCTCAGAACTATGATATACCAAACCTGGCTAAAAAACTTGAAGAAATTAAAAAGGAC	647087	Hs.200022	GO:0005576	uncharacterized protein C7orf73 precursor	23207.9	5477.93	13.6152	12.5825
ASHGA5P030471	11.1898	up	protein_coding	NM_001004341	CCDS30893.1	ETV3L	RefSeq	1977	chr1	-	157061834	157069600		ACATACAAGTTCAACTTCAGCAAGCTCATCGTAGTCAACTATCCTTTGTGGGAAGTGCGG	440695	Hs.127138	GO:0003700|GO:0005634|GO:0006351|GO:0043565	ETS translocation variant 3-like protein	147.455	5.98086	6.19741	2.7133
ASHGA5P004789	2.79021	up	protein_coding	NM_021116	CCDS34631.1	ADCY1	RefSeq	12499	chr7	+	45614124	45762714		TGAAGTACAAACATGTCGAACGGGAGCAAAAGTACCACCAGCTTCAGGACGAGTATTTCA	107	Hs.192215	GO:0005516|GO:0005524|GO:0005634|GO:0005886|GO:0005886|GO:0006112|GO:0006171|GO:0006833|GO:0007165|GO:0007173|GO:0007189|GO:0007193|GO:0007202|GO:0007268|GO:0007409|GO:0007616|GO:0007623|GO:0008294|GO:0008543|GO:0010226|GO:0016021|GO:0034199|GO:0035556|GO:0042493|GO:0044281|GO:0046872|GO:0048011|GO:0055085|GO:0071377	adenylate cyclase type 1	42.1176	5.98086	4.19368	2.7133
ASHGA5P048083	3.57051	up	protein_coding	NM_001193471	CCDS53628.1	FOLH1	RefSeq	2737	chr11	-	49168186	49230222	ENST00000256999, NM_001014986, NM_001193472, NM_001193473	GAATCCGTATTGAATTTGTGTGGTATGTCACTCAGAAAGAATCGTAATGGGTATATTGAT	2346	Hs.654487	GO:0004180|GO:0005634|GO:0005737|GO:0005887|GO:0006508|GO:0006760|GO:0008233|GO:0008237|GO:0016020|GO:0016805|GO:0046872	glutamate carboxypeptidase 2 isoform 3	52.2294	5.98086	4.54943	2.7133
ASHGA5P041591	2.08551	up	protein_coding	NM_014594	CCDS4443.1	ZNF354C	RefSeq	2390	chr5	+	178487606	178507691		ATGCCAAAGTTGATTCATCAGTTGCAGCAAGGAGAAGATCCCTGCATGGTGGAAAGAGAA	30832	Hs.272328	GO:0003677|GO:0005634|GO:0006351|GO:0006355|GO:0008270	zinc finger protein 354C	32.8698	5.98086	3.77371	2.7133
ASHGA5P053634	2.18803	up	protein_coding	NM_001135920	CCDS47949.1	KIAA1432	RefSeq	3831	chr9	+	5629118	5769454		TACCGAACTGGTAATGTAGACTTCATGTCACTTGTACAAGGAGAATTGTATTTTACTCCG	57589	Hs.211520	GO:0016021	protein RIC1 homolog isoform b	3653.25	760.473	10.9029	9.77331
ASHGA5P041376	4.92087	up	protein_coding	NM_003202	CCDS4169.1	TCF7	RefSeq	3277	chr5	+	133450401	133483920		CGCCGCCGGTCCCGAGCGCGACCTGGCCGAGCTCAAGTCGTCGCTCGTGAACGAGTCCGA	6932	Hs.573153	GO:0003682|GO:0003700|GO:0005515|GO:0005634|GO:0005667|GO:0006351|GO:0006355|GO:0006357|GO:0006955|GO:0007420|GO:0008013|GO:0016055|GO:0021915|GO:0022008|GO:0030538|GO:0033153|GO:0042127|GO:0042981|GO:0043565|GO:0044212|GO:0046632|GO:0048557|GO:0048619|GO:0048699|GO:0060070|GO:0071353	transcription factor 7 isoform 1	69.3437	5.98086	5.01222	2.7133
ASHGA5P028738	5.31212	up	protein_coding	NM_016529	CCDS41873.1	ATP8A2	RefSeq	5006	chr13	+	25946208	26595420		AGATGCTGAACGGCGCAGGCCTGGACAAAGCTCTTAAGATGTCCCTGCCGCGGAGGTCGA	51761	Hs.444957	GO:0000287|GO:0004012|GO:0005524|GO:0006812|GO:0008285|GO:0015662|GO:0016021	probable phospholipid-transporting ATPase IB	387.658	28.0168	7.67004	5.26075
ASHGA5P008411	2.97111	up	protein_coding	NM_183242	CCDS737.1	BTBD8	RefSeq	1465	chr1	+	92545861	92613401		CTAATGTTGGTCAGATACTCAATATGGCTGATATGTATGGACTAGAAGGATTAAAAGAAG	284697	Hs.676102	GO:0005634|GO:0005730	BTB/POZ domain-containing protein 8	44.4747	5.98086	4.2843	2.7133
ASHGA5P050335	2.28652	up	protein_coding	NM_001077700	CCDS53326.1	MIER1	RefSeq	5569	chr1	+	67390577	67454302	NM_001077701, NM_001146110, NM_001146112, NM_020948	GGACCAACAGGTGGAAATAAGAAACCACTTCATGCAGATATGGATACTAATGGTTATGAA	57708	Hs.605432	GO:0003677|GO:0003682|GO:0004871|GO:0005515|GO:0005634|GO:0005730|GO:0005737|GO:0006351|GO:0007165|GO:0017053|GO:0031937|GO:0043123	mesoderm induction early response protein 1 isoform b	1165.27	227.274	9.27288	8.07973
ASHGA5P002943	5.15956	up	protein_coding	NM_022168	CCDS2217.1	IFIH1	RefSeq	3617	chr2	-	163123588	163175218		AATCATCTGCAAATGTGGCCAGGCTTGGGGAACAATGATGGTGCACAAAGGCTTAGATTT	64135	Hs.163173	GO:0003677|GO:0003725|GO:0003725|GO:0003727|GO:0004386|GO:0005515|GO:0005524|GO:0005634|GO:0005737|GO:0005829|GO:0008270|GO:0009597|GO:0009615|GO:0016925|GO:0019048|GO:0032480|GO:0032727|GO:0032727|GO:0032728|GO:0032728|GO:0034344|GO:0039528|GO:0042981|GO:0043021|GO:0045087	interferon-induced helicase C domain-containing protein 1	118745	11367.7	16.0149	13.6477
ASHGA5P051939	3.09233	up	protein_coding	NM_130902	CCDS3472.2	COX7B2	RefSeq	566	chr4	-	46736846	46911252		GGAAACATCAGTAACCATCACAGTTGCTGTAATGACAGAATTGTTTAAAAAACCAACTTG	170712	Hs.479656	GO:0004129|GO:0005746|GO:0016021	cytochrome c oxidase subunit 7B2, mitochondrial precursor	98.4765	9.94668	5.57749	3.94879
ASHGA5P043064	2.70298	up	protein_coding	ENST00000335866	CCDS43583.1	GRB10	GENCODE	5032	chr7	-	50657759	50861159	ENST00000398812, NM_001001550	AAAGCTGTATGTGTGTTTGCGGAGATCTGGCCTTTATTGCTCCACCAAGGGAACTTCAAA	2887	Hs.164060	GO:0007165|GO:0032868|GO:0030178|GO:0042326|GO:0046627|GO:0046325|GO:0048009|GO:0008286|GO:0030949|GO:0045719|GO:0042327|GO:0005737|GO:0005886|GO:0005829|GO:0005515|GO:0005543|GO:0005158|GO:0005070	growth factor receptor-bound protein 10 [Source:HGNC Symbol;Acc:4564]	723.508	114.2	8.57939	7.14484
ASHGA5P037080	2.21937	up	protein_coding	ENST00000372622	CCDS13369.1	DNTTIP1	GENCODE	1290	chr20	+	44420575	44440066		CGGCCGGTGACAGAGTCCAGCGGAGTTGTGGGGGCCGGGGGCGCCATGGGAGCCACTGGC	116092	Hs.472852	GO:0005634	deoxynucleotidyltransferase, terminal, interacting protein 1 [Source:HGNC Symbol;Acc:16160]	110.72	16.9566	5.76396	4.61381
ASHGA5P017280	2.08213	up	protein_coding	NM_005264	CCDS44481.1	GFRA1	RefSeq	9580	chr10	-	117816441	118033126		ACAGCAGATTGTCAGATATATTCCGGGTGGTCCCATTCATATCAGATGTTTTTCAGCAAG	2674	Hs.388347	GO:0004872|GO:0005102|GO:0005178|GO:0005886|GO:0007166|GO:0007411|GO:0016167|GO:0019898|GO:0031225|GO:0035860	GDNF family receptor alpha-1 isoform a preproprotein	117.336	19.5774	5.85379	4.79574
ASHGA5P009978	2.12127	up	protein_coding	NM_002382	CCDS9771.1	MAX	RefSeq	2068	chr14	-	65541844	65569227	NM_145112	ATTGACGACCTCAAGCGGCAGAATGCTCTTCTGGAGCAGCAAGTCCGTGCACTGGAGAAG	4149	Hs.285354	GO:0003700|GO:0003712|GO:0003713|GO:0005515|GO:0005634|GO:0005730|GO:0005737|GO:0006366|GO:0006461|GO:0009267|GO:0010243|GO:0010629|GO:0016605|GO:0030425|GO:0032403|GO:0032868|GO:0042803|GO:0043565|GO:0046982|GO:0048678|GO:0051402|GO:0060041|GO:0071339|GO:0071375	protein max isoform a	3119.19	667.968	10.6811	9.59614
ASHGA5P055994	3.77836	up	protein_coding	NM_001135000	CCDS45108.1	FERMT2	RefSeq	2161	chr14	-	53326205	53417815		GCAACATGAAACAGTGGAATGTCAACTGGGAAATCAAAATGGTAAACTCATAACAATGTT	10979	Hs.509343	GO:0001725|GO:0005543|GO:0005634|GO:0005730|GO:0005829|GO:0005925|GO:0005938|GO:0007155|GO:0008360|GO:0030036|GO:0031941|GO:0034329	fermitin family homolog 2 isoform 3	1657.89	191.796	9.76485	7.84709
ASHGA5P039574	8.94318	up	protein_coding	NM_001083	CCDS3713.1	PDE5A	RefSeq	7005	chr4	-	120415549	120549981		AAGCATGGCTGGACGATCACTGGGACTTTACCTTCTCATACTTTGTTAGAAAAGCCACCA	8654	Hs.647971	GO:0001666|GO:0002026|GO:0002678|GO:0004114|GO:0005575|GO:0005829|GO:0007165|GO:0007399|GO:0007596|GO:0007614|GO:0008270|GO:0009187|GO:0010613|GO:0030553|GO:0032496|GO:0033574|GO:0042130|GO:0042311|GO:0043065|GO:0043406|GO:0045907|GO:0046069|GO:0046069|GO:0047555|GO:0055118|GO:0055119|GO:0060282	cGMP-specific 3',5'-cyclic phosphodiesterase isoform 1	118.886	5.98086	5.87409	2.7133
ASHGA5P010777	4.31726	up	protein_coding	NM_015984	CCDS1378.1	UCHL5	RefSeq	5108	chr1	-	192981495	193028523	NM_001199261	TTAGCAGAACACCAGCAGTTAATACCACTAGTAGAAAAGGCAAAAGAAAAACAGAACGCA	51377	Hs.145469	GO:0000502|GO:0004221|GO:0004843|GO:0004866|GO:0005515|GO:0005634|GO:0005737|GO:0005829|GO:0006281|GO:0006310|GO:0006351|GO:0006355|GO:0006511|GO:0007179|GO:0008242|GO:0010951|GO:0016579|GO:0021670|GO:0030512|GO:0030901|GO:0031011|GO:0031011|GO:0048853|GO:0061136|GO:0070628	ubiquitin carboxyl-terminal hydrolase isozyme L5 isoform 1	22394.6	2531.49	13.5724	11.4623
ASHGA5P014059	5.30072	up	protein_coding	NM_001130159	CCDS44417.1	STOX1	RefSeq	1237	chr10	+	70587293	70652816		GACATATCTGGACACAGAGTCTGGGATCTAATAATTCAGTCATTTTGGATGGACTAAAAA	219736	Hs.37636	GO:0003677|GO:0005634|GO:0005730|GO:0005737	storkhead-box protein 1 isoform b	508.495	37.8042	8.0648	5.65861
ASHGA5P026150	2.03559	up	protein_coding	ENST00000357605	CCDS31357.1	OR51D1	GENCODE	1124	chr11	+	4660944	4662068		TGTCTCGCTTCTACTACTACTACAGAAGATGGGAATATTAGGATCCTATTGAATGCCTTG	390038	Hs.553728	GO:0007186|GO:0016021|GO:0005886|GO:0004930|GO:0004984	olfactory receptor, family 51, subfamily D, member 1 [Source:HGNC Symbol;Acc:15193]	32.2415	5.98086	3.73875	2.7133
ASHGA5P002292	13.7475	up	protein_coding	NM_030754	CCDS7833.1	SAA2	RefSeq	594	chr11	-	18266774	18270221		AAGTGATCAGCAATGCCAGAGAGAATATCCAGAGACTCACAGGCCGTGGTGCGGAGGACT	6289	Hs.731376	GO:0006953|GO:0034364	serum amyloid A-2 protein isoform a precursor	177.824	5.98086	6.4944	2.7133
ASHGA5P009701	2.53975	up	protein_coding	NM_006995	CCDS4606.1	BTN2A2	RefSeq	3602	chr6	+	26383328	26395100	NM_001197237, NM_001197238, NM_181531	GTGGTGGCAGGCCTTGGGTCTAAGCCCCTCATTGAAATCAAGGCCCAAGAGGATGGGAGC	10385	Hs.373938	GO:0016021|GO:0031324|GO:0046007|GO:0050710	butyrophilin subfamily 2 member A2 isoform a precursor	184.213	26.7818	6.54448	5.19979
ASHGA5P010914	3.69478	up	protein_coding	NM_001042586	CCDS41420.1	CD1E	RefSeq	1514	chr1	+	158323485	158327343	NM_001042587, NM_001185110, NM_001185112, NM_001185113	TGTTCCTCCTCTTCGAGGGTCTCTGCTGTCCTGGGGAAAATACAGCAGTGAAGCCAGAGG	913	Hs.249217	GO:0000139|GO:0005769|GO:0005770|GO:0005887|GO:0006955|GO:0019882|GO:0043202	T-cell surface glycoprotein CD1e, membrane-associated isoform e precursor	388.782	41.6405	7.67432	5.78884
ASHGA5P028061	2.76781	up	protein_coding	ENST00000322678	CCDS31824.1	OR6C2	GENCODE	939	chr12	+	55845997	55846936		CAAGTGAAACAAGCTTTCAGTGACTCTATAAAGAGGATTGCATTTCTCTCAAAGAAGTAG	341416	Hs.524483	GO:0007186|GO:0007608|GO:0050911|GO:0016021|GO:0005886|GO:0004930|GO:0004984	olfactory receptor, family 6, subfamily C, member 2 [Source:HGNC Symbol;Acc:15436]	71.7907	7.46252	5.06991	3.60117
ASHGA5P012030	3.40372	up	protein_coding	NM_003671	CCDS6721.1	CDC14B	RefSeq	5472	chr9	-	99262394	99382112		TTCCTCTCACTCTCTCCATTTCAAGGACTAAAACAGTCTTGCGTTAAGTAAAAACCTGTG	8555	Hs.40582	GO:0004722|GO:0004725|GO:0005634|GO:0005654|GO:0005730|GO:0006281|GO:0006470|GO:0006470|GO:0008138|GO:0031572|GO:0031965|GO:0035335|GO:0051488	dual specificity protein phosphatase CDC14B isoform 1	1546.02	198.214	9.66193	7.89482
ASHGA5P000832	3.60058	up	protein_coding	NM_175848	CCDS13206.1	DNMT3B	RefSeq	4293	chr20	+	31350190	31397162	ENST00000201963, ENST00000328111	GATAGCCAAGTTAAAGAAAGTACAGACAATAACCACCAAGTCGAACTCGATCAAACAGGG	1789	Hs.713611	GO:0000122|GO:0000775|GO:0003714|GO:0003714|GO:0003886|GO:0003886|GO:0003886|GO:0005515|GO:0005634|GO:0005720|GO:0005730|GO:0005737|GO:0006306|GO:0006306|GO:0006346|GO:0006349|GO:0009008|GO:0010212|GO:0010424|GO:0010628|GO:0031503|GO:0042493|GO:0043045|GO:0043231|GO:0045322|GO:0045666|GO:0046498|GO:0046499|GO:0046872|GO:0051571|GO:0051573|GO:0051718|GO:0071230	DNA (cytosine-5)-methyltransferase 3B isoform 2	52.6159	5.98086	4.56153	2.7133
ASHGA5P017906	2.5667	up	protein_coding	NM_001243783		BBIP1	RefSeq	2133	chr10	-	112658487	112679124		GGATGCATCTGAAAAAACACTATATCCAACAACTCAGATATGGCAGAAGTGAAGTCAATG	92482	Hs.232543	GO:0005515|GO:0005737|GO:0005929|GO:0034464|GO:0042384	BBSome-interacting protein 1 isoform 4	8049.3	1491.57	12.0767	10.7168
ASHGA5P051266	2.02432	up	protein_coding	NM_001013694	CCDS42995.1	SRRD	RefSeq	1310	chr22	+	26879849	26887904		ACGGCCGCGGCGGAGGGAGGCGGCGCCCCGGGGGAGAGAGGCGGCGCCCCGGGGGAGAGA	402055	Hs.709914	GO:0048511	SRR1-like protein	32.0581	5.98086	3.73074	2.7133
ASHGA5P007786	3.60862	up	protein_coding	ENST00000391959	CCDS44294.1	PPP1R12B	GENCODE	9463	chr1	+	202431870	202557697	NM_001197131, NM_002481	GCAAAATGTCAGAAATGGAGGAAGAAATGAAGGTGTTAACAGAACTGAAATCCGACAACC	4660	Hs.444403	GO:0007165|GO:0043085|GO:0006937|GO:0005737|GO:0005886|GO:0015629|GO:0008047	protein phosphatase 1, regulatory subunit 12B [Source:HGNC Symbol;Acc:7619]	52.7139	5.98086	4.56475	2.7133
ASHGA5P032360	3.10754	up	protein_coding	NM_021006	CCDS11310.1	CCL3L1	RefSeq	804	chr17	-	34623841	34625730	NM_002983	TTTTGTTCAGGGCTGTGATCGGCCTGGGGAAATAATAAAGATGTTCTTTTAAACGGTAAA	6349	Hs.512683		C-C motif chemokine 3-like 1 precursor	430390	61091.6	17.7225	16.0867
ASHGA5P044673	5.65303	up	protein_coding	ENST00000541323	CCDS6003.1	PDGFRL	GENCODE	1905	chr8	+	17433941	17500642		TAAAATGAAGGACAGGGACTCAGCCAATTCAGCACCAAAGACGCAGTCTATCATGATGCA	5157	Hs.458573	GO:0008150|GO:0035791|GO:0005575|GO:0005576|GO:0005515|GO:0004992|GO:0005019	platelet-derived growth factor receptor-like [Source:HGNC Symbol;Acc:8805]	228.225	14.0127	6.87405	4.37503
ASHGA5P035712	2.15507	up	protein_coding	NM_001165931	CCDS54334.1	RRM2	RefSeq	3452	chr2	+	10262694	10271546		GGAAGGGCCGGGGCACCAAAGCCAATGGGAAGGGCCGGGAGCGCGCGGCGCGGGAGATTT	6241	Hs.226390	GO:0000082|GO:0000083|GO:0000278|GO:0004748|GO:0004748|GO:0005515|GO:0005654|GO:0005737|GO:0005829|GO:0005971|GO:0006260|GO:0006260|GO:0009186|GO:0009263|GO:0015949|GO:0044281|GO:0046914|GO:0051290|GO:0055086	ribonucleoside-diphosphate reductase subunit M2 isoform 1	56.1982	7.20572	4.67027	3.56253
ASHGA5P005115	2.33234	up	protein_coding	ENST00000301421	CCDS12806.1	KLK15	GENCODE	1172	chr19	-	51328544	51334779		CGGTCACAAGGGTGACTCTGGGGGACCCCTGGTCTGTGGGGGCATCCTGCAGGGCATTGT	55554	Hs.567535	GO:0006508|GO:0005576|GO:0004252|GO:0003824|GO:0008236	kallikrein-related peptidase 15 [Source:HGNC Symbol;Acc:20453]	73.9881	9.57003	5.11867	3.89689
ASHGA5P006711	2.47301	up	protein_coding	NM_024791	CCDS8417.1	PDZD3	RefSeq	2245	chr11	+	119056165	119060932		AGTGAATGGGCTTTGGCAGAGTGGACAGCAGGTGACCTTGCTGGTGGCAGGGCCAGAGGT	79849	Hs.374726	GO:0005515|GO:0005829|GO:0005903|GO:0006811|GO:0006833|GO:0007168|GO:0008022|GO:0008200|GO:0009636|GO:0019934|GO:0030251|GO:0030827|GO:0031283|GO:0035003|GO:0045177	Na(+)/H(+) exchange regulatory cofactor NHE-RF4 isoform 2	98.3269	12.8863	5.57517	4.26891
ASHGA5P000858	8.5874	up	protein_coding	NM_006263	CCDS9612.1	PSME1	RefSeq	1012	chr14	+	24605377	24608176		CAATGCTTATGCTGTGTTATATGACATCATCCTGAAGAACTTCGAGAAGCTCAAGAAGCC	5720	Hs.75348	GO:0000075|GO:0000082|GO:0000084|GO:0000209|GO:0000216|GO:0000278|GO:0000502|GO:0002474|GO:0002479|GO:0005654|GO:0005737|GO:0005829|GO:0006521|GO:0006915|GO:0006977|GO:0008537|GO:0010467|GO:0016032|GO:0016070|GO:0016071|GO:0031145|GO:0034641|GO:0042590|GO:0042981|GO:0044281|GO:0051436|GO:0051437|GO:0051439	proteasome activator complex subunit 1 isoform 1	536183	34358.7	18.3066	15.2044
ASHGA5P046793	2.11247	up	protein_coding	NM_001161531	CCDS55360.1	CSF2RA	RefSeq	1510	chrY	+	1337692	1374711	NM_001161529, NM_001161530, NM_001161532, NM_006140, NM_172245, NM_172246, NM_172247, NM_172249, NR_027760	GAACCAGCCGAGAAATTGGCATCCAATTCTTTGATTCACTTTTGGACACAAAGAAAATAG	1438	Hs.520937	GO:0004872|GO:0004896|GO:0005576|GO:0005886|GO:0005887	granulocyte-macrophage colony-stimulating factor receptor subunit alpha isoform g precursor	15698.8	3573.19	13.0444	11.9654
ASHGA5P008164	6.60534	up	protein_coding	NM_001031801	CCDS33637.1	LIMK2	RefSeq	2914	chr22	+	31644347	31673624	NM_138689	CTGAGAGCAGAGCCCCCCCCGGGGCCGCAGGAGAGGGCCCGGGCTGCGCGGATGATGAGG	3985	Hs.474596	GO:0004674|GO:0005524|GO:0005634|GO:0005737|GO:0005801|GO:0007283|GO:0008270|GO:0016310|GO:0046982	LIM domain kinase 2 isoform 1	642.099	38.4062	8.40422	5.68059
ASHGA5P045210	3.5477	up	protein_coding	NM_001004487	CCDS35011.1	OR13J1	RefSeq	939	chr9	-	35869459	35870398		ATCTTCATGTACTTGAAGCCCAAGAGTAAGGAAGCCCACATCTCTGATGAGGTCTTCACA	392309	Hs.527480	GO:0004930|GO:0004984|GO:0005886|GO:0016021	olfactory receptor 13J1	170.079	16.7314	6.422	4.59512
ASHGA5P006754	2.61583	up	protein_coding	NM_153714	CCDS44365.1	C10orf67	RefSeq	2943	chr10	-	23605519	23633772		AATGTACCAGCCACTGTGAAACCAAACATTGAGATACTCTGGATGTGCTGAAGGTAGCAA	256815	Hs.522360		uncharacterized protein C10orf67	39.8437	5.98086	4.10057	2.7133
ASHGA5P055304	3.95646	up	protein_coding	NM_018050	CCDS8648.1	MANSC1	RefSeq	2297	chr12	-	12482217	12503169		TCATTGACATCCAGTCATCTCTTTCTAAGGGAATCAGAGGCAATGAGCCCGTATATACTT	54682	Hs.591145	GO:0016021	MANSC domain-containing protein 1 precursor	57.1209	5.98086	4.69751	2.7133
ASHGA5P014374	24.9036	up	protein_coding	NM_021907	CCDS46237.1	DTNB	RefSeq	2509	chr2	-	25600111	25896516	NM_001256303	TGTCATCCCTGGTGAAGGAGCTCCATTCAGCAGAGGAAGGTGCAGAGGAAGAAGAAGAGA	1838	Hs.307720	GO:0005509|GO:0005737|GO:0008270|GO:0045202	dystrobrevin beta isoform 1	313.89	5.98086	7.35158	2.7133
ASHGA5P053144	2.37584	up	protein_coding	NM_152992	CCDS5590.1	POMZP3	RefSeq	1334	chr7	-	76239302	76256620	NM_012230	TCCGCGGCGCGGAGCCGCGATGTCTCCGGCGGCTGCGGCGGCTGGAGCAGGCGAGCGGCG	22932	Hs.488877	GO:0003674|GO:0005575|GO:0008150	POM121 and ZP3 fusion protein isoform 2	36.8291	5.98086	3.96174	2.7133
ASHGA5P034291	2.93326	up	protein_coding	NM_021733	CCDS12780.1	TSKS	RefSeq	1812	chr19	-	50243010	50266515		AAGGTGACCCGGTCTGTGGAAGATGCTGAAATCAAAACCAACGTCTTGAAGCAGAATTCT	60385	Hs.515858	GO:0005515|GO:0005814|GO:0010923|GO:0019901	testis-specific serine kinase substrate	43.9992	5.98086	4.26581	2.7133
ASHGA5P036149	5.74379	up	protein_coding	ENST00000309926	CCDS2163.1	GPR148	GENCODE	1267	chr2	+	131486642	131487909		TAGAACAGCACAATATAATAGTGGAATTGGGCCTTTCAGAAGACCTCAACTGATGATTTT	344561	Hs.452574	GO:0007186|GO:0016021|GO:0005886|GO:0004930	G protein-coupled receptor 148 [Source:HGNC Symbol;Acc:23623]	214.609	12.786	6.7804	4.2584
ASHGA5P003430	4.18673	up	protein_coding	NM_144605	CCDS10522.1	SEPT12	RefSeq	1524	chr16	-	4827614	4838522		ATGACAACTGCTGGGACCCCATCCTGGGCTACATCAACGAGCAATACGAGCAGTACCTGC	124404	Hs.126780	GO:0001725|GO:0005515|GO:0005525|GO:0005525|GO:0005819|GO:0005929|GO:0007049|GO:0015630|GO:0019003|GO:0030496|GO:0031105|GO:0032154|GO:0035091|GO:0042803|GO:0042803|GO:0048471|GO:0051301|GO:0097227	septin-12 isoform 2	681.207	67.1029	8.49368	6.42786
ASHGA5P052678	2.08552	up	protein_coding	NM_019111	CCDS4750.1	HLA-DRA	RefSeq	1312	chr6	+	32407618	32412826		TGTTTCATAGACAAGTTCACCCCACCAGTGGTCAATGTCACGTGGCTTCGAAATGGAAAA	3122	Hs.520048	GO:0000139|GO:0005764|GO:0005765|GO:0005765|GO:0005886|GO:0005886|GO:0005887|GO:0006955|GO:0012507|GO:0019221|GO:0019886|GO:0030658|GO:0030666|GO:0030669|GO:0031295|GO:0031902|GO:0032395|GO:0032588|GO:0042613|GO:0050852|GO:0060333|GO:0071556	HLA class II histocompatibility antigen, DR alpha chain precursor	459918	98345	17.8805	16.8201
ASHGA5P008829	2.44778	up	protein_coding	NM_001129831	CCDS44790.1	CACNA1C	RefSeq	13564	chr12	+	2162415	2807115	NM_001129827, NM_001129836, NM_199460	TGAGACTAATCACTATTTCTGTGATGCATGGAATACATTTGACGCCTTGATTGTTGTGGG	775	Hs.118262	GO:0005245|GO:0005515|GO:0005516|GO:0005737|GO:0005886|GO:0005886|GO:0005891|GO:0006112|GO:0007204|GO:0007411|GO:0014069|GO:0016021|GO:0019904|GO:0030018|GO:0030315|GO:0043025|GO:0044281|GO:0050796|GO:0051393|GO:0051721|GO:0060402	voltage-dependent L-type calcium channel subunit alpha-1C isoform 5	37.8054	5.98086	4.00478	2.7133
ASHGA5P014539	2.67448	up	protein_coding	NM_001144889	CCDS46518.1	SLC23A3	RefSeq	2394	chr2	-	220026180	220034817	NM_001144890	AGTGGGTCTTATCCAGGCTGGATCTCAGCAAGTGGCTCACTTAGTGGGGCTACTCTGCGT	151295	Hs.124565	GO:0005215|GO:0016021|GO:0055085	solute carrier family 23 member 3 isoform 2	40.6096	5.98086	4.13256	2.7133
ASHGA5P001464	4.40204	up	protein_coding	NM_021629	CCDS3230.1	GNB4	RefSeq	6428	chr3	-	179113875	179169371		CTCCCTCCAGCTGTTTTCACTCATTAGCTCCTGAGGTAAACAAATTGAAAAAATGAGCGA	59345	Hs.173030	GO:0004871|GO:0005886|GO:0006112|GO:0044281|GO:0071377	guanine nucleotide-binding protein subunit beta-4	30650.7	3464.65	14.0515	11.9133
ASHGA5P028118	4.10583	up	protein_coding	NM_007199	CCDS8975.1	IRAK3	RefSeq	8351	chr12	+	66582977	66648394		TTTTACAGGTCCTCCAGGAGATGGGACATCGTCGAGCTATTCATTTAATTACAAACTATG	11213	Hs.369265	GO:0000287|GO:0001960|GO:0002755|GO:0004674|GO:0005515|GO:0005524|GO:0005634|GO:0005737|GO:0006468|GO:0009615|GO:0010933|GO:0010936|GO:0019221|GO:0032088|GO:0032494|GO:0032496|GO:0032695|GO:0032695|GO:0032715|GO:0032715|GO:0032720|GO:0034122|GO:0042177|GO:0042803|GO:0043242|GO:0043244|GO:0043330|GO:0043407|GO:0045824|GO:0046777|GO:0046982|GO:0051092|GO:0070498|GO:0070555	interleukin-1 receptor-associated kinase 3 isoform a	1436.01	150.898	9.56094	7.52326
ASHGA5P008740	2.0079	up	protein_coding	NM_198902	CCDS10293.1	TSPAN3	RefSeq	3796	chr15	-	77336359	77363570		ACTTGCCACGGTGGAAAATGAGGTTGATCGCAGCATTCAGAAAGTGTATAAGACCTACAA	10099	Hs.740392	GO:0016021	tetraspanin-3 isoform 2	42305.5	10530.5	14.539	13.5333
ASHGA5P011352	6.60084	up	protein_coding	NM_001170961	CCDS55491.1	IGSF1	RefSeq	4599	chrX	-	130407482	130423403		CCTTCTCTGCTGTGCAATTTCTTTTGCAGGACTGTGCAATGGGGTATTGATAGAAGAGAC	3547	Hs.22111	GO:0004872|GO:0005515|GO:0005576|GO:0006355|GO:0007165|GO:0015026|GO:0016020|GO:0016021|GO:0034711	immunoglobulin superfamily member 1 isoform 3 precursor	153.591	7.04796	6.26063	3.53798
ASHGA5P000621	3.71851	up	protein_coding	NM_005402	CCDS5460.1	RALA	RefSeq	2828	chr7	+	39663151	39747723		CGCGGTGCAGATTCTTCTTAATCCTTTGGTGAAAACTGAGACACAAAATGGCTGCAAATA	5898	Hs.6906	GO:0000910|GO:0003924|GO:0005515|GO:0005525|GO:0005886|GO:0006887|GO:0006935|GO:0007049|GO:0007165|GO:0007265|GO:0009986|GO:0017157|GO:0019048|GO:0030139|GO:0030496|GO:0031532|GO:0031755|GO:0032154|GO:0048011|GO:0051491|GO:0051665	ras-related protein Ral-A precursor	75579.4	10378.1	15.4077	13.513
ASHGA5P006114	2.92649	up	protein_coding	ENST00000314100	CCDS43458.1	BTBD9	GENCODE	8486	chr6	-	38136226	38563843		CAGTGAAGAGAGCATTATTATATGGTGGAATGCGAGAGTCTCAGCCTGAAGCAGAAATTC	114781	Hs.603858	GO:0007155|GO:0005515	BTB (POZ) domain containing 9 [Source:HGNC Symbol;Acc:21228]	43.898	5.98086	4.26247	2.7133
ASHGA5P002420	10.0613	up	protein_coding	NM_033054	CCDS34629.1	MYO1G	RefSeq	3313	chr7	-	45002259	45018704		TTCCTGCTCAGGTACAAGATGACCTGTGAATACACATGGCCCAACCACCTGCTGGGCTCC	64005	Hs.37617	GO:0003774|GO:0003779|GO:0005516|GO:0005524|GO:0005886|GO:0016459	unconventional myosin-Ig	2092.59	86.5057	10.1006	6.7698
ASHGA5P006465	2.3472	up	protein_coding	NM_032682	CCDS2914.1	FOXP1	RefSeq	7102	chr3	-	71003864	71633140	NM_001012505, NM_001244808, NM_001244810, NM_001244812, NM_001244816	GCCAAAAAAGGTTTTTGAGTCATGATGCAAGAATCTGGGACTGAGACAAAAAGTAACGGT	27086	Hs.59368	GO:0002053|GO:0002329|GO:0002639|GO:0003682|GO:0003690|GO:0003705|GO:0005634|GO:0005667|GO:0005730|GO:0005737|GO:0007389|GO:0007519|GO:0008134|GO:0008270|GO:0008301|GO:0009790|GO:0033152|GO:0042803|GO:0043565|GO:0045892|GO:0046982|GO:0048745|GO:0051090|GO:0055007|GO:0060501	forkhead box protein P1 isoform 1	36.4138	5.98086	3.94424	2.7133
ASHGA5P051710	4.09623	up	protein_coding	NM_001184723	CCDS3142.1	TM4SF18	RefSeq	3676	chr3	-	149036284	149051259		AGACTTTCTGTGACTGTATACTCTTGAAATCTCCCGCAGGTTCTAAGCAGGGCAAAATGG	116441	Hs.22026	GO:0016021	transmembrane 4 L6 family member 18	11926.2	1370.51	12.6365	10.6022
ASHGA5P008763	2.89528	up	protein_coding	NM_153742	CCDS651.1	CTH	RefSeq	2008	chr1	+	70876900	70905534		AGAAACCAAGCGCCCTTTGGCTCTGGGAGCTGATATTTCTATGTATTCTGCAACAAAATA	1491	Hs.19904	GO:0000096|GO:0000098|GO:0004121|GO:0004123|GO:0004123|GO:0005515|GO:0005516|GO:0005634|GO:0005737|GO:0005829|GO:0006534|GO:0006749|GO:0008285|GO:0016846|GO:0018272|GO:0019344|GO:0019344|GO:0019346|GO:0030170|GO:0030308|GO:0030968|GO:0034641|GO:0043123|GO:0044281|GO:0044524|GO:0044540|GO:0047982|GO:0051092|GO:0051289|GO:0070814|GO:0080146	cystathionine gamma-lyase isoform 2	420.763	59.1362	7.79254	6.25884
ASHGA5P011452	2.16996	up	protein_coding	NM_001144026	CCDS48061.1	NDOR1	RefSeq	4877	chr9	+	140100118	140113813		CCGGGAACAGCCCCCAGCCCTGTTCTCTGCCCTACAGGAGCAGAAAGTATATGTGCAGCA	27158	Hs.512564	GO:0005506|GO:0005515|GO:0005634|GO:0005737|GO:0005829|GO:0008219|GO:0010181|GO:0016491|GO:0045111|GO:0048471|GO:0050660|GO:0050661|GO:0055114	NADPH-dependent diflavin oxidoreductase 1 isoform a	1675.04	345.43	9.77887	8.6612
ASHGA5P048613	2.94816	up	protein_coding	NM_005159	CCDS10041.1	ACTC1	RefSeq	3693	chr15	-	35080296	35087927		ATTGCTGATCGTATGCAGAAGGAAATCACTGCTCTGGCTCCTAGCACCATGAAGATTAAG	70	Hs.118127	GO:0005524|GO:0005737|GO:0005829|GO:0005884|GO:0006200|GO:0006915|GO:0016887|GO:0017022|GO:0017022|GO:0030017|GO:0030048|GO:0030049|GO:0030240|GO:0031032|GO:0031674|GO:0033275|GO:0042493|GO:0042643|GO:0045471|GO:0055003|GO:0055008|GO:0060047|GO:0060048	actin, alpha cardiac muscle 1 proprotein	4327.25	665.773	11.1519	9.59211
ASHGA5P004470	2.2111	up	protein_coding	NM_005017	CCDS3315.1	PCYT1A	RefSeq	1677	chr3	-	195965252	196014584		ATTCTTTTAGTTAAAAGAAGATGGATGCACAGTGTTCAGCCAAGGTCAATGCAAGGAAGA	5130	Hs.135997	GO:0004105|GO:0005789|GO:0005789|GO:0005829|GO:0006644|GO:0006656|GO:0006656|GO:0006657|GO:0042587|GO:0044281|GO:0046474	choline-phosphate cytidylyltransferase A	1946.43	395.797	9.99781	8.85304
ASHGA5P054593	2.40768	up	protein_coding	NM_001195305		BBIP1	RefSeq	2226	chr10	-	112658487	112679124	NM_001195304, NM_001195306, NM_001243783	CCAACAACTCAGATATGGCAGAAGTGAAGTCAATGTTCCGGGAAGTTCTTCCAAAGCAAG	92482	Hs.232543	GO:0005515|GO:0005737|GO:0005929|GO:0034464|GO:0042384	BBSome-interacting protein 1 isoform 2	16439.2	3293	13.1135	11.8458
ASHGA5P013881	2.3816	up	protein_coding	NM_024623	CCDS41855.1	OGFOD2	RefSeq	2080	chr12	+	123459353	123464588		ATGACTGTCTCCTGTCCCTGTGTGGGCCCAGATGGTTGAGCTTGAGCAGGAGGTGGAGCG	79676	Hs.524817	GO:0005506|GO:0016702|GO:0016706|GO:0031418	2-oxoglutarate and iron-dependent oxygenase domain-containing protein 2	1122.83	209.287	9.21964	7.96771
ASHGA5P026159	3.08556	up	protein_coding	ENST00000341449	CCDS31383.1	OR51I2	GENCODE	1070	chr11	+	5474637	5475707		CAAAATATGACTTTCACACTTGGCTTTAGAATCTGTTATTTTGGCCATAGGCTCTCATCA	390064	Hs.553733	GO:0007186|GO:0007608|GO:0050911|GO:0016021|GO:0005886|GO:0004930|GO:0004984	olfactory receptor, family 51, subfamily I, member 2 [Source:HGNC Symbol;Acc:15201]	45.9671	5.98086	4.33884	2.7133
ASHGA5P006538	3.29467	up	protein_coding	ENST00000319836	CCDS7213.1	MARCH8	GENCODE	2496	chr10	-	45952816	46090354	NM_001002265, NM_001002266	ACTTCTATCACGCCATCCAGCCAGGACATCTGCAGGATCTGCCACTGTGAAGGAGATGAT	220972	Hs.499489	GO:0000209|GO:0045347|GO:0002495|GO:0016021|GO:0005764|GO:0030659|GO:0031901|GO:0005768|GO:0005765|GO:0008270|GO:0005515|GO:0004842|GO:0042289	membrane-associated ring finger (C3HC4) 8, E3 ubiquitin protein ligase [Source:HGNC Symbol;Acc:23356]	258.363	29.7708	7.06402	5.34389
ASHGA5P034821	4.0291	up	protein_coding	NM_020535		KIR2DL5A	RefSeq	1596	chr19_gl000209_random	+	86690	96155		TACAAAGAAGATGGGGTGCCTGTCCCTGAGCTCTACAACAAAATATTCTGGAAGAGCATC	57292	Hs.740906	GO:0005886|GO:0016021	killer cell immunoglobulin-like receptor 2DL5A precursor	718.666	73.9586	8.56966	6.55921
ASHGA5P013468	4.19112	up	protein_coding	NM_002280	CCDS11394.2	KRT35	RefSeq	1688	chr17	-	39632940	39637392		CTGAGAGCGGGGTCTGGCTGAAAAGGCTTTCTGCAAATACATGCCCTAAAGTTTCTCAGA	3886	Hs.73082	GO:0005198|GO:0005882|GO:0009653	keratin, type I cuticular Ha5	60.1242	5.98086	4.78064	2.7133
ASHGA5P004532	2.19204	up	protein_coding	NM_024646	CCDS30717.1	ZYG11B	RefSeq	8143	chr1	+	53192130	53293013		CATCCATTCAGCAGAAAGTTCTAGGACTTTTGAACAATATAGCTGAAGTACAAGAATTAC	79699	Hs.476280		protein zyg-11 homolog B	380.979	71.2793	7.64127	6.509
ASHGA5P001574	5.18965	up	protein_coding	NM_006290	CCDS5187.1	TNFAIP3	RefSeq	4705	chr6	+	138188324	138204451	NM_001270507, NM_001270508	TTCATCGAGTACAGAGAAAACAAACATTTTGCTGCTGCCTCAGGGAAAGTCAGTCCCACA	7128	Hs.211600	GO:0001922|GO:0002020|GO:0002237|GO:0002634|GO:0002677|GO:0003677|GO:0004221|GO:0004842|GO:0004843|GO:0004843|GO:0005515|GO:0005634|GO:0005737|GO:0005764|GO:0005813|GO:0005829|GO:0006508|GO:0006954|GO:0008270|GO:0016579|GO:0019900|GO:0031397|GO:0032088|GO:0032480|GO:0032495|GO:0032691|GO:0032703|GO:0032715|GO:0032720|GO:0034136|GO:0034140|GO:0034144|GO:0034148|GO:0035872|GO:0043027|GO:0043124|GO:…	tumor necrosis factor alpha-induced protein 3	4650.26	404.174	11.2595	8.88382
ASHGA5P012459	3.64953	up	protein_coding	NM_001040443	CCDS31975.1	PHF11	RefSeq	1649	chr13	+	50069800	50103117		CTTCCCACCGGTGTCTTTCAGGTTGCAGAAAAGATGGAAAAAAGGACATGTGCACTCTGC	51131	Hs.369039	GO:0005634|GO:0006351|GO:0006355|GO:0008270	PHD finger protein 11 isoform a	10107.3	1300.3	12.3914	10.5237
ASHGA5P009643	2.58387	up	protein_coding	NM_002269	CCDS5111.1	KPNA5	RefSeq	2172	chr6	+	117002366	117063030		ATGTTCAGGAACAGGCTGTTTGGGCACTTGGTAATATTGCTGGTGACAATGCAGAATGCA	3841	Hs.182971	GO:0005515|GO:0005654|GO:0005829|GO:0006607|GO:0008565|GO:0019221	importin subunit alpha-6	2332.23	405.102	10.2555	8.88598
ASHGA5P034420	4.18197	up	protein_coding	NM_001974	CCDS12175.1	EMR1	RefSeq	3161	chr19	+	6887559	6940464	NM_001256252, NM_001256253	AAACTACTCTTGTTTCTGCAACCCAGGATTTGAATCCAGCAGTGGCCACTTGAGTTTCCA	2015	Hs.2375	GO:0004930|GO:0005509|GO:0005887|GO:0007155|GO:0007186|GO:0007218|GO:0009897	EGF-like module-containing mucin-like hormone receptor-like 1 isoform 1 precursor	416.94	39.3657	7.77728	5.71309
ASHGA5P002438	2.53832	up	protein_coding	NM_022826	CCDS2210.1	MARCH7	RefSeq	3484	chr2	+	160569009	160625084		AAAGGCGGCGAAAAATCTTTAAGAATGGAGTCTAAACCTTCAAGGATTCCAAGAAGAATT	64844	Hs.529272	GO:0008270|GO:0016567|GO:0016874	E3 ubiquitin-protein ligase MARCH7	2147.65	378.726	10.1367	8.79284
ASHGA5P005273	2.59453	up	protein_coding	NM_001122839	CCDS44238.1	SLC50A1	RefSeq	1201	chr1	+	155108287	155111334		CATATCTGCATTACTGCCCTCGGAAGGCTAAGGTGATTCAAACTAAATCAACCCAATGTC	55974	Hs.292154	GO:0000139|GO:0005634|GO:0005794|GO:0005886|GO:0006310|GO:0008643|GO:0012505|GO:0016021|GO:0042946|GO:0042947|GO:0045815	sugar transporter SWEET1 isoform c	1736.75	297.282	9.83275	8.45727
ASHGA5P034421	2.42009	up	protein_coding	NM_144614	CCDS42483.1	MBD3L2	RefSeq	774	chr19	+	7049350	7051746	NM_001136507, NM_001164419, NM_001164425	CTCTGAATTGTCACACTTTTCCCTTCCCCACCAGTTCTTTAATAAAAGTATTTGAAAGGC	125997	Hs.567667		methyl-CpG-binding domain protein 3-like 2	9116.61	1775.73	12.2496	10.9745
ASHGA5P008366	3.72857	up	protein_coding	NM_022161	CCDS13512.1	BIRC7	RefSeq	1268	chr20	+	61867275	61871854		CAGGAGCCAGGAGCCAGGGATGTGGAGGCGCAGCTGCGGCGGCTGCAGGAGGAGAGGACG	79444	Hs.256126	GO:0004842|GO:0004869|GO:0005515|GO:0005634|GO:0005737|GO:0005794|GO:0006309|GO:0007257|GO:0008270|GO:0016567|GO:0019899|GO:0042127|GO:0070247	baculoviral IAP repeat-containing protein 7 isoform beta	54.2572	5.98086	4.61192	2.7133
ASHGA5P049629	13.42	up	protein_coding	NM_001001435	CCDS32627.1	CCL4L1	RefSeq	674	chr17	+	34640033	34641840		CTCTTTCTCTGCTGTTGCAAATACATGGATAACACCGTTAATTCCATGTGTTTTCATAAT	9560	Hs.655293	GO:0005615|GO:0006935|GO:0006954|GO:0006955|GO:0008009	C-C motif chemokine 4-like precursor	621569	30190.3	18.7603	15.014
ASHGA5P006562	2.36255	up	protein_coding	NM_001018058	CCDS34738.1	TFEC	RefSeq	6613	chr7	-	115575201	115670867		ACAATGGCATTTATCTGGAAGTATTTTGGATGTGTATAGCGGTGAACAAGGAATTTCACC	22797	Hs.125962	GO:0003677|GO:0003700|GO:0003713|GO:0003714|GO:0005634|GO:0006351|GO:0034605|GO:0046983	transcription factor EC isoform b	20653.1	4239.81	13.454	12.2137
ASHGA5P045683	2.72314	up	protein_coding	NM_002771	CCDS6545.1	PRSS3	RefSeq	823	chr9	+	33795558	33799229	NM_001197097, NM_001197098, NM_007343	TAAATACAACAGGGACACTCTGGACAATGACATCATGCTGATCAAACTCTCCTCACCTGC	5646	Hs.654513	GO:0004252|GO:0005509|GO:0005515|GO:0005576|GO:0005615|GO:0006508|GO:0006508|GO:0007586|GO:0008236|GO:0031638|GO:0043542|GO:0045087	trypsin-3 isoform 2 preproprotein	853.633	135.787	8.82814	7.38287
ASHGA5P007207	3.02125	up	protein_coding	NM_023009	CCDS361.1	MARCKSL1	RefSeq	1562	chr1	-	32799429	32801840		CAACGGCCAGGAGAATGGCCACGTGAAAAGCAATGGAGACTTATCCCCCAAGGGTGAAGG	65108	Hs.75061	GO:0005516|GO:0005886|GO:0008284|GO:0016192	MARCKS-related protein	892.365	127.61	8.89455	7.2994
ASHGA5P013921	4.59446	up	protein_coding	ENST00000397820	CCDS45970.1	C19orf38	GENCODE	1089	chr19	+	10959105	10980360		GCTGGTGGCTGTTGCCCTGGTGGTCAGAAAAGTTAAACTCAGAAATTTACAGAAGAAAAG	255809	Hs.440535	GO:0016021	chromosome 19 open reading frame 38 [Source:HGNC Symbol;Acc:34073]	1670.26	156.501	9.77331	7.57341
ASHGA5P004093	2.48364	up	protein_coding	NM_152754	CCDS34676.1	SEMA3D	RefSeq	6276	chr7	-	84624871	84751247		GCAGATACTTACTTTGATGAGCTTCAAGATATTTATTTACTCCCCACAAGAGATGAAAGA	223117	Hs.201340	GO:0004872|GO:0005576|GO:0007399|GO:0016020|GO:0030154	semaphorin-3D precursor	1282.39	230.942	9.41317	8.10072
ASHGA5P052111	13.4951	up	protein_coding	NM_001130687	CCDS54812.1	GUCY1A3	RefSeq	2690	chr4	+	156587861	156643721		CCACGAAAAATCAATGTCAGCCCAACAACTTACAGGTAGTAATTATGTTAAACACCTAAA	2982	Hs.24258	GO:0004383|GO:0004872|GO:0005525|GO:0007263|GO:0007596|GO:0008015|GO:0008074|GO:0008217|GO:0009635|GO:0014070|GO:0020037|GO:0030828|GO:0043167|GO:0046982|GO:0052565|GO:0060087	guanylate cyclase soluble subunit alpha-3 isoform D	616.656	16.7544	8.3517	4.59733
ASHGA5P056058	2.08686	up	protein_coding	NM_018373	CCDS9803.1	SYNJ2BP	RefSeq	7074	chr14	-	70833212	70883807		CCTCACCATGGTAGCAGCCTGGGCTTTCATGAGATACCGGCAACAACTTTGAAAAACTTG	55333	Hs.443661	GO:0002092|GO:0005739|GO:0008022|GO:0009986|GO:0031307|GO:0032926|GO:0032927|GO:0048312|GO:0070699|GO:2000010	synaptojanin-2-binding protein	7520.15	1703.97	11.9734	10.9121
ASHGA5P002882	2.3099	up	protein_coding	NM_001099782	CCDS42989.1	GGT5	RefSeq	2401	chr22	-	24615621	24641110		ATCTTCACCATCTACAATGTGACAACAGGGGCCCAGTGGATCGGGGTGCCCGGGGAGCTC	2687	Hs.437156	GO:0003840|GO:0005886|GO:0006520|GO:0006749|GO:0006750|GO:0006954|GO:0016021|GO:0016787|GO:0019370|GO:0031362	gamma-glutamyltransferase 5 isoform c	35.8867	5.98086	3.92114	2.7133
ASHGA5P002239	7.73191	up	protein_coding	NM_018326	CCDS5904.1	GIMAP4	RefSeq	1983	chr7	+	150264457	150271041		GCCAGTTATGGGCCTGGAAGGCAAGAGCCCAGAAATTCCCAATTGAGAATTGTGTTAGTG	55303	Hs.647101	GO:0005525|GO:0005634|GO:0005730|GO:0005829	GTPase IMAP family member 4	3179.28	179.008	10.709	7.75814
ASHGA5P000760	4.84485	up	protein_coding	ENST00000173229	CCDS11148.1	NTN1	GENCODE	5954	chr17	+	8924858	9147317		ATTAACATGAAAAAGTACTGCAAGAAGGACTATGCCGTCCAGATCCACATCCTGAAGGCG	9423	Hs.660885	GO:0007411|GO:0006915|GO:0001764|GO:0008284|GO:0030334|GO:0016337|GO:0045773|GO:0030517|GO:0060603|GO:0040023|GO:0030879|GO:0007409|GO:0005737|GO:0005576|GO:0005604|GO:0005578|GO:0005515	netrin 1 [Source:HGNC Symbol;Acc:8029]	68.2582	5.98086	4.98976	2.7133
ASHGA5P018428	2.51444	up	protein_coding	NM_001135111	CCDS47419.1	KCNK17	RefSeq	1741	chr6	-	39266776	39282237		TACGTGATTGCAAGCTGCCTCATTTCAGATACGAGAAAACCAAACAGAGACTGGCAAACA	89822	Hs.162282	GO:0005244|GO:0005267|GO:0005886|GO:0006813|GO:0007268|GO:0016020|GO:0016021	potassium channel subfamily K member 17 isoform 2	38.5514	5.98086	4.04354	2.7133
ASHGA5P052636	2.43694	up	protein_coding	NM_172016	CCDS34378.1	TRIM39	RefSeq	3578	chr6	+	30295007	30311506	NM_021253	TTTCACCTCAGGTCGACACTACTGGGAGGTGGAGGTGGGCGACAAGACCCACTGGGCAGT	56658	Hs.413493	GO:0003674|GO:0005515|GO:0005575|GO:0005739|GO:0005829|GO:0006915|GO:0008150|GO:0008270|GO:0016874|GO:0042802	tripartite motif-containing protein 39 isoform 2	165.806	24.6766	6.38034	5.09527
ASHGA5P007377	2.62573	up	protein_coding	NM_002742	CCDS9637.1	PRKD1	RefSeq	3679	chr14	-	30045686	30396899		GCCCCTTCTGCAAAAATCACCATCAGAGTCGTTTATTGGTCGAGAGAAGAGGTCAAATTC	5587	Hs.508999	GO:0001525|GO:0001938|GO:0004674|GO:0004674|GO:0004697|GO:0005515|GO:0005524|GO:0005543|GO:0005634|GO:0005737|GO:0005794|GO:0005802|GO:0005829|GO:0005829|GO:0005886|GO:0005887|GO:0005911|GO:0005938|GO:0006644|GO:0006665|GO:0006915|GO:0006954|GO:0007030|GO:0007165|GO:0007229|GO:0007243|GO:0007243|GO:0008283|GO:0010595|GO:0010837|GO:0010976|GO:0018105|GO:0030148|GO:0032793|GO:0034599|GO:0035924|GO:…	serine/threonine-protein kinase D1	207.559	29.5554	6.7261	5.33339
ASHGA5P013641	2.33104	up	protein_coding	NM_130475	CCDS41642.1	MADD	RefSeq	5985	chr11	+	47291670	47351582	NM_130474	CATGCACAATCAGTTCCTGAAATTAAAGAAGTGGTGAGCCACAAGTACAAGACACCAATG	8567	Hs.82548	GO:0000187|GO:0005123|GO:0005515|GO:0005737|GO:0005886|GO:0006915|GO:0007166|GO:0016021|GO:0017112|GO:0030295|GO:0042981|GO:0051726	MAP kinase-activating death domain protein isoform g	5658.18	1137.06	11.5602	10.3392
ASHGA5P044141	2.78998	up	protein_coding	NM_206909	CCDS34854.1	PSD3	RefSeq	10091	chr8	-	18384812	18666405		ATGGTCCAGGCGCACCCCAGGGGTTGCGATGGGCTCTTCTTGGTGTCTGTATGGTTGCTG	23362	Hs.434255	GO:0005086|GO:0005543|GO:0005802|GO:0005886|GO:0014069|GO:0016192|GO:0030054|GO:0030182|GO:0032012|GO:0045211	PH and SEC7 domain-containing protein 3 isoform b	232.333	31.5908	6.90261	5.42236
ASHGA5P032894	3.05547	up	protein_coding	NM_004140	CCDS32586.1	LLGL1	RefSeq	4225	chr17	+	18128935	18148188		ATTGTCCACCATAATGGCTGTGCCCACCTGGAAGAAGCACTCAGTTTCCAGCTGCCCAGC	3996	Hs.513983	GO:0005198|GO:0005515|GO:0005737|GO:0005856|GO:0006461|GO:0006887|GO:0019901|GO:0030864|GO:0030866|GO:0035090|GO:0035748	lethal(2) giant larvae protein homolog 1	206.748	24.9545	6.7202	5.10881
ASHGA5P032311	3.35559	up	protein_coding	NM_004740	CCDS32599.1	TIAF1	RefSeq	2110	chr17	-	27400538	27402627		CCAAGGAAGGTTTTTACTTAACAATGTTTGGCTTTTGGGGAGTGCTCTGACGCAGCTTTG	9220	Hs.462590	GO:0003674|GO:0005634|GO:0006915|GO:0007249	TGFB1-induced anti-apoptotic factor 1	125.017	12.275	5.95017	4.2036
ASHGA5P013087	10.5426	up	protein_coding	NM_032732	CCDS2591.2	IL17RC	RefSeq	2407	chr3	+	9958757	9975305	NM_001203265, NR_037807	CAGCTGCCTGCCCTGCCCTGGCTCAACGTGTCAGCAGATGGTGACAACGTGCATCTGGTT	84818	Hs.129959	GO:0005886|GO:0016021|GO:0030368|GO:1900017	interleukin-17 receptor C isoform 3 precursor	138742	6261.47	16.1758	12.7777
ASHGA5P011986	2.94843	up	protein_coding	NM_207299	CCDS6751.1	LPPR1	RefSeq	2461	chr9	+	103791030	104087417		GCTGCGGGAGCCTGGACAGTTTTTGACGGTGCAGTCTTGCTATATGGTGTGAGAAATGGC	54886	Hs.382683	GO:0003824|GO:0007399|GO:0016021	lipid phosphate phosphatase-related protein type 1	44.1905	5.98086	4.27325	2.7133
ASHGA5P032382	2.87998	up	protein_coding	ENST00000344140	CCDS11334.1	CACNB1	GENCODE	1889	chr17	-	37333388	37353956		TGAAATGACTAACTTAGCCTTTGAACTAGACCCCCTAGAGTTAGAGGAGGAAGAGGCTGA	782	Hs.635	GO:0007411|GO:0006810|GO:0006816|GO:0006612|GO:0051925|GO:0030315|GO:0005891|GO:0016529|GO:0005515|GO:0005245|GO:0008331	calcium channel, voltage-dependent, beta 1 subunit [Source:HGNC Symbol;Acc:1401]	134.781	15.9598	6.06244	4.53638
ASHGA5P013115	2.04156	up	protein_coding	NM_004236	CCDS32235.1	COPS2	RefSeq	4103	chr15	-	49417470	49447854		TTCTAAACAGATGGATTTACTGCAGGAATTCTATGAAACAACACTGGAAGCTTTGAAAGA	9318	Hs.369614	GO:0003714|GO:0004871|GO:0005515|GO:0005737|GO:0006366|GO:0007165|GO:0008180|GO:0008283|GO:0010388|GO:0030182|GO:0045892	COP9 signalosome complex subunit 2 isoform 1	22431.6	5322.89	13.5745	12.5448
ASHGA5P009311	4.23968	up	protein_coding	ENST00000354313	CCDS45157.1	ITPK1	GENCODE	2803	chr14	-	93403258	93582263		GCCTTCCCAGGGGACTGCCAAGTGTGCTTTATAGAAGGCTGGAAGACCGACTGAAGTAGG	3705	Hs.308122	GO:0007165|GO:0007596|GO:0032957|GO:0008152|GO:0005622|GO:0005829|GO:0005524|GO:0000287|GO:0003824|GO:0016787|GO:0016853|GO:0047325|GO:0052725|GO:0052726	inositol-tetrakisphosphate 1-kinase [Source:HGNC Symbol;Acc:6177]	60.6982	5.98086	4.79726	2.7133
ASHGA5P018746	3.70417	up	protein_coding	NM_001142523	CCDS44937.1	IRAK3	RefSeq	8168	chr12	+	66582977	66648394		CGCGGCCTGGGAGCAGTGTTGAGTCCTTCAGAGAAGAGTTATCAGGAAGGTGGATTTCCA	11213	Hs.369265	GO:0000287|GO:0001960|GO:0002755|GO:0004674|GO:0005515|GO:0005524|GO:0005634|GO:0005737|GO:0006468|GO:0009615|GO:0010933|GO:0010936|GO:0019221|GO:0032088|GO:0032494|GO:0032496|GO:0032695|GO:0032695|GO:0032715|GO:0032715|GO:0032720|GO:0034122|GO:0042177|GO:0042803|GO:0043242|GO:0043244|GO:0043330|GO:0043407|GO:0045824|GO:0046777|GO:0046982|GO:0051092|GO:0070498|GO:0070555	interleukin-1 receptor-associated kinase 3 isoform b	1737.07	205.429	9.83293	7.94378
ASHGA5P003418	2.75421	up	protein_coding	NM_000781	CCDS32291.1	CYP11A1	RefSeq	1936	chr15	-	74630102	74660081		CGATTTACAGGGAGAAGCTCGGCAACGTGGAGTCGGTTTATGTCATCGACCCTGAAGATG	1583	Hs.303980	GO:0001101|GO:0005506|GO:0005739|GO:0005759|GO:0006700|GO:0006700|GO:0006701|GO:0006703|GO:0006805|GO:0007617|GO:0008202|GO:0008203|GO:0008203|GO:0008386|GO:0008386|GO:0009055|GO:0009651|GO:0010332|GO:0014037|GO:0015485|GO:0017085|GO:0018879|GO:0018894|GO:0018958|GO:0018963|GO:0020037|GO:0021549|GO:0021766|GO:0030061|GO:0033197|GO:0033327|GO:0033591|GO:0033595|GO:0042359|GO:0042493|GO:0042542|GO:…	cholesterol side-chain cleavage enzyme, mitochondrial isoform a precursor	4179.08	692.566	11.1039	9.64228
ASHGA5P011852	8.91555	up	protein_coding	ENST00000540010	CCDS6825.1	TRAF1	GENCODE	4303	chr9	-	123664670	123691451	NM_005658	TCTCTCTGAGAACCCGAGGAATGGCGAGGATCAGATCTGCCCCAAATGCAGAGGGGAAGA	7185	Hs.531251	GO:0006915|GO:0042981|GO:0043123|GO:0007165|GO:0006461|GO:0051092|GO:0005737|GO:0008270|GO:0005515|GO:0031625|GO:0031996	TNF receptor-associated factor 1 [Source:HGNC Symbol;Acc:12031]	1549.22	71.2358	9.66454	6.50822
ASHGA5P035108	3.1686	up	protein_coding	NM_015717		CD207	RefSeq	1872	chr2	-	71057342	71062953		TTAAATACAAAGATCCGGGCACTCCAGGGCAGCTTGGAGAATATGAGCAAGTTGCTCAAA	50489	Hs.199731	GO:0002474|GO:0002479|GO:0005537|GO:0005886|GO:0016021|GO:0030139|GO:0030246|GO:0030669|GO:0031901|GO:0042590|GO:0051607	C-type lectin domain family 4 member K	47.0825	5.98086	4.37715	2.7133
ASHGA5P041428	3.14882	up	protein_coding	ENST00000239444	CCDS4250.1	PCDHB8	GENCODE	2711	chr5	+	140557370	140560081		GGAACAAAACTCTAACTTTAGGAATGGCTTTGGTTTCAGCCTTCAGTTAAAGTAATTGAT	56128	Hs.287793	GO:0007156|GO:0016021|GO:0005886|GO:0016020|GO:0005509	protocadherin beta 8 [Source:HGNC Symbol;Acc:8693]	75.0876	6.76937	5.141	3.48619
ASHGA5P054144	4.0169	up	protein_coding	NM_145662	CCDS44007.1	SPANXA2	RefSeq	420	chrX	-	140671795	140672860		AAGCTACATCTCTCAACCTTGGGCAATGAAAATAAAGTTTGAGAAGCTGATGGCTGTGTA	728712	Hs.711784	GO:0005634|GO:0005737|GO:0007283	sperm protein associated with the nucleus on the X chromosome A	57.9119	5.98086	4.71939	2.7133
ASHGA5P004468	17.247	up	protein_coding	NM_152612	CCDS13791.1	CCDC116	RefSeq	2252	chr22	+	21987085	21991616		ACCAGATTCAAACTCAAGAGCCCCTGCAGCAGCAGCAGGTTCACGAAGAAGAAGCCGCTG	164592	Hs.131615		coiled-coil domain-containing protein 116	220.518	5.98086	6.82157	2.7133
ASHGA5P009225	3.4585	up	protein_coding	NM_080423	CCDS11864.1	PTPN2	RefSeq	1619	chr18	-	12785476	12884334		ACAGTGAGAGGCCAAGATTGACAGACACCTAATATTCATGACTTGAGAATATTCTGCAGC	5771	Hs.654527	GO:0004725|GO:0004726|GO:0005515|GO:0005654|GO:0005783|GO:0006470|GO:0008286|GO:0019221|GO:0035335|GO:0060333|GO:0060334	tyrosine-protein phosphatase non-receptor type 2 isoform 3	73707	10870.7	15.3744	13.5843
ASHGA5P001945	3.3611	up	protein_coding	NM_017684	CCDS10180.1	VPS13C	RefSeq	13312	chr15	-	62144589	62352664	NM_018080	CCCTTCAAAAAGCAGCAGAAAAAGATAAGCCAAAAGAAGCCAAAAAGGATACATTTGTGG	54832	Hs.511668	GO:0008104	vacuolar protein sorting-associated protein 13C isoform 1A	464.595	56.1586	7.93706	6.18813
ASHGA5P041158	4.11846	up	protein_coding	NM_173490	CCDS4017.1	TMEM171	RefSeq	1266	chr5	+	72416387	72427644	NM_001161342	TTGTGGGATTGTGTTTCTTCGTGGTTGCCCATGTTAAGAAGAGAAACACGCTGAATGCTG	134285	Hs.162246	GO:0016021	transmembrane protein 171 isoform 1	433.551	41.8924	7.84007	5.79796
ASHGA5P009017	3.58409	up	protein_coding	NM_139352	CCDS1532.1	TAF1A	RefSeq	1796	chr1	-	222731243	222763275	NM_001201536, NM_005681	TATCTTAATGGGAAACCACCTTGCGTGGGTTCAAGAAGAGTGGAACTCCAGGAAAAACTG	9015	Hs.153088	GO:0000120|GO:0003677|GO:0005654|GO:0006355|GO:0006360|GO:0006361|GO:0006362|GO:0006363|GO:0006366|GO:0010467	TATA box-binding protein-associated factor RNA polymerase I subunit A isoform 2	1000.28	120.542	9.05689	7.21528
ASHGA5P010873	2.17917	up	protein_coding	NM_005122	CCDS1228.1	NR1I3	RefSeq	1387	chr1	-	161199455	161208000	NM_001077477, NM_001077478, NM_001077479, NM_001077480	TTCTCTCCTGACCGACCTGGAGTTACCCAGAGAGATGAGATTGATCAGCTGCAAGAGGAG	9970	Hs.349642	GO:0003677|GO:0003700|GO:0003713|GO:0004879|GO:0004882|GO:0004887|GO:0005634|GO:0005654|GO:0005737|GO:0005856|GO:0006367|GO:0007165|GO:0008270|GO:0010467|GO:0030521|GO:0030522|GO:0043565	nuclear receptor subfamily 1 group I member 3 isoform 3	98.4491	14.9215	5.57714	4.45336
ASHGA5P001504	3.24311	up	protein_coding	NM_017431	CCDS2424.1	PRKAG3	RefSeq	2299	chr2	-	219687105	219696512		ATCGCTACTACAGGTCCCCCCTGGTCCAGATCTATGAGATTGAACAACATAAGATTGAGA	53632	Hs.591634	GO:0004679|GO:0005524|GO:0005829|GO:0005978|GO:0006633|GO:0007050|GO:0007243|GO:0008286|GO:0015758|GO:0019901|GO:0031588|GO:0046320	5'-AMP-activated protein kinase subunit gamma-3	2127.24	289.425	10.1216	8.42421
ASHGA5P002869	3.10191	up	protein_coding	NM_018706	CCDS7087.1	DHTKD1	RefSeq	5202	chr10	+	12110933	12165224		ATTTCTTCAATGGTGCCCAGATCATCTTTGACACATTCATCTCTGGAGGAGAGGCCAAGT	55526	Hs.104980	GO:0004591|GO:0005739|GO:0006096|GO:0006099|GO:0030976	probable 2-oxoglutarate dehydrogenase E1 component DHKTD1, mitochondrial	1622.44	230.312	9.72963	8.09647
ASHGA5P011183	5.64527	up	protein_coding	ENST00000369849	CCDS7545.1	INA	GENCODE	3231	chr10	+	105036919	105050108		TCAATGTCAAAATGGCTCTTGACATTGAGATAGCAGCTTACAGGAAACTGCTGGAAGGCG	9118	Hs.500916	GO:0030154|GO:0007399|GO:0042246|GO:0060052|GO:0045104|GO:0005882|GO:0005883|GO:0005200	internexin neuronal intermediate filament protein, alpha [Source:HGNC Symbol;Acc:6057]	375.812	25.2392	7.62195	5.12491
ASHGA5P006622	3.88172	up	protein_coding	NM_152386	CCDS2453.1	SGPP2	RefSeq	1200	chr2	+	223289321	223423617		GGCGCCGGAGGCTTATGTACAGAAGTACGTCGTGAAGAATTATTTCTACTATTACCTATT	130367	Hs.591604	GO:0005783|GO:0005789|GO:0006644|GO:0006665|GO:0006670|GO:0016021|GO:0030148|GO:0042392|GO:0044281	sphingosine-1-phosphate phosphatase 2	1136.19	125.979	9.23561	7.27891
ASHGA5P010822	3.06212	up	protein_coding	NM_001195037	CCDS43508.1	ECT2L	RefSeq	4343	chr6	+	139117247	139225207	NM_001077706	AACTTTCCTGAAGAGGCATGATAAGACCATTGTTACCAAAATGCTGAGCCTGCCAGAGCT	345930	Hs.660603	GO:0005089|GO:0005622|GO:0035023	epithelial cell-transforming sequence 2 oncogene-like	45.7294	5.98086	4.32783	2.7133
ASHGA5P028260	2.56663	up	protein_coding	ENST00000342331	CCDS31894.2	ASCL4	GENCODE	2260	chr12	+	108168161	108170421		GTGTAGCTCTCCATCTAAGTTTTGGATAAACTGAAGTGGCACTGTGACTTTAAAAATAAA	121549	Hs.149910	GO:0006351|GO:0043588|GO:0006357|GO:0005634|GO:0005575|GO:0003677	achaete-scute complex homolog 4 (Drosophila) [Source:HGNC Symbol;Acc:24311]	111.715	14.5466	5.77858	4.41871
ASHGA5P011671	13.1441	up	protein_coding	NM_000022	CCDS13335.1	ADA	RefSeq	1566	chr20	-	43248162	43280376		AGTAAAAGAGGCTGTGGACATACTCAAGACAGAGCGGCTGGGACACGGCTACCACACCCT	100	Hs.654536	GO:0001666|GO:0001821|GO:0001829|GO:0001883|GO:0001889|GO:0001890|GO:0002314|GO:0002636|GO:0002686|GO:0002906|GO:0004000|GO:0004000|GO:0005515|GO:0005615|GO:0005737|GO:0005764|GO:0005829|GO:0005886|GO:0006144|GO:0006154|GO:0006154|GO:0006157|GO:0007155|GO:0007568|GO:0008270|GO:0008270|GO:0009168|GO:0009897|GO:0009986|GO:0010460|GO:0016020|GO:0030054|GO:0030890|GO:0032261|GO:0032839|GO:0033089|GO:…	adenosine deaminase	16648.1	594.012	13.1343	9.4179
ASHGA5P012113	3.21831	up	protein_coding	NM_173576	CCDS7156.1	MKX	RefSeq	3658	chr10	-	27961802	28034778	NM_001242702	AACTGAAGGCAACTTTGTCTATCGCACAGACACTCTGGAAAACGGATCCAATAAGGGTGA	283078	Hs.128193	GO:0000122|GO:0000981|GO:0001085|GO:0002932|GO:0005634|GO:0007517|GO:0010628|GO:0030199|GO:0032967|GO:0035990|GO:0043565|GO:0045662	homeobox protein Mohawk	47.6942	5.98086	4.39961	2.7133
ASHGA5P000863	13.5492	up	protein_coding	ENST00000207457	CCDS401.1	TEKT2	GENCODE	1509	chr1	+	36549675	36553876		CCTGACACAGATGAAGGAGTCAGCAGAGCAAAACCTGCAGGCCAAGAACCTGCCTCTGGA	27285	Hs.127111	GO:0000226|GO:0030317|GO:0030030|GO:0001539|GO:0005874|GO:0035085|GO:0035086	tektin 2 (testicular) [Source:HGNC Symbol;Acc:11725]	446	11.4394	7.8804	4.12026
ASHGA5P048584	2.93113	up	protein_coding	NM_005517	CCDS283.1	HMGN2	RefSeq	1989	chr1	+	26798901	26803133		TAATAAAGCTGGATACAGTTTGGCTTGGAATGCTGCCTCTGATCTTTTCCCACAAGTGGG	3151	Hs.181163	GO:0000785|GO:0003677|GO:0005634|GO:0005634|GO:0005737|GO:0006325|GO:0006355|GO:0031492	non-histone chromosomal protein HMG-17	44442.9	7540.72	14.6185	13.067
ASHGA5P001791	2.76082	up	protein_coding	NM_138619	CCDS11717.1	GGA3	RefSeq	3918	chr17	-	73232693	73257707	NM_014001	TCCTGGCTCAATAAAGCCACCAATCCTTCCAACCGCCAGGAGGACTGGGAATACATAATT	23163	Hs.87726	GO:0005515|GO:0005802|GO:0006886|GO:0010008|GO:0016192|GO:0030131|GO:0030306|GO:0044431	ADP-ribosylation factor-binding protein GGA3 isoform long	75.9362	8.07425	5.16009	3.69499
ASHGA5P003858	2.13643	up	protein_coding	NM_024725	CCDS8307.1	CCDC82	RefSeq	2746	chr11	-	96085928	96123083		TGATAAACAGGTGTTCACTGTTGGCAGAATTTGTGCCAGCCGTACCAGAATTTATCATAA	79780	Hs.525088		coiled-coil domain-containing protein 82	23829	5405.43	13.6601	12.5649
ASHGA5P032403	2.88898	up	protein_coding	NM_033184	CCDS32648.1	KRTAP2-4	RefSeq	812	chr17	-	39221367	39222131		GTCACCATCATCTTTTGCAATGTGTTGCTCACTGTTGTCAATAAACTAATTTTTCCTGGC	85294	Hs.560502	GO:0045095	keratin-associated protein 2-4	128.231	14.9837	5.98808	4.45752
ASHGA5P021383	3.28615	up	protein_coding	NM_012193	CCDS8279.1	FZD4	RefSeq	7394	chr11	-	86656716	86666440		CCAGCTGCAGTTCTTCCTTTGTTCTGTTTATGTGCCAATGTGCACAGAGAAGATCAACAT	8322	Hs.591968	GO:0001570|GO:0004930|GO:0005515|GO:0005737|GO:0005886|GO:0005887|GO:0005911|GO:0007223|GO:0007420|GO:0007605|GO:0009790|GO:0009986|GO:0010812|GO:0016055|GO:0017147|GO:0019955|GO:0030165|GO:0030165|GO:0030182|GO:0030947|GO:0031625|GO:0031987|GO:0034446|GO:0035426|GO:0042701|GO:0042803|GO:0042813|GO:0042995|GO:0043507|GO:0045893|GO:0046982|GO:0051091|GO:0060070|GO:0061299|GO:0061301|GO:0061304|GO:…	frizzled-4 precursor	360.124	43.5073	7.56253	5.84614
ASHGA5P028824	6.80756	up	protein_coding	ENST00000218721	CCDS9414.1	MLNR	GENCODE	1239	chr13	+	49794473	49796513		ATCAACCCAATCCTCTACAACCTCATTTCAAAGAAGTACAGAGCGGCGGCCTTTAAACTG	2862	Hs.248126	GO:0007186|GO:0007586|GO:0016021|GO:0005886|GO:0005887|GO:0004930|GO:0016520	motilin receptor [Source:HGNC Symbol;Acc:4495]	92.8573	5.98086	5.48044	2.7133
ASHGA5P044334	9.45509	up	protein_coding	NM_007332	CCDS34908.1	TRPA1	RefSeq	5190	chr8	-	72933485	72987819		TATGCTGCAGCAGAAGGCCAAATTGAGCTAATGGAGAAGATCACCAGAGATTCCTCTTTG	8989	Hs.716816	GO:0005262|GO:0005887|GO:0006811|GO:0009409|GO:0015267|GO:0032421|GO:0042493|GO:0042542|GO:0048265|GO:0050955|GO:0050966|GO:0050968	transient receptor potential cation channel subfamily A member 1	125.347	5.98086	5.95439	2.7133
ASHGA5P015030	2.01532	up	protein_coding	ENST00000415846	CCDS45650.1	SLFN14	GENCODE	2882	chr17	-	33875143	33885110		AAGGATTTTGTGACCCAACAAACCACCTGCCAAGCTGTGACCAGGAAAACTTTCATGCAA	342618	Hs.591193	GO:0005524	schlafen family member 14 [Source:HGNC Symbol;Acc:32689]	100.461	16.7582	5.60871	4.5977
ASHGA5P049066	2.63029	up	protein_coding	NM_015659	CCDS10551.1	RSL1D1	RefSeq	5137	chr16	-	11928054	11945442		AAGCCCAGAGAAGAAGCCAAAAATCAAAGAAGAGGCAGTGAAGGAAAAAAGTCCTTCGCT	26156	Hs.401842	GO:0003723|GO:0003735|GO:0005730|GO:0006412|GO:0015934|GO:0032880	ribosomal L1 domain-containing protein 1	2966.53	509.187	10.6028	9.20762
ASHGA5P039367	2.33289	up	protein_coding	NM_018176	CCDS3431.1	LGI2	RefSeq	6339	chr4	-	25000470	25032414		TGCATGGTGCTGGAGTGGGACCACATTGAAATGAATTTCCGGAGCTATGACAACATTACA	55203	Hs.12488	GO:0005576	leucine-rich repeat LGI family member 2 precursor	36.2038	5.98086	3.93542	2.7133
ASHGA5P008279	2.97597	up	protein_coding	NM_001756	CCDS9924.1	SERPINA6	RefSeq	1510	chr14	-	94770584	94789688		TTCTTCAAAGGCACATGGACACAGCCCTTTGACCTGGCAAGCACCAGGGAGGAGAACTTC	866	Hs.532635	GO:0004867|GO:0005496|GO:0005615|GO:0006810|GO:0008211|GO:0010951|GO:0030162	corticosteroid-binding globulin precursor	44.5407	5.98086	4.28666	2.7133
ASHGA5P006486	2.52183	up	protein_coding	NM_018143	CCDS11411.1	KLHL11	RefSeq	2326	chr17	-	40009798	40021629		TGGCCGACAGGTTCCTACTCATTCGTTTAAAAGAATTTTGTGGAGAATTTCTCAAGAAAA	55175	Hs.592134	GO:0005576	kelch-like protein 11 precursor	59.5787	6.47934	4.76756	3.43309
ASHGA5P003394	4.06495	up	protein_coding	ENST00000267584	CCDS9945.1	AK7	GENCODE	3300	chr14	+	96858447	96955764		AAGGATGTCATTTCTGAAGCCATAGCAAAACTGGAGGCGATTGTTGCCCCTAACGATGTA	122481	Hs.667462	GO:0030030|GO:0006139|GO:0005829|GO:0005524|GO:0004017|GO:0019205|GO:0004127	adenylate kinase 7 [Source:HGNC Symbol;Acc:20091]	58.4743	5.98086	4.73654	2.7133
ASHGA5P012387	2.03752	up	protein_coding	NM_014953	CCDS9447.1	DIS3	RefSeq	7667	chr13	-	73329539	73356344		ACTGCACCAGATTGATGTTCTTGAGGACCCTGCCATCAGGAATGTAATTGTGCTACAAAC	22894	Hs.740506	GO:0000175|GO:0000176|GO:0000178|GO:0000288|GO:0003723|GO:0004519|GO:0005085|GO:0005515|GO:0005654|GO:0005730|GO:0005829|GO:0006364|GO:0010467|GO:0016070|GO:0016071|GO:0016075|GO:0043928|GO:0071034	exosome complex exonuclease RRP44 isoform a	743.357	158.648	8.62205	7.59524
ASHGA5P010359	2.02882	up	protein_coding	NM_001005783	CCDS901.1	HAO2	RefSeq	1696	chr1	+	119911401	119936751		AGATGTGGAGTGAATGTGAAGGTCCAGAAATGTCCTTGGTGTGTTTGACAGACTTTCAGG	51179	Hs.659767	GO:0003973|GO:0005102|GO:0005739|GO:0005777|GO:0010181|GO:0018924|GO:0019395|GO:0051260|GO:0052852|GO:0052853|GO:0052854	hydroxyacid oxidase 2	187.897	34.9201	6.57486	5.55422
ASHGA5P002479	8.37963	up	protein_coding	NM_022113	CCDS47381.1	KIF13A	RefSeq	6005	chr6	-	17763923	17987854		TGCCAGTAGAACACAATAGCAAACGTGAGAAGAAGATTGACTCTGAGGAGGAAGAAAATG	63971	Hs.94499	GO:0000139|GO:0000910|GO:0003777|GO:0005515|GO:0005524|GO:0005813|GO:0005874|GO:0006886|GO:0007049|GO:0008333|GO:0010008|GO:0030496|GO:0032438|GO:0032588|GO:0035459|GO:0043001|GO:0072383	kinesin-like protein KIF13A isoform a	512.125	23.093	8.07568	5.0088
ASHGA5P036732	2.09486	up	protein_coding	NM_002657	CCDS13197.1	PLAGL2	RefSeq	5656	chr20	-	30780306	30795546		AGACAGAAATCTTCTAGCACTTTGTAAACACAGTGAATAACCTCTTGGAGTATTTTTGGC	5326	Hs.154104	GO:0001077|GO:0003700|GO:0005634|GO:0006917|GO:0008270|GO:0043565	zinc finger protein PLAGL2	34006.8	7926.66	14.2066	13.1398
ASHGA5P016161	2.33733	up	protein_coding	NM_001142589	CCDS44123.1	NFYC	RefSeq	1991	chr1	+	41157241	41237275		CGTATTAAGAAGATTATGAAACTGGATGAAGATGTGAAGAGAAATGATATCGCCATGGCA	4802	Hs.713051	GO:0003677|GO:0003700|GO:0003713|GO:0005515|GO:0005634|GO:0006351|GO:0006355|GO:0006357|GO:0006457|GO:0016602|GO:0043565|GO:0045893|GO:0046982	nuclear transcription factor Y subunit gamma isoform 4	131.277	19.6076	6.02311	4.79824
ASHGA5P015396	2.55394	up	protein_coding	NM_001001481	CCDS47875.1	UBE2W	RefSeq	4057	chr8	-	74702839	74791110		TTGGGGGGATGGTTCCATCATGGCGTCAATGCAGACCACAGGAAGGAGGGTGGAAGTATG	55284	Hs.718604	GO:0004842|GO:0004842|GO:0005524|GO:0005634|GO:0006281|GO:0006513|GO:0006513|GO:0006515|GO:0031625|GO:0043161|GO:0070979|GO:0071218	ubiquitin-conjugating enzyme E2 W isoform 1	1757.59	306.511	9.85156	8.49883
ASHGA5P004066	2.77287	up	protein_coding	ENST00000283303	CCDS4922.2	GPR115	GENCODE	3162	chr6	+	47666288	47689757		TCTGGGCTGCTAGATCTACTTCCTGGATGCCGTGAAGATCCTCATGTATGAAAATGAAGT	221393	Hs.150131	GO:0007186|GO:0007218|GO:0007166|GO:0016021|GO:0005886|GO:0016020|GO:0004930|GO:0004888	G protein-coupled receptor 115 [Source:HGNC Symbol;Acc:19011]	189.743	25.1252	6.59011	5.11874
ASHGA5P049736	5.16169	up	protein_coding	NM_023079	CCDS11540.2	UBE2Z	RefSeq	3137	chr17	+	46985730	47006422		CGGCGGACGTGCTGCCGAGTAGTCCCGGAAGCGAAGCAGCGATGGCGGAGAGTCCGACTG	65264	Hs.514297	GO:0004842|GO:0005524|GO:0005634|GO:0005730|GO:0005737|GO:0006915	ubiquitin-conjugating enzyme E2 Z	72.3086	5.98086	5.08115	2.7133
ASHGA5P046359	6.35632	up	protein_coding	ENST00000370536	CCDS14669.1	SOX3	GENCODE	2074	chrX	-	139585151	139587225		GGAGGGGCTACTTTGTTTCAGGGTTTTCAAGCTTTTACTCTTAATTCCTAAATGAGATCA	6658	Hs.157429	GO:0000122|GO:0021854|GO:0007417|GO:0045665|GO:0009887|GO:0021983|GO:0060324|GO:0060009|GO:0007530|GO:0048515|GO:0007423|GO:0030900|GO:0005634|GO:0003677|GO:0005515|GO:0000979|GO:0001106	SRY (sex determining region Y)-box 3 [Source:HGNC Symbol;Acc:11199]	194.384	10.0322	6.62802	3.95983
ASHGA5P006121	2.39408	up	protein_coding	NM_001136479	CCDS44215.1	ANP32E	RefSeq	3146	chr1	-	150190716	150207026	ENST00000314136	AGTACAGTAGAAGCTCTGCAAAATCTTAAAAATTTGAAAAGTCTTGACCTGTTTAACTGT	81611	Hs.656466	GO:0005634|GO:0005634|GO:0016023|GO:0019212	acidic leucine-rich nuclear phosphoprotein 32 family member E isoform 3	2766.28	521.916	10.5052	9.24574
ASHGA5P041380	8.0226	up	protein_coding	ENST00000395003	CCDS4176.1	PHF15	GENCODE	6463	chr5	+	133861797	133918918		TCTGCAAACTCCAGGAGCAGATATTCCACCTGCAGATGAAACTTATTGAACAGGATCTGT	23338	Hs.732155	GO:0043981|GO:0043982|GO:0043966|GO:0043983|GO:0000123|GO:0008270|GO:0005515	PHD finger protein 15 [Source:HGNC Symbol;Acc:22984]	617.466	29.8825	8.35302	5.34895
ASHGA5P007395	2.73531	up	protein_coding	NM_002942	CCDS43109.1	ROBO2	RefSeq	8689	chr3	+	77089293	77699114		TACACAACTACTGCTCTGTGGATTTTTATATGTTCGGGTTGATGGATCGCGTCTTCGCCA	6092	Hs.13305	GO:0001656|GO:0001657|GO:0005515|GO:0007156|GO:0007411|GO:0007411|GO:0007417|GO:0007420|GO:0008046|GO:0008046|GO:0009986|GO:0016021|GO:0016199|GO:0021891|GO:0030673|GO:0031290|GO:0032870|GO:0042802|GO:0050772|GO:0050925|GO:0051964|GO:0061364	roundabout homolog 2 isoform ROBO2b precursor	41.4245	5.98086	4.16501	2.7133
ASHGA5P014523	8.30359	up	protein_coding	NM_024430	CCDS32820.2	PSTPIP2	RefSeq	3054	chr18	-	43563501	43652250		ATCAACGCAAAACTGGACAGATTCCACCAGCACCCATCATGTATGAGAATTTCTACTCCT	9050	Hs.567384	GO:0005829|GO:0005856|GO:0016020	proline-serine-threonine phosphatase-interacting protein 2	15914.6	903.077	13.063	10.0093
ASHGA5P005474	3.93441	up	protein_coding	NM_032172	CCDS47535.1	USP42	RefSeq	5135	chr7	+	6144549	6201195		CGTCTCTTTGAGTATGGCCAGGGTGATTGAAAACTCAGCCTCAAAACAAAAAATTCACTA	84132	Hs.31856	GO:0004221|GO:0006511|GO:0007283|GO:0008234|GO:0016579|GO:0030154	ubiquitin carboxyl-terminal hydrolase 42	3762.27	429.394	10.9446	8.9685
ASHGA5P002373	4.34315	up	protein_coding	NM_001130455	CCDS46331.1	DYSF	RefSeq	6682	chr2	+	71693831	71913893	NM_001130976, NM_001130977, NM_001130978, NM_001130983, NM_001130984, NM_001130986, NM_003494	TGTAGTGGCAGACACAGGAGGAGAGGAAGACACAGAGGACCAGGGACTCACTGGAGATGA	8291	Hs.252180	GO:0001778|GO:0005544|GO:0005886|GO:0006906|GO:0016021|GO:0030315|GO:0030659	dysferlin isoform 2	62.0351	5.98086	4.83205	2.7133
ASHGA5P002899	2.57817	up	protein_coding	ENST00000263266	CCDS42587.1	FAM83E	GENCODE	2011	chr19	-	49103856	49116694		AAGTTTGTGCTGCTGGACGGCGAGAGGGTCATCTCAGGATCCTACAGCTTCACGTGGAGT	54854	Hs.165803		family with sequence similarity 83, member E [Source:HGNC Symbol;Acc:25972]	116.194	15.1587	5.83904	4.47269
ASHGA5P054624	2.033	up	protein_coding	NM_007175	CCDS6095.1	ERLIN2	RefSeq	4836	chr8	+	37594096	37615319		CTAAGGAGAATTGAAAAAAACTTGATATGACTGCAAATGATACTTAAGCAGATCTTTATT	11160	Hs.705490	GO:0005515|GO:0005737|GO:0005783|GO:0005789|GO:0005886|GO:0008219|GO:0016021|GO:0030433|GO:0043234	erlin-2 isoform 1	1564.81	344.071	9.67956	8.65595
ASHGA5P011912	2.4564	up	protein_coding	NM_018202	CCDS30638.1	TMEM57	RefSeq	3940	chr1	+	25757387	25826698		CAGCTAAGCAAACCAGACGCACTGGTCAGGCTGGAACAAGACATTAAAAAGTTAAAGGCT	55219	Hs.189782	GO:0003674|GO:0005634|GO:0007420|GO:0008150|GO:0016021|GO:0030424|GO:0031965|GO:0044306|GO:0044456	macoilin	529.802	90.3825	8.12373	6.82719
ASHGA5P054942	3.42837	up	protein_coding	NM_003942	CCDS8073.1	RPS6KA4	RefSeq	3149	chr11	+	64126624	64139687		CTTCTTCCAGCAGTACGAGCTGGACCTGCGGGAGCCTGCGCTGGGCCAGGGCAGCTTTTC	8986	Hs.105584	GO:0000287|GO:0001818|GO:0004674|GO:0004674|GO:0004711|GO:0005515|GO:0005524|GO:0005634|GO:0005730|GO:0005737|GO:0006355|GO:0006468|GO:0006954|GO:0007243|GO:0007411|GO:0016572|GO:0032793|GO:0033129|GO:0035066|GO:0043987|GO:0043988|GO:0045944|GO:0048273|GO:0051092|GO:0070498	ribosomal protein S6 kinase alpha-4 isoform a	50.4391	5.98086	4.49082	2.7133
ASHGA5P002600	2.93518	up	protein_coding	NM_030941	CCDS10591.1	LOC81691	RefSeq	2791	chr16	+	20817766	20860990	NM_001144924	TTGAGAATCCGCCATGGAGCCAGAGAGGGAAGGGACCGAGAGACACCCCAGGAAGGTCAG	81691	Hs.177926	GO:0000166|GO:0003723|GO:0004527|GO:0005730	putative RNA exonuclease NEF-sp isoform 1	44.0364	5.98086	4.26675	2.7133
ASHGA5P007056	2.08716	up	protein_coding	NM_031481	CCDS13744.1	SLC25A18	RefSeq	2087	chr22	+	18043182	18073647		ACTGTGCCAGGAAACTCTGGATTCAGGAGGGACCATCTGCCTTCATGAAAGGCGCTGGCT	83733	Hs.282982	GO:0005743|GO:0015293|GO:0016021	mitochondrial glutamate carrier 2	73.5422	10.7795	5.10944	4.0479
ASHGA5P000842	2.28934	up	protein_coding	NM_012240	CCDS9194.1	SIRT4	RefSeq	1213	chr12	+	120740123	120751045		TGTCCGTAGAGCTGTGAGAGAATGAAGATGAGCTTTGCGTTGACTTTCAGGTCAGCAAAA	23409	Hs.50861	GO:0003950|GO:0003950|GO:0005515|GO:0005739|GO:0005759|GO:0006342|GO:0006471|GO:0034979|GO:0046676|GO:0046872|GO:0070403	NAD-dependent protein deacetylase sirtuin-4	52.7837	6.1398	4.56686	3.37194
ASHGA5P005645	2.00418	up	protein_coding	NM_000301	CCDS5279.1	PLG	RefSeq	3538	chr6	+	161123224	161175085		AAACTTCCCCTGCAAAAATTTGGATGAAAACTACTGCCGCAATCCTGACGGAAAAAGGGC	5340	Hs.143436	GO:0002576|GO:0004252|GO:0005515|GO:0005576|GO:0005615|GO:0005886|GO:0006508|GO:0007596|GO:0007596|GO:0008285|GO:0010812|GO:0019904|GO:0022617|GO:0022617|GO:0030168|GO:0030198|GO:0031093|GO:0031232|GO:0034185|GO:0042730|GO:0043498|GO:0048771|GO:0051918|GO:0051919|GO:2000048	plasminogen isoform 1 precursor	383.38	79.0842	7.6508	6.64779
ASHGA5P019545	2.60917	up	protein_coding	NM_001164317	CCDS54599.1	FLNB	RefSeq	9560	chr3	+	57994126	58157982		TTTCAGAGTTCTTTAAAGGTGACCCGAAGGGTGACTTTAATAAGACAGGCTTGGTGGAGC	2317	Hs.476448	GO:0003779|GO:0005515|GO:0005737|GO:0005829|GO:0005886|GO:0005938|GO:0007016|GO:0007165|GO:0007517|GO:0015629|GO:0016021|GO:0019221|GO:0030018|GO:0030036|GO:0030154|GO:0042802	filamin-B isoform 1	39.7683	5.98086	4.09689	2.7133
ASHGA5P001774	6.50101	up	protein_coding	NM_001432	CCDS3564.1	EREG	RefSeq	4628	chr4	+	75230859	75254477		ACTACTGCAGGTGTGAAGTGGGTTATACTGGTGTCCGATGTGAACACTTCTTTTTAACCG	2069	Hs.115263	GO:0001525|GO:0001550|GO:0001556|GO:0001819|GO:0005154|GO:0005154|GO:0005515|GO:0005576|GO:0005615|GO:0005887|GO:0007143|GO:0007173|GO:0007267|GO:0008083|GO:0008284|GO:0008284|GO:0008285|GO:0009299|GO:0009653|GO:0009887|GO:0019221|GO:0030216|GO:0030728|GO:0042060|GO:0042108|GO:0042327|GO:0042327|GO:0042700|GO:0043434|GO:0043616|GO:0045089|GO:0045410|GO:0045740|GO:0045740|GO:0045741|GO:0045840|GO:…	proepiregulin preproprotein	830.683	52.1156	8.78904	6.08837
ASHGA5P050095	2.0548	up	protein_coding	NM_001161616	CCDS54221.1	RGL3	RefSeq	2571	chr19	-	11504731	11530018		ATCTCCCCCAGTGTGTCCCCAGGGTCACCCCCCTCAAGTCCTAGAAGCAGAGATGCTCCT	57139	Hs.375142	GO:0005085|GO:0005622|GO:0007264|GO:0051056	ral guanine nucleotide dissociation stimulator-like 3 isoform 1	91079.9	23225.7	15.6804	14.6414
ASHGA5P055541	2.04378	up	protein_coding	NM_152436	CCDS9010.1	GLIPR1L2	RefSeq	1745	chr12	+	75784849	75817820		GTGGCAGACGTGACAAATGCACAGATTTTCTATGCAGTAAGATAAAGAAAATAAACATGA	144321	Hs.406728	GO:0016021	GLIPR1-like protein 2 isoform 2	103.795	17.2511	5.66484	4.6336
ASHGA5P035435	2.01367	up	protein_coding	NM_001011708	CCDS42779.1	OLA1	RefSeq	4255	chr2	-	174937174	175113365	NM_013341	CTTCTTCAAATTTAACACACCTCAACAACCGAAGAAGAAATAAAATTTAGTTATTGCTCA	29789	Hs.157351	GO:0005515|GO:0005524|GO:0005525|GO:0005730|GO:0005737|GO:0006200|GO:0016787	obg-like ATPase 1 isoform 2	43418.9	10822.3	14.5843	13.5745
ASHGA5P039496	4.04284	up	protein_coding	NM_152542	CCDS3629.1	PPM1K	RefSeq	3725	chr4	-	89181531	89205888		ATAGTCAAGAGATTTGTGACTTTGTCAATCAGTGCCATGATCCCAACGAAGCAGCCCATG	152926	Hs.291000	GO:0004722|GO:0005739|GO:0005759|GO:0006470|GO:0046872	protein phosphatase 1K, mitochondrial	2642.22	289.172	10.4383	8.42293
ASHGA5P006373	2.18118	up	protein_coding	NM_001085384	CCDS42639.1	ZNF154	RefSeq	2760	chr19	-	58211809	58220579		ACCTCTCTAGATGTTCATCATCAGAAGCAGCACCTTGGAGAAAAACATTTCAGAAGCAAT	7710	Hs.646378	GO:0003677|GO:0003700|GO:0005634|GO:0006351|GO:0006355|GO:0008270	zinc finger protein 154	34.0777	5.98086	3.83841	2.7133
ASHGA5P029848	3.29556	up	protein_coding	ENST00000427390	CCDS45184.1	GOLGA6L6	GENCODE	4091	chr15	-	20737093	20747114	ENST00000316397	ATAACCCTCCCTCATCAAGTCAATAGATAAACAAACCCTGAAAAATAAACAACTCTTCCT	727832	Hs.125917		golgin A6 family-like 6 [Source:HGNC Symbol;Acc:37225]	15768.2	2294.42	13.0524	11.3319
ASHGA5P015340	2.1982	up	protein_coding	NM_033400		ZFHX2	RefSeq	9188	chr14	-	23990063	24020858		GCTGCTTGTAGCTACAACTGTAGAAATGACATTTACAACCAAAGTGCTGTCTGCACCCAC	85446	Hs.508937	GO:0003700|GO:0005634|GO:0006351|GO:0008270|GO:0043565	zinc finger homeobox protein 2	34.2966	5.98086	3.84963	2.7133
ASHGA5P004297	2.14528	up	protein_coding	ENST00000289448	CCDS43376.1	HMHB1	GENCODE	384	chr5	+	143191725	143200284		GAAAAAAGAGGTTCTCTGCATGTTTGGAAGTCGGAATTGGTTGAAGTTGAAGATGATGTG	57824	Hs.158320		histocompatibility (minor) HB-1 [Source:HGNC Symbol;Acc:29677]	33.6122	5.98086	3.81447	2.7133
ASHGA5P049931	2.23557	up	protein_coding	NM_001117	CCDS11825.1	ADCYAP1	RefSeq	3159	chr18	+	905296	912173		TCTCACAGCTGTGTGTCCTCTTTCCCATCCTGCGCAGAATGACCATGTGTAGCGGAGCGA	116	Hs.531719	GO:0005102|GO:0005184|GO:0005576|GO:0007169|GO:0007190|GO:0007267|GO:0007565|GO:0008277|GO:0010579|GO:0016521|GO:0032880|GO:0048011|GO:0051428|GO:0051428	pituitary adenylate cyclase-activating polypeptide precursor	644.091	123.364	8.40939	7.24875
ASHGA5P053642	17.8499	up	protein_coding	NM_001114395	CCDS47953.1	CNTLN	RefSeq	4887	chr9	+	17135037	17302049		ATATCAAAAAGTATGCTTTTATTCTGTAATAAAGATGTAAATGTTTATGTATGAACTTAT	54875	Hs.435381	GO:0000155|GO:0005739|GO:0005813|GO:0005814|GO:0016020	centlein isoform 2	1382.76	29.9246	9.50871	5.35086
ASHGA5P047872	2.48229	up	protein_coding	ENST00000332249	CCDS44529.1	OR52L1	GENCODE	1094	chr11	-	6007121	6008215		ACACAAAAGGATTGATCTGAACATATTCTCATTGTTTCCTTCGGAGGCTTCTTCTGCGGA	338751	Hs.553703	GO:0007186|GO:0016021|GO:0005886|GO:0004930|GO:0004984	olfactory receptor, family 52, subfamily L, member 1 [Source:HGNC Symbol;Acc:14785]	198.981	29.9683	6.66442	5.35274
ASHGA5P016014	3.57419	up	protein_coding	NM_001145515	CCDS47568.1	SCRN1	RefSeq	5118	chr7	-	29959718	30029425		GCCGCCCCAGTGCACTTACATTTCAATCGACCAAGTTCCAAGGACCTATGCCATAATGAT	9805	Hs.520740	GO:0003674|GO:0005634|GO:0005737|GO:0006508|GO:0006887|GO:0016805|GO:0031965	secernin-1 isoform c	949.385	114.009	8.97972	7.1421
ASHGA5P008958	6.47335	up	protein_coding	NM_031371	CCDS31060.1	ARID4B	RefSeq	5809	chr1	-	235330209	235491532	ENST00000264183, NM_001206794	CCCTCAACATAAAGGTAGAAGCTGAGGAAGAAAAAGCAAAATCTGGATACGATGAATGGA	51742	Hs.575782	GO:0003674|GO:0003677|GO:0005515|GO:0005575|GO:0005634|GO:0005737|GO:0006351|GO:0006355|GO:0008150	AT-rich interactive domain-containing protein 4B isoform 2	1962.26	129.051	10.009	7.31449
ASHGA5P042385	3.85695	up	protein_coding	NM_020056	CCDS4753.1	HLA-DQA2	RefSeq	1152	chr6	+	32709162	32714664		AATATGGCTGTGGGAAAACACACCTTGGAATTCATGATGAGACAGTCCAACTCTACCGCT	3118		GO:0000139|GO:0005765|GO:0005886|GO:0005887|GO:0006955|GO:0010008|GO:0012507|GO:0019221|GO:0019886|GO:0030658|GO:0030666|GO:0030669|GO:0031295|GO:0032395|GO:0032588|GO:0042613|GO:0050852|GO:0060333|GO:0071556	HLA class II histocompatibility antigen, DQ alpha 2 chain precursor	503.262	52.6343	8.04941	6.10194
ASHGA5P013721	2.2066	up	protein_coding	NM_001167574	CCDS54539.1	UPK3A	RefSeq	693	chr22	+	45680867	45691755		ACGAGGTCTACCTGTATGTCCTGGTCGACTCAGTCACCCCATACTCGACGATCGACACGT	7380	Hs.632787	GO:0000902|GO:0001822|GO:0005789|GO:0006833|GO:0015840|GO:0016021|GO:0016324|GO:0030855|GO:0055075|GO:0055078|GO:0060157	uroplakin-3a isoform 2 precursor	366.818	67.9346	7.5856	6.44378
ASHGA5P051513	2.47917	up	protein_coding	NM_000581	CCDS43091.1	GPX1	RefSeq	921	chr3	-	49394608	49395791	NM_201397	GCCTCCCCTTACAGTGCTTGTTCGGGGCGCTCCGCTGGCTTCTTGGACAATTGCGCCATG	2876	Hs.76686	GO:0001659|GO:0001836|GO:0001885|GO:0002862|GO:0004602|GO:0004602|GO:0004866|GO:0005737|GO:0005739|GO:0005829|GO:0006144|GO:0006195|GO:0006641|GO:0006749|GO:0006917|GO:0007605|GO:0008631|GO:0009410|GO:0009609|GO:0009636|GO:0009650|GO:0010269|GO:0010332|GO:0014902|GO:0017124|GO:0018158|GO:0033194|GO:0033599|GO:0040029|GO:0042311|GO:0042542|GO:0042744|GO:0043154|GO:0043403|GO:0043523|GO:0043534|GO:…	glutathione peroxidase 1 isoform 1	21494.8	4196.01	13.5059	12.1961
ASHGA5P004724	7.8767	up	protein_coding	NM_001130682	CCDS34085.1	GUCY1A3	RefSeq	9360	chr4	+	156587861	156658214	NM_000856, NM_001130683, NM_001130684, NM_001130685, NM_001256449	ACAACTTACAGATTACTCAAAGACTGTCCTGGTTTCGTGTTTACCCCTCGATCAAGGGAG	2982	Hs.24258	GO:0004383|GO:0004872|GO:0005525|GO:0007263|GO:0007596|GO:0008015|GO:0008074|GO:0008217|GO:0009635|GO:0014070|GO:0020037|GO:0030828|GO:0043167|GO:0046982|GO:0052565|GO:0060087	guanylate cyclase soluble subunit alpha-3 isoform A	1431.63	75.1395	9.55698	6.57939
ASHGA5P008457	5.31528	up	protein_coding	NM_153604	CCDS11163.1	MYOCD	RefSeq	6806	chr17	+	12569206	12670651		TGCACTGCACAGATGGCTGGTTTACACTCTTCTGATAAGGTGGGGCCAAAGTTTTCAATT	93649	Hs.567641	GO:0000122|GO:0001046|GO:0001076|GO:0001560|GO:0001570|GO:0001666|GO:0003231|GO:0003257|GO:0003713|GO:0005515|GO:0005634|GO:0008134|GO:0008284|GO:0008285|GO:0010667|GO:0010832|GO:0019904|GO:0030511|GO:0035035|GO:0035051|GO:0035065|GO:0042803|GO:0042826|GO:0043388|GO:0045661|GO:0045736|GO:0045893|GO:0045944|GO:0045987|GO:0048286|GO:0048565|GO:0051091|GO:0051145|GO:0051150|GO:0051152|GO:0055007|GO:…	myocardin isoform 2	74.264	5.98086	5.12345	2.7133
ASHGA5P037028	4.43527	up	protein_coding	NM_020884	CCDS42869.1	MYH7B	RefSeq	6530	chr20	+	33543703	33590240		ATCCGTGCCTTCAATGCCGTCAAGAACTGGTCATGGATGAAGCTCTTTTTCAAGATGAAG	57644	Hs.414122	GO:0003774|GO:0003779|GO:0005524|GO:0016020|GO:0032982	myosin-7B	63.221	5.98086	4.86233	2.7133
ASHGA5P001843	3.91302	up	protein_coding	NM_001838	CCDS11369.1	CCR7	RefSeq	2207	chr17	-	38710021	38721736		ATGGACCTGGGGAAACCAATGAAAAGCGTGCTGGTGGTGGCTCTCCTTGTCATTTTCCAG	1236	Hs.370036	GO:0001768|GO:0001954|GO:0002407|GO:0002408|GO:0002606|GO:0002885|GO:0002922|GO:0004930|GO:0005622|GO:0005886|GO:0005886|GO:0006954|GO:0006955|GO:0007186|GO:0007204|GO:0009897|GO:0016021|GO:0016493|GO:0030838|GO:0031274|GO:0031529|GO:0032496|GO:0032649|GO:0032735|GO:0032862|GO:0034695|GO:0035757|GO:0035758|GO:0038115|GO:0038116|GO:0038117|GO:0038121|GO:0043123|GO:0043552|GO:0045060|GO:0045785|GO:…	C-C chemokine receptor type 7 precursor	3022.22	345.696	10.6308	8.66252
ASHGA5P015935	6.09803	up	protein_coding	NM_001135147	CCDS47117.1	SLC39A8	RefSeq	4098	chr4	-	103172197	103266410		GATATATACGGCAAGGTAGTAATTTCATTATCTGGAGTATTTCACCTCCACATCTCTGCA	64116	Hs.288034	GO:0005886|GO:0006829|GO:0016021|GO:0031090|GO:0046873|GO:0055085	zinc transporter ZIP8 isoform b precursor	5090.74	377.618	11.3974	8.78904
ASHGA5P005427	3.90659	up	protein_coding	ENST00000305620	CCDS8832.1	KRT74	GENCODE	2788	chr12	-	52959602	52967609		TGAGATCGGGAATGTGAAGAAGCAGCGTGCCAGCCTGGAGACGGCCATCGCTGACGCTGA	121391	Hs.660125	GO:0045095|GO:0005198	keratin 74 [Source:HGNC Symbol;Acc:28929]	56.5312	5.98086	4.67921	2.7133
ASHGA5P007251	5.33216	up	protein_coding	NM_001572	CCDS7703.1	IRF7	RefSeq	1972	chr11	-	612554	615999	ENST00000397566	TGTGCTGGAGGCCCAGGGCTCCCTGCTGGGGAGCTGTACGGGTGGGCAGTAGAGACGACC	3665	Hs.166120	GO:0000122|GO:0000979|GO:0000982|GO:0002756|GO:0002819|GO:0003677|GO:0005515|GO:0005634|GO:0005654|GO:0005737|GO:0005829|GO:0006366|GO:0006468|GO:0006473|GO:0006974|GO:0008063|GO:0009615|GO:0010008|GO:0016064|GO:0019043|GO:0019221|GO:0032479|GO:0032607|GO:0032608|GO:0032727|GO:0032727|GO:0032728|GO:0034124|GO:0034127|GO:0034138|GO:0034142|GO:0035666|GO:0039530|GO:0045087|GO:0045351|GO:0045655|GO:…	interferon regulatory factor 7 isoform a	757.992	58.273	8.65277	6.23805
ASHGA5P012592	2.8355	up	protein_coding	NM_017891	CCDS7.2	C1orf159	RefSeq	2122	chr1	-	1017197	1051736		CAGTCCTCAGTACGGAAGCCGCGCTACGTCAGGCGGGAGCGGCCCCTGGACAGGGCCACG	54991	Hs.235095	GO:0016021	uncharacterized protein C1orf159 precursor	42.7037	5.98086	4.21691	2.7133
ASHGA5P028747	5.21246	up	protein_coding	NM_000209	CCDS9327.1	PDX1	RefSeq	2573	chr13	+	28494167	28500451		AGCTGCCTTTCCCATGGATGAAGTCTACCAAAGCTCACGCGTGGAAAGGCCAGTGGGCAG	3651	Hs.32938	GO:0000122|GO:0001889|GO:0003309|GO:0003309|GO:0003682|GO:0003700|GO:0005634|GO:0005829|GO:0006006|GO:0006091|GO:0006366|GO:0007263|GO:0008284|GO:0008285|GO:0009887|GO:0016331|GO:0030073|GO:0031017|GO:0031018|GO:0042593|GO:0043565|GO:0045944|GO:0048565|GO:0051594	pancreas/duodenum homeobox protein 1	156.359	9.63077	6.28708	3.90512
ASHGA5P000827	6.96105	up	protein_coding	NM_005954	CCDS10762.1	MT3	RefSeq	599	chr16	+	56623266	56625000		TGCCCTTCTGGTGGCTCCTGCACCTGCGCGGACTCCTGCAAGTGCGAGGGATGCAAATGC	4504	Hs.73133	GO:0000060|GO:0001666|GO:0001934|GO:0005507|GO:0005507|GO:0005515|GO:0005622|GO:0005737|GO:0006112|GO:0006707|GO:0006829|GO:0006875|GO:0006875|GO:0006882|GO:0008021|GO:0008144|GO:0008270|GO:0008283|GO:0010507|GO:0010628|GO:0010628|GO:0010940|GO:0010942|GO:0010942|GO:0014002|GO:0016209|GO:0016234|GO:0016570|GO:0019430|GO:0030295|GO:0030308|GO:0030308|GO:0030308|GO:0030517|GO:0030949|GO:0032095|GO:…	metallothionein-3	426541	27927	17.6964	14.8971
ASHGA5P002990	7.05103	up	protein_coding	NM_005168	CCDS2190.1	RND3	RefSeq	2712	chr2	-	151324709	151344209		CGTTTCAGAGAGAAAATTCCTGTTCCAAGAGAAAATAAGGCAACATCAATGAAGGAGAGA	390	Hs.6838	GO:0000139|GO:0003924|GO:0005525|GO:0006184|GO:0007155|GO:0007264|GO:0030036	rho-related GTP-binding protein RhoE precursor	775.536	44.3222	8.68732	5.86948
ASHGA5P012233	2.55765	up	protein_coding	NM_001031847	CCDS31624.1	CPT1A	RefSeq	2671	chr11	-	68522087	68609399		CCCTGAGACGGGGATTATAAGTCAAGGACCAAGTTCAGATACTTGAGACAAAGTGGAAAG	1374	Hs.503043	GO:0001676|GO:0004095|GO:0005739|GO:0005741|GO:0005743|GO:0006006|GO:0006635|GO:0006641|GO:0006853|GO:0009437|GO:0014070|GO:0031307|GO:0032000|GO:0042493|GO:0042755|GO:0042802|GO:0044255|GO:0044281|GO:0046320|GO:0050796|GO:0051260	carnitine O-palmitoyltransferase 1, liver isoform isoform 2	859.597	146.874	8.83862	7.4838
ASHGA5P006424	6.8637	up	protein_coding	NM_152703	CCDS34681.1	SAMD9L	RefSeq	7133	chr7	-	92759367	92777680		GCCCAGTGAGGAAGAAGTTGAAGCTTTGATATGAGTAAACAAGTATCTCTACCTGAAATG	219285	Hs.489118		sterile alpha motif domain-containing protein 9-like	6948.59	460.714	11.8452	9.06625
ASHGA5P006240	2.50701	up	protein_coding	NM_001010870	CCDS34470.1	TDRD6	RefSeq	8977	chr6	+	46655611	46672056		TACCCAAATTGGATAAGAGTCCACCTGAGAAAAGGGGTTTGGAGGTGATGGAGATTTAAC	221400	Hs.656983	GO:0005737|GO:0005783|GO:0007275|GO:0007281|GO:0007283|GO:0033391|GO:0043186	tudor domain-containing protein 6 isoform 1	38.4724	5.98086	4.03927	2.7133
ASHGA5P004104	4.14797	up	protein_coding	NM_018302	CCDS3442.1	C4orf19	RefSeq	3643	chr4	+	37585854	37595132		TGACCCTCAGGTGGTAACAGAAAACAATCCAGATGGGGTGCAGGTGCTGTAAAATAATAC	55286	Hs.107527		uncharacterized protein C4orf19	59.5027	5.98086	4.76571	2.7133
ASHGA5P001785	31.3186	up	protein_coding	NM_002198	CCDS4155.1	IRF1	RefSeq	3567	chr5	-	131817300	131826465		CATCATGAAGCTCTTGGAGCAGTCGGAGTGGCAGCCAACAAACGTGGATGGGAAGGGGTA	3659	Hs.436061	GO:0000975|GO:0002819|GO:0003677|GO:0003700|GO:0005515|GO:0005634|GO:0005654|GO:0005737|GO:0005829|GO:0006366|GO:0006468|GO:0006473|GO:0006917|GO:0007050|GO:0007249|GO:0007565|GO:0007596|GO:0008285|GO:0009408|GO:0019221|GO:0032481|GO:0032728|GO:0034124|GO:0042512|GO:0043374|GO:0043565|GO:0045084|GO:0045088|GO:0045590|GO:0045892|GO:0045893|GO:0045893|GO:0045944|GO:0051607|GO:0051726|GO:0060333|GO:…	interferon regulatory factor 1	10866.4	151.558	12.4978	7.52884
ASHGA5P053683	2.3967	up	protein_coding	NM_014872	CCDS6610.1	ZBTB5	RefSeq	4654	chr9	-	37438099	37465407		TTTGCTCTAGCTGTTTGTCCTTACAAGACAACGCTGAGGCCAGTTGTCAGACTGAATTTC	9925	Hs.161276	GO:0003677|GO:0005634|GO:0006351|GO:0006355|GO:0008270	zinc finger and BTB domain-containing protein 5	304.787	50.6774	7.31201	6.05096
ASHGA5P025213	3.04052	up	protein_coding	NM_001197184		GPR33	RefSeq	1077	chr14	-	31952149	31957151		CAGGTCTGAGGTCATTATGGATCTGATCAACTCTACTGATTACCTGATCAATGCCTCTAC	2856	Hs.727479	GO:0004982|GO:0005886|GO:0016021	probable G-protein coupled receptor 33	45.4355	5.98086	4.31762	2.7133
ASHGA5P046105	5.99706	up	protein_coding	NM_016378	CCDS35200.1	VCX2	RefSeq	817	chrX	-	8137984	8139308	ENST00000381059, ENST00000381089, NM_001001888	AGAGATCTCACCAGCGGGGTGCTTGCCATTCTGAAGATAATAAAATGAATGTGTTGCAAA	51480	Hs.279737	GO:0003674|GO:0005575|GO:0008150	variable charge X-linked protein 2	82.9037	5.98086	5.29756	2.7133
ASHGA5P013265	4.29934	up	protein_coding	NM_001005782	CCDS46493.1	SUMO1	RefSeq	1452	chr2	-	203070902	203103322		GTCTGACCAGGATAGCAGTGAGATTCACTTCAAAGTGAAAATGACAACACATCTCAAGAA	7341	Hs.81424	GO:0005515|GO:0005634|GO:0005643|GO:0005654|GO:0005737|GO:0006281|GO:0008134|GO:0016605|GO:0016607|GO:0016925|GO:0019221|GO:0019789|GO:0030425|GO:0031334|GO:0031625|GO:0031965|GO:0032436|GO:0032880|GO:0043392|GO:0043433|GO:0045202|GO:0045892|GO:0045892|GO:0060021|GO:0060333|GO:0060334	small ubiquitin-related modifier 1 isoform b precursor	25594.2	2913.16	13.7719	11.6678
ASHGA5P040684	2.86426	up	protein_coding	NM_014423	CCDS4164.1	AFF4	RefSeq	9580	chr5	-	132211070	132299354		ACTTCCTCTATGCCACCGAAATTTGGGACCAAGCTGAACAGCTTTCCAAAGAGCAAAAAG	27125	Hs.519313	GO:0003700|GO:0005515|GO:0005634|GO:0005730|GO:0005739|GO:0006366	AF4/FMR2 family member 4	1431.14	219.884	9.55649	8.03833
ASHGA5P008100	2.53311	up	protein_coding	NM_001142300	CCDS46503.1	CCNYL1	RefSeq	3773	chr2	+	208576263	208620896		AGGAAGAGCAACCATTTGAACCATTGTGACCTTAGCAATATATTACCACATAAAGAACAG	151195	Hs.471234	GO:0000079|GO:0019901	cyclin-Y-like protein 1 isoform 1	2314.24	410.417	10.245	8.90408
ASHGA5P021888	58.335	up	protein_coding	NM_001024070	CCDS41954.1	GCH1	RefSeq	1940	chr14	-	55308723	55369542		ATTAAAGTGAACTGCTAATAGTGTCTGCAGAACCATAGCTTCCACGCACCTGAACGAGCA	2643	Hs.86724	GO:0003934|GO:0003934|GO:0005509|GO:0005515|GO:0005525|GO:0005634|GO:0005730|GO:0005737|GO:0005829|GO:0005829|GO:0006184|GO:0006729|GO:0006729|GO:0006809|GO:0006917|GO:0008217|GO:0008270|GO:0014916|GO:0030742|GO:0031410|GO:0031965|GO:0032496|GO:0032496|GO:0034341|GO:0034612|GO:0035998|GO:0042311|GO:0042416|GO:0042559|GO:0042803|GO:0043234|GO:0044281|GO:0045776|GO:0046209|GO:0046654|GO:0048265|GO:…	GTP cyclohydrolase 1 isoform 2	33631	270.631	14.19	8.32374
ASHGA5P031579	2.10326	up	protein_coding	NM_001105248	CCDS45431.1	TMC5	RefSeq	4917	chr16	+	19422056	19510434	NM_001105249, NM_001261841	AAAGTGGTCCTGTCCATGCTTATGGAAACCCACCATTGTCTGAATGTGATTGGCACAAGT	79838	Hs.115838	GO:0016021	transmembrane channel-like protein 5 isoform a	151.22	25.9598	6.23588	5.16326
ASHGA5P044769	2.49586	up	protein_coding	NM_025069	CCDS6094.1	ZNF703	RefSeq	2174	chr8	+	37553300	37556396		GGCGCTGCCTCCTCCAAATGAGCGATTCGCCCGCTGGATCTAACCCAAGGACACCCGAAA	80139	Hs.740923	GO:0003676|GO:0005515|GO:0005634|GO:0005737|GO:0006351|GO:0006355|GO:0008270|GO:0008284|GO:0010718|GO:0017015|GO:0030335|GO:0033601|GO:0034111|GO:0034333|GO:0045892|GO:0051726|GO:0060644|GO:0060828|GO:0070491	zinc finger protein 703	540.034	90.8251	8.15239	6.83285
ASHGA5P018741	2.22115	up	protein_coding	NM_001193417	CCDS55404.1	DDX3X	RefSeq	5351	chrX	+	41192650	41209524		ATAATCAGAGTGGAGGAAGTACAGCCAGCAGTTTCTACGATAAAGACAGTTCAGGGTGGA	1654	Hs.731543	GO:0003677|GO:0003723|GO:0004003|GO:0004004|GO:0005515|GO:0005524|GO:0005634|GO:0005737|GO:0005741|GO:0005852|GO:0006200|GO:0006351|GO:0007059|GO:0007243|GO:0008134|GO:0008143|GO:0008190|GO:0008625|GO:0009615|GO:0010494|GO:0010501|GO:0016607|GO:0016887|GO:0017148|GO:0019048|GO:0022627|GO:0030307|GO:0030308|GO:0031333|GO:0031369|GO:0032728|GO:0034063|GO:0035613|GO:0042256|GO:0043024|GO:0043065|GO:…	ATP-dependent RNA helicase DDX3X isoform 3	1008.32	201.574	9.06933	7.91802
ASHGA5P003555	2.61905	up	protein_coding	NM_006847	CCDS12902.1	LILRB4	RefSeq	2097	chr19	+	55174123	55179846	ENST00000301219, NM_001081438, NM_181879	CCTTCACGGCTCTGCTCTGCCTCGGGCTGAGTCTGGGCCCCAGGACCCACATGCAGGCAG	11006	Hs.67846	GO:0003823|GO:0004872|GO:0005515|GO:0005886|GO:0007165|GO:0016021|GO:0045671	leukocyte immunoglobulin-like receptor subfamily B member 4 isoform 1 precursor	3196.23	557.89	10.7182	9.32915
ASHGA5P008635	2.2005	up	protein_coding	ENST00000345080	CCDS34504.1	LIN28B	GENCODE	5505	chr6	+	105404922	105531207		ATGGCCGAAGGCGGGGCTAGCAAAGGTGGTGGAGAAGAGCCCGGGAAGCTGCCGGAGCCG	389421	Hs.23616	GO:0006355|GO:0031054|GO:0010587|GO:0031123|GO:0005634|GO:0005737|GO:0005739|GO:0003723|GO:0003677|GO:0008270|GO:0005515|GO:0003676	lin-28 homolog B (C. elegans) [Source:HGNC Symbol;Acc:32207]	34.3398	5.98086	3.85113	2.7133
ASHGA5P004818	3.12368	up	protein_coding	NM_173550	CCDS6481.1	CCDC171	RefSeq	4359	chr9	+	15553096	15971897		ATCTAATGAGGAAAAGGCATGTAATGAACTTGATTCTACGAAACAGAAGATAGACTCTCA	203238	Hs.17267		coiled-coil domain-containing protein 171	154.637	17.1669	6.27165	4.6284
ASHGA5P000857	3.88775	up	protein_coding	NM_199511	CCDS2968.1	CCDC80	RefSeq	4578	chr3	-	112323408	112359977		AACCCTCTGCATTCCATCTCTATGAGCCACCATTGGATTACACAATGACATGGAGAATGG	151887	Hs.477128	GO:0005578	coiled-coil domain-containing protein 80 precursor	586.088	61.9076	8.27968	6.32074
ASHGA5P045282	2.98456	up	protein_coding	NM_001007471	CCDS43835.1	TRPM3	RefSeq	6288	chr9	-	73149965	73736514		TTCAGTTTCTTGTTTTCCTGGTGGAATTTGGAAGGGGTCATGAATCAGGCTGATGCTCCT	80036	Hs.47288	GO:0005261|GO:0005262|GO:0006812|GO:0016021	transient receptor potential cation channel subfamily M member 3 isoform k	170.232	20.3322	6.42364	4.84613
ASHGA5P012763	2.67781	up	protein_coding	NM_001018102	CCDS42045.1	POLR2M	RefSeq	3668	chr15	+	57998900	58009753		TGCGCAACGAGTTACAGAGGATCACCATTGCGGACCAAGGTGAACAACAGTCAGAAGAAA	81488	Hs.437256	GO:0003899|GO:0005635|GO:0016591|GO:0043025|GO:0051685	protein GRINL1A isoform 2	1525.95	252.194	9.64425	8.2232
ASHGA5P003445	2.46961	up	protein_coding	NM_139174	CCDS10944.1	ADAD2	RefSeq	2322	chr16	+	84224722	84230772		CAGCCACCAGGAAAAGTGTTCAAATATAGAGCCCCTGGAGGAGAGGAATTGAAAGCAATG	161931	Hs.8977	GO:0003725|GO:0004000|GO:0005622|GO:0006396	adenosine deaminase domain-containing protein 2 isoform 1	88.1013	11.1805	5.39683	4.09254
ASHGA5P006120	2.82893	up	protein_coding	ENST00000314136	CCDS946.1	ANP32E	GENCODE	3453	chr1	-	150190716	150208504	NM_001136479	CCCAGCTTAAATAAACTTCGAAAATTGGAGCTTAGTGATAATATAATTTCTGGAGGCTTG	81611	Hs.656466	GO:0005634|GO:0016023|GO:0005737|GO:0005515|GO:0019212	acidic (leucine-rich) nuclear phosphoprotein 32 family, member E [Source:HGNC Symbol;Acc:16673]	1614	251.523	9.72	8.21974
ASHGA5P001474	3.76835	up	protein_coding	NM_001135651	CCDS1786.1	EIF2AK2	RefSeq	4127	chr2	-	37332283	37384190	NM_002759	TATAATAACGAGAAGGCGGAGCGTGAAGTAAAAGCATTGGCAAAACTTGATCATGTAAAT	5610	Hs.131431	GO:0003725|GO:0004674|GO:0004694|GO:0004715|GO:0005515|GO:0005524|GO:0005829|GO:0006468|GO:0008285|GO:0008601|GO:0009615|GO:0019048|GO:0019054|GO:0019058|GO:0030683|GO:0033689|GO:0046777	interferon-induced, double-stranded RNA-activated protein kinase isoform a	14470.1	1819.66	12.9224	11.0085
ASHGA5P012190	2.92076	up	protein_coding	NM_025211	CCDS35049.1	GKAP1	RefSeq	1891	chr9	-	86354335	86432752		ACACAACCAGGAAGTGGTTCTGAAAGATGGAAGAATTGAAAGACTAAAGTTAGAGCTTGA	80318	Hs.522255	GO:0005794|GO:0007165	G kinase-anchoring protein 1 isoform a	245.172	32.0053	6.98478	5.43843
ASHGA5P013246	3.00447	up	protein_coding	NM_006155	CCDS2548.1	SEPT2	RefSeq	3497	chr2	+	242254722	242293441		ACTCTTATAAGCATAAGAAAACCGAGCTCATAAGACGAAGCTTCACAAAAGATGTCTAAG	4735	Hs.721234	GO:0000777|GO:0005515|GO:0005525|GO:0005634|GO:0005730|GO:0005737|GO:0005819|GO:0005938|GO:0007067|GO:0007224|GO:0015629|GO:0030496|GO:0031105|GO:0032154|GO:0042384|GO:0051301|GO:0060170	septin-2	465.732	63.4796	7.94042	6.35331
ASHGA5P003231	3.77497	up	protein_coding	NM_000712	CCDS5472.1	BLVRA	RefSeq	1094	chr7	+	43798271	43846941		CTGCACGGAGAGCGGTGCCCGCGTCAGTGACCGAAGGAAGAGACCAAGATGAATGCAGAG	644	Hs.488143	GO:0000166|GO:0004074|GO:0005829|GO:0006778|GO:0008270|GO:0042167|GO:0044281|GO:0055114	biliverdin reductase A precursor	1509.16	173.165	9.62847	7.71201
ASHGA5P004766	4.10858	up	protein_coding	NM_001168394	CCDS54948.1	CREBRF	RefSeq	2536	chr5	+	172483354	172519333	NM_001168393, NM_153607	CCCAGTCCCTGAGCCGCCCCTACACCCACAGACAGCATCGCACAGAATTATTTTAAAAAA	153222	Hs.484195	GO:0000122|GO:0003700|GO:0005515|GO:0005634|GO:0005737|GO:0006351|GO:0006810|GO:0006986|GO:0016604|GO:0032388|GO:0034976|GO:0043565|GO:0045732|GO:0051222|GO:1900102	CREB3 regulatory factor isoform 2	2550.4	276.101	10.3909	8.35223
ASHGA5P013580	2.54342	up	protein_coding	NM_001042454	CCDS42156.1	TGFB1I1	RefSeq	1813	chr16	+	31483475	31489281		GAGGACCTGGATGCCCTGCTCTCTGACCTGGAGACTACCACCTCGCACATGCCAAGGTCA	7041	Hs.513530	GO:0003713|GO:0003713|GO:0005515|GO:0005622|GO:0005737|GO:0005856|GO:0005925|GO:0006366|GO:0007155|GO:0008270|GO:0008285|GO:0010718|GO:0016055|GO:0016331|GO:0016363|GO:0030511|GO:0030512|GO:0030521|GO:0030579|GO:0030855|GO:0031012|GO:0045165|GO:0045599|GO:0045893|GO:0045893|GO:0048495|GO:0050681|GO:0050681|GO:0070411	transforming growth factor beta-1-induced transcript 1 protein isoform 1	1578.71	274.75	9.69145	8.34468
ASHGA5P005401	2.63082	up	protein_coding	ENST00000305135	CCDS43175.1	YEATS2	GENCODE	6506	chr3	+	183415605	183530413		AGCCGCTGAGTGGCAAAGAGCAATGACAATGCGAAAAGTCTTACAAGAAATCCTGGAGAA	55689	Hs.632575	GO:0000122|GO:0045892|GO:0006355|GO:0043966|GO:0005634|GO:0005671|GO:0005515|GO:0017025	YEATS domain containing 2 [Source:HGNC Symbol;Acc:25489]	204.536	29.0367	6.70592	5.31041
ASHGA5P046143	3.52218	up	protein_coding	NM_031894	CCDS14227.1	FTHL17	RefSeq	830	chrX	-	31089357	31090170		GCCCTTTCAGAACGTTCTCTTCAGTTTTATCTTTCAGTTTTACCATTGTTAGCAAAAAAG	53940	Hs.333125	GO:0006826|GO:0006879|GO:0008199|GO:0016491	ferritin heavy polypeptide-like 17	546.129	63.5037	8.17025	6.35378
ASHGA5P041639	4.48596	up	protein_coding	NM_178012	CCDS4485.1	TUBB2B	RefSeq	2019	chr6	-	3224494	3227968		AGACCCAGACGCCGCCGGACCAGGAGGACGCTGACGAGGCACCATGCGTGAGATCGTGCA	347733	Hs.300701	GO:0001764|GO:0003924|GO:0005198|GO:0005515|GO:0005525|GO:0005737|GO:0005874|GO:0005886|GO:0006457|GO:0007018|GO:0007067|GO:0015630|GO:0030182|GO:0042277|GO:0044267|GO:0051084|GO:0051258	tubulin beta-2B chain	283.93	23.6713	7.20816	5.04275
ASHGA5P001173	2.95628	up	protein_coding	NM_002248		KCNN1	RefSeq	2657	chr19	+	18062110	18109930		AACACGCTTACCGACCTAGCCAAGACCCAGACCGTCATGTACGACCTTGTATCGGAGCTG	3780	Hs.158173	GO:0005516|GO:0005737|GO:0005886|GO:0006813|GO:0007268|GO:0008076|GO:0015269|GO:0016286	small conductance calcium-activated potassium channel protein 1	91.8443	9.592	5.46407	3.90028
ASHGA5P007052	3.06927	up	protein_coding	NM_173178	CCDS2110.1	IL36B	RefSeq	922	chr2	-	113785135	113810440		GCAGCTTAAGGAAAAAAATATCATGGACCTGTATGTGGAGAAGAAAGCACAGAAGCCCTT	27177	Hs.278909	GO:0005125|GO:0005149|GO:0005576|GO:0005615|GO:0006955	interleukin-36 beta isoform 2	103.237	10.701	5.65672	4.03883
ASHGA5P041279	2.09724	up	protein_coding	NM_000919	CCDS43348.1	PAM	RefSeq	5359	chr5	+	102201526	102366808	NM_001177306, NM_138821, NR_033440	TTATTCCGGTGGTTGTCCTGCTGGCCATTGCCATATTTATTCGGTGGAAAAAATCAAGGG	5066	Hs.369430	GO:0001666|GO:0004504|GO:0004598|GO:0005507|GO:0005515|GO:0005576|GO:0006464|GO:0006518|GO:0007417|GO:0007507|GO:0009268|GO:0016021|GO:0030141|GO:0031418|GO:0032355|GO:0042493|GO:0043204|GO:0046688|GO:0051384|GO:0060173	peptidyl-glycine alpha-amidating monooxygenase isoform a preproprotein	4602.34	1014.91	11.2444	10.1759
ASHGA5P054571	2.57858	up	protein_coding	ENST00000370110	CCDS7519.1	NPM3	GENCODE	877	chr10	-	103541081	103543170		AAGGCTCTTACAGCATGGCCGCCGGTACTGCAGCTGCCTTAGCGTTTTTGAGTCAGGAGA	10360	Hs.90691	GO:0006364|GO:0009303|GO:0005730|GO:0003676|GO:0005515	nucleophosmin/nucleoplasmin 3 [Source:HGNC Symbol;Acc:7931]	39.3468	5.98086	4.07988	2.7133
ASHGA5P001457	5.61486	up	protein_coding	NM_004567	CCDS2771.1	PFKFB4	RefSeq	3503	chr3	-	48555116	48594227		AACGAGATCGATGCGGGCGTCTGTGAGGAAATGACCTACGAGGAAATTCAGGATAATTAT	5210	Hs.476217	GO:0003873|GO:0004331|GO:0005524|GO:0005829|GO:0005975|GO:0006000|GO:0006003|GO:0006006|GO:0006096|GO:0042802|GO:0044281	6-phosphofructo-2-kinase/fructose-2, 6-bisphosphatase 4	653.021	46.7724	8.43065	5.9414
ASHGA5P026383	2.9379	up	protein_coding	ENST00000555099	CCDS31495.1	OR4C13	GENCODE	1029	chr11	+	49973942	49974971		ATAAATGTGACTGGAGCCCAACATGATTCAGCTGAGGCAAGGGTCAAAAGGACATTTTGG	283092	Hs.553668	GO:0007186|GO:0016021|GO:0005886|GO:0004930|GO:0004984	olfactory receptor, family 4, subfamily C, member 13 [Source:HGNC Symbol;Acc:15169]	44.0914	5.98086	4.26809	2.7133
ASHGA5P009003	2.40777	up	protein_coding	NM_001023571	CCDS33836.1	IQCB1	RefSeq	2195	chr3	-	121488609	121553926		CAGATCAACAGATCCAAACGATCAAAGATGTTGCTGGAGATAAATAGGCAGAAGGAAGAA	9657	Hs.604110	GO:0001750|GO:0005515|GO:0005516|GO:0005813|GO:0032391|GO:0042384|GO:0045494|GO:0048496	IQ calmodulin-binding motif-containing protein 1 isoform c	687.995	122.525	8.50577	7.23807
ASHGA5P040617	7.34368	up	protein_coding	ENST00000390666	CCDS4112.1	TSSK1B	GENCODE	2478	chr5	-	112768250	112770728		CTGTTCAAACCTTGCAGCGATAATATTTGGAAAAGAGCACTTGGAAATTATATTCCTGTT	83942	Hs.519507	GO:0007275|GO:0007286|GO:0006468|GO:0001669|GO:0019861|GO:0005524|GO:0004674|GO:0000287|GO:0004672|GO:0004713|GO:0016772|GO:0005515	testis-specific serine kinase 1B [Source:HGNC Symbol;Acc:14968]	99.3339	5.98086	5.58981	2.7133
ASHGA5P009262	3.83294	up	protein_coding	NM_012485	CCDS4363.1	HMMR	RefSeq	3096	chr5	+	162887516	162918953		CAGCTAGAAAAGTTAAGTCTTCGGAATCAAAGATTCGTGTTCTTCTACAGGAACGTGGTG	3161	Hs.740467	GO:0005540|GO:0005737|GO:0005886|GO:0005975|GO:0009986|GO:0030203|GO:0030212|GO:0030214|GO:0044281	hyaluronan mediated motility receptor isoform c	219.219	20.8261	6.81391	4.87545
ASHGA5P012561	9.69848	up	protein_coding	NM_024424	CCDS44562.1	WT1	RefSeq	3028	chr11	-	32409321	32457081	NM_000378, NM_001198551	ACTCATACAGGTGAAAAGCCCTTCAGCTGTCGGTGGCCAAGTTGTCAGAAAAAGTTTGCC	7490	Hs.591980	GO:0000122|GO:0001077|GO:0001570|GO:0001657|GO:0001658|GO:0001822|GO:0003156|GO:0003690|GO:0003700|GO:0003700|GO:0003723|GO:0005515|GO:0005634|GO:0005654|GO:0005730|GO:0005737|GO:0006355|GO:0006355|GO:0006357|GO:0006917|GO:0007281|GO:0007356|GO:0007507|GO:0007530|GO:0008270|GO:0008285|GO:0008380|GO:0008406|GO:0008584|GO:0009888|GO:0016607|GO:0017148|GO:0030308|GO:0030325|GO:0030539|GO:0030855|GO:…	Wilms tumor protein isoform B	340.813	12.238	7.47821	4.20045
ASHGA5P005425	5.22782	up	protein_coding	NM_000882	CCDS3187.1	IL12A	RefSeq	1450	chr3	+	159706622	159713806		TTGCCTAAATTCCAGAGAGACCTCTTTCATAACTAATGGGAGTTGCCTGGCCTCCAGAAA	3592	Hs.673	GO:0001916|GO:0002860|GO:0005125|GO:0005125|GO:0005143|GO:0005515|GO:0005615|GO:0005737|GO:0006955|GO:0007050|GO:0008083|GO:0008083|GO:0009615|GO:0010224|GO:0016477|GO:0032496|GO:0032700|GO:0032729|GO:0032816|GO:0034393|GO:0042102|GO:0042163|GO:0042520|GO:0042832|GO:0043514|GO:0043514|GO:0045513|GO:0045785|GO:0045954|GO:0046982|GO:0048662|GO:0050671|GO:0050830|GO:0051135	interleukin-12 subunit alpha precursor	744.075	58.2279	8.62335	6.23714
ASHGA5P014135	3.05237	up	protein_coding	ENST00000400078		ZNF705G	GENCODE	925	chr8	-	7215497	7220490	ENST00000525199, NM_001004328, NM_001039615, NM_001193630	GCATTCACTAAAGAAACTGACTTTTGAAGATGTAGCTATTGACTTCACCCAGGAAGAGTG	100131980	Hs.528391	GO:0006351|GO:0006355|GO:0005634|GO:0005622|GO:0003677|GO:0008270|GO:0003676	zinc finger protein 705G [Source:HGNC Symbol;Acc:37134]	45.593	5.98086	4.32323	2.7133
ASHGA5P018955	10.1637	up	protein_coding	NM_001146105	CCDS54634.1	PARP9	RefSeq	3072	chr3	-	122246759	122283147	NM_001146103, NM_001146104, NM_001146106	GAAAAATCAGAGACTGGTGCTCTTGGAGAAAACTATAGTTGGCAAATTCCCATTAACCAC	83666	Hs.518200	GO:0003950|GO:0005515|GO:0005634|GO:0005634|GO:0005737|GO:0005829|GO:0016477|GO:0060330	poly [ADP-ribose] polymerase 9 isoform b	3529.69	149.9	10.8584	7.51307
ASHGA5P041426	2.52226	up	protein_coding	NM_015669	CCDS4247.1	PCDHB5	RefSeq	2925	chr5	+	140514799	140517704		CATTGCATTTATTTACATAGTGTCATTCCAAATCCATGCATGCTGTTGATTTTCCTGAGA	26167	Hs.119693	GO:0005509|GO:0005886|GO:0007156|GO:0007268|GO:0007416|GO:0016021|GO:0016339	protocadherin beta-5 precursor	59.1771	6.41812	4.75764	3.42293
ASHGA5P014222	2.30853	up	protein_coding	NM_178425	CCDS47553.1	HDAC9	RefSeq	4559	chr7	+	18535884	19036992	NM_178423	ATTGAAATTCAAAGCAAGTATTGGAAGTCAGTAAGGATGGTGGCTGTGCCAAGGGGCTGT	9734	Hs.196054	GO:0000118|GO:0000122|GO:0003714|GO:0004407|GO:0004407|GO:0005080|GO:0005515|GO:0005634|GO:0005634|GO:0005667|GO:0005737|GO:0005737|GO:0006351|GO:0006954|GO:0007219|GO:0007507|GO:0008134|GO:0008134|GO:0016575|GO:0030183|GO:0032041|GO:0032869|GO:0033558|GO:0034983|GO:0035097|GO:0042113|GO:0042826|GO:0042826|GO:0045892|GO:0046872|GO:0046969|GO:0046970|GO:0048742|GO:0051153|GO:0070491|GO:0070491|GO:…	histone deacetylase 9 isoform 5	62.6599	7.74197	4.84743	3.64045
ASHGA5P026952	2.02141	up	protein_coding	NM_001122848	CCDS8501.1	SLC6A12	RefSeq	3270	chr12	-	299242	323371	NM_001122847, NM_001206931, NM_003044	ACAACAACGTCTATGTGTACCCGCCCTGGGGATACTCCATTGGCTGGTTCCTGGCTCTGT	6539	Hs.437174	GO:0005328|GO:0005332|GO:0005886|GO:0005887|GO:0006810|GO:0006811|GO:0006865|GO:0007268|GO:0007269|GO:0009992|GO:0010033|GO:0016021|GO:0055085|GO:0071474	sodium- and chloride-dependent betaine transporter	3172.17	716.934	10.7054	9.69004
ASHGA5P001964	2.66459	up	protein_coding	NM_014672	CCDS32063.1	KIAA0391	RefSeq	2873	chr14	+	35591526	35743284	NM_001256679	ATGGTTTGAGAGTGTTCCTGGAAAACAATGGAAAGGACAATTCACCACAGTCCGAAAAAG	9692	Hs.458487	GO:0005739|GO:0008033	mitochondrial ribonuclease P protein 3 isoform 1 precursor	6709.68	1169.88	11.7947	10.3808
ASHGA5P010640	2.24609	up	protein_coding	NM_015014	CCDS41477.2	RBM34	RefSeq	1870	chr1	-	235294497	235324571	NR_027762	ACGATTTCGTTCTCTGATTCCAGCAGAGGGAACGCTATCCAAAAAGTTGGCAGCAATAAA	23029	Hs.535224	GO:0000166|GO:0003723|GO:0005634|GO:0005730	RNA-binding protein 34 isoform 1	20605.7	4438.15	13.4482	12.2807
ASHGA5P054424	2.24368	up	protein_coding	NM_006974	CCDS31182.1	ZNF33A	RefSeq	6127	chr10	+	38299577	38348995	NM_006954	AGCTACTCTAAAAAATGAAGTGTATCAAGTAAATAAATAACCAACCAACCAACCCTGAGG	7581	Hs.435774	GO:0003677|GO:0003700|GO:0005634|GO:0006351|GO:0006355|GO:0008270	zinc finger protein 33A isoform b	6887.96	1440.78	11.831	10.6651
ASHGA5P003850	4.08829	up	protein_coding	NM_001001390	CCDS31456.1	CD44	RefSeq	5001	chr11	+	35160416	35253949		GAATCCCTGCTACCAATATGGACTCCAGTCATAGTATAACGCTTCAGCCTACTGCAAATC	960	Hs.502328	GO:0001658|GO:0002246|GO:0004415|GO:0004888|GO:0005515|GO:0005518|GO:0005540|GO:0005540|GO:0005886|GO:0005887|GO:0005975|GO:0007160|GO:0009897|GO:0009986|GO:0010628|GO:0016055|GO:0016323|GO:0016337|GO:0019221|GO:0030203|GO:0030212|GO:0030214|GO:0030214|GO:0033138|GO:0034116|GO:0043066|GO:0043066|GO:0043154|GO:0043518|GO:0044281|GO:0044344|GO:0050731|GO:0051216|GO:0060333|GO:0060442|GO:0070374|GO:…	CD44 antigen isoform 3 precursor	7943.78	911.095	12.0533	10.0218
ASHGA5P054095	25.2211	up	protein_coding	ENST00000372101	CCDS14547.1	KCNE1L	GENCODE	1465	chrX	-	108866928	108868393		AATCCAACACGTCCAACACTTGGCACTGAACTGAAGCAATGCATTCTATCAGAACTCTGG	23630	Hs.522753	GO:0008016|GO:0008076	KCNE1-like [Source:HGNC Symbol;Acc:6241]	317.846	5.98086	7.36986	2.7133
ASHGA5P001438	2.22351	up	protein_coding	NM_001024094	CCDS34258.1	NR3C1	RefSeq	6787	chr5	-	142657495	142783254	NM_000176, NM_001020825, NM_001204265	TCTGCCAGAGTTGATATTCACTGATGGACTCCAAAGAATCATTAACTCCTGGTAGAGAAG	2908	Hs.122926	GO:0003682|GO:0003690|GO:0003700|GO:0004883|GO:0005496|GO:0005515|GO:0005634|GO:0005654|GO:0005730|GO:0005737|GO:0005759|GO:0005829|GO:0006111|GO:0006351|GO:0006366|GO:0006367|GO:0007165|GO:0007420|GO:0007568|GO:0007623|GO:0008211|GO:0008270|GO:0009314|GO:0010467|GO:0014049|GO:0014069|GO:0014823|GO:0014889|GO:0016020|GO:0030324|GO:0030325|GO:0030512|GO:0030544|GO:0030971|GO:0031946|GO:0032868|GO:…	glucocorticoid receptor isoform gamma	2396.3	487.674	10.2981	9.14525
ASHGA5P052056	5.83668	up	protein_coding	NM_024873	CCDS3718.1	TNIP3	RefSeq	2416	chr4	-	122052563	122085495		TGCTTTCCAAGACTCCAGGAAAAACAGCTTCCATGGCACATTTTGTACAGGGCACATCTA	79931	Hs.208206	GO:0002756|GO:0006954|GO:0031593|GO:0034142|GO:0043124|GO:0071222	TNFAIP3-interacting protein 3 isoform 1	1661.51	121.056	9.76717	7.22202
ASHGA5P001087	19.0827	up	protein_coding	NM_001165257	CCDS53947.1	SCG3	RefSeq	3313	chr15	+	51973549	52013223	ENST00000220478	CTTTTCCCAGCACCATCAGAGAAGAGTCATGAAGAAACAGACAGTACCAAGGAAGAAGCA	29106	Hs.232618	GO:0002576|GO:0005576|GO:0007596|GO:0030141|GO:0030168|GO:0030658	secretogranin-3 isoform 2	1869.87	38.7263	9.94511	5.69092
ASHGA5P014772	2.72613	up	protein_coding	NM_178571	CCDS42265.1	TBC1D26	RefSeq	1883	chr17	+	15635590	15648098		ACTCCCTGTGGTATTCTACAGCCCAAATACTGCCTGGCTCGAGAGGCTCCTATCGCACCA	353149	Hs.567880	GO:0005097|GO:0005622	TBC1 domain family member 26	1033.57	166.061	9.10503	7.65818
ASHGA5P017381	4.39251	up	protein_coding	NM_001128921	CCDS45167.1	MARK3	RefSeq	3264	chr14	+	103851700	103970166		TTATCAAAAGTCGCAATGTATCTGCTGAGCAAAAAGATGAAAACAAAGAAGCAAAGCCTC	4140	Hs.35828	GO:0004674|GO:0005515|GO:0005524|GO:0005886	MAP/microtubule affinity-regulating kinase 3 isoform e	4843.02	503.022	11.3229	9.18788
ASHGA5P011692	3.90881	up	protein_coding	NM_001008901	CCDS33471.1	GTSF1L	RefSeq	773	chr20	-	42354800	42355642		CACCCAGCAGACTTTTTTTCCTCAAAAGGTTGTTTGTGAAAATGACACGAAAGAGTCAGC	149699	Hs.447626	GO:0046872	gametocyte-specific factor 1-like isoform 2	56.5511	5.98086	4.68003	2.7133
ASHGA5P011946	3.53069	up	protein_coding	NM_001005609	CCDS43966.1	EDA	RefSeq	5290	chrX	+	68835910	69259321	NM_001005612, NM_001399	CTATAGTCAGGTATACTACATCAACTTCACTGACTTTGCCAGCTATGAGGTGGTGGTGGA	1896	Hs.105407	GO:0005102|GO:0005164|GO:0005515|GO:0005581|GO:0005789|GO:0005856|GO:0005886|GO:0005887|GO:0006955|GO:0007160|GO:0007165|GO:0007398|GO:0010467|GO:0016020|GO:0016021|GO:0030154|GO:0042346|GO:0042475|GO:0043123|GO:0043473|GO:0043588|GO:0045177|GO:0051092|GO:0060662|GO:0060789|GO:0061153|GO:0090263	ectodysplasin-A isoform 2	51.7873	5.98086	4.53325	2.7133
ASHGA5P005424	2.18208	up	protein_coding	NM_001184692	CCDS54787.1	NPNT	RefSeq	4505	chr4	+	106816596	106892828	NM_001184693	GATGTGTTCAGTGTTCTGGTACACAGTTGTAATTTTGACCATGGACTTTGTGGATGGATC	255743	Hs.518921	GO:0001657|GO:0001658|GO:0005178|GO:0005178|GO:0005509|GO:0005576|GO:0005578|GO:0007160|GO:0010811|GO:0016020|GO:0030154|GO:0030198|GO:0033631|GO:0045669|GO:0070374|GO:0071356	nephronectin isoform D precursor	34.0869	5.98086	3.839	2.7133
ASHGA5P001686	4.53307	up	protein_coding	NM_001002010	CCDS34616.1	NT5C3	RefSeq	1727	chr7	-	33053724	33102409	ENST00000441170, NM_001002009, NM_001166118, NM_016489	GAAAAGATGCCCAACATGTCATAATATCATTGACAACTGTAAGCTGGTTACAGATGAATG	51251	Hs.487933	GO:0000166|GO:0000287|GO:0005737|GO:0005739|GO:0005783|GO:0005829|GO:0006206|GO:0006213|GO:0008253|GO:0008253|GO:0008253|GO:0008665|GO:0008665|GO:0009117|GO:0044281|GO:0046085|GO:0046135|GO:0055086	cytosolic 5'-nucleotidase 3 isoform 1	34902.2	3794.41	14.2336	12.0531
ASHGA5P053753	4.02596	up	protein_coding	ENST00000375446	CCDS6703.1	NINJ1	GENCODE	1281	chr9	-	95883770	95896570		CCCGGATCCTGGCGGCCTGGGCGGCCGCACCATGGACTCGGGAACCGAGGAGTACGAGCT	4814	Hs.494457	GO:0007155|GO:0007399|GO:0042246|GO:0016021	ninjurin 1 [Source:HGNC Symbol;Acc:7824]	856.341	90.186	8.83354	6.82421
ASHGA5P044323	6.80203	up	protein_coding	ENST00000260126	CCDS6205.1	SLCO5A1	GENCODE	3790	chr8	-	70584567	70747299	NM_001146008	TAACTGCTTTCATTACCTTCATTCCCAAGTTCATCGAGTCACAGTTTGGTATCCCAGCCT	81796	Hs.443609	GO:0055085|GO:0006810|GO:0016021|GO:0005886|GO:0016020|GO:0005215	solute carrier organic anion transporter family, member 5A1 [Source:HGNC Symbol;Acc:19046]	1290.11	79.3838	9.41959	6.65362
ASHGA5P003312	5.17912	up	protein_coding	NM_003015	CCDS7472.1	SFRP5	RefSeq	1883	chr10	-	99526507	99531756		ATGTGCTCCAGTGACTTTGTGGTCAAAATGCGCATCAAGGAGATCAAGATAGAGAATGGG	6425	Hs.279565	GO:0001944|GO:0005615|GO:0005737|GO:0005886|GO:0006915|GO:0007163|GO:0007165|GO:0007420|GO:0007601|GO:0008285|GO:0008406|GO:0009653|GO:0009790|GO:0017147|GO:0030154|GO:0030165|GO:0035414|GO:0042813|GO:0042995|GO:0043433|GO:0043508|GO:0048546|GO:0051898|GO:0060028|GO:0090090|GO:0090179|GO:2000041|GO:2000057	secreted frizzled-related protein 5 precursor	72.489	5.98086	5.08601	2.7133
ASHGA5P003242	220.846	up	protein_coding	NM_014398	CCDS3242.1	LAMP3	RefSeq	3341	chr3	-	182840002	182880667		TCAGATCCAGAGACAATTTACCAAGGAATCAAACATGCGGTGGTGATGTTCCAGACAGCA	27074	Hs.518448	GO:0005765|GO:0008283|GO:0016021|GO:0097233	lysosome-associated membrane glycoprotein 3 precursor	13058.3	22.7867	12.7772	4.9903
ASHGA5P006421	9.86226	up	protein_coding	NM_016112	CCDS7492.1	PKD2L1	RefSeq	3060	chr10	-	102047902	102090243		GGCATCAGAGGACTTTGGGGAACAACCCTGACTGAGAACACAGCTGAGAACCGGGAACTT	9033	Hs.159241	GO:0001581|GO:0005227|GO:0005261|GO:0005272|GO:0005509|GO:0005515|GO:0005783|GO:0005886|GO:0006812|GO:0008092|GO:0008324|GO:0009986|GO:0015269|GO:0016021|GO:0033040|GO:0035725|GO:0042802|GO:0043231|GO:0051371|GO:0051393|GO:0071468|GO:0071805	polycystic kidney disease 2-like 1 protein isoform 1	130.614	5.98086	6.01522	2.7133
ASHGA5P051622	2.23669	up	protein_coding	NM_173799	CCDS2980.1	TIGIT	RefSeq	2978	chr3	+	114012832	114029135		GGAGAGGACTGTGCCGAGCTGCATGACTACTTCAATGTCCTGAGTTACAGAAGCCTGGGT	201633	Hs.421750	GO:0005102|GO:0005515|GO:0005886|GO:0009986|GO:0016021|GO:0032695|GO:0032733|GO:0050868|GO:0050868	T-cell immunoreceptor with Ig and ITIM domains precursor	111.642	16.9858	5.77699	4.61563
ASHGA5P012849	2.64467	up	protein_coding	NM_001669	CCDS35196.1	ARSD	RefSeq	5199	chrX	-	2822010	2847416		GGACTGGCTCATAGGTAAGGTTCTTAATGCCATCGAAGACAATGGTTTAAAGAACTCAAC	414	Hs.528631	GO:0004065|GO:0005764|GO:0005788|GO:0006644|GO:0006665|GO:0006687|GO:0043687|GO:0044267|GO:0044281|GO:0046872	arylsulfatase D precursor	194.983	27.344	6.63299	5.2299
ASHGA5P014169	2.57582	up	protein_coding	NM_004540	CCDS42910.1	NCAM2	RefSeq	5006	chr21	+	22370632	22912517		AGCGGGCAAGCTCTTCTTCAAGTGACAATTTCACTTAGCAAAGTAGAGCTTAGTGTTGGA	4685	Hs.473450	GO:0005886|GO:0007158|GO:0016021	neural cell adhesion molecule 2 precursor	39.3204	5.98086	4.07833	2.7133
ASHGA5P050763	3.89993	up	protein_coding	NM_001127184	CCDS46487.1	CFLAR	RefSeq	1299	chr2	+	201980876	202006323		CCTGATCTGAAAATTCTTGGAAATTGTTCCATGTGATTAACATGGAACTGCCTCTACTTA	8837	Hs.390736	GO:0004197|GO:0005515|GO:0005737|GO:0006508|GO:0006915|GO:0008624|GO:0019048|GO:0031264|GO:0043123|GO:2001237	CASP8 and FADD-like apoptosis regulator isoform 2	61890.8	8000.79	15.1142	13.1508
ASHGA5P040611	3.65722	up	protein_coding	NM_001039763	CCDS47253.2	TMEM232	RefSeq	3193	chr5	-	109755197	110062450		CCCATTGAGGCCCATTTTCTTCCTTTGAAGAAACCATCAATAAAAAAGGATCAAACAAAA	642987	Hs.729154	GO:0016021	transmembrane protein 232	137.626	12.4666	6.09522	4.22448
ASHGA5P002386	2.9067	up	protein_coding	NM_172071	CCDS30940.1	RC3H1	RefSeq	10996	chr1	-	173900351	173962210		TACGTGGACTAGAGGCTGTTAGTAACAGGCTGGTGTTGCAGAGGGAGGCAAACACCCTGG	149041	Hs.30258	GO:0000932|GO:0000956|GO:0002634|GO:0002635|GO:0003730|GO:0004842|GO:0008270|GO:0010494|GO:0010608|GO:0016567|GO:0030889|GO:0033962|GO:0043488|GO:0045623|GO:0046007|GO:0050856	roquin	71.4439	6.98033	5.06307	3.52369
ASHGA5P028079	2.07714	up	protein_coding	NM_002898	CCDS8923.1	RBMS2	RefSeq	8504	chr12	+	56915608	56989980		GCAGTGGACGCACCCTCAGAGCATGGGGTCTATTCTTTCCAGTTCAACAAGTAACAGTGG	5939	Hs.505729	GO:0000166|GO:0003723|GO:0005634|GO:0006396	RNA-binding motif, single-stranded-interacting protein 2	806.867	170.254	8.74627	7.69167
ASHGA5P003217	21.6182	up	protein_coding	ENST00000265404	CCDS3515.1	STAP1	GENCODE	1511	chr4	+	68424445	68472616		TGTACTGAACCCTATGCCAGCATGTTTTTATACAGTGTCCCGGAAAGAGGCAACTGAGAT	26228	Hs.435579	GO:0007169|GO:0007165|GO:0006886|GO:0006944|GO:0005634|GO:0005737|GO:0005622|GO:0005739|GO:0043231|GO:0005515|GO:0005543|GO:0005070	signal transducing adaptor family member 1 [Source:HGNC Symbol;Acc:24133]	2683.52	49.8691	10.4637	6.02954
ASHGA5P003272	2.63954	up	protein_coding	ENST00000265741	CCDS5619.1	CDK14	GENCODE	4953	chr7	+	90338711	90839904		AACTCCACAGATATGTGTCACAAAGATGTCTACACGGAACTGCCAGGGAATGGACTCAGT	5218	Hs.258576	GO:0007049|GO:0016055|GO:0051301|GO:0006468|GO:0000086|GO:0060828|GO:0005634|GO:0005737|GO:0005886|GO:0005829|GO:0000308|GO:0005515|GO:0005524|GO:0004672|GO:0004713|GO:0016772|GO:0004693|GO:0030332	cyclin-dependent kinase 14 [Source:HGNC Symbol;Acc:8883]	542.354	85.7356	8.15919	6.7589
ASHGA5P004988	3.64941	up	protein_coding	NM_144975	CCDS32619.1	SLFN5	RefSeq	4660	chr17	+	33570085	33594761		ATCTGTGAAAACCAGCCCCTGAAGAAGTTGGTGAGTTTCAGCAAGAAAAACATCTGCCAG	162394	Hs.709347	GO:0005524|GO:0005634|GO:0030154	schlafen family member 5	1299.47	155.288	9.42908	7.56142
ASHGA5P002293	17.6195	up	protein_coding	NM_013409	CCDS3959.1	FST	RefSeq	1834	chr5	+	52776263	52782304		CACTCCGGATCTTGCAACTCCATTTCGGAAGACACCGAGGAAGAGGAGGAAGATGAAGAC	10468	Hs.9914	GO:0000122|GO:0002244|GO:0004871|GO:0005515|GO:0005576|GO:0007165|GO:0032926|GO:0046882|GO:0048185|GO:0051798	follistatin isoform FST344 precursor	555.543	10.8613	8.19671	4.05761
ASHGA5P050706	2.1164	up	protein_coding	NM_007023	CCDS42775.1	RAPGEF4	RefSeq	4361	chr2	+	173600524	173917620		CAGGGACACCGCGCGCCGCCGCTCAACATGGTCGCTGCGCACGCTGCCCATTCTTCCTCC	11069	Hs.470646	GO:0001750|GO:0001917|GO:0005085|GO:0005088|GO:0005515|GO:0005829|GO:0005886|GO:0005952|GO:0006112|GO:0007186|GO:0007264|GO:0007507|GO:0007596|GO:0008603|GO:0014911|GO:0016020|GO:0016323|GO:0016324|GO:0017016|GO:0017156|GO:0017157|GO:0019933|GO:0030073|GO:0030168|GO:0030424|GO:0030552|GO:0032403|GO:0043197|GO:0044281|GO:0050773|GO:0050796|GO:0050805|GO:0051056|GO:0060076	rap guanine nucleotide exchange factor 4 isoform a	11681.4	2650.48	12.6074	11.5258
ASHGA5P035043	5.4387	up	protein_coding	NM_198389	CCDS41266.1	PDPN	RefSeq	2822	chr1	+	13910251	13944452	NM_006474	CGACCCCGCTCCCCCGCCTCCTCGGGAGAGATAAATGCTGACTCCGCTCGGAAAGTTCTC	10630	Hs.468675	GO:0000902|GO:0001726|GO:0001946|GO:0005372|GO:0005886|GO:0005887|GO:0006693|GO:0006833|GO:0006865|GO:0006928|GO:0006954|GO:0007049|GO:0007165|GO:0007399|GO:0008283|GO:0008360|GO:0008517|GO:0009790|GO:0010572|GO:0015171|GO:0015250|GO:0015884|GO:0016324|GO:0016337|GO:0030027|GO:0030175|GO:0030324|GO:0030335|GO:0031258|GO:0031527|GO:0031528|GO:0032587|GO:0035239|GO:0048286|GO:0051272|GO:0055093	podoplanin isoform b	226182	18577.1	16.7582	14.315
ASHGA5P030414	2.43725	up	protein_coding	NM_015995	CCDS10025.1	KLF13	RefSeq	6817	chr15	+	31619082	31670102		GGTAAGGACAGCGCCTCGCTCTTCGTGGTGGCGCGGATCCTAGCGGACCTCAACCAGCAA	51621	Hs.525752	GO:0003677|GO:0005515|GO:0005634|GO:0006366|GO:0008270|GO:0008285|GO:0045647|GO:0045944	Krueppel-like factor 13	37.6837	5.98086	3.99856	2.7133
ASHGA5P011566	4.612	up	protein_coding	NM_006845	CCDS512.1	KIF2C	RefSeq	2896	chr1	+	45205489	45233438		TGTGACATTCTTCGAGATCTACAATGGGAAGCTGTTTGACCTGCTCAACAAGAAGGCCAA	11004	Hs.720061	GO:0000087|GO:0000236|GO:0000278|GO:0000775|GO:0000776|GO:0000777|GO:0003777|GO:0005515|GO:0005524|GO:0005634|GO:0005829|GO:0005871|GO:0005881|GO:0007018|GO:0007019|GO:0007059|GO:0007067|GO:0007596|GO:0008283|GO:0015630|GO:0019237|GO:0019886|GO:0030951|GO:0051010|GO:0051301|GO:0051983	kinesin-like protein KIF2C	65.4399	5.98086	4.9187	2.7133
ASHGA5P052960	4.05081	up	protein_coding	NM_001097622	CCDS43548.1	OCM	RefSeq	744	chr7	+	5920428	5925994		TTATTCTGTGTGAGTAGGTAGAAAATGAGCATCACGGACGTGCTCAGTGCTGACGACATT	654231	Hs.571315	GO:0005509	oncomodulin-1	58.2994	5.98086	4.73151	2.7133
ASHGA5P005609	2.64707	up	protein_coding	NM_001077351	CCDS41921.1	RBM23	RefSeq	2624	chr14	-	23369853	23388396		GGAGACAAGCAAGAAGAAGAGGAGTCGGAGCCATAATAAAAGCAGGGATAGAAAGCGCAG	55147	Hs.4997	GO:0000166|GO:0003723|GO:0005634|GO:0006397	probable RNA-binding protein 23 isoform 1	201.18	28.3318	6.67998	5.27558
ASHGA5P007245	2.68697	up	protein_coding	NM_174968	CCDS496.1	ST3GAL3	RefSeq	2504	chr1	+	44173203	44396837	NM_001270459, NM_001270460, NM_006279, NM_174966, NM_174967, NR_073016, NR_073018, NR_073021, NR_073023	AGGAGGACTCCAATTCAGTGGTTCTTTCCTTTGACTCCGCTGGACAAACACTAGGCTCAG	6487	Hs.597915	GO:0000139|GO:0003836|GO:0005576|GO:0005975|GO:0008118|GO:0016266|GO:0018146|GO:0030173|GO:0030203|GO:0032580|GO:0042339|GO:0043687|GO:0044267|GO:0044281	CMP-N-acetylneuraminate-beta-1,4-galactoside alpha-2,3-sialyltransferase isoform f	477.081	73.3627	7.97451	6.54853
ASHGA5P055660	2.05617	up	protein_coding	NM_001080533	CCDS31914.1	UNC119B	RefSeq	4811	chr12	+	121147830	121161443		CTCCATAGTTACCGCGCTGTGGAGGCGGCGGCCATCTTGGCGGCGGAGCGATGAGCGGGT	84747	Hs.127610	GO:0005515|GO:0008289|GO:0035869|GO:0042953|GO:0060271	protein unc-119 homolog B	56.3534	7.70268	4.67464	3.63468
ASHGA5P007833	15.8048	up	protein_coding	NM_001024466	CCDS34564.1	SOD2	RefSeq	918	chr6	-	160100148	160114353	NM_000636, NM_001024465	CAGTGTGCGGCACCAGCAGGCAGCTGGCTCCGGTTTTGGGGTATCTGGGCTCCAGGCAGA	6648	Hs.487046	GO:0000303|GO:0001315|GO:0001836|GO:0003069|GO:0004784|GO:0004784|GO:0005739|GO:0005759|GO:0006357|GO:0006801|GO:0006801|GO:0008217|GO:0008285|GO:0019430|GO:0030145|GO:0030145|GO:0032364|GO:0043066|GO:0043524|GO:0051289	superoxide dismutase [Mn], mitochondrial isoform B precursor	144464	4375.87	16.2375	12.2553
ASHGA5P006045	5.48944	up	protein_coding	NM_004423	CCDS3253.1	DVL3	RefSeq	5062	chr3	+	183873283	183891314		TATAAGTTCTTCTTCAAGTCTATGGACGACGATTTCGGAGTGGTGAAGGAGGAGATCTCG	1857	Hs.388116	GO:0001934|GO:0002020|GO:0003148|GO:0004871|GO:0005102|GO:0005109|GO:0005515|GO:0005938|GO:0008013|GO:0016055|GO:0035556|GO:0035567|GO:0038031|GO:0042493|GO:0043507|GO:0045893|GO:0046982|GO:0060026|GO:0060070|GO:0060070|GO:0060071|GO:0090103|GO:0090179	segment polarity protein dishevelled homolog DVL-3	76.3702	5.98086	5.16996	2.7133
ASHGA5P047282	4.28022	up	protein_coding	NM_178815	CCDS7131.1	ARL5B	RefSeq	3589	chr10	+	18948312	18966940		TAGTTCAATTAAGGATCATCCATGGCACATTCAATCCTGCTGTGCTCTCACAGGAGAAGG	221079	Hs.25362	GO:0005525|GO:0005622|GO:0007264	ADP-ribosylation factor-like protein 5B	2901.47	301.63	10.5731	8.47546
ASHGA5P004258	2.0474	up	protein_coding	NM_133374	CCDS48008.1	ZNF618	RefSeq	9133	chr9	+	116638561	116818875		GCCCCCATCAAAAGCGCTTTCAGTCGGAGAGTAGAAGGCAAAGCACAAAACCACTTTGAA	114991	Hs.349208	GO:0003677|GO:0005634|GO:0006351|GO:0006355|GO:0008270	zinc finger protein 618	147.737	26.0553	6.20067	5.16688
ASHGA5P010410	2.86157	up	protein_coding	NM_001167890	CCDS55370.1	EGFL6	RefSeq	2448	chrX	+	13587693	13651694	NM_015507	TTTTGACTGGAATCCTGCTGATCGAGATAATGCTATTGGCTTCTATATGGCAGTTCCGGC	25975	Hs.12844	GO:0005178|GO:0005509|GO:0005604|GO:0005615|GO:0007049|GO:0007155|GO:0007275|GO:0010811|GO:0016020|GO:0030154|GO:0030198	epidermal growth factor-like protein 6 isoform 2 precursor	43.1463	5.98086	4.23011	2.7133
ASHGA5P029135	2.44415	up	protein_coding	NM_001160148	CCDS53895.1	DDHD1	RefSeq	12969	chr14	-	53503457	53620046		TTAATCTCCCACAACTTCTTTTTCCGGAAAATGTAATGCAGAATAAAGATAATGCCCTCG	80821	Hs.125525	GO:0005737|GO:0016042|GO:0016787|GO:0046872	phospholipase DDHD1 isoform c	10476.2	2021.5	12.4456	11.1562
ASHGA5P014319	2.01178	up	protein_coding	NM_014707	CCDS47557.1	HDAC9	RefSeq	4238	chr7	+	18535368	18708465	NM_001204145, NM_178423	TCTAAGCCAGATGGGGTGGCTGGACGAGAGCAGCTCTTGGCTCAGCAAAGAATGCACAGT	9734	Hs.196054	GO:0000118|GO:0000122|GO:0003714|GO:0004407|GO:0004407|GO:0005080|GO:0005515|GO:0005634|GO:0005634|GO:0005667|GO:0005737|GO:0005737|GO:0006351|GO:0006954|GO:0007219|GO:0007507|GO:0008134|GO:0008134|GO:0016575|GO:0030183|GO:0032041|GO:0032869|GO:0033558|GO:0034983|GO:0035097|GO:0042113|GO:0042826|GO:0042826|GO:0045892|GO:0046872|GO:0046969|GO:0046970|GO:0048742|GO:0051153|GO:0070491|GO:0070491|GO:…	histone deacetylase 9 isoform 3	31.8996	5.98086	3.72177	2.7133
ASHGA5P003093	3.12786	up	protein_coding	NM_139276	CCDS32656.1	STAT3	RefSeq	4978	chr17	-	40465342	40540513	NM_213662	GCCGGAGAAACAGTTGGGACCCCTGATTTTAGCAGGATGGCCCAATGGAATCAGCTACAG	6774	Hs.463059	GO:0000122|GO:0001659|GO:0001754|GO:0003677|GO:0003700|GO:0004871|GO:0004879|GO:0005509|GO:0005515|GO:0005634|GO:0005634|GO:0005654|GO:0005730|GO:0005737|GO:0005737|GO:0005829|GO:0005886|GO:0006355|GO:0006357|GO:0006606|GO:0006928|GO:0006953|GO:0007165|GO:0007259|GO:0007399|GO:0008134|GO:0008283|GO:0014070|GO:0019048|GO:0019221|GO:0019901|GO:0019953|GO:0030522|GO:0031730|GO:0032355|GO:0032870|GO:…	signal transducer and activator of transcription 3 isoform 1	314.573	39.287	7.35535	5.71018
ASHGA5P008776	2.47513	up	protein_coding	ENST00000346964	CCDS3327.1	DLG1	GENCODE	5034	chr3	-	196769430	197025447	NM_001204386	GTGAGCAGGAAACAAGTGATGCTGACCAGCATGTAACTTCTAATGCCAGCGATAGTGAAA	1739	Hs.292549	GO:0007411|GO:0007015|GO:0072659|GO:0008284|GO:0016337|GO:0002088|GO:0007268|GO:0030866|GO:0001658|GO:0002369|GO:0001771|GO:0008104|GO:0030432|GO:0030838|GO:0031579|GO:0032147|GO:0042130|GO:0042110|GO:0042982|GO:0048745|GO:0048608|GO:0048704|GO:0050680|GO:0060022|GO:0031575|GO:0007163|GO:0070830|GO:0045930|GO:0044419|GO:0001935|GO:0005634|GO:0005737|GO:0005886|GO:0005829|GO:0005789|GO:0005923|GO:…	discs, large homolog 1 (Drosophila) [Source:HGNC Symbol;Acc:2900]	1535.21	274.716	9.65178	8.34427
[truncated: 2,362 more rows]

## Sheet: down_M(IFN-γ+LPS)_vs_M(-)
# Fold Change cut-off: 2.0 # Condition pairs: M(IFN-γ+LPS)_vs_M(-) # Column A: ProbeName it represents probe name. # Column B: Fold change, Absolute Fold change between two samples. # Column C: Regulation, it depicts which sample has greater or lower intensity values wrt other sample. # Column D ~ S: Annotations to each probe, including type, seqname, ccdsID, GeneSymbol, source, RNAlength, chrom,…
[truncated: 2,519 more rows]

[truncated: 4 more sheets: up_M(IL-4)_vs_M(-), down_M(IL-4)_vs_M(-), up_M(IL-4)_vs_M(IFN-γ+LPS), down_M(IL-4)_vs_M(IFN-γ+LPS)]
